# Supplementary material for: Accurate prediction of ecDNA in interphase cancer cells using deep neural networks
Source: Commun Biol. 2026 Apr 11;9:805. doi: 10.1038/s42003-026-09982-4 (PMC13265960; doi:10.1038/s42003-026-09982-4)
Supplement: Supplementary file 3 — Supplementary Data 1 [file 42003_2026_9982_MOESM3_ESM.xlsx]

## Sheet: SD1. NB Patient Tissue interSeg
sample_name	nucleus_center	interSeg_prediction	ecSeg-c_prediction	ecSeg-i_prediction	Pathologist_Annotation	test_status	tgt_qscore	cen_qscore
A	35_36	No-amp	No-amp	EC-amp	Amplification	FALSE	0.698825	-0.698986
A	12_151	EC-amp	Focal-amp	EC-amp	Amplification	FALSE	0.698825	-0.698986
A	17_830	No-amp	No-amp	EC-amp	Amplification	FALSE	0.698825	-0.698986
A	91_634	HSR-amp	Focal-amp	HSR-amp	Amplification	FALSE	0.698825	-0.698986
A	42_731	HSR-amp	Focal-amp	HSR-amp	Amplification	FALSE	0.698825	-0.698986
A	101_910	EC-amp	Focal-amp	EC-amp	Amplification	FALSE	0.698825	-0.698986
A	165_43	EC-amp	Focal-amp	EC-amp	Amplification	FALSE	0.698825	-0.698986
A	173_711	EC-amp	Focal-amp	EC-amp	Amplification	FALSE	0.698825	-0.698986
A	180_789	HSR-amp	Focal-amp	HSR-amp	Amplification	FALSE	0.698825	-0.698986
A	205_981	EC-amp	Focal-amp	EC-amp	Amplification	FALSE	0.698825	-0.698986
A	193_852	EC-amp	Focal-amp	EC-amp	Amplification	FALSE	0.698825	-0.698986
A	229_645	HSR-amp	Focal-amp	HSR-amp	Amplification	FALSE	0.698825	-0.698986
A	236_796	EC-amp	Focal-amp	EC-amp	Amplification	FALSE	0.698825	-0.698986
A	282_864	EC-amp	Focal-amp	EC-amp	Amplification	FALSE	0.698825	-0.698986
A	315_673	EC-amp	Focal-amp	EC-amp	Amplification	FALSE	0.698825	-0.698986
A	317_1042	EC-amp	Focal-amp	EC-amp	Amplification	FALSE	0.698825	-0.698986
A	349_33	HSR-amp	Focal-amp	HSR-amp	Amplification	FALSE	0.698825	-0.698986
A	406_772	EC-amp	Focal-amp	EC-amp	Amplification	FALSE	0.698825	-0.698986
A	365_895	No-amp	No-amp	HSR-amp	Amplification	FALSE	0.698825	-0.698986
A	428_1002	HSR-amp	Focal-amp	HSR-amp	Amplification	FALSE	0.698825	-0.698986
A	425_609	EC-amp	Focal-amp	EC-amp	Amplification	FALSE	0.698825	-0.698986
A	439_237	EC-amp	Focal-amp	EC-amp	Amplification	FALSE	0.698825	-0.698986
A	516_1233	EC-amp	Focal-amp	EC-amp	Amplification	FALSE	0.698825	-0.698986
A	448_24	EC-amp	Focal-amp	EC-amp	Amplification	FALSE	0.698825	-0.698986
A	419_154	EC-amp	Focal-amp	EC-amp	Amplification	FALSE	0.698825	-0.698986
A	614_291	EC-amp	Focal-amp	EC-amp	Amplification	FALSE	0.698825	-0.698986
A	494_916	EC-amp	Focal-amp	EC-amp	Amplification	FALSE	0.698825	-0.698986
A	518_625	EC-amp	Focal-amp	EC-amp	Amplification	FALSE	0.698825	-0.698986
A	511_483	HSR-amp	Focal-amp	HSR-amp	Amplification	FALSE	0.698825	-0.698986
A	514_120	No-amp	No-amp	HSR-amp	Amplification	FALSE	0.698825	-0.698986
A	617_392	EC-amp	Focal-amp	EC-amp	Amplification	FALSE	0.698825	-0.698986
A	652_458	EC-amp	Focal-amp	EC-amp	Amplification	FALSE	0.698825	-0.698986
A	643_751	EC-amp	Focal-amp	EC-amp	Amplification	FALSE	0.698825	-0.698986
A	669_170	EC-amp	Focal-amp	EC-amp	Amplification	FALSE	0.698825	-0.698986
A	703_1217	EC-amp	Focal-amp	EC-amp	Amplification	FALSE	0.698825	-0.698986
A	787_130	EC-amp	Focal-amp	EC-amp	Amplification	FALSE	0.698825	-0.698986
A	742_649	No-amp	No-amp	HSR-amp	Amplification	FALSE	0.698825	-0.698986
A	911_1154	EC-amp	Focal-amp	EC-amp	Amplification	FALSE	0.698825	-0.698986
A	793_1270	HSR-amp	Focal-amp	HSR-amp	Amplification	FALSE	0.698825	-0.698986
A	866_1309	EC-amp	Focal-amp	EC-amp	Amplification	FALSE	0.698825	-0.698986
A	855_750	EC-amp	Focal-amp	EC-amp	Amplification	FALSE	0.698825	-0.698986
A	848_54	EC-amp	Focal-amp	EC-amp	Amplification	FALSE	0.698825	-0.698986
A	910_50	EC-amp	Focal-amp	EC-amp	Amplification	FALSE	0.698825	-0.698986
A	933_827	HSR-amp	Focal-amp	HSR-amp	Amplification	FALSE	0.698825	-0.698986
A	980_56	EC-amp	Focal-amp	EC-amp	Amplification	FALSE	0.698825	-0.698986
A	985_1316	HSR-amp	Focal-amp	HSR-amp	Amplification	FALSE	0.698825	-0.698986
AB	35_635	EC-amp	Focal-amp	EC-amp	Amplification	TRUE	0.819163	-0.78628
AB	135_898	EC-amp	Focal-amp	EC-amp	Amplification	TRUE	0.819163	-0.78628
AB	11_1190	No-amp	No-amp	HSR-amp	Amplification	TRUE	0.819163	-0.78628
AB	90_1301	No-amp	No-amp	EC-amp	Amplification	TRUE	0.819163	-0.78628
AB	104_614	HSR-amp	Focal-amp	HSR-amp	Amplification	TRUE	0.819163	-0.78628
AB	199_493	EC-amp	Focal-amp	EC-amp	Amplification	TRUE	0.819163	-0.78628
AB	215_1158	EC-amp	Focal-amp	EC-amp	Amplification	TRUE	0.819163	-0.78628
AB	157_581	HSR-amp	Focal-amp	HSR-amp	Amplification	TRUE	0.819163	-0.78628
AB	210_697	HSR-amp	Focal-amp	HSR-amp	Amplification	TRUE	0.819163	-0.78628
AB	202_795	No-amp	No-amp	HSR-amp	Amplification	TRUE	0.819163	-0.78628
AB	269_619	HSR-amp	Focal-amp	HSR-amp	Amplification	TRUE	0.819163	-0.78628
AB	264_764	HSR-amp	Focal-amp	HSR-amp	Amplification	TRUE	0.819163	-0.78628
AB	322_516	EC-amp	Focal-amp	EC-amp	Amplification	TRUE	0.819163	-0.78628
AB	310_126	EC-amp	Focal-amp	EC-amp	Amplification	TRUE	0.819163	-0.78628
AB	314_1229	EC-amp	Focal-amp	EC-amp	Amplification	TRUE	0.819163	-0.78628
AB	326_1093	HSR-amp	Focal-amp	HSR-amp	Amplification	TRUE	0.819163	-0.78628
AB	366_646	HSR-amp	Focal-amp	HSR-amp	Amplification	TRUE	0.819163	-0.78628
AB	384_1163	HSR-amp	Focal-amp	HSR-amp	Amplification	TRUE	0.819163	-0.78628
AB	396_867	EC-amp	Focal-amp	EC-amp	Amplification	TRUE	0.819163	-0.78628
AB	382_713	No-amp	No-amp	HSR-amp	Amplification	TRUE	0.819163	-0.78628
AB	425_412	EC-amp	Focal-amp	EC-amp	Amplification	TRUE	0.819163	-0.78628
AB	480_91	EC-amp	Focal-amp	EC-amp	Amplification	TRUE	0.819163	-0.78628
AB	445_488	EC-amp	Focal-amp	EC-amp	Amplification	TRUE	0.819163	-0.78628
AB	472_986	EC-amp	Focal-amp	EC-amp	Amplification	TRUE	0.819163	-0.78628
AB	483_821	EC-amp	Focal-amp	EC-amp	Amplification	TRUE	0.819163	-0.78628
AB	458_639	HSR-amp	Focal-amp	HSR-amp	Amplification	TRUE	0.819163	-0.78628
AB	455_1262	HSR-amp	Focal-amp	HSR-amp	Amplification	TRUE	0.819163	-0.78628
AB	576_1252	EC-amp	Focal-amp	EC-amp	Amplification	TRUE	0.819163	-0.78628
AB	543_527	EC-amp	Focal-amp	EC-amp	Amplification	TRUE	0.819163	-0.78628
AB	563_699	No-amp	No-amp	HSR-amp	Amplification	TRUE	0.819163	-0.78628
AB	599_377	No-amp	No-amp	EC-amp	Amplification	TRUE	0.819163	-0.78628
AB	549_774	EC-amp	Focal-amp	EC-amp	Amplification	TRUE	0.819163	-0.78628
AB	592_821	HSR-amp	Focal-amp	HSR-amp	Amplification	TRUE	0.819163	-0.78628
AB	605_1157	HSR-amp	Focal-amp	HSR-amp	Amplification	TRUE	0.819163	-0.78628
AB	636_569	EC-amp	Focal-amp	EC-amp	Amplification	TRUE	0.819163	-0.78628
AB	656_921	HSR-amp	Focal-amp	HSR-amp	Amplification	TRUE	0.819163	-0.78628
AB	692_784	EC-amp	Focal-amp	EC-amp	Amplification	TRUE	0.819163	-0.78628
AB	639_699	EC-amp	Focal-amp	EC-amp	Amplification	TRUE	0.819163	-0.78628
AB	700_324	EC-amp	Focal-amp	EC-amp	Amplification	TRUE	0.819163	-0.78628
AB	710_1284	HSR-amp	Focal-amp	HSR-amp	Amplification	TRUE	0.819163	-0.78628
AB	674_979	No-amp	No-amp	HSR-amp	Amplification	TRUE	0.819163	-0.78628
AB	686_1181	HSR-amp	Focal-amp	HSR-amp	Amplification	TRUE	0.819163	-0.78628
AB	704_551	HSR-amp	Focal-amp	HSR-amp	Amplification	TRUE	0.819163	-0.78628
AB	718_626	HSR-amp	Focal-amp	HSR-amp	Amplification	TRUE	0.819163	-0.78628
AB	745_1118	HSR-amp	Focal-amp	HSR-amp	Amplification	TRUE	0.819163	-0.78628
AB	768_249	No-amp	No-amp	No-amp	Amplification	TRUE	0.819163	-0.78628
AB	790_1317	No-amp	No-amp	HSR-amp	Amplification	TRUE	0.819163	-0.78628
AB	796_589	No-amp	No-amp	EC-amp	Amplification	TRUE	0.819163	-0.78628
AB	831_1147	EC-amp	Focal-amp	EC-amp	Amplification	TRUE	0.819163	-0.78628
AB	792_863	HSR-amp	Focal-amp	HSR-amp	Amplification	TRUE	0.819163	-0.78628
AB	808_416	HSR-amp	Focal-amp	HSR-amp	Amplification	TRUE	0.819163	-0.78628
AB	791_757	EC-amp	Focal-amp	EC-amp	Amplification	TRUE	0.819163	-0.78628
AB	839_941	EC-amp	Focal-amp	EC-amp	Amplification	TRUE	0.819163	-0.78628
AB	843_715	HSR-amp	Focal-amp	HSR-amp	Amplification	TRUE	0.819163	-0.78628
AB	945_722	EC-amp	Focal-amp	EC-amp	Amplification	TRUE	0.819163	-0.78628
AB	947_1181	EC-amp	Focal-amp	EC-amp	Amplification	TRUE	0.819163	-0.78628
AB	888_881	HSR-amp	Focal-amp	HSR-amp	Amplification	TRUE	0.819163	-0.78628
AB	890_671	EC-amp	Focal-amp	EC-amp	Amplification	TRUE	0.819163	-0.78628
AB	952_1303	EC-amp	Focal-amp	EC-amp	Amplification	TRUE	0.819163	-0.78628
AB	951_879	HSR-amp	Focal-amp	HSR-amp	Amplification	TRUE	0.819163	-0.78628
AB	982_1004	EC-amp	Focal-amp	EC-amp	Amplification	TRUE	0.819163	-0.78628
AB	996_850	No-amp	No-amp	EC-amp	Amplification	TRUE	0.819163	-0.78628
AD	20_521	EC-amp	Focal-amp	EC-amp	Amplification	FALSE	0.450563	2.18387
AD	43_962	EC-amp	Focal-amp	EC-amp	Amplification	FALSE	0.450563	2.18387
AD	118_1114	EC-amp	Focal-amp	EC-amp	Amplification	FALSE	0.450563	2.18387
AD	132_13	EC-amp	Focal-amp	EC-amp	Amplification	FALSE	0.450563	2.18387
AD	159_799	EC-amp	Focal-amp	EC-amp	Amplification	FALSE	0.450563	2.18387
AD	163_579	EC-amp	Focal-amp	EC-amp	Amplification	FALSE	0.450563	2.18387
AD	220_685	EC-amp	Focal-amp	EC-amp	Amplification	FALSE	0.450563	2.18387
AD	297_166	EC-amp	Focal-amp	EC-amp	Amplification	FALSE	0.450563	2.18387
AD	223_1186	EC-amp	Focal-amp	EC-amp	Amplification	FALSE	0.450563	2.18387
AD	310_807	EC-amp	Focal-amp	EC-amp	Amplification	FALSE	0.450563	2.18387
AD	327_510	EC-amp	Focal-amp	EC-amp	Amplification	FALSE	0.450563	2.18387
AD	325_1249	EC-amp	Focal-amp	EC-amp	Amplification	FALSE	0.450563	2.18387
AD	383_905	EC-amp	Focal-amp	EC-amp	Amplification	FALSE	0.450563	2.18387
AD	393_1305	EC-amp	Focal-amp	EC-amp	Amplification	FALSE	0.450563	2.18387
AD	485_1022	EC-amp	Focal-amp	EC-amp	Amplification	FALSE	0.450563	2.18387
AD	508_630	EC-amp	Focal-amp	EC-amp	Amplification	FALSE	0.450563	2.18387
AD	576_397	EC-amp	Focal-amp	EC-amp	Amplification	FALSE	0.450563	2.18387
AD	598_950	EC-amp	Focal-amp	EC-amp	Amplification	FALSE	0.450563	2.18387
AD	593_1124	EC-amp	Focal-amp	EC-amp	Amplification	FALSE	0.450563	2.18387
AD	637_740	EC-amp	Focal-amp	EC-amp	Amplification	FALSE	0.450563	2.18387
AD	797_78	EC-amp	Focal-amp	EC-amp	Amplification	FALSE	0.450563	2.18387
AD	693_536	EC-amp	Focal-amp	EC-amp	Amplification	FALSE	0.450563	2.18387
AD	760_1142	EC-amp	Focal-amp	EC-amp	Amplification	FALSE	0.450563	2.18387
AD	781_514	EC-amp	Focal-amp	EC-amp	Amplification	FALSE	0.450563	2.18387
AD	824_312	EC-amp	Focal-amp	EC-amp	Amplification	FALSE	0.450563	2.18387
AD	913_1051	EC-amp	Focal-amp	EC-amp	Amplification	FALSE	0.450563	2.18387
AD	925_1237	EC-amp	Focal-amp	EC-amp	Amplification	FALSE	0.450563	2.18387
AD	929_915	EC-amp	Focal-amp	EC-amp	Amplification	FALSE	0.450563	2.18387
AD	975_526	EC-amp	Focal-amp	EC-amp	Amplification	FALSE	0.450563	2.18387
AD	993_695	EC-amp	Focal-amp	EC-amp	Amplification	FALSE	0.450563	2.18387
AE	43_75	No-amp	No-amp	HSR-amp	No-amplification	TRUE	0.284828	-0.557828
AE	78_307	No-amp	No-amp	EC-amp	No-amplification	TRUE	0.284828	-0.557828
AE	65_550	No-amp	No-amp	HSR-amp	No-amplification	TRUE	0.284828	-0.557828
AE	223_994	No-amp	No-amp	EC-amp	No-amplification	TRUE	0.284828	-0.557828
AE	223_994	No-amp	No-amp	EC-amp	No-amplification	TRUE	0.284828	-0.557828
AE	223_994	No-amp	No-amp	HSR-amp	No-amplification	TRUE	0.284828	-0.557828
AE	223_994	No-amp	No-amp	EC-amp	No-amplification	TRUE	0.284828	-0.557828
AE	130_472	No-amp	No-amp	HSR-amp	No-amplification	TRUE	0.284828	-0.557828
AE	156_640	No-amp	No-amp	HSR-amp	No-amplification	TRUE	0.284828	-0.557828
AE	203_308	No-amp	No-amp	HSR-amp	No-amplification	TRUE	0.284828	-0.557828
AE	266_555	No-amp	No-amp	HSR-amp	No-amplification	TRUE	0.284828	-0.557828
AE	275_413	No-amp	No-amp	HSR-amp	No-amplification	TRUE	0.284828	-0.557828
AE	337_344	No-amp	No-amp	EC-amp	No-amplification	TRUE	0.284828	-0.557828
AE	303_473	No-amp	No-amp	HSR-amp	No-amplification	TRUE	0.284828	-0.557828
AE	336_1107	No-amp	No-amp	HSR-amp	No-amplification	TRUE	0.284828	-0.557828
AE	388_162	No-amp	No-amp	HSR-amp	No-amplification	TRUE	0.284828	-0.557828
AE	477_1294	No-amp	No-amp	EC-amp	No-amplification	TRUE	0.284828	-0.557828
AE	546_519	No-amp	No-amp	HSR-amp	No-amplification	TRUE	0.284828	-0.557828
AE	556_1075	No-amp	No-amp	EC-amp	No-amplification	TRUE	0.284828	-0.557828
AE	545_444	No-amp	No-amp	HSR-amp	No-amplification	TRUE	0.284828	-0.557828
AE	561_1178	No-amp	No-amp	HSR-amp	No-amplification	TRUE	0.284828	-0.557828
AE	551_1266	No-amp	No-amp	HSR-amp	No-amplification	TRUE	0.284828	-0.557828
AE	655_188	No-amp	No-amp	EC-amp	No-amplification	TRUE	0.284828	-0.557828
AE	584_932	No-amp	No-amp	HSR-amp	No-amplification	TRUE	0.284828	-0.557828
AE	579_830	No-amp	No-amp	HSR-amp	No-amplification	TRUE	0.284828	-0.557828
AE	657_1299	No-amp	No-amp	HSR-amp	No-amplification	TRUE	0.284828	-0.557828
AE	661_830	No-amp	No-amp	HSR-amp	No-amplification	TRUE	0.284828	-0.557828
AE	674_567	No-amp	No-amp	HSR-amp	No-amplification	TRUE	0.284828	-0.557828
AE	867_555	No-amp	No-amp	EC-amp	No-amplification	TRUE	0.284828	-0.557828
AE	763_36	EC-amp	Focal-amp	EC-amp	No-amplification	TRUE	0.284828	-0.557828
AE	776_894	No-amp	No-amp	EC-amp	No-amplification	TRUE	0.284828	-0.557828
AE	735_1315	No-amp	No-amp	HSR-amp	No-amplification	TRUE	0.284828	-0.557828
AE	803_263	No-amp	No-amp	HSR-amp	No-amplification	TRUE	0.284828	-0.557828
AE	809_151	No-amp	No-amp	EC-amp	No-amplification	TRUE	0.284828	-0.557828
AE	916_357	No-amp	No-amp	EC-amp	No-amplification	TRUE	0.284828	-0.557828
AE	937_916	No-amp	No-amp	HSR-amp	No-amplification	TRUE	0.284828	-0.557828
AE	872_1235	No-amp	No-amp	EC-amp	No-amplification	TRUE	0.284828	-0.557828
AE	939_33	No-amp	No-amp	HSR-amp	No-amplification	TRUE	0.284828	-0.557828
AE	986_1190	No-amp	No-amp	EC-amp	No-amplification	TRUE	0.284828	-0.557828
AE	997_1307	No-amp	No-amp	HSR-amp	No-amplification	TRUE	0.284828	-0.557828
AE	1000_771	No-amp	No-amp	HSR-amp	No-amplification	TRUE	0.284828	-0.557828
AE	1004_1045	No-amp	No-amp	HSR-amp	No-amplification	TRUE	0.284828	-0.557828
AG	26_351	No-amp	No-amp	EC-amp	No-amplification	FALSE	0.900238	0.622035
AG	162_473	No-amp	No-amp	EC-amp	No-amplification	FALSE	0.900238	0.622035
AG	105_641	No-amp	No-amp	EC-amp	No-amplification	FALSE	0.900238	0.622035
AG	103_981	No-amp	No-amp	EC-amp	No-amplification	FALSE	0.900238	0.622035
AG	30_1161	No-amp	No-amp	HSR-amp	No-amplification	FALSE	0.900238	0.622035
AG	102_1245	No-amp	No-amp	EC-amp	No-amplification	FALSE	0.900238	0.622035
AG	446_958	No-amp	No-amp	EC-amp	No-amplification	FALSE	0.900238	0.622035
AG	390_482	No-amp	No-amp	EC-amp	No-amplification	FALSE	0.900238	0.622035
AG	624_304	No-amp	No-amp	EC-amp	No-amplification	FALSE	0.900238	0.622035
AG	624_304	No-amp	No-amp	EC-amp	No-amplification	FALSE	0.900238	0.622035
AG	624_304	No-amp	No-amp	EC-amp	No-amplification	FALSE	0.900238	0.622035
AG	624_304	No-amp	No-amp	EC-amp	No-amplification	FALSE	0.900238	0.622035
AG	452_737	No-amp	No-amp	EC-amp	No-amplification	FALSE	0.900238	0.622035
AG	663_1264	No-amp	No-amp	EC-amp	No-amplification	FALSE	0.900238	0.622035
AG	622_751	No-amp	No-amp	EC-amp	No-amplification	FALSE	0.900238	0.622035
AG	698_1034	No-amp	No-amp	EC-amp	No-amplification	FALSE	0.900238	0.622035
AG	844_1032	No-amp	No-amp	EC-amp	No-amplification	FALSE	0.900238	0.622035
AG	844_1032	No-amp	No-amp	EC-amp	No-amplification	FALSE	0.900238	0.622035
AG	784_572	No-amp	No-amp	HSR-amp	No-amplification	FALSE	0.900238	0.622035
AG	943_602	No-amp	No-amp	EC-amp	No-amplification	FALSE	0.900238	0.622035
AG	945_106	No-amp	No-amp	EC-amp	No-amplification	FALSE	0.900238	0.622035
AG	980_1001	No-amp	No-amp	EC-amp	No-amplification	FALSE	0.900238	0.622035
AH	47_97	EC-amp	Focal-amp	EC-amp	Amplification	FALSE	0.600064	-0.604482
AH	75_364	EC-amp	Focal-amp	EC-amp	Amplification	FALSE	0.600064	-0.604482
AH	99_575	No-amp	No-amp	EC-amp	Amplification	FALSE	0.600064	-0.604482
AH	179_749	EC-amp	Focal-amp	EC-amp	Amplification	FALSE	0.600064	-0.604482
AH	239_194	EC-amp	Focal-amp	EC-amp	Amplification	FALSE	0.600064	-0.604482
AH	455_1032	EC-amp	Focal-amp	EC-amp	Amplification	FALSE	0.600064	-0.604482
AH	523_412	EC-amp	Focal-amp	EC-amp	Amplification	FALSE	0.600064	-0.604482
AH	763_700	EC-amp	Focal-amp	EC-amp	Amplification	FALSE	0.600064	-0.604482
AH	834_1145	EC-amp	Focal-amp	EC-amp	Amplification	FALSE	0.600064	-0.604482
AH	879_854	EC-amp	Focal-amp	EC-amp	Amplification	FALSE	0.600064	-0.604482
AH	969_627	EC-amp	Focal-amp	EC-amp	Amplification	FALSE	0.600064	-0.604482
AI	15_57	HSR-amp	Focal-amp	HSR-amp	Amplification	FALSE	0.948405	2.77655
AI	23_224	No-amp	No-amp	HSR-amp	Amplification	FALSE	0.948405	2.77655
AI	18_357	No-amp	No-amp	HSR-amp	Amplification	FALSE	0.948405	2.77655
AI	143_776	No-amp	No-amp	EC-amp	Amplification	FALSE	0.948405	2.77655
AI	28_1007	No-amp	No-amp	EC-amp	Amplification	FALSE	0.948405	2.77655
AI	118_1225	EC-amp	Focal-amp	EC-amp	Amplification	FALSE	0.948405	2.77655
AI	24_1296	EC-amp	Focal-amp	EC-amp	Amplification	FALSE	0.948405	2.77655
AI	102_494	HSR-amp	Focal-amp	HSR-amp	Amplification	FALSE	0.948405	2.77655
AI	97_358	EC-amp	Focal-amp	EC-amp	Amplification	FALSE	0.948405	2.77655
AI	210_100	EC-amp	Focal-amp	EC-amp	Amplification	FALSE	0.948405	2.77655
AI	154_221	HSR-amp	Focal-amp	HSR-amp	Amplification	FALSE	0.948405	2.77655
AI	144_558	HSR-amp	Focal-amp	HSR-amp	Amplification	FALSE	0.948405	2.77655
AI	273_1087	No-amp	No-amp	EC-amp	Amplification	FALSE	0.948405	2.77655
AI	533_697	HSR-amp	Focal-amp	HSR-amp	Amplification	FALSE	0.948405	2.77655
AI	533_697	EC-amp	Focal-amp	EC-amp	Amplification	FALSE	0.948405	2.77655
AI	533_697	No-amp	Focal-amp	No-amp	Amplification	FALSE	0.948405	2.77655
AI	533_697	No-amp	No-amp	EC-amp	Amplification	FALSE	0.948405	2.77655
AI	533_697	No-amp	No-amp	EC-amp	Amplification	FALSE	0.948405	2.77655
AI	533_697	No-amp	Focal-amp	No-amp	Amplification	FALSE	0.948405	2.77655
AI	533_697	EC-amp	Focal-amp	EC-amp	Amplification	FALSE	0.948405	2.77655
AI	533_697	EC-amp	Focal-amp	EC-amp	Amplification	FALSE	0.948405	2.77655
AI	346_1277	No-amp	No-amp	EC-amp	Amplification	FALSE	0.948405	2.77655
AI	403_284	EC-amp	Focal-amp	EC-amp	Amplification	FALSE	0.948405	2.77655
AI	356_20	No-amp	No-amp	HSR-amp	Amplification	FALSE	0.948405	2.77655
AI	356_853	HSR-amp	Focal-amp	HSR-amp	Amplification	FALSE	0.948405	2.77655
AI	415_485	EC-amp	Focal-amp	EC-amp	Amplification	FALSE	0.948405	2.77655
AI	409_108	No-amp	No-amp	HSR-amp	Amplification	FALSE	0.948405	2.77655
AI	503_88	HSR-amp	Focal-amp	HSR-amp	Amplification	FALSE	0.948405	2.77655
AI	501_317	No-amp	No-amp	HSR-amp	Amplification	FALSE	0.948405	2.77655
AI	509_411	HSR-amp	Focal-amp	HSR-amp	Amplification	FALSE	0.948405	2.77655
AI	581_1180	HSR-amp	Focal-amp	HSR-amp	Amplification	FALSE	0.948405	2.77655
AI	560_531	HSR-amp	Focal-amp	HSR-amp	Amplification	FALSE	0.948405	2.77655
AI	649_319	HSR-amp	Focal-amp	HSR-amp	Amplification	FALSE	0.948405	2.77655
AI	718_116	HSR-amp	Focal-amp	HSR-amp	Amplification	FALSE	0.948405	2.77655
AI	647_217	No-amp	No-amp	HSR-amp	Amplification	FALSE	0.948405	2.77655
AI	714_1217	HSR-amp	Focal-amp	HSR-amp	Amplification	FALSE	0.948405	2.77655
AI	750_380	HSR-amp	Focal-amp	HSR-amp	Amplification	FALSE	0.948405	2.77655
AI	893_1089	No-amp	No-amp	EC-amp	Amplification	FALSE	0.948405	2.77655
AI	782_25	HSR-amp	Focal-amp	HSR-amp	Amplification	FALSE	0.948405	2.77655
AI	903_224	EC-amp	Focal-amp	EC-amp	Amplification	FALSE	0.948405	2.77655
AI	861_835	HSR-amp	Focal-amp	HSR-amp	Amplification	FALSE	0.948405	2.77655
AI	872_127	HSR-amp	Focal-amp	HSR-amp	Amplification	FALSE	0.948405	2.77655
AI	904_1292	HSR-amp	Focal-amp	HSR-amp	Amplification	FALSE	0.948405	2.77655
AI	948_50	HSR-amp	Focal-amp	HSR-amp	Amplification	FALSE	0.948405	2.77655
AI	923_340	EC-amp	Focal-amp	EC-amp	Amplification	FALSE	0.948405	2.77655
AI	955_682	EC-amp	Focal-amp	EC-amp	Amplification	FALSE	0.948405	2.77655
AI	926_803	HSR-amp	Focal-amp	HSR-amp	Amplification	FALSE	0.948405	2.77655
AI	986_530	HSR-amp	Focal-amp	HSR-amp	Amplification	FALSE	0.948405	2.77655
AK	516_628	No-amp	No-amp	EC-amp	Amplification	TRUE	0.745437	0.491269
AK	516_628	No-amp	No-amp	EC-amp	Amplification	TRUE	0.745437	0.491269
AK	516_628	No-amp	No-amp	No-amp	Amplification	TRUE	0.745437	0.491269
AK	774_1004	EC-amp	Focal-amp	EC-amp	Amplification	TRUE	0.745437	0.491269
AK	726_135	No-amp	No-amp	EC-amp	Amplification	TRUE	0.745437	0.491269
AL	293_256	EC-amp	Focal-amp	EC-amp	Amplification	TRUE	0.714323	-0.0350477
AL	293_256	EC-amp	Focal-amp	EC-amp	Amplification	TRUE	0.714323	-0.0350477
AL	293_256	EC-amp	Focal-amp	EC-amp	Amplification	TRUE	0.714323	-0.0350477
AL	293_256	EC-amp	Focal-amp	EC-amp	Amplification	TRUE	0.714323	-0.0350477
AL	16_302	HSR-amp	Focal-amp	HSR-amp	Amplification	TRUE	0.714323	-0.0350477
AL	190_717	No-amp	No-amp	EC-amp	Amplification	TRUE	0.714323	-0.0350477
AL	62_1228	HSR-amp	Focal-amp	HSR-amp	Amplification	TRUE	0.714323	-0.0350477
AL	163_1207	No-amp	No-amp	EC-amp	Amplification	TRUE	0.714323	-0.0350477
AL	153_980	HSR-amp	Focal-amp	HSR-amp	Amplification	TRUE	0.714323	-0.0350477
AL	220_880	HSR-amp	Focal-amp	HSR-amp	Amplification	TRUE	0.714323	-0.0350477
AL	261_1254	EC-amp	Focal-amp	EC-amp	Amplification	TRUE	0.714323	-0.0350477
AL	322_882	EC-amp	Focal-amp	EC-amp	Amplification	TRUE	0.714323	-0.0350477
AL	330_1041	EC-amp	Focal-amp	EC-amp	Amplification	TRUE	0.714323	-0.0350477
AL	401_949	EC-amp	Focal-amp	EC-amp	Amplification	TRUE	0.714323	-0.0350477
AL	416_786	EC-amp	Focal-amp	EC-amp	Amplification	TRUE	0.714323	-0.0350477
AL	408_1040	HSR-amp	Focal-amp	HSR-amp	Amplification	TRUE	0.714323	-0.0350477
AL	450_894	EC-amp	Focal-amp	EC-amp	Amplification	TRUE	0.714323	-0.0350477
AL	493_1042	EC-amp	Focal-amp	EC-amp	Amplification	TRUE	0.714323	-0.0350477
AL	551_591	No-amp	No-amp	EC-amp	Amplification	TRUE	0.714323	-0.0350477
AL	490_752	HSR-amp	Focal-amp	HSR-amp	Amplification	TRUE	0.714323	-0.0350477
AL	592_946	EC-amp	Focal-amp	EC-amp	Amplification	TRUE	0.714323	-0.0350477
AL	569_1293	EC-amp	Focal-amp	EC-amp	Amplification	TRUE	0.714323	-0.0350477
AL	560_754	HSR-amp	Focal-amp	HSR-amp	Amplification	TRUE	0.714323	-0.0350477
AL	556_828	HSR-amp	Focal-amp	HSR-amp	Amplification	TRUE	0.714323	-0.0350477
AL	606_1216	No-amp	No-amp	EC-amp	Amplification	TRUE	0.714323	-0.0350477
AL	690_803	EC-amp	Focal-amp	EC-amp	Amplification	TRUE	0.714323	-0.0350477
AL	694_1080	EC-amp	Focal-amp	EC-amp	Amplification	TRUE	0.714323	-0.0350477
AL	694_261	EC-amp	Focal-amp	EC-amp	Amplification	TRUE	0.714323	-0.0350477
AL	768_629	HSR-amp	Focal-amp	HSR-amp	Amplification	TRUE	0.714323	-0.0350477
AL	814_1182	No-amp	No-amp	EC-amp	Amplification	TRUE	0.714323	-0.0350477
AL	831_61	No-amp	No-amp	EC-amp	Amplification	TRUE	0.714323	-0.0350477
AL	895_417	No-amp	No-amp	EC-amp	Amplification	TRUE	0.714323	-0.0350477
AL	807_1311	EC-amp	Focal-amp	EC-amp	Amplification	TRUE	0.714323	-0.0350477
AL	843_802	EC-amp	Focal-amp	EC-amp	Amplification	TRUE	0.714323	-0.0350477
AL	837_896	HSR-amp	Focal-amp	HSR-amp	Amplification	TRUE	0.714323	-0.0350477
AL	928_677	No-amp	No-amp	EC-amp	Amplification	TRUE	0.714323	-0.0350477
AL	919_889	EC-amp	Focal-amp	EC-amp	Amplification	TRUE	0.714323	-0.0350477
AL	951_1220	EC-amp	Focal-amp	EC-amp	Amplification	TRUE	0.714323	-0.0350477
AL	917_182	No-amp	No-amp	HSR-amp	Amplification	TRUE	0.714323	-0.0350477
AL	964_1023	No-amp	No-amp	HSR-amp	Amplification	TRUE	0.714323	-0.0350477
AL	990_201	HSR-amp	Focal-amp	HSR-amp	Amplification	TRUE	0.714323	-0.0350477
AM	33_110	EC-amp	Focal-amp	EC-amp	No-amplification	FALSE	0.335142	0.455813
AM	19_236	EC-amp	Focal-amp	EC-amp	No-amplification	FALSE	0.335142	0.455813
AM	15_322	HSR-amp	Focal-amp	HSR-amp	No-amplification	FALSE	0.335142	0.455813
AM	165_551	No-amp	Focal-amp	No-amp	No-amplification	FALSE	0.335142	0.455813
AM	165_551	EC-amp	Focal-amp	EC-amp	No-amplification	FALSE	0.335142	0.455813
AM	16_786	EC-amp	Focal-amp	EC-amp	No-amplification	FALSE	0.335142	0.455813
AM	80_977	EC-amp	Focal-amp	EC-amp	No-amplification	FALSE	0.335142	0.455813
AM	118_1254	No-amp	Focal-amp	No-amp	No-amplification	FALSE	0.335142	0.455813
AM	117_310	No-amp	No-amp	EC-amp	No-amplification	FALSE	0.335142	0.455813
AM	96_19	No-amp	No-amp	HSR-amp	No-amplification	FALSE	0.335142	0.455813
AM	93_874	EC-amp	Focal-amp	EC-amp	No-amplification	FALSE	0.335142	0.455813
AM	99_1105	EC-amp	Focal-amp	EC-amp	No-amplification	FALSE	0.335142	0.455813
AM	148_869	EC-amp	Focal-amp	EC-amp	No-amplification	FALSE	0.335142	0.455813
AM	184_1103	EC-amp	Focal-amp	EC-amp	No-amplification	FALSE	0.335142	0.455813
AM	218_677	HSR-amp	Focal-amp	HSR-amp	No-amplification	FALSE	0.335142	0.455813
AM	250_1170	EC-amp	Focal-amp	EC-amp	No-amplification	FALSE	0.335142	0.455813
AM	291_1257	HSR-amp	Focal-amp	HSR-amp	No-amplification	FALSE	0.335142	0.455813
AM	367_45	EC-amp	Focal-amp	EC-amp	No-amplification	FALSE	0.335142	0.455813
AM	414_501	EC-amp	Focal-amp	EC-amp	No-amplification	FALSE	0.335142	0.455813
AM	437_151	EC-amp	Focal-amp	EC-amp	No-amplification	FALSE	0.335142	0.455813
AM	423_669	EC-amp	Focal-amp	EC-amp	No-amplification	FALSE	0.335142	0.455813
AM	396_1309	EC-amp	Focal-amp	EC-amp	No-amplification	FALSE	0.335142	0.455813
AM	442_567	EC-amp	Focal-amp	EC-amp	No-amplification	FALSE	0.335142	0.455813
AM	466_993	EC-amp	Focal-amp	EC-amp	No-amplification	FALSE	0.335142	0.455813
AM	493_877	EC-amp	Focal-amp	EC-amp	No-amplification	FALSE	0.335142	0.455813
AM	522_1303	No-amp	No-amp	EC-amp	No-amplification	FALSE	0.335142	0.455813
AM	514_590	EC-amp	Focal-amp	EC-amp	No-amplification	FALSE	0.335142	0.455813
AM	531_788	HSR-amp	Focal-amp	HSR-amp	No-amplification	FALSE	0.335142	0.455813
AM	610_119	No-amp	No-amp	EC-amp	No-amplification	FALSE	0.335142	0.455813
AM	550_1186	EC-amp	Focal-amp	EC-amp	No-amplification	FALSE	0.335142	0.455813
AM	575_1062	EC-amp	Focal-amp	EC-amp	No-amplification	FALSE	0.335142	0.455813
AM	635_526	HSR-amp	Focal-amp	HSR-amp	No-amplification	FALSE	0.335142	0.455813
AM	711_393	EC-amp	Focal-amp	EC-amp	No-amplification	FALSE	0.335142	0.455813
AM	830_891	EC-amp	Focal-amp	EC-amp	No-amplification	FALSE	0.335142	0.455813
AM	902_160	EC-amp	Focal-amp	EC-amp	No-amplification	FALSE	0.335142	0.455813
AM	885_421	EC-amp	Focal-amp	EC-amp	No-amplification	FALSE	0.335142	0.455813
AM	863_1218	EC-amp	Focal-amp	EC-amp	No-amplification	FALSE	0.335142	0.455813
AM	879_984	HSR-amp	Focal-amp	HSR-amp	No-amplification	FALSE	0.335142	0.455813
AM	927_1300	HSR-amp	Focal-amp	HSR-amp	No-amplification	FALSE	0.335142	0.455813
AM	915_783	EC-amp	Focal-amp	EC-amp	No-amplification	FALSE	0.335142	0.455813
AM	960_1093	No-amp	Focal-amp	No-amp	No-amplification	FALSE	0.335142	0.455813
AM	967_511	HSR-amp	Focal-amp	HSR-amp	No-amplification	FALSE	0.335142	0.455813
AM	997_887	EC-amp	Focal-amp	EC-amp	No-amplification	FALSE	0.335142	0.455813
AN	50_47	HSR-amp	Focal-amp	HSR-amp	Amplification	FALSE	32.6574	-0.832195
AN	122_1066	EC-amp	Focal-amp	EC-amp	Amplification	FALSE	32.6574	-0.832195
AN	160_226	No-amp	No-amp	EC-amp	Amplification	FALSE	32.6574	-0.832195
AN	256_16	No-amp	No-amp	HSR-amp	Amplification	FALSE	32.6574	-0.832195
AN	302_521	No-amp	No-amp	EC-amp	Amplification	FALSE	32.6574	-0.832195
AN	390_737	No-amp	No-amp	EC-amp	Amplification	FALSE	32.6574	-0.832195
AN	419_173	No-amp	No-amp	EC-amp	Amplification	FALSE	32.6574	-0.832195
AN	462_997	EC-amp	Focal-amp	EC-amp	Amplification	FALSE	32.6574	-0.832195
AN	560_586	EC-amp	Focal-amp	EC-amp	Amplification	FALSE	32.6574	-0.832195
AN	582_1222	EC-amp	Focal-amp	EC-amp	Amplification	FALSE	32.6574	-0.832195
AN	579_1006	No-amp	No-amp	EC-amp	Amplification	FALSE	32.6574	-0.832195
AN	728_443	EC-amp	Focal-amp	EC-amp	Amplification	FALSE	32.6574	-0.832195
AN	784_249	No-amp	No-amp	EC-amp	Amplification	FALSE	32.6574	-0.832195
AN	994_1057	No-amp	No-amp	No-amp	Amplification	FALSE	32.6574	-0.832195
AO	15_86	No-amp	No-amp	EC-amp	Amplification	FALSE	0.88105	0.150997
AO	305_334	EC-amp	Focal-amp	EC-amp	Amplification	FALSE	0.88105	0.150997
AO	305_334	EC-amp	Focal-amp	EC-amp	Amplification	FALSE	0.88105	0.150997
AO	305_334	EC-amp	Focal-amp	EC-amp	Amplification	FALSE	0.88105	0.150997
AO	305_334	EC-amp	Focal-amp	EC-amp	Amplification	FALSE	0.88105	0.150997
AO	48_1028	EC-amp	Focal-amp	EC-amp	Amplification	FALSE	0.88105	0.150997
AO	96_33	EC-amp	Focal-amp	EC-amp	Amplification	FALSE	0.88105	0.150997
AO	139_895	EC-amp	Focal-amp	EC-amp	Amplification	FALSE	0.88105	0.150997
AO	118_1301	EC-amp	Focal-amp	EC-amp	Amplification	FALSE	0.88105	0.150997
AO	246_769	EC-amp	Focal-amp	EC-amp	Amplification	FALSE	0.88105	0.150997
AO	354_21	No-amp	No-amp	EC-amp	Amplification	FALSE	0.88105	0.150997
AO	391_1159	EC-amp	Focal-amp	EC-amp	Amplification	FALSE	0.88105	0.150997
AO	469_940	EC-amp	Focal-amp	EC-amp	Amplification	FALSE	0.88105	0.150997
AO	643_818	No-amp	No-amp	EC-amp	Amplification	FALSE	0.88105	0.150997
AO	596_79	EC-amp	Focal-amp	EC-amp	Amplification	FALSE	0.88105	0.150997
AO	634_683	EC-amp	Focal-amp	EC-amp	Amplification	FALSE	0.88105	0.150997
AO	684_440	EC-amp	Focal-amp	EC-amp	Amplification	FALSE	0.88105	0.150997
AO	726_1089	EC-amp	Focal-amp	EC-amp	Amplification	FALSE	0.88105	0.150997
AO	707_21	EC-amp	Focal-amp	EC-amp	Amplification	FALSE	0.88105	0.150997
AO	771_149	EC-amp	Focal-amp	EC-amp	Amplification	FALSE	0.88105	0.150997
AO	812_722	EC-amp	Focal-amp	EC-amp	Amplification	FALSE	0.88105	0.150997
AO	793_898	EC-amp	Focal-amp	EC-amp	Amplification	FALSE	0.88105	0.150997
AO	862_579	EC-amp	Focal-amp	EC-amp	Amplification	FALSE	0.88105	0.150997
AO	869_1309	No-amp	No-amp	HSR-amp	Amplification	FALSE	0.88105	0.150997
AO	939_948	EC-amp	Focal-amp	EC-amp	Amplification	FALSE	0.88105	0.150997
AO	942_76	EC-amp	Focal-amp	EC-amp	Amplification	FALSE	0.88105	0.150997
AO	910_283	EC-amp	Focal-amp	EC-amp	Amplification	FALSE	0.88105	0.150997
AO	990_768	EC-amp	Focal-amp	EC-amp	Amplification	FALSE	0.88105	0.150997
AR	101_1090	EC-amp	Focal-amp	EC-amp	Amplification	FALSE	0.939212	-0.45551
AR	164_493	EC-amp	Focal-amp	EC-amp	Amplification	FALSE	0.939212	-0.45551
AR	214_890	EC-amp	Focal-amp	EC-amp	Amplification	FALSE	0.939212	-0.45551
AR	341_1170	No-amp	Focal-amp	No-amp	Amplification	FALSE	0.939212	-0.45551
AR	230_649	EC-amp	Focal-amp	EC-amp	Amplification	FALSE	0.939212	-0.45551
AR	248_176	EC-amp	Focal-amp	EC-amp	Amplification	FALSE	0.939212	-0.45551
AR	277_399	EC-amp	Focal-amp	EC-amp	Amplification	FALSE	0.939212	-0.45551
AR	346_435	HSR-amp	Focal-amp	HSR-amp	Amplification	FALSE	0.939212	-0.45551
AR	384_327	EC-amp	Focal-amp	EC-amp	Amplification	FALSE	0.939212	-0.45551
AR	437_419	No-amp	No-amp	EC-amp	Amplification	FALSE	0.939212	-0.45551
AR	667_134	EC-amp	Focal-amp	EC-amp	Amplification	FALSE	0.939212	-0.45551
AR	812_73	EC-amp	Focal-amp	EC-amp	Amplification	FALSE	0.939212	-0.45551
AR	818_712	HSR-amp	Focal-amp	HSR-amp	Amplification	FALSE	0.939212	-0.45551
AR	819_579	No-amp	No-amp	EC-amp	Amplification	FALSE	0.939212	-0.45551
AR	868_229	EC-amp	Focal-amp	EC-amp	Amplification	FALSE	0.939212	-0.45551
AS	127_1235	EC-amp	Focal-amp	EC-amp	Amplification	FALSE	0.992053	1.63215
AS	220_235	EC-amp	Focal-amp	EC-amp	Amplification	FALSE	0.992053	1.63215
AS	267_977	EC-amp	Focal-amp	EC-amp	Amplification	FALSE	0.992053	1.63215
AS	239_528	EC-amp	Focal-amp	EC-amp	Amplification	FALSE	0.992053	1.63215
AS	397_913	HSR-amp	Focal-amp	HSR-amp	Amplification	FALSE	0.992053	1.63215
AS	502_855	EC-amp	Focal-amp	EC-amp	Amplification	FALSE	0.992053	1.63215
AS	670_95	EC-amp	Focal-amp	EC-amp	Amplification	FALSE	0.992053	1.63215
AS	483_751	No-amp	No-amp	EC-amp	Amplification	FALSE	0.992053	1.63215
AS	494_1099	No-amp	No-amp	EC-amp	Amplification	FALSE	0.992053	1.63215
AS	509_515	No-amp	No-amp	EC-amp	Amplification	FALSE	0.992053	1.63215
AS	557_1313	EC-amp	Focal-amp	EC-amp	Amplification	FALSE	0.992053	1.63215
AS	592_511	EC-amp	Focal-amp	EC-amp	Amplification	FALSE	0.992053	1.63215
AS	764_744	No-amp	Focal-amp	No-amp	Amplification	FALSE	0.992053	1.63215
AS	708_323	EC-amp	Focal-amp	EC-amp	Amplification	FALSE	0.992053	1.63215
AS	795_1246	No-amp	No-amp	EC-amp	Amplification	FALSE	0.992053	1.63215
AS	901_1060	EC-amp	Focal-amp	EC-amp	Amplification	FALSE	0.992053	1.63215
AS	905_535	EC-amp	Focal-amp	EC-amp	Amplification	FALSE	0.992053	1.63215
AS	972_144	EC-amp	Focal-amp	EC-amp	Amplification	FALSE	0.992053	1.63215
AS	988_576	EC-amp	Focal-amp	EC-amp	Amplification	FALSE	0.992053	1.63215
AT	86_123	EC-amp	Focal-amp	EC-amp	Amplification	FALSE	0.632937	-0.736806
AT	155_454	EC-amp	Focal-amp	EC-amp	Amplification	FALSE	0.632937	-0.736806
AT	155_454	EC-amp	Focal-amp	EC-amp	Amplification	FALSE	0.632937	-0.736806
AT	202_27	EC-amp	Focal-amp	EC-amp	Amplification	FALSE	0.632937	-0.736806
AT	213_1140	EC-amp	Focal-amp	EC-amp	Amplification	FALSE	0.632937	-0.736806
AT	255_905	EC-amp	Focal-amp	EC-amp	Amplification	FALSE	0.632937	-0.736806
AT	439_719	EC-amp	Focal-amp	EC-amp	Amplification	FALSE	0.632937	-0.736806
AT	330_570	EC-amp	Focal-amp	EC-amp	Amplification	FALSE	0.632937	-0.736806
AT	324_1218	No-amp	No-amp	HSR-amp	Amplification	FALSE	0.632937	-0.736806
AT	420_101	EC-amp	Focal-amp	EC-amp	Amplification	FALSE	0.632937	-0.736806
AT	661_392	EC-amp	Focal-amp	EC-amp	Amplification	FALSE	0.632937	-0.736806
AT	661_392	EC-amp	Focal-amp	EC-amp	Amplification	FALSE	0.632937	-0.736806
AT	477_941	EC-amp	Focal-amp	EC-amp	Amplification	FALSE	0.632937	-0.736806
AT	570_87	EC-amp	Focal-amp	EC-amp	Amplification	FALSE	0.632937	-0.736806
AT	710_724	EC-amp	Focal-amp	EC-amp	Amplification	FALSE	0.632937	-0.736806
AT	697_910	EC-amp	Focal-amp	EC-amp	Amplification	FALSE	0.632937	-0.736806
AT	733_49	EC-amp	Focal-amp	EC-amp	Amplification	FALSE	0.632937	-0.736806
AT	747_1079	EC-amp	Focal-amp	EC-amp	Amplification	FALSE	0.632937	-0.736806
AT	806_1311	No-amp	No-amp	HSR-amp	Amplification	FALSE	0.632937	-0.736806
AT	898_187	EC-amp	Focal-amp	EC-amp	Amplification	FALSE	0.632937	-0.736806
AT	854_854	EC-amp	Focal-amp	EC-amp	Amplification	FALSE	0.632937	-0.736806
AT	827_1031	EC-amp	Focal-amp	EC-amp	Amplification	FALSE	0.632937	-0.736806
AT	889_629	EC-amp	Focal-amp	EC-amp	Amplification	FALSE	0.632937	-0.736806
AT	951_50	EC-amp	Focal-amp	EC-amp	Amplification	FALSE	0.632937	-0.736806
AT	971_1141	EC-amp	Focal-amp	EC-amp	Amplification	FALSE	0.632937	-0.736806
AV	168_440	EC-amp	Focal-amp	EC-amp	Amplification	FALSE	0.781408	-0.7568
AV	157_133	EC-amp	Focal-amp	EC-amp	Amplification	FALSE	0.781408	-0.7568
AV	226_689	EC-amp	Focal-amp	EC-amp	Amplification	FALSE	0.781408	-0.7568
AV	224_1146	EC-amp	Focal-amp	EC-amp	Amplification	FALSE	0.781408	-0.7568
AV	511_337	No-amp	Focal-amp	No-amp	Amplification	FALSE	0.781408	-0.7568
AV	511_337	EC-amp	Focal-amp	EC-amp	Amplification	FALSE	0.781408	-0.7568
AV	529_1076	No-amp	Focal-amp	No-amp	Amplification	FALSE	0.781408	-0.7568
AV	968_244	No-amp	No-amp	EC-amp	Amplification	FALSE	0.781408	-0.7568
AW	114_481	EC-amp	Focal-amp	EC-amp	Amplification	FALSE	0.840878	-0.325694
AW	133_925	EC-amp	Focal-amp	EC-amp	Amplification	FALSE	0.840878	-0.325694
AW	165_1110	EC-amp	Focal-amp	EC-amp	Amplification	FALSE	0.840878	-0.325694
AW	202_626	EC-amp	Focal-amp	EC-amp	Amplification	FALSE	0.840878	-0.325694
AW	166_373	EC-amp	Focal-amp	EC-amp	Amplification	FALSE	0.840878	-0.325694
AW	210_1310	No-amp	No-amp	HSR-amp	Amplification	FALSE	0.840878	-0.325694
AW	474_1021	EC-amp	Focal-amp	EC-amp	Amplification	FALSE	0.840878	-0.325694
AW	474_1021	No-amp	Focal-amp	No-amp	Amplification	FALSE	0.840878	-0.325694
AW	306_26	EC-amp	Focal-amp	EC-amp	Amplification	FALSE	0.840878	-0.325694
AW	329_1132	EC-amp	Focal-amp	EC-amp	Amplification	FALSE	0.840878	-0.325694
AW	316_199	HSR-amp	Focal-amp	HSR-amp	Amplification	FALSE	0.840878	-0.325694
AW	355_1254	EC-amp	Focal-amp	EC-amp	Amplification	FALSE	0.840878	-0.325694
AW	410_589	EC-amp	Focal-amp	EC-amp	Amplification	FALSE	0.840878	-0.325694
AW	427_107	EC-amp	Focal-amp	EC-amp	Amplification	FALSE	0.840878	-0.325694
AW	448_378	EC-amp	Focal-amp	EC-amp	Amplification	FALSE	0.840878	-0.325694
AW	510_265	EC-amp	Focal-amp	EC-amp	Amplification	FALSE	0.840878	-0.325694
AW	554_527	EC-amp	Focal-amp	EC-amp	Amplification	FALSE	0.840878	-0.325694
AW	617_753	HSR-amp	Focal-amp	HSR-amp	Amplification	FALSE	0.840878	-0.325694
AW	655_956	EC-amp	Focal-amp	EC-amp	Amplification	FALSE	0.840878	-0.325694
AW	705_47	EC-amp	Focal-amp	EC-amp	Amplification	FALSE	0.840878	-0.325694
AW	707_1073	EC-amp	Focal-amp	EC-amp	Amplification	FALSE	0.840878	-0.325694
AW	737_1307	EC-amp	Focal-amp	EC-amp	Amplification	FALSE	0.840878	-0.325694
AW	810_776	EC-amp	Focal-amp	EC-amp	Amplification	FALSE	0.840878	-0.325694
AW	865_1305	EC-amp	Focal-amp	EC-amp	Amplification	FALSE	0.840878	-0.325694
AW	932_313	EC-amp	Focal-amp	EC-amp	Amplification	FALSE	0.840878	-0.325694
AW	971_917	EC-amp	Focal-amp	EC-amp	Amplification	FALSE	0.840878	-0.325694
AW	970_1318	No-amp	No-amp	EC-amp	Amplification	FALSE	0.840878	-0.325694
AW	1000_1097	EC-amp	Focal-amp	EC-amp	Amplification	FALSE	0.840878	-0.325694
AY	211_1203	No-amp	No-amp	EC-amp	Amplification	FALSE	0.459246	-0.346181
AY	146_765	EC-amp	Focal-amp	EC-amp	Amplification	FALSE	0.459246	-0.346181
AY	212_570	EC-amp	Focal-amp	EC-amp	Amplification	FALSE	0.459246	-0.346181
AY	299_289	EC-amp	Focal-amp	EC-amp	Amplification	FALSE	0.459246	-0.346181
AY	402_25	EC-amp	Focal-amp	EC-amp	Amplification	FALSE	0.459246	-0.346181
AY	424_1023	EC-amp	Focal-amp	EC-amp	Amplification	FALSE	0.459246	-0.346181
AY	452_268	EC-amp	Focal-amp	EC-amp	Amplification	FALSE	0.459246	-0.346181
AY	586_1258	EC-amp	Focal-amp	EC-amp	Amplification	FALSE	0.459246	-0.346181
AY	524_631	EC-amp	Focal-amp	EC-amp	Amplification	FALSE	0.459246	-0.346181
AY	624_1059	EC-amp	Focal-amp	EC-amp	Amplification	FALSE	0.459246	-0.346181
AY	726_208	EC-amp	Focal-amp	EC-amp	Amplification	FALSE	0.459246	-0.346181
AY	600_505	EC-amp	Focal-amp	EC-amp	Amplification	FALSE	0.459246	-0.346181
AY	640_820	EC-amp	Focal-amp	EC-amp	Amplification	FALSE	0.459246	-0.346181
AY	778_32	EC-amp	Focal-amp	EC-amp	Amplification	FALSE	0.459246	-0.346181
AY	699_390	HSR-amp	Focal-amp	HSR-amp	Amplification	FALSE	0.459246	-0.346181
AY	844_1142	EC-amp	Focal-amp	EC-amp	Amplification	FALSE	0.459246	-0.346181
AY	765_551	EC-amp	Focal-amp	EC-amp	Amplification	FALSE	0.459246	-0.346181
AY	830_883	EC-amp	Focal-amp	EC-amp	Amplification	FALSE	0.459246	-0.346181
AY	742_1059	EC-amp	Focal-amp	EC-amp	Amplification	FALSE	0.459246	-0.346181
AY	802_395	EC-amp	Focal-amp	EC-amp	Amplification	FALSE	0.459246	-0.346181
AY	838_1303	EC-amp	Focal-amp	EC-amp	Amplification	FALSE	0.459246	-0.346181
AY	869_698	HSR-amp	Focal-amp	HSR-amp	Amplification	FALSE	0.459246	-0.346181
AY	909_528	EC-amp	Focal-amp	EC-amp	Amplification	FALSE	0.459246	-0.346181
AY	917_356	EC-amp	Focal-amp	EC-amp	Amplification	FALSE	0.459246	-0.346181
AY	928_139	EC-amp	Focal-amp	EC-amp	Amplification	FALSE	0.459246	-0.346181
BA	202_151	No-amp	No-amp	HSR-amp	No-amplification	FALSE	0.648936	-1.55373
BA	358_448	No-amp	No-amp	EC-amp	No-amplification	FALSE	0.648936	-1.55373
BA	341_559	No-amp	No-amp	EC-amp	No-amplification	FALSE	0.648936	-1.55373
BA	378_716	No-amp	No-amp	HSR-amp	No-amplification	FALSE	0.648936	-1.55373
BA	479_585	No-amp	No-amp	EC-amp	No-amplification	FALSE	0.648936	-1.55373
BA	457_163	No-amp	No-amp	HSR-amp	No-amplification	FALSE	0.648936	-1.55373
BA	647_1105	No-amp	No-amp	EC-amp	No-amplification	FALSE	0.648936	-1.55373
BA	631_684	No-amp	No-amp	EC-amp	No-amplification	FALSE	0.648936	-1.55373
BA	746_743	No-amp	No-amp	EC-amp	No-amplification	FALSE	0.648936	-1.55373
BA	791_1154	No-amp	No-amp	EC-amp	No-amplification	FALSE	0.648936	-1.55373
BB	27_413	No-amp	No-amp	EC-amp	No-amplification	FALSE	0.303618	-0.0996466
BB	98_379	No-amp	No-amp	EC-amp	No-amplification	FALSE	0.303618	-0.0996466
BB	153_209	No-amp	No-amp	EC-amp	No-amplification	FALSE	0.303618	-0.0996466
BB	126_53	No-amp	No-amp	EC-amp	No-amplification	FALSE	0.303618	-0.0996466
BB	150_1081	No-amp	No-amp	EC-amp	No-amplification	FALSE	0.303618	-0.0996466
BB	158_828	No-amp	No-amp	EC-amp	No-amplification	FALSE	0.303618	-0.0996466
BB	505_29	No-amp	No-amp	EC-amp	No-amplification	FALSE	0.303618	-0.0996466
BB	575_142	EC-amp	Focal-amp	EC-amp	No-amplification	FALSE	0.303618	-0.0996466
BB	619_798	EC-amp	Focal-amp	EC-amp	No-amplification	FALSE	0.303618	-0.0996466
BB	669_41	No-amp	No-amp	EC-amp	No-amplification	FALSE	0.303618	-0.0996466
BB	713_662	No-amp	No-amp	EC-amp	No-amplification	FALSE	0.303618	-0.0996466
BB	957_235	No-amp	No-amp	EC-amp	No-amplification	FALSE	0.303618	-0.0996466
BB	963_896	No-amp	No-amp	EC-amp	No-amplification	FALSE	0.303618	-0.0996466
BB	959_608	No-amp	No-amp	EC-amp	No-amplification	FALSE	0.303618	-0.0996466
BB	995_393	No-amp	No-amp	EC-amp	No-amplification	FALSE	0.303618	-0.0996466
BC	82_169	No-amp	No-amp	EC-amp	Amplification	TRUE	0.986771	-0.304653
BC	69_894	No-amp	No-amp	EC-amp	Amplification	TRUE	0.986771	-0.304653
BC	56_1247	EC-amp	Focal-amp	EC-amp	Amplification	TRUE	0.986771	-0.304653
BC	120_566	EC-amp	Focal-amp	EC-amp	Amplification	TRUE	0.986771	-0.304653
BC	117_663	EC-amp	Focal-amp	EC-amp	Amplification	TRUE	0.986771	-0.304653
BC	212_351	EC-amp	Focal-amp	EC-amp	Amplification	TRUE	0.986771	-0.304653
BC	183_257	EC-amp	Focal-amp	EC-amp	Amplification	TRUE	0.986771	-0.304653
BC	175_463	EC-amp	Focal-amp	EC-amp	Amplification	TRUE	0.986771	-0.304653
BC	231_1224	EC-amp	Focal-amp	EC-amp	Amplification	TRUE	0.986771	-0.304653
BC	266_832	EC-amp	Focal-amp	EC-amp	Amplification	TRUE	0.986771	-0.304653
BC	352_1041	EC-amp	Focal-amp	EC-amp	Amplification	TRUE	0.986771	-0.304653
BC	257_55	EC-amp	Focal-amp	EC-amp	Amplification	TRUE	0.986771	-0.304653
BC	330_180	EC-amp	Focal-amp	EC-amp	Amplification	TRUE	0.986771	-0.304653
BC	337_576	EC-amp	Focal-amp	EC-amp	Amplification	TRUE	0.986771	-0.304653
BC	332_464	EC-amp	Focal-amp	EC-amp	Amplification	TRUE	0.986771	-0.304653
BC	432_98	EC-amp	Focal-amp	EC-amp	Amplification	TRUE	0.986771	-0.304653
BC	362_716	EC-amp	Focal-amp	EC-amp	Amplification	TRUE	0.986771	-0.304653
BC	392_340	EC-amp	Focal-amp	EC-amp	Amplification	TRUE	0.986771	-0.304653
BC	375_447	EC-amp	Focal-amp	EC-amp	Amplification	TRUE	0.986771	-0.304653
BC	489_510	No-amp	No-amp	EC-amp	Amplification	TRUE	0.986771	-0.304653
BC	444_631	No-amp	No-amp	EC-amp	Amplification	TRUE	0.986771	-0.304653
BC	473_1312	No-amp	No-amp	EC-amp	Amplification	TRUE	0.986771	-0.304653
BC	609_694	EC-amp	Focal-amp	EC-amp	Amplification	TRUE	0.986771	-0.304653
BC	581_1192	No-amp	No-amp	No-amp	Amplification	TRUE	0.986771	-0.304653
BC	547_830	EC-amp	Focal-amp	EC-amp	Amplification	TRUE	0.986771	-0.304653
BC	593_946	EC-amp	Focal-amp	EC-amp	Amplification	TRUE	0.986771	-0.304653
BC	684_482	EC-amp	Focal-amp	EC-amp	Amplification	TRUE	0.986771	-0.304653
BC	677_1295	EC-amp	Focal-amp	EC-amp	Amplification	TRUE	0.986771	-0.304653
BC	805_1157	EC-amp	Focal-amp	EC-amp	Amplification	TRUE	0.986771	-0.304653
BC	828_979	No-amp	No-amp	EC-amp	Amplification	TRUE	0.986771	-0.304653
BC	742_808	No-amp	No-amp	EC-amp	Amplification	TRUE	0.986771	-0.304653
BC	782_740	EC-amp	Focal-amp	EC-amp	Amplification	TRUE	0.986771	-0.304653
BC	806_837	No-amp	No-amp	EC-amp	Amplification	TRUE	0.986771	-0.304653
BC	853_1313	No-amp	No-amp	HSR-amp	Amplification	TRUE	0.986771	-0.304653
BC	870_444	EC-amp	Focal-amp	EC-amp	Amplification	TRUE	0.986771	-0.304653
BC	869_1257	HSR-amp	Focal-amp	HSR-amp	Amplification	TRUE	0.986771	-0.304653
BC	929_542	EC-amp	Focal-amp	EC-amp	Amplification	TRUE	0.986771	-0.304653
BC	941_1064	No-amp	No-amp	EC-amp	Amplification	TRUE	0.986771	-0.304653
BC	973_727	EC-amp	Focal-amp	EC-amp	Amplification	TRUE	0.986771	-0.304653
BC	998_1018	No-amp	No-amp	EC-amp	Amplification	TRUE	0.986771	-0.304653
BD	100_914	No-amp	Focal-amp	No-amp	Amplification	TRUE	0.547771	0.548388
BD	17_1166	EC-amp	Focal-amp	EC-amp	Amplification	TRUE	0.547771	0.548388
BD	186_1303	EC-amp	Focal-amp	EC-amp	Amplification	TRUE	0.547771	0.548388
BD	143_484	EC-amp	Focal-amp	EC-amp	Amplification	TRUE	0.547771	0.548388
BD	177_671	EC-amp	Focal-amp	EC-amp	Amplification	TRUE	0.547771	0.548388
BD	578_351	No-amp	Focal-amp	No-amp	Amplification	TRUE	0.547771	0.548388
BD	578_351	EC-amp	Focal-amp	EC-amp	Amplification	TRUE	0.547771	0.548388
BD	578_351	No-amp	Focal-amp	No-amp	Amplification	TRUE	0.547771	0.548388
BD	578_351	EC-amp	Focal-amp	EC-amp	Amplification	TRUE	0.547771	0.548388
BD	578_351	EC-amp	Focal-amp	EC-amp	Amplification	TRUE	0.547771	0.548388
BD	578_351	EC-amp	Focal-amp	EC-amp	Amplification	TRUE	0.547771	0.548388
BD	578_351	EC-amp	Focal-amp	EC-amp	Amplification	TRUE	0.547771	0.548388
BD	578_351	No-amp	Focal-amp	No-amp	Amplification	TRUE	0.547771	0.548388
BD	578_351	No-amp	Focal-amp	No-amp	Amplification	TRUE	0.547771	0.548388
BD	262_1197	EC-amp	Focal-amp	EC-amp	Amplification	TRUE	0.547771	0.548388
BD	293_43	EC-amp	Focal-amp	EC-amp	Amplification	TRUE	0.547771	0.548388
BD	392_1038	EC-amp	Focal-amp	EC-amp	Amplification	TRUE	0.547771	0.548388
BD	419_1303	EC-amp	Focal-amp	EC-amp	Amplification	TRUE	0.547771	0.548388
BD	528_1115	EC-amp	Focal-amp	EC-amp	Amplification	TRUE	0.547771	0.548388
BD	783_631	EC-amp	Focal-amp	EC-amp	Amplification	TRUE	0.547771	0.548388
BD	822_1114	EC-amp	Focal-amp	EC-amp	Amplification	TRUE	0.547771	0.548388
BD	823_445	EC-amp	Focal-amp	EC-amp	Amplification	TRUE	0.547771	0.548388
BD	884_760	EC-amp	Focal-amp	EC-amp	Amplification	TRUE	0.547771	0.548388
BD	908_932	EC-amp	Focal-amp	EC-amp	Amplification	TRUE	0.547771	0.548388
BD	962_468	EC-amp	Focal-amp	EC-amp	Amplification	TRUE	0.547771	0.548388
BD	974_836	EC-amp	Focal-amp	EC-amp	Amplification	TRUE	0.547771	0.548388
BF	32_637	EC-amp	Focal-amp	EC-amp	Amplification	FALSE	0.984403	-0.85076
BF	90_1241	EC-amp	Focal-amp	EC-amp	Amplification	FALSE	0.984403	-0.85076
BF	91_299	EC-amp	Focal-amp	EC-amp	Amplification	FALSE	0.984403	-0.85076
BF	320_1084	EC-amp	Focal-amp	EC-amp	Amplification	FALSE	0.984403	-0.85076
BF	517_244	EC-amp	Focal-amp	EC-amp	Amplification	FALSE	0.984403	-0.85076
BF	698_578	EC-amp	Focal-amp	EC-amp	Amplification	FALSE	0.984403	-0.85076
BF	902_766	EC-amp	Focal-amp	EC-amp	Amplification	FALSE	0.984403	-0.85076
BF	866_1149	EC-amp	Focal-amp	EC-amp	Amplification	FALSE	0.984403	-0.85076
BF	907_230	No-amp	No-amp	EC-amp	Amplification	FALSE	0.984403	-0.85076
BJ	59_431	No-amp	No-amp	EC-amp	Amplification	TRUE	0.337397	-0.709476
BJ	67_1058	No-amp	No-amp	EC-amp	Amplification	TRUE	0.337397	-0.709476
BJ	80_883	No-amp	No-amp	EC-amp	Amplification	TRUE	0.337397	-0.709476
BJ	124_1194	EC-amp	Focal-amp	EC-amp	Amplification	TRUE	0.337397	-0.709476
BJ	102_996	EC-amp	Focal-amp	EC-amp	Amplification	TRUE	0.337397	-0.709476
BJ	134_175	No-amp	No-amp	EC-amp	Amplification	TRUE	0.337397	-0.709476
BJ	166_785	EC-amp	Focal-amp	EC-amp	Amplification	TRUE	0.337397	-0.709476
BJ	191_656	EC-amp	Focal-amp	EC-amp	Amplification	TRUE	0.337397	-0.709476
BJ	201_1056	No-amp	No-amp	EC-amp	Amplification	TRUE	0.337397	-0.709476
BJ	179_1297	No-amp	No-amp	HSR-amp	Amplification	TRUE	0.337397	-0.709476
BJ	192_445	No-amp	No-amp	EC-amp	Amplification	TRUE	0.337397	-0.709476
BJ	206_921	EC-amp	Focal-amp	EC-amp	Amplification	TRUE	0.337397	-0.709476
BJ	264_307	EC-amp	Focal-amp	EC-amp	Amplification	TRUE	0.337397	-0.709476
BJ	301_478	No-amp	No-amp	EC-amp	Amplification	TRUE	0.337397	-0.709476
BJ	307_715	EC-amp	Focal-amp	EC-amp	Amplification	TRUE	0.337397	-0.709476
BJ	412_153	EC-amp	Focal-amp	EC-amp	Amplification	TRUE	0.337397	-0.709476
BJ	359_1102	EC-amp	Focal-amp	EC-amp	Amplification	TRUE	0.337397	-0.709476
BJ	427_381	EC-amp	Focal-amp	EC-amp	Amplification	TRUE	0.337397	-0.709476
BJ	402_15	No-amp	No-amp	EC-amp	Amplification	TRUE	0.337397	-0.709476
BJ	416_642	EC-amp	Focal-amp	EC-amp	Amplification	TRUE	0.337397	-0.709476
BJ	441_873	EC-amp	Focal-amp	EC-amp	Amplification	TRUE	0.337397	-0.709476
BJ	481_737	EC-amp	Focal-amp	EC-amp	Amplification	TRUE	0.337397	-0.709476
BJ	483_92	EC-amp	Focal-amp	EC-amp	Amplification	TRUE	0.337397	-0.709476
BJ	500_628	EC-amp	Focal-amp	EC-amp	Amplification	TRUE	0.337397	-0.709476
BJ	514_271	EC-amp	Focal-amp	EC-amp	Amplification	TRUE	0.337397	-0.709476
BJ	534_1021	EC-amp	Focal-amp	EC-amp	Amplification	TRUE	0.337397	-0.709476
BJ	560_804	No-amp	No-amp	EC-amp	Amplification	TRUE	0.337397	-0.709476
BJ	521_1276	EC-amp	Focal-amp	EC-amp	Amplification	TRUE	0.337397	-0.709476
BJ	755_1081	EC-amp	Focal-amp	EC-amp	Amplification	TRUE	0.337397	-0.709476
BJ	577_521	EC-amp	Focal-amp	EC-amp	Amplification	TRUE	0.337397	-0.709476
BJ	592_359	No-amp	No-amp	EC-amp	Amplification	TRUE	0.337397	-0.709476
BJ	613_1252	EC-amp	Focal-amp	EC-amp	Amplification	TRUE	0.337397	-0.709476
BJ	645_461	EC-amp	Focal-amp	EC-amp	Amplification	TRUE	0.337397	-0.709476
BJ	606_664	EC-amp	Focal-amp	EC-amp	Amplification	TRUE	0.337397	-0.709476
BJ	660_798	EC-amp	Focal-amp	EC-amp	Amplification	TRUE	0.337397	-0.709476
BJ	649_619	EC-amp	Focal-amp	EC-amp	Amplification	TRUE	0.337397	-0.709476
BJ	681_284	EC-amp	Focal-amp	EC-amp	Amplification	TRUE	0.337397	-0.709476
BJ	719_61	EC-amp	Focal-amp	EC-amp	Amplification	TRUE	0.337397	-0.709476
BJ	718_406	EC-amp	Focal-amp	EC-amp	Amplification	TRUE	0.337397	-0.709476
BJ	728_549	EC-amp	Focal-amp	EC-amp	Amplification	TRUE	0.337397	-0.709476
BJ	763_727	EC-amp	Focal-amp	EC-amp	Amplification	TRUE	0.337397	-0.709476
BJ	769_606	EC-amp	Focal-amp	EC-amp	Amplification	TRUE	0.337397	-0.709476
BJ	795_479	EC-amp	Focal-amp	EC-amp	Amplification	TRUE	0.337397	-0.709476
BJ	789_21	EC-amp	Focal-amp	EC-amp	Amplification	TRUE	0.337397	-0.709476
BJ	834_658	No-amp	No-amp	EC-amp	Amplification	TRUE	0.337397	-0.709476
BJ	915_810	EC-amp	Focal-amp	EC-amp	Amplification	TRUE	0.337397	-0.709476
BJ	871_408	EC-amp	Focal-amp	EC-amp	Amplification	TRUE	0.337397	-0.709476
BJ	905_606	EC-amp	Focal-amp	EC-amp	Amplification	TRUE	0.337397	-0.709476
BJ	963_107	EC-amp	Focal-amp	EC-amp	Amplification	TRUE	0.337397	-0.709476
BJ	931_19	HSR-amp	Focal-amp	HSR-amp	Amplification	TRUE	0.337397	-0.709476
BJ	943_403	No-amp	No-amp	EC-amp	Amplification	TRUE	0.337397	-0.709476
BJ	947_937	HSR-amp	Focal-amp	HSR-amp	Amplification	TRUE	0.337397	-0.709476
BJ	995_584	No-amp	No-amp	EC-amp	Amplification	TRUE	0.337397	-0.709476
BK	52_287	EC-amp	Focal-amp	EC-amp	Amplification	FALSE	16.8363	0.585132
BK	16_483	No-amp	No-amp	HSR-amp	Amplification	FALSE	16.8363	0.585132
BK	258_1169	EC-amp	Focal-amp	EC-amp	Amplification	FALSE	16.8363	0.585132
BK	173_232	EC-amp	Focal-amp	EC-amp	Amplification	FALSE	16.8363	0.585132
BK	324_230	EC-amp	Focal-amp	EC-amp	Amplification	FALSE	16.8363	0.585132
BK	334_691	EC-amp	Focal-amp	EC-amp	Amplification	FALSE	16.8363	0.585132
BK	507_639	EC-amp	Focal-amp	EC-amp	Amplification	FALSE	16.8363	0.585132
BK	514_763	No-amp	No-amp	HSR-amp	Amplification	FALSE	16.8363	0.585132
BK	549_58	No-amp	No-amp	HSR-amp	Amplification	FALSE	16.8363	0.585132
BK	610_459	EC-amp	Focal-amp	EC-amp	Amplification	FALSE	16.8363	0.585132
BK	684_1039	EC-amp	Focal-amp	EC-amp	Amplification	FALSE	16.8363	0.585132
BK	858_570	EC-amp	Focal-amp	EC-amp	Amplification	FALSE	16.8363	0.585132
BK	988_343	EC-amp	Focal-amp	EC-amp	Amplification	FALSE	16.8363	0.585132
BK	994_976	EC-amp	Focal-amp	EC-amp	Amplification	FALSE	16.8363	0.585132
BL	67_737	EC-amp	Focal-amp	EC-amp	Amplification	TRUE	47.4735	-1.0818
BL	122_407	EC-amp	Focal-amp	EC-amp	Amplification	TRUE	47.4735	-1.0818
BL	183_1307	HSR-amp	Focal-amp	HSR-amp	Amplification	TRUE	47.4735	-1.0818
BL	221_924	No-amp	No-amp	HSR-amp	Amplification	TRUE	47.4735	-1.0818
BL	368_92	EC-amp	Focal-amp	EC-amp	Amplification	TRUE	47.4735	-1.0818
BL	414_1099	EC-amp	Focal-amp	EC-amp	Amplification	TRUE	47.4735	-1.0818
BL	402_822	EC-amp	Focal-amp	EC-amp	Amplification	TRUE	47.4735	-1.0818
BL	472_327	EC-amp	Focal-amp	EC-amp	Amplification	TRUE	47.4735	-1.0818
BL	555_1297	No-amp	No-amp	EC-amp	Amplification	TRUE	47.4735	-1.0818
BL	553_266	No-amp	No-amp	HSR-amp	Amplification	TRUE	47.4735	-1.0818
BL	815_483	No-amp	Focal-amp	No-amp	Amplification	TRUE	47.4735	-1.0818
BL	634_58	EC-amp	Focal-amp	EC-amp	Amplification	TRUE	47.4735	-1.0818
BL	795_1120	EC-amp	Focal-amp	EC-amp	Amplification	TRUE	47.4735	-1.0818
BL	762_386	EC-amp	Focal-amp	EC-amp	Amplification	TRUE	47.4735	-1.0818
BL	836_1299	HSR-amp	Focal-amp	HSR-amp	Amplification	TRUE	47.4735	-1.0818
BM	75_222	EC-amp	Focal-amp	EC-amp	Amplification	TRUE	0.247321	0.423317
BM	41_417	HSR-amp	Focal-amp	HSR-amp	Amplification	TRUE	0.247321	0.423317
BM	216_1092	No-amp	No-amp	EC-amp	Amplification	TRUE	0.247321	0.423317
BM	243_747	EC-amp	Focal-amp	EC-amp	Amplification	TRUE	0.247321	0.423317
BM	243_747	EC-amp	Focal-amp	EC-amp	Amplification	TRUE	0.247321	0.423317
BM	99_627	EC-amp	Focal-amp	EC-amp	Amplification	TRUE	0.247321	0.423317
BM	154_781	EC-amp	Focal-amp	EC-amp	Amplification	TRUE	0.247321	0.423317
BM	199_1232	HSR-amp	Focal-amp	HSR-amp	Amplification	TRUE	0.247321	0.423317
BM	211_41	No-amp	No-amp	EC-amp	Amplification	TRUE	0.247321	0.423317
BM	232_158	EC-amp	Focal-amp	EC-amp	Amplification	TRUE	0.247321	0.423317
BM	218_260	EC-amp	Focal-amp	EC-amp	Amplification	TRUE	0.247321	0.423317
BM	302_283	EC-amp	Focal-amp	EC-amp	Amplification	TRUE	0.247321	0.423317
BM	306_1186	EC-amp	Focal-amp	EC-amp	Amplification	TRUE	0.247321	0.423317
BM	310_95	EC-amp	Focal-amp	EC-amp	Amplification	TRUE	0.247321	0.423317
BM	346_14	EC-amp	Focal-amp	EC-amp	Amplification	TRUE	0.247321	0.423317
BM	504_440	EC-amp	Focal-amp	EC-amp	Amplification	TRUE	0.247321	0.423317
BM	409_269	EC-amp	Focal-amp	EC-amp	Amplification	TRUE	0.247321	0.423317
BM	376_416	EC-amp	Focal-amp	EC-amp	Amplification	TRUE	0.247321	0.423317
BM	498_930	EC-amp	Focal-amp	EC-amp	Amplification	TRUE	0.247321	0.423317
BM	396_372	EC-amp	Focal-amp	EC-amp	Amplification	TRUE	0.247321	0.423317
BM	517_1206	EC-amp	Focal-amp	EC-amp	Amplification	TRUE	0.247321	0.423317
BM	442_594	EC-amp	Focal-amp	EC-amp	Amplification	TRUE	0.247321	0.423317
BM	452_345	HSR-amp	Focal-amp	HSR-amp	Amplification	TRUE	0.247321	0.423317
BM	478_993	EC-amp	Focal-amp	EC-amp	Amplification	TRUE	0.247321	0.423317
BM	514_79	EC-amp	Focal-amp	EC-amp	Amplification	TRUE	0.247321	0.423317
BM	538_204	EC-amp	Focal-amp	EC-amp	Amplification	TRUE	0.247321	0.423317
BM	524_616	No-amp	No-amp	EC-amp	Amplification	TRUE	0.247321	0.423317
BM	567_864	EC-amp	Focal-amp	EC-amp	Amplification	TRUE	0.247321	0.423317
BM	585_608	EC-amp	Focal-amp	EC-amp	Amplification	TRUE	0.247321	0.423317
BM	673_243	EC-amp	Focal-amp	EC-amp	Amplification	TRUE	0.247321	0.423317
BM	678_1265	EC-amp	Focal-amp	EC-amp	Amplification	TRUE	0.247321	0.423317
BM	686_1131	EC-amp	Focal-amp	EC-amp	Amplification	TRUE	0.247321	0.423317
BM	669_758	EC-amp	Focal-amp	EC-amp	Amplification	TRUE	0.247321	0.423317
BM	680_456	EC-amp	Focal-amp	EC-amp	Amplification	TRUE	0.247321	0.423317
BM	813_963	EC-amp	Focal-amp	EC-amp	Amplification	TRUE	0.247321	0.423317
BM	725_47	HSR-amp	Focal-amp	HSR-amp	Amplification	TRUE	0.247321	0.423317
BM	732_380	EC-amp	Focal-amp	EC-amp	Amplification	TRUE	0.247321	0.423317
BM	742_808	HSR-amp	Focal-amp	HSR-amp	Amplification	TRUE	0.247321	0.423317
BM	867_514	EC-amp	Focal-amp	EC-amp	Amplification	TRUE	0.247321	0.423317
BM	795_786	EC-amp	Focal-amp	EC-amp	Amplification	TRUE	0.247321	0.423317
BM	817_609	EC-amp	Focal-amp	EC-amp	Amplification	TRUE	0.247321	0.423317
BM	821_429	EC-amp	Focal-amp	EC-amp	Amplification	TRUE	0.247321	0.423317
BM	872_221	EC-amp	Focal-amp	EC-amp	Amplification	TRUE	0.247321	0.423317
BM	868_627	HSR-amp	Focal-amp	HSR-amp	Amplification	TRUE	0.247321	0.423317
BM	861_348	HSR-amp	Focal-amp	HSR-amp	Amplification	TRUE	0.247321	0.423317
BM	878_802	EC-amp	Focal-amp	EC-amp	Amplification	TRUE	0.247321	0.423317
BM	876_14	EC-amp	Focal-amp	EC-amp	Amplification	TRUE	0.247321	0.423317
BM	939_126	EC-amp	Focal-amp	EC-amp	Amplification	TRUE	0.247321	0.423317
BM	955_1144	EC-amp	Focal-amp	EC-amp	Amplification	TRUE	0.247321	0.423317
BM	911_1290	EC-amp	Focal-amp	EC-amp	Amplification	TRUE	0.247321	0.423317
BM	918_726	EC-amp	Focal-amp	EC-amp	Amplification	TRUE	0.247321	0.423317
BM	928_51	HSR-amp	Focal-amp	HSR-amp	Amplification	TRUE	0.247321	0.423317
BM	939_374	EC-amp	Focal-amp	EC-amp	Amplification	TRUE	0.247321	0.423317
BM	948_668	HSR-amp	Focal-amp	HSR-amp	Amplification	TRUE	0.247321	0.423317
BM	934_908	HSR-amp	Focal-amp	HSR-amp	Amplification	TRUE	0.247321	0.423317
BM	930_242	HSR-amp	Focal-amp	HSR-amp	Amplification	TRUE	0.247321	0.423317
BM	956_1312	HSR-amp	Focal-amp	HSR-amp	Amplification	TRUE	0.247321	0.423317
BM	985_607	EC-amp	Focal-amp	EC-amp	Amplification	TRUE	0.247321	0.423317
BM	996_1000	EC-amp	Focal-amp	EC-amp	Amplification	TRUE	0.247321	0.423317
BM	1001_43	EC-amp	Focal-amp	EC-amp	Amplification	TRUE	0.247321	0.423317
BN	36_1245	EC-amp	Focal-amp	EC-amp	Amplification	FALSE	0.649021	-0.221926
BN	86_1155	EC-amp	Focal-amp	EC-amp	Amplification	FALSE	0.649021	-0.221926
BN	53_44	No-amp	No-amp	HSR-amp	Amplification	FALSE	0.649021	-0.221926
BN	111_1021	No-amp	No-amp	EC-amp	Amplification	FALSE	0.649021	-0.221926
BN	89_1318	No-amp	No-amp	HSR-amp	Amplification	FALSE	0.649021	-0.221926
BN	165_547	EC-amp	Focal-amp	EC-amp	Amplification	FALSE	0.649021	-0.221926
BN	95_907	No-amp	No-amp	HSR-amp	Amplification	FALSE	0.649021	-0.221926
BN	154_799	EC-amp	Focal-amp	EC-amp	Amplification	FALSE	0.649021	-0.221926
BN	200_662	EC-amp	Focal-amp	EC-amp	Amplification	FALSE	0.649021	-0.221926
BN	270_1026	EC-amp	Focal-amp	EC-amp	Amplification	FALSE	0.649021	-0.221926
BN	241_918	No-amp	No-amp	EC-amp	Amplification	FALSE	0.649021	-0.221926
BN	235_741	No-amp	No-amp	HSR-amp	Amplification	FALSE	0.649021	-0.221926
BN	239_853	No-amp	No-amp	HSR-amp	Amplification	FALSE	0.649021	-0.221926
BN	286_505	EC-amp	Focal-amp	EC-amp	Amplification	FALSE	0.649021	-0.221926
BN	321_319	EC-amp	Focal-amp	EC-amp	Amplification	FALSE	0.649021	-0.221926
BN	323_600	No-amp	No-amp	HSR-amp	Amplification	FALSE	0.649021	-0.221926
BN	326_659	HSR-amp	Focal-amp	HSR-amp	Amplification	FALSE	0.649021	-0.221926
BN	384_425	EC-amp	Focal-amp	EC-amp	Amplification	FALSE	0.649021	-0.221926
BN	366_743	No-amp	No-amp	EC-amp	Amplification	FALSE	0.649021	-0.221926
BN	381_295	No-amp	No-amp	HSR-amp	Amplification	FALSE	0.649021	-0.221926
BN	473_814	EC-amp	Focal-amp	EC-amp	Amplification	FALSE	0.649021	-0.221926
BN	487_340	EC-amp	Focal-amp	EC-amp	Amplification	FALSE	0.649021	-0.221926
BN	467_532	HSR-amp	Focal-amp	HSR-amp	Amplification	FALSE	0.649021	-0.221926
BN	521_981	EC-amp	Focal-amp	EC-amp	Amplification	FALSE	0.649021	-0.221926
BN	536_1185	No-amp	No-amp	EC-amp	Amplification	FALSE	0.649021	-0.221926
BN	598_1300	No-amp	No-amp	EC-amp	Amplification	FALSE	0.649021	-0.221926
BN	709_856	No-amp	No-amp	EC-amp	Amplification	FALSE	0.649021	-0.221926
BN	671_102	No-amp	No-amp	HSR-amp	Amplification	FALSE	0.649021	-0.221926
BN	652_427	HSR-amp	Focal-amp	HSR-amp	Amplification	FALSE	0.649021	-0.221926
BN	691_485	No-amp	No-amp	HSR-amp	Amplification	FALSE	0.649021	-0.221926
BN	697_411	HSR-amp	Focal-amp	HSR-amp	Amplification	FALSE	0.649021	-0.221926
BN	774_1292	EC-amp	Focal-amp	EC-amp	Amplification	FALSE	0.649021	-0.221926
BN	760_1003	No-amp	No-amp	EC-amp	Amplification	FALSE	0.649021	-0.221926
BN	767_1129	HSR-amp	Focal-amp	HSR-amp	Amplification	FALSE	0.649021	-0.221926
BN	813_548	No-amp	No-amp	EC-amp	Amplification	FALSE	0.649021	-0.221926
BN	820_1100	No-amp	No-amp	HSR-amp	Amplification	FALSE	0.649021	-0.221926
BN	822_970	No-amp	No-amp	HSR-amp	Amplification	FALSE	0.649021	-0.221926
BN	864_608	No-amp	No-amp	HSR-amp	Amplification	FALSE	0.649021	-0.221926
BN	891_566	No-amp	No-amp	EC-amp	Amplification	FALSE	0.649021	-0.221926
BN	895_778	No-amp	No-amp	HSR-amp	Amplification	FALSE	0.649021	-0.221926
BN	961_541	EC-amp	Focal-amp	EC-amp	Amplification	FALSE	0.649021	-0.221926
BN	986_369	EC-amp	Focal-amp	EC-amp	Amplification	FALSE	0.649021	-0.221926
BP	30_1302	EC-amp	Focal-amp	EC-amp	No-amplification	FALSE	0.787925	0.161122
BP	157_1009	No-amp	No-amp	EC-amp	No-amplification	FALSE	0.787925	0.161122
BP	228_666	No-amp	No-amp	HSR-amp	No-amplification	FALSE	0.787925	0.161122
BP	564_304	No-amp	No-amp	HSR-amp	No-amplification	FALSE	0.787925	0.161122
BP	564_304	No-amp	No-amp	EC-amp	No-amplification	FALSE	0.787925	0.161122
BP	379_1187	HSR-amp	Focal-amp	HSR-amp	No-amplification	FALSE	0.787925	0.161122
BP	412_700	HSR-amp	Focal-amp	HSR-amp	No-amplification	FALSE	0.787925	0.161122
BP	491_500	HSR-amp	Focal-amp	HSR-amp	No-amplification	FALSE	0.787925	0.161122
BP	659_594	No-amp	No-amp	HSR-amp	No-amplification	FALSE	0.787925	0.161122
BQ	14_581	EC-amp	Focal-amp	EC-amp	Amplification	FALSE	0.704639	-0.248407
BQ	69_881	EC-amp	Focal-amp	EC-amp	Amplification	FALSE	0.704639	-0.248407
BQ	124_1132	EC-amp	Focal-amp	EC-amp	Amplification	FALSE	0.704639	-0.248407
BQ	195_365	EC-amp	Focal-amp	EC-amp	Amplification	FALSE	0.704639	-0.248407
BQ	203_877	EC-amp	Focal-amp	EC-amp	Amplification	FALSE	0.704639	-0.248407
BQ	227_1277	EC-amp	Focal-amp	EC-amp	Amplification	FALSE	0.704639	-0.248407
BQ	245_275	EC-amp	Focal-amp	EC-amp	Amplification	FALSE	0.704639	-0.248407
BQ	246_538	EC-amp	Focal-amp	EC-amp	Amplification	FALSE	0.704639	-0.248407
BQ	250_998	EC-amp	Focal-amp	EC-amp	Amplification	FALSE	0.704639	-0.248407
BQ	345_1182	EC-amp	Focal-amp	EC-amp	Amplification	FALSE	0.704639	-0.248407
BQ	310_654	EC-amp	Focal-amp	EC-amp	Amplification	FALSE	0.704639	-0.248407
BQ	317_430	EC-amp	Focal-amp	EC-amp	Amplification	FALSE	0.704639	-0.248407
BQ	321_868	EC-amp	Focal-amp	EC-amp	Amplification	FALSE	0.704639	-0.248407
BQ	371_1020	EC-amp	Focal-amp	EC-amp	Amplification	FALSE	0.704639	-0.248407
BQ	393_556	EC-amp	Focal-amp	EC-amp	Amplification	FALSE	0.704639	-0.248407
BQ	441_1298	EC-amp	Focal-amp	EC-amp	Amplification	FALSE	0.704639	-0.248407
BQ	456_856	EC-amp	Focal-amp	EC-amp	Amplification	FALSE	0.704639	-0.248407
BQ	423_446	EC-amp	Focal-amp	EC-amp	Amplification	FALSE	0.704639	-0.248407
BQ	451_297	EC-amp	Focal-amp	EC-amp	Amplification	FALSE	0.704639	-0.248407
BQ	458_636	EC-amp	Focal-amp	EC-amp	Amplification	FALSE	0.704639	-0.248407
BQ	621_1064	EC-amp	Focal-amp	EC-amp	Amplification	FALSE	0.704639	-0.248407
BQ	705_482	EC-amp	Focal-amp	EC-amp	Amplification	FALSE	0.704639	-0.248407
BQ	608_726	EC-amp	Focal-amp	EC-amp	Amplification	FALSE	0.704639	-0.248407
BQ	623_159	EC-amp	Focal-amp	EC-amp	Amplification	FALSE	0.704639	-0.248407
BQ	676_807	EC-amp	Focal-amp	EC-amp	Amplification	FALSE	0.704639	-0.248407
BQ	683_937	EC-amp	Focal-amp	EC-amp	Amplification	FALSE	0.704639	-0.248407
BQ	871_170	EC-amp	Focal-amp	EC-amp	Amplification	FALSE	0.704639	-0.248407
BQ	815_816	EC-amp	Focal-amp	EC-amp	Amplification	FALSE	0.704639	-0.248407
BQ	998_433	EC-amp	Focal-amp	EC-amp	Amplification	FALSE	0.704639	-0.248407
BS	55_812	No-amp	No-amp	HSR-amp	No-amplification	FALSE	0.407419	-1.5359
BS	152_712	No-amp	No-amp	EC-amp	No-amplification	FALSE	0.407419	-1.5359
BS	195_293	No-amp	No-amp	HSR-amp	No-amplification	FALSE	0.407419	-1.5359
BS	258_1004	No-amp	No-amp	HSR-amp	No-amplification	FALSE	0.407419	-1.5359
BS	527_646	No-amp	No-amp	EC-amp	No-amplification	FALSE	0.407419	-1.5359
BS	527_646	No-amp	No-amp	EC-amp	No-amplification	FALSE	0.407419	-1.5359
BS	517_783	No-amp	No-amp	EC-amp	No-amplification	FALSE	0.407419	-1.5359
BS	476_1089	No-amp	No-amp	HSR-amp	No-amplification	FALSE	0.407419	-1.5359
BS	534_356	No-amp	No-amp	EC-amp	No-amplification	FALSE	0.407419	-1.5359
BS	534_1168	No-amp	No-amp	HSR-amp	No-amplification	FALSE	0.407419	-1.5359
BS	695_804	HSR-amp	Focal-amp	HSR-amp	No-amplification	FALSE	0.407419	-1.5359
BS	803_1126	No-amp	No-amp	HSR-amp	No-amplification	FALSE	0.407419	-1.5359
BS	944_350	No-amp	No-amp	HSR-amp	No-amplification	FALSE	0.407419	-1.5359
BU	63_1313	EC-amp	Focal-amp	EC-amp	Amplification	TRUE	0.532473	-0.446118
BU	96_236	EC-amp	Focal-amp	EC-amp	Amplification	TRUE	0.532473	-0.446118
BU	270_694	EC-amp	Focal-amp	EC-amp	Amplification	TRUE	0.532473	-0.446118
BU	344_331	EC-amp	Focal-amp	EC-amp	Amplification	TRUE	0.532473	-0.446118
BU	604_488	EC-amp	Focal-amp	EC-amp	Amplification	TRUE	0.532473	-0.446118
BU	532_933	EC-amp	Focal-amp	EC-amp	Amplification	TRUE	0.532473	-0.446118
BU	567_136	EC-amp	Focal-amp	EC-amp	Amplification	TRUE	0.532473	-0.446118
BU	994_306	EC-amp	Focal-amp	EC-amp	Amplification	TRUE	0.532473	-0.446118
BV	13_869	No-amp	No-amp	HSR-amp	Amplification	FALSE	0.825832	-0.462201
BV	130_795	EC-amp	Focal-amp	EC-amp	Amplification	FALSE	0.825832	-0.462201
BV	151_1039	EC-amp	Focal-amp	EC-amp	Amplification	FALSE	0.825832	-0.462201
BV	305_486	EC-amp	Focal-amp	EC-amp	Amplification	FALSE	0.825832	-0.462201
BV	305_486	EC-amp	Focal-amp	EC-amp	Amplification	FALSE	0.825832	-0.462201
BV	427_1187	EC-amp	Focal-amp	EC-amp	Amplification	FALSE	0.825832	-0.462201
BV	427_1187	EC-amp	Focal-amp	EC-amp	Amplification	FALSE	0.825832	-0.462201
BV	236_202	EC-amp	Focal-amp	EC-amp	Amplification	FALSE	0.825832	-0.462201
BV	532_931	EC-amp	Focal-amp	EC-amp	Amplification	FALSE	0.825832	-0.462201
BV	553_175	EC-amp	Focal-amp	EC-amp	Amplification	FALSE	0.825832	-0.462201
BV	667_761	EC-amp	Focal-amp	EC-amp	Amplification	FALSE	0.825832	-0.462201
BV	788_326	EC-amp	Focal-amp	EC-amp	Amplification	FALSE	0.825832	-0.462201
BV	788_326	EC-amp	Focal-amp	EC-amp	Amplification	FALSE	0.825832	-0.462201
BW	63_934	No-amp	No-amp	HSR-amp	No-amplification	FALSE	0.87004	-0.253829
BW	87_1114	No-amp	No-amp	EC-amp	No-amplification	FALSE	0.87004	-0.253829
BW	148_1040	No-amp	No-amp	HSR-amp	No-amplification	FALSE	0.87004	-0.253829
BW	189_861	No-amp	No-amp	EC-amp	No-amplification	FALSE	0.87004	-0.253829
BW	166_1269	No-amp	No-amp	HSR-amp	No-amplification	FALSE	0.87004	-0.253829
BW	254_540	No-amp	No-amp	HSR-amp	No-amplification	FALSE	0.87004	-0.253829
BW	265_602	No-amp	No-amp	HSR-amp	No-amplification	FALSE	0.87004	-0.253829
BW	266_287	No-amp	No-amp	HSR-amp	No-amplification	FALSE	0.87004	-0.253829
BW	294_110	No-amp	No-amp	EC-amp	No-amplification	FALSE	0.87004	-0.253829
BW	293_1318	No-amp	No-amp	HSR-amp	No-amplification	FALSE	0.87004	-0.253829
BW	288_1029	No-amp	No-amp	HSR-amp	No-amplification	FALSE	0.87004	-0.253829
BW	313_776	No-amp	No-amp	EC-amp	No-amplification	FALSE	0.87004	-0.253829
BW	394_284	No-amp	No-amp	EC-amp	No-amplification	FALSE	0.87004	-0.253829
BW	316_877	No-amp	No-amp	HSR-amp	No-amplification	FALSE	0.87004	-0.253829
BW	392_706	No-amp	No-amp	EC-amp	No-amplification	FALSE	0.87004	-0.253829
BW	418_150	No-amp	No-amp	No-amp	No-amplification	FALSE	0.87004	-0.253829
BW	512_1072	No-amp	No-amp	EC-amp	No-amplification	FALSE	0.87004	-0.253829
BW	454_980	No-amp	No-amp	HSR-amp	No-amplification	FALSE	0.87004	-0.253829
BW	469_202	No-amp	No-amp	HSR-amp	No-amplification	FALSE	0.87004	-0.253829
BW	483_717	No-amp	No-amp	HSR-amp	No-amplification	FALSE	0.87004	-0.253829
BW	508_54	No-amp	No-amp	EC-amp	No-amplification	FALSE	0.87004	-0.253829
BW	511_592	No-amp	No-amp	EC-amp	No-amplification	FALSE	0.87004	-0.253829
BW	537_696	No-amp	No-amp	HSR-amp	No-amplification	FALSE	0.87004	-0.253829
BW	608_767	No-amp	No-amp	EC-amp	No-amplification	FALSE	0.87004	-0.253829
BW	674_646	No-amp	No-amp	EC-amp	No-amplification	FALSE	0.87004	-0.253829
BW	571_378	No-amp	No-amp	HSR-amp	No-amplification	FALSE	0.87004	-0.253829
BW	591_849	No-amp	No-amp	HSR-amp	No-amplification	FALSE	0.87004	-0.253829
BW	632_470	No-amp	No-amp	EC-amp	No-amplification	FALSE	0.87004	-0.253829
BW	606_1176	No-amp	No-amp	EC-amp	No-amplification	FALSE	0.87004	-0.253829
BW	622_48	No-amp	No-amp	EC-amp	No-amplification	FALSE	0.87004	-0.253829
BW	602_196	No-amp	No-amp	HSR-amp	No-amplification	FALSE	0.87004	-0.253829
BW	630_308	No-amp	No-amp	EC-amp	No-amplification	FALSE	0.87004	-0.253829
BW	625_392	No-amp	No-amp	HSR-amp	No-amplification	FALSE	0.87004	-0.253829
BW	742_1067	No-amp	No-amp	EC-amp	No-amplification	FALSE	0.87004	-0.253829
BW	673_199	No-amp	No-amp	EC-amp	No-amplification	FALSE	0.87004	-0.253829
BW	660_1215	No-amp	No-amp	HSR-amp	No-amplification	FALSE	0.87004	-0.253829
BW	701_559	No-amp	No-amp	EC-amp	No-amplification	FALSE	0.87004	-0.253829
BW	734_112	No-amp	No-amp	HSR-amp	No-amplification	FALSE	0.87004	-0.253829
BW	768_851	No-amp	No-amp	HSR-amp	No-amplification	FALSE	0.87004	-0.253829
BW	822_756	No-amp	No-amp	EC-amp	No-amplification	FALSE	0.87004	-0.253829
BW	798_570	No-amp	No-amp	HSR-amp	No-amplification	FALSE	0.87004	-0.253829
BW	823_493	No-amp	No-amp	HSR-amp	No-amplification	FALSE	0.87004	-0.253829
BW	858_429	No-amp	No-amp	EC-amp	No-amplification	FALSE	0.87004	-0.253829
BW	876_345	No-amp	No-amp	HSR-amp	No-amplification	FALSE	0.87004	-0.253829
BW	880_22	No-amp	No-amp	HSR-amp	No-amplification	FALSE	0.87004	-0.253829
BW	910_550	No-amp	No-amp	HSR-amp	No-amplification	FALSE	0.87004	-0.253829
BW	971_82	No-amp	No-amp	EC-amp	No-amplification	FALSE	0.87004	-0.253829
BW	998_944	No-amp	No-amp	HSR-amp	No-amplification	FALSE	0.87004	-0.253829
BW	998_764	No-amp	No-amp	HSR-amp	No-amplification	FALSE	0.87004	-0.253829
BX	182_296	No-amp	No-amp	EC-amp	No-amplification	FALSE	0.794749	0.51007
BX	361_685	No-amp	No-amp	EC-amp	No-amplification	FALSE	0.794749	0.51007
BX	391_452	No-amp	No-amp	HSR-amp	No-amplification	FALSE	0.794749	0.51007
BX	444_167	No-amp	No-amp	EC-amp	No-amplification	FALSE	0.794749	0.51007
BX	611_1095	No-amp	Focal-amp	No-amp	No-amplification	FALSE	0.794749	0.51007
BX	611_1095	No-amp	No-amp	EC-amp	No-amplification	FALSE	0.794749	0.51007
BX	551_458	No-amp	No-amp	EC-amp	No-amplification	FALSE	0.794749	0.51007
BX	583_676	No-amp	No-amp	EC-amp	No-amplification	FALSE	0.794749	0.51007
BX	644_523	No-amp	No-amp	EC-amp	No-amplification	FALSE	0.794749	0.51007
BX	771_406	No-amp	No-amp	EC-amp	No-amplification	FALSE	0.794749	0.51007
BX	845_100	EC-amp	Focal-amp	EC-amp	No-amplification	FALSE	0.794749	0.51007
BX	875_689	No-amp	No-amp	EC-amp	No-amplification	FALSE	0.794749	0.51007
BX	994_143	No-amp	No-amp	EC-amp	No-amplification	FALSE	0.794749	0.51007
BY	247_690	EC-amp	Focal-amp	EC-amp	Amplification	FALSE	0.682309	-0.395556
BY	420_429	EC-amp	Focal-amp	EC-amp	Amplification	FALSE	0.682309	-0.395556
BY	538_722	EC-amp	Focal-amp	EC-amp	Amplification	FALSE	0.682309	-0.395556
BY	477_796	EC-amp	Focal-amp	EC-amp	Amplification	FALSE	0.682309	-0.395556
BY	613_59	No-amp	No-amp	EC-amp	Amplification	FALSE	0.682309	-0.395556
BY	604_473	EC-amp	Focal-amp	EC-amp	Amplification	FALSE	0.682309	-0.395556
BY	794_526	EC-amp	Focal-amp	EC-amp	Amplification	FALSE	0.682309	-0.395556
BY	786_90	No-amp	No-amp	HSR-amp	Amplification	FALSE	0.682309	-0.395556
BY	803_785	EC-amp	Focal-amp	EC-amp	Amplification	FALSE	0.682309	-0.395556
BY	892_394	EC-amp	Focal-amp	EC-amp	Amplification	FALSE	0.682309	-0.395556
BY	943_715	EC-amp	Focal-amp	EC-amp	Amplification	FALSE	0.682309	-0.395556
BY	949_152	No-amp	No-amp	EC-amp	Amplification	FALSE	0.682309	-0.395556
BY	981_447	EC-amp	Focal-amp	EC-amp	Amplification	FALSE	0.682309	-0.395556
BZ	38_28	HSR-amp	Focal-amp	HSR-amp	Amplification	FALSE	0.679828	1.86975
BZ	15_319	No-amp	No-amp	HSR-amp	Amplification	FALSE	0.679828	1.86975
BZ	46_543	HSR-amp	Focal-amp	HSR-amp	Amplification	FALSE	0.679828	1.86975
BZ	102_883	EC-amp	Focal-amp	EC-amp	Amplification	FALSE	0.679828	1.86975
BZ	89_173	No-amp	No-amp	EC-amp	Amplification	FALSE	0.679828	1.86975
BZ	98_1310	No-amp	No-amp	HSR-amp	Amplification	FALSE	0.679828	1.86975
BZ	102_659	No-amp	No-amp	EC-amp	Amplification	FALSE	0.679828	1.86975
BZ	112_455	EC-amp	Focal-amp	EC-amp	Amplification	FALSE	0.679828	1.86975
BZ	134_305	EC-amp	Focal-amp	EC-amp	Amplification	FALSE	0.679828	1.86975
BZ	136_802	No-amp	No-amp	EC-amp	Amplification	FALSE	0.679828	1.86975
BZ	184_498	EC-amp	Focal-amp	EC-amp	Amplification	FALSE	0.679828	1.86975
BZ	182_183	No-amp	No-amp	HSR-amp	Amplification	FALSE	0.679828	1.86975
BZ	193_952	No-amp	No-amp	HSR-amp	Amplification	FALSE	0.679828	1.86975
BZ	205_1028	No-amp	No-amp	HSR-amp	Amplification	FALSE	0.679828	1.86975
BZ	250_1141	No-amp	No-amp	EC-amp	Amplification	FALSE	0.679828	1.86975
BZ	246_381	EC-amp	Focal-amp	EC-amp	Amplification	FALSE	0.679828	1.86975
BZ	293_730	EC-amp	Focal-amp	EC-amp	Amplification	FALSE	0.679828	1.86975
BZ	357_606	HSR-amp	Focal-amp	HSR-amp	Amplification	FALSE	0.679828	1.86975
BZ	372_972	EC-amp	Focal-amp	EC-amp	Amplification	FALSE	0.679828	1.86975
BZ	395_124	EC-amp	Focal-amp	EC-amp	Amplification	FALSE	0.679828	1.86975
BZ	408_804	No-amp	No-amp	EC-amp	Amplification	FALSE	0.679828	1.86975
BZ	383_361	No-amp	No-amp	HSR-amp	Amplification	FALSE	0.679828	1.86975
BZ	405_699	No-amp	No-amp	EC-amp	Amplification	FALSE	0.679828	1.86975
BZ	452_58	EC-amp	Focal-amp	EC-amp	Amplification	FALSE	0.679828	1.86975
BZ	459_969	HSR-amp	Focal-amp	HSR-amp	Amplification	FALSE	0.679828	1.86975
BZ	456_311	EC-amp	Focal-amp	EC-amp	Amplification	FALSE	0.679828	1.86975
BZ	483_461	EC-amp	Focal-amp	EC-amp	Amplification	FALSE	0.679828	1.86975
BZ	482_680	No-amp	No-amp	EC-amp	Amplification	FALSE	0.679828	1.86975
BZ	514_871	No-amp	No-amp	HSR-amp	Amplification	FALSE	0.679828	1.86975
BZ	549_1178	EC-amp	Focal-amp	EC-amp	Amplification	FALSE	0.679828	1.86975
BZ	551_73	No-amp	No-amp	EC-amp	Amplification	FALSE	0.679828	1.86975
BZ	590_695	EC-amp	Focal-amp	EC-amp	Amplification	FALSE	0.679828	1.86975
BZ	617_1264	EC-amp	Focal-amp	EC-amp	Amplification	FALSE	0.679828	1.86975
BZ	624_160	EC-amp	Focal-amp	EC-amp	Amplification	FALSE	0.679828	1.86975
BZ	614_1005	EC-amp	Focal-amp	EC-amp	Amplification	FALSE	0.679828	1.86975
BZ	660_394	EC-amp	Focal-amp	EC-amp	Amplification	FALSE	0.679828	1.86975
BZ	690_762	EC-amp	Focal-amp	EC-amp	Amplification	FALSE	0.679828	1.86975
BZ	690_293	EC-amp	Focal-amp	EC-amp	Amplification	FALSE	0.679828	1.86975
BZ	771_54	EC-amp	Focal-amp	EC-amp	Amplification	FALSE	0.679828	1.86975
BZ	702_593	No-amp	No-amp	EC-amp	Amplification	FALSE	0.679828	1.86975
BZ	716_135	HSR-amp	Focal-amp	HSR-amp	Amplification	FALSE	0.679828	1.86975
BZ	723_872	HSR-amp	Focal-amp	HSR-amp	Amplification	FALSE	0.679828	1.86975
BZ	714_677	No-amp	No-amp	EC-amp	Amplification	FALSE	0.679828	1.86975
BZ	767_1125	EC-amp	Focal-amp	EC-amp	Amplification	FALSE	0.679828	1.86975
BZ	800_791	EC-amp	Focal-amp	EC-amp	Amplification	FALSE	0.679828	1.86975
BZ	819_535	No-amp	No-amp	EC-amp	Amplification	FALSE	0.679828	1.86975
BZ	816_914	EC-amp	Focal-amp	EC-amp	Amplification	FALSE	0.679828	1.86975
BZ	825_204	No-amp	No-amp	EC-amp	Amplification	FALSE	0.679828	1.86975
BZ	860_1004	No-amp	No-amp	EC-amp	Amplification	FALSE	0.679828	1.86975
BZ	900_824	EC-amp	Focal-amp	EC-amp	Amplification	FALSE	0.679828	1.86975
BZ	877_296	HSR-amp	Focal-amp	HSR-amp	Amplification	FALSE	0.679828	1.86975
BZ	897_628	HSR-amp	Focal-amp	HSR-amp	Amplification	FALSE	0.679828	1.86975
BZ	894_1283	EC-amp	Focal-amp	EC-amp	Amplification	FALSE	0.679828	1.86975
BZ	917_218	EC-amp	Focal-amp	EC-amp	Amplification	FALSE	0.679828	1.86975
BZ	913_52	No-amp	No-amp	HSR-amp	Amplification	FALSE	0.679828	1.86975
BZ	955_104	No-amp	No-amp	EC-amp	Amplification	FALSE	0.679828	1.86975
BZ	942_9	HSR-amp	Focal-amp	HSR-amp	Amplification	FALSE	0.679828	1.86975
BZ	931_306	EC-amp	Focal-amp	EC-amp	Amplification	FALSE	0.679828	1.86975
BZ	943_1082	No-amp	No-amp	HSR-amp	Amplification	FALSE	0.679828	1.86975
BZ	982_349	HSR-amp	Focal-amp	HSR-amp	Amplification	FALSE	0.679828	1.86975
BZ	983_240	No-amp	No-amp	EC-amp	Amplification	FALSE	0.679828	1.86975
CA	97_562	EC-amp	Focal-amp	EC-amp	Amplification	FALSE	0.822349	-0.708577
CA	211_1079	EC-amp	Focal-amp	EC-amp	Amplification	FALSE	0.822349	-0.708577
CA	211_1079	EC-amp	Focal-amp	EC-amp	Amplification	FALSE	0.822349	-0.708577
CA	129_219	EC-amp	Focal-amp	EC-amp	Amplification	FALSE	0.822349	-0.708577
CA	215_716	EC-amp	Focal-amp	EC-amp	Amplification	FALSE	0.822349	-0.708577
CA	379_132	EC-amp	Focal-amp	EC-amp	Amplification	FALSE	0.822349	-0.708577
CA	363_631	EC-amp	Focal-amp	EC-amp	Amplification	FALSE	0.822349	-0.708577
CA	463_381	No-amp	No-amp	EC-amp	Amplification	FALSE	0.822349	-0.708577
CA	550_1139	EC-amp	Focal-amp	EC-amp	Amplification	FALSE	0.822349	-0.708577
CA	610_696	EC-amp	Focal-amp	EC-amp	Amplification	FALSE	0.822349	-0.708577
CA	619_1006	EC-amp	Focal-amp	EC-amp	Amplification	FALSE	0.822349	-0.708577
CA	804_550	EC-amp	Focal-amp	EC-amp	Amplification	FALSE	0.822349	-0.708577
CA	685_305	EC-amp	Focal-amp	EC-amp	Amplification	FALSE	0.822349	-0.708577
CA	846_952	EC-amp	Focal-amp	EC-amp	Amplification	FALSE	0.822349	-0.708577
CA	769_98	EC-amp	Focal-amp	EC-amp	Amplification	FALSE	0.822349	-0.708577
CA	928_1281	EC-amp	Focal-amp	EC-amp	Amplification	FALSE	0.822349	-0.708577
CA	967_418	No-amp	No-amp	EC-amp	Amplification	FALSE	0.822349	-0.708577
CA	966_145	EC-amp	Focal-amp	EC-amp	Amplification	FALSE	0.822349	-0.708577
CC	20_79	EC-amp	Focal-amp	EC-amp	Amplification	TRUE	0.517759	-0.396297
CC	22_286	No-amp	No-amp	EC-amp	Amplification	TRUE	0.517759	-0.396297
CC	151_1268	EC-amp	Focal-amp	EC-amp	Amplification	TRUE	0.517759	-0.396297
CC	33_151	HSR-amp	Focal-amp	HSR-amp	Amplification	TRUE	0.517759	-0.396297
CC	118_66	EC-amp	Focal-amp	EC-amp	Amplification	TRUE	0.517759	-0.396297
CC	188_387	EC-amp	Focal-amp	EC-amp	Amplification	TRUE	0.517759	-0.396297
CC	239_654	EC-amp	Focal-amp	EC-amp	Amplification	TRUE	0.517759	-0.396297
CC	336_1130	EC-amp	Focal-amp	EC-amp	Amplification	TRUE	0.517759	-0.396297
CC	344_1280	EC-amp	Focal-amp	EC-amp	Amplification	TRUE	0.517759	-0.396297
CC	384_309	EC-amp	Focal-amp	EC-amp	Amplification	TRUE	0.517759	-0.396297
CC	381_428	EC-amp	Focal-amp	EC-amp	Amplification	TRUE	0.517759	-0.396297
CC	507_789	EC-amp	Focal-amp	EC-amp	Amplification	TRUE	0.517759	-0.396297
CC	534_1100	EC-amp	Focal-amp	EC-amp	Amplification	TRUE	0.517759	-0.396297
CC	512_443	EC-amp	Focal-amp	EC-amp	Amplification	TRUE	0.517759	-0.396297
CC	522_270	EC-amp	Focal-amp	EC-amp	Amplification	TRUE	0.517759	-0.396297
CC	594_815	HSR-amp	Focal-amp	HSR-amp	Amplification	TRUE	0.517759	-0.396297
CC	689_561	EC-amp	Focal-amp	EC-amp	Amplification	TRUE	0.517759	-0.396297
CC	658_732	HSR-amp	Focal-amp	HSR-amp	Amplification	TRUE	0.517759	-0.396297
CC	660_141	EC-amp	Focal-amp	EC-amp	Amplification	TRUE	0.517759	-0.396297
CC	734_914	EC-amp	Focal-amp	EC-amp	Amplification	TRUE	0.517759	-0.396297
CC	808_210	EC-amp	Focal-amp	EC-amp	Amplification	TRUE	0.517759	-0.396297
CC	855_627	No-amp	Focal-amp	No-amp	Amplification	TRUE	0.517759	-0.396297
CC	835_1231	EC-amp	Focal-amp	EC-amp	Amplification	TRUE	0.517759	-0.396297
CC	897_59	EC-amp	Focal-amp	EC-amp	Amplification	TRUE	0.517759	-0.396297
CC	965_1186	EC-amp	Focal-amp	EC-amp	Amplification	TRUE	0.517759	-0.396297
CC	982_399	No-amp	No-amp	EC-amp	Amplification	TRUE	0.517759	-0.396297
CE	39_128	EC-amp	Focal-amp	EC-amp	Amplification	FALSE	0.479073	-0.714937
CE	124_734	EC-amp	Focal-amp	EC-amp	Amplification	FALSE	0.479073	-0.714937
CE	124_734	EC-amp	Focal-amp	EC-amp	Amplification	FALSE	0.479073	-0.714937
CE	17_944	EC-amp	Focal-amp	EC-amp	Amplification	FALSE	0.479073	-0.714937
CE	167_1291	EC-amp	Focal-amp	EC-amp	Amplification	FALSE	0.479073	-0.714937
CE	220_1138	EC-amp	Focal-amp	EC-amp	Amplification	FALSE	0.479073	-0.714937
CE	299_214	EC-amp	Focal-amp	EC-amp	Amplification	FALSE	0.479073	-0.714937
CE	302_440	EC-amp	Focal-amp	EC-amp	Amplification	FALSE	0.479073	-0.714937
CE	358_850	EC-amp	Focal-amp	EC-amp	Amplification	FALSE	0.479073	-0.714937
CE	333_1199	EC-amp	Focal-amp	EC-amp	Amplification	FALSE	0.479073	-0.714937
CE	473_994	EC-amp	Focal-amp	EC-amp	Amplification	FALSE	0.479073	-0.714937
CE	553_597	EC-amp	Focal-amp	EC-amp	Amplification	FALSE	0.479073	-0.714937
CE	514_93	EC-amp	Focal-amp	EC-amp	Amplification	FALSE	0.479073	-0.714937
CE	622_1287	EC-amp	Focal-amp	EC-amp	Amplification	FALSE	0.479073	-0.714937
CE	621_287	EC-amp	Focal-amp	EC-amp	Amplification	FALSE	0.479073	-0.714937
CE	807_318	EC-amp	Focal-amp	EC-amp	Amplification	FALSE	0.479073	-0.714937
CE	818_472	EC-amp	Focal-amp	EC-amp	Amplification	FALSE	0.479073	-0.714937
CE	791_734	EC-amp	Focal-amp	EC-amp	Amplification	FALSE	0.479073	-0.714937
CE	937_694	EC-amp	Focal-amp	EC-amp	Amplification	FALSE	0.479073	-0.714937
CE	929_376	EC-amp	Focal-amp	EC-amp	Amplification	FALSE	0.479073	-0.714937
CF	106_702	No-amp	No-amp	HSR-amp	No-amplification	FALSE	0.561084	1.96469
CF	155_1264	No-amp	No-amp	HSR-amp	No-amplification	FALSE	0.561084	1.96469
CF	178_65	No-amp	No-amp	HSR-amp	No-amplification	FALSE	0.561084	1.96469
CF	177_503	No-amp	No-amp	HSR-amp	No-amplification	FALSE	0.561084	1.96469
CF	306_865	No-amp	No-amp	HSR-amp	No-amplification	FALSE	0.561084	1.96469
CF	250_362	No-amp	No-amp	HSR-amp	No-amplification	FALSE	0.561084	1.96469
CF	359_1105	No-amp	No-amp	HSR-amp	No-amplification	FALSE	0.561084	1.96469
CF	350_618	No-amp	No-amp	HSR-amp	No-amplification	FALSE	0.561084	1.96469
CF	339_1318	No-amp	No-amp	No-amp	No-amplification	FALSE	0.561084	1.96469
CF	413_381	No-amp	No-amp	HSR-amp	No-amplification	FALSE	0.561084	1.96469
CF	571_1189	No-amp	No-amp	HSR-amp	No-amplification	FALSE	0.561084	1.96469
CF	637_636	No-amp	No-amp	EC-amp	No-amplification	FALSE	0.561084	1.96469
CF	632_274	No-amp	No-amp	HSR-amp	No-amplification	FALSE	0.561084	1.96469
CF	793_361	No-amp	No-amp	HSR-amp	No-amplification	FALSE	0.561084	1.96469
CF	871_818	No-amp	No-amp	HSR-amp	No-amplification	FALSE	0.561084	1.96469
CF	898_571	No-amp	No-amp	HSR-amp	No-amplification	FALSE	0.561084	1.96469
CF	993_279	No-amp	No-amp	EC-amp	No-amplification	FALSE	0.561084	1.96469
CG	22_70	No-amp	No-amp	HSR-amp	Amplification	FALSE	0.950135	0.133838
CG	87_601	EC-amp	Focal-amp	EC-amp	Amplification	FALSE	0.950135	0.133838
CG	48_896	HSR-amp	Focal-amp	HSR-amp	Amplification	FALSE	0.950135	0.133838
CG	99_368	EC-amp	Focal-amp	EC-amp	Amplification	FALSE	0.950135	0.133838
CG	91_88	No-amp	No-amp	HSR-amp	Amplification	FALSE	0.950135	0.133838
CG	142_799	No-amp	No-amp	EC-amp	Amplification	FALSE	0.950135	0.133838
CG	138_726	EC-amp	Focal-amp	EC-amp	Amplification	FALSE	0.950135	0.133838
CG	171_316	No-amp	No-amp	EC-amp	Amplification	FALSE	0.950135	0.133838
CG	156_889	EC-amp	Focal-amp	EC-amp	Amplification	FALSE	0.950135	0.133838
CG	168_1119	No-amp	No-amp	EC-amp	Amplification	FALSE	0.950135	0.133838
CG	202_696	EC-amp	Focal-amp	EC-amp	Amplification	FALSE	0.950135	0.133838
CG	237_323	EC-amp	Focal-amp	EC-amp	Amplification	FALSE	0.950135	0.133838
CG	226_1095	HSR-amp	Focal-amp	HSR-amp	Amplification	FALSE	0.950135	0.133838
CG	391_167	EC-amp	Focal-amp	EC-amp	Amplification	FALSE	0.950135	0.133838
CG	372_21	HSR-amp	Focal-amp	HSR-amp	Amplification	FALSE	0.950135	0.133838
CG	383_1278	EC-amp	Focal-amp	EC-amp	Amplification	FALSE	0.950135	0.133838
CG	406_753	EC-amp	Focal-amp	EC-amp	Amplification	FALSE	0.950135	0.133838
CG	393_1077	No-amp	No-amp	HSR-amp	Amplification	FALSE	0.950135	0.133838
CG	517_700	EC-amp	Focal-amp	EC-amp	Amplification	FALSE	0.950135	0.133838
CG	489_215	HSR-amp	Focal-amp	HSR-amp	Amplification	FALSE	0.950135	0.133838
CG	516_877	EC-amp	Focal-amp	EC-amp	Amplification	FALSE	0.950135	0.133838
CG	535_386	HSR-amp	Focal-amp	HSR-amp	Amplification	FALSE	0.950135	0.133838
CG	547_1003	No-amp	No-amp	HSR-amp	Amplification	FALSE	0.950135	0.133838
CG	555_1086	No-amp	No-amp	HSR-amp	Amplification	FALSE	0.950135	0.133838
CG	589_449	No-amp	No-amp	EC-amp	Amplification	FALSE	0.950135	0.133838
CG	628_8	No-amp	No-amp	EC-amp	Amplification	FALSE	0.950135	0.133838
CG	647_568	EC-amp	Focal-amp	EC-amp	Amplification	FALSE	0.950135	0.133838
CG	645_224	EC-amp	Focal-amp	EC-amp	Amplification	FALSE	0.950135	0.133838
CG	702_795	EC-amp	Focal-amp	EC-amp	Amplification	FALSE	0.950135	0.133838
CG	665_1278	No-amp	No-amp	HSR-amp	Amplification	FALSE	0.950135	0.133838
CG	685_918	EC-amp	Focal-amp	EC-amp	Amplification	FALSE	0.950135	0.133838
CG	719_344	EC-amp	Focal-amp	EC-amp	Amplification	FALSE	0.950135	0.133838
CG	807_1230	EC-amp	Focal-amp	EC-amp	Amplification	FALSE	0.950135	0.133838
CG	749_1031	EC-amp	Focal-amp	EC-amp	Amplification	FALSE	0.950135	0.133838
CG	811_277	EC-amp	Focal-amp	EC-amp	Amplification	FALSE	0.950135	0.133838
CG	881_169	HSR-amp	Focal-amp	HSR-amp	Amplification	FALSE	0.950135	0.133838
CG	903_913	EC-amp	Focal-amp	EC-amp	Amplification	FALSE	0.950135	0.133838
CG	891_792	EC-amp	Focal-amp	EC-amp	Amplification	FALSE	0.950135	0.133838
CG	910_1275	EC-amp	Focal-amp	EC-amp	Amplification	FALSE	0.950135	0.133838
CG	968_829	EC-amp	Focal-amp	EC-amp	Amplification	FALSE	0.950135	0.133838
CH	42_114	No-amp	No-amp	EC-amp	No-amplification	FALSE	1.51593	-0.104955
CH	87_1187	No-amp	No-amp	EC-amp	No-amplification	FALSE	1.51593	-0.104955
CH	199_193	No-amp	No-amp	EC-amp	No-amplification	FALSE	1.51593	-0.104955
CH	255_831	No-amp	No-amp	EC-amp	No-amplification	FALSE	1.51593	-0.104955
CH	262_1083	No-amp	No-amp	EC-amp	No-amplification	FALSE	1.51593	-0.104955
CH	260_346	No-amp	No-amp	EC-amp	No-amplification	FALSE	1.51593	-0.104955
CH	418_278	No-amp	No-amp	EC-amp	No-amplification	FALSE	1.51593	-0.104955
CH	488_828	No-amp	No-amp	EC-amp	No-amplification	FALSE	1.51593	-0.104955
CH	472_650	No-amp	No-amp	EC-amp	No-amplification	FALSE	1.51593	-0.104955
CH	452_505	No-amp	No-amp	HSR-amp	No-amplification	FALSE	1.51593	-0.104955
CH	449_1294	No-amp	No-amp	EC-amp	No-amplification	FALSE	1.51593	-0.104955
CH	583_1041	No-amp	No-amp	EC-amp	No-amplification	FALSE	1.51593	-0.104955
CH	599_21	No-amp	No-amp	EC-amp	No-amplification	FALSE	1.51593	-0.104955
CH	524_261	No-amp	No-amp	No-amp	No-amplification	FALSE	1.51593	-0.104955
CH	593_163	No-amp	No-amp	EC-amp	No-amplification	FALSE	1.51593	-0.104955
CH	671_680	No-amp	No-amp	EC-amp	No-amplification	FALSE	1.51593	-0.104955
CH	634_418	No-amp	No-amp	EC-amp	No-amplification	FALSE	1.51593	-0.104955
CH	716_107	No-amp	No-amp	EC-amp	No-amplification	FALSE	1.51593	-0.104955
CH	767_1290	No-amp	No-amp	EC-amp	No-amplification	FALSE	1.51593	-0.104955
CH	777_901	No-amp	No-amp	EC-amp	No-amplification	FALSE	1.51593	-0.104955
CH	828_419	No-amp	No-amp	EC-amp	No-amplification	FALSE	1.51593	-0.104955
CH	858_825	No-amp	No-amp	EC-amp	No-amplification	FALSE	1.51593	-0.104955
CH	873_92	No-amp	No-amp	HSR-amp	No-amplification	FALSE	1.51593	-0.104955
CH	910_659	No-amp	No-amp	EC-amp	No-amplification	FALSE	1.51593	-0.104955
CH	969_131	No-amp	No-amp	HSR-amp	No-amplification	FALSE	1.51593	-0.104955
CH	985_812	No-amp	No-amp	EC-amp	No-amplification	FALSE	1.51593	-0.104955
CH	995_308	No-amp	No-amp	EC-amp	No-amplification	FALSE	1.51593	-0.104955
CI	374_314	No-amp	No-amp	EC-amp	No-amplification	FALSE	0.787926	-1.38474
CI	513_567	No-amp	No-amp	EC-amp	No-amplification	FALSE	0.787926	-1.38474
CI	619_692	No-amp	No-amp	EC-amp	No-amplification	FALSE	0.787926	-1.38474
CI	774_974	No-amp	No-amp	EC-amp	No-amplification	FALSE	0.787926	-1.38474
CJ	33_73	No-amp	No-amp	EC-amp	No-amplification	TRUE	0.540702	0.3402
CJ	47_292	No-amp	No-amp	EC-amp	No-amplification	TRUE	0.540702	0.3402
CJ	167_1273	No-amp	No-amp	EC-amp	No-amplification	TRUE	0.540702	0.3402
CJ	216_703	EC-amp	Focal-amp	EC-amp	No-amplification	TRUE	0.540702	0.3402
CJ	407_493	EC-amp	Focal-amp	EC-amp	No-amplification	TRUE	0.540702	0.3402
CJ	274_911	No-amp	No-amp	EC-amp	No-amplification	TRUE	0.540702	0.3402
CJ	473_1015	No-amp	No-amp	HSR-amp	No-amplification	TRUE	0.540702	0.3402
CJ	509_725	No-amp	No-amp	HSR-amp	No-amplification	TRUE	0.540702	0.3402
CJ	532_270	No-amp	No-amp	EC-amp	No-amplification	TRUE	0.540702	0.3402
CJ	673_645	EC-amp	Focal-amp	EC-amp	No-amplification	TRUE	0.540702	0.3402
CJ	790_907	EC-amp	Focal-amp	EC-amp	No-amplification	TRUE	0.540702	0.3402
CJ	710_64	No-amp	No-amp	EC-amp	No-amplification	TRUE	0.540702	0.3402
CJ	691_471	No-amp	No-amp	EC-amp	No-amplification	TRUE	0.540702	0.3402
CJ	689_244	No-amp	No-amp	HSR-amp	No-amplification	TRUE	0.540702	0.3402
CJ	832_698	No-amp	No-amp	EC-amp	No-amplification	TRUE	0.540702	0.3402
CJ	922_1236	EC-amp	Focal-amp	EC-amp	No-amplification	TRUE	0.540702	0.3402
CJ	886_296	No-amp	No-amp	EC-amp	No-amplification	TRUE	0.540702	0.3402
CJ	945_147	EC-amp	Focal-amp	EC-amp	No-amplification	TRUE	0.540702	0.3402
CJ	907_1074	No-amp	No-amp	EC-amp	No-amplification	TRUE	0.540702	0.3402
CJ	963_532	No-amp	No-amp	EC-amp	No-amplification	TRUE	0.540702	0.3402
CJ	991_651	No-amp	No-amp	EC-amp	No-amplification	TRUE	0.540702	0.3402
CK	30_604	EC-amp	Focal-amp	EC-amp	Amplification	FALSE	0.560161	0.693325
CK	195_1231	EC-amp	Focal-amp	EC-amp	Amplification	FALSE	0.560161	0.693325
CK	74_265	EC-amp	Focal-amp	EC-amp	Amplification	FALSE	0.560161	0.693325
CK	146_385	EC-amp	Focal-amp	EC-amp	Amplification	FALSE	0.560161	0.693325
CK	254_736	EC-amp	Focal-amp	EC-amp	Amplification	FALSE	0.560161	0.693325
CK	254_736	EC-amp	Focal-amp	EC-amp	Amplification	FALSE	0.560161	0.693325
CK	145_513	EC-amp	Focal-amp	EC-amp	Amplification	FALSE	0.560161	0.693325
CK	181_152	EC-amp	Focal-amp	EC-amp	Amplification	FALSE	0.560161	0.693325
CK	219_279	EC-amp	Focal-amp	EC-amp	Amplification	FALSE	0.560161	0.693325
CK	257_1073	EC-amp	Focal-amp	EC-amp	Amplification	FALSE	0.560161	0.693325
CK	259_1319	EC-amp	Focal-amp	EC-amp	Amplification	FALSE	0.560161	0.693325
CK	335_391	EC-amp	Focal-amp	EC-amp	Amplification	FALSE	0.560161	0.693325
CK	304_29	EC-amp	Focal-amp	EC-amp	Amplification	FALSE	0.560161	0.693325
CK	337_804	EC-amp	Focal-amp	EC-amp	Amplification	FALSE	0.560161	0.693325
CK	395_159	EC-amp	Focal-amp	EC-amp	Amplification	FALSE	0.560161	0.693325
CK	378_1029	EC-amp	Focal-amp	EC-amp	Amplification	FALSE	0.560161	0.693325
CK	468_1085	EC-amp	Focal-amp	EC-amp	Amplification	FALSE	0.560161	0.693325
CK	482_863	EC-amp	Focal-amp	EC-amp	Amplification	FALSE	0.560161	0.693325
CK	553_1236	No-amp	Focal-amp	No-amp	Amplification	FALSE	0.560161	0.693325
CK	809_425	No-amp	Focal-amp	No-amp	Amplification	FALSE	0.560161	0.693325
CK	809_425	EC-amp	Focal-amp	EC-amp	Amplification	FALSE	0.560161	0.693325
CK	809_425	EC-amp	Focal-amp	EC-amp	Amplification	FALSE	0.560161	0.693325
CK	809_425	EC-amp	Focal-amp	EC-amp	Amplification	FALSE	0.560161	0.693325
CK	519_935	EC-amp	Focal-amp	EC-amp	Amplification	FALSE	0.560161	0.693325
CK	584_735	EC-amp	Focal-amp	EC-amp	Amplification	FALSE	0.560161	0.693325
CK	609_319	EC-amp	Focal-amp	EC-amp	Amplification	FALSE	0.560161	0.693325
CK	599_134	EC-amp	Focal-amp	EC-amp	Amplification	FALSE	0.560161	0.693325
CK	676_1286	EC-amp	Focal-amp	EC-amp	Amplification	FALSE	0.560161	0.693325
CK	676_1026	EC-amp	Focal-amp	EC-amp	Amplification	FALSE	0.560161	0.693325
CK	679_87	EC-amp	Focal-amp	EC-amp	Amplification	FALSE	0.560161	0.693325
CK	691_700	EC-amp	Focal-amp	EC-amp	Amplification	FALSE	0.560161	0.693325
CK	757_46	EC-amp	Focal-amp	EC-amp	Amplification	FALSE	0.560161	0.693325
CK	811_801	EC-amp	Focal-amp	EC-amp	Amplification	FALSE	0.560161	0.693325
CK	834_1250	EC-amp	Focal-amp	EC-amp	Amplification	FALSE	0.560161	0.693325
CK	792_927	EC-amp	Focal-amp	EC-amp	Amplification	FALSE	0.560161	0.693325
CK	836_629	EC-amp	Focal-amp	EC-amp	Amplification	FALSE	0.560161	0.693325
CK	854_965	EC-amp	Focal-amp	EC-amp	Amplification	FALSE	0.560161	0.693325
CK	949_1163	EC-amp	Focal-amp	EC-amp	Amplification	FALSE	0.560161	0.693325
CK	897_994	EC-amp	Focal-amp	EC-amp	Amplification	FALSE	0.560161	0.693325
CK	944_37	EC-amp	Focal-amp	EC-amp	Amplification	FALSE	0.560161	0.693325
CK	993_953	EC-amp	Focal-amp	EC-amp	Amplification	FALSE	0.560161	0.693325
CK	995_837	EC-amp	Focal-amp	EC-amp	Amplification	FALSE	0.560161	0.693325
CN	27_40	No-amp	No-amp	EC-amp	No-amplification	FALSE	0.740217	-0.498491
CN	9_264	No-amp	No-amp	EC-amp	No-amplification	FALSE	0.740217	-0.498491
CN	22_373	No-amp	No-amp	EC-amp	No-amplification	FALSE	0.740217	-0.498491
CN	10_514	No-amp	No-amp	HSR-amp	No-amplification	FALSE	0.740217	-0.498491
CN	15_585	No-amp	No-amp	EC-amp	No-amplification	FALSE	0.740217	-0.498491
CN	50_963	No-amp	No-amp	EC-amp	No-amplification	FALSE	0.740217	-0.498491
CN	24_1145	No-amp	No-amp	EC-amp	No-amplification	FALSE	0.740217	-0.498491
CN	44_798	No-amp	No-amp	EC-amp	No-amplification	FALSE	0.740217	-0.498491
CN	73_604	No-amp	No-amp	HSR-amp	No-amplification	FALSE	0.740217	-0.498491
CN	98_1268	No-amp	No-amp	EC-amp	No-amplification	FALSE	0.740217	-0.498491
CN	94_831	No-amp	No-amp	EC-amp	No-amplification	FALSE	0.740217	-0.498491
CN	140_400	No-amp	No-amp	EC-amp	No-amplification	FALSE	0.740217	-0.498491
CN	131_758	No-amp	No-amp	EC-amp	No-amplification	FALSE	0.740217	-0.498491
CN	138_961	No-amp	No-amp	EC-amp	No-amplification	FALSE	0.740217	-0.498491
CN	193_7	No-amp	No-amp	EC-amp	No-amplification	FALSE	0.740217	-0.498491
CN	186_116	No-amp	No-amp	HSR-amp	No-amplification	FALSE	0.740217	-0.498491
CN	222_1232	No-amp	No-amp	EC-amp	No-amplification	FALSE	0.740217	-0.498491
CN	215_761	No-amp	No-amp	EC-amp	No-amplification	FALSE	0.740217	-0.498491
CN	256_420	No-amp	No-amp	EC-amp	No-amplification	FALSE	0.740217	-0.498491
CN	201_358	No-amp	No-amp	HSR-amp	No-amplification	FALSE	0.740217	-0.498491
CN	262_1311	No-amp	No-amp	HSR-amp	No-amplification	FALSE	0.740217	-0.498491
CN	282_98	No-amp	No-amp	HSR-amp	No-amplification	FALSE	0.740217	-0.498491
CN	287_1145	No-amp	No-amp	EC-amp	No-amplification	FALSE	0.740217	-0.498491
CN	295_281	No-amp	No-amp	HSR-amp	No-amplification	FALSE	0.740217	-0.498491
CN	318_1082	No-amp	No-amp	EC-amp	No-amplification	FALSE	0.740217	-0.498491
CN	323_41	No-amp	No-amp	EC-amp	No-amplification	FALSE	0.740217	-0.498491
CN	332_1235	No-amp	No-amp	EC-amp	No-amplification	FALSE	0.740217	-0.498491
CN	392_430	No-amp	No-amp	EC-amp	No-amplification	FALSE	0.740217	-0.498491
CN	350_849	No-amp	No-amp	HSR-amp	No-amplification	FALSE	0.740217	-0.498491
CN	366_658	No-amp	No-amp	EC-amp	No-amplification	FALSE	0.740217	-0.498491
CN	379_1166	No-amp	No-amp	EC-amp	No-amplification	FALSE	0.740217	-0.498491
CN	364_458	No-amp	No-amp	EC-amp	No-amplification	FALSE	0.740217	-0.498491
CN	366_513	No-amp	No-amp	EC-amp	No-amplification	FALSE	0.740217	-0.498491
CN	370_239	No-amp	No-amp	HSR-amp	No-amplification	FALSE	0.740217	-0.498491
CN	392_78	No-amp	No-amp	HSR-amp	No-amplification	FALSE	0.740217	-0.498491
CN	422_353	No-amp	No-amp	EC-amp	No-amplification	FALSE	0.740217	-0.498491
CN	453_736	No-amp	No-amp	EC-amp	No-amplification	FALSE	0.740217	-0.498491
CN	441_1034	No-amp	No-amp	HSR-amp	No-amplification	FALSE	0.740217	-0.498491
CN	463_1248	No-amp	No-amp	EC-amp	No-amplification	FALSE	0.740217	-0.498491
CN	461_914	No-amp	No-amp	HSR-amp	No-amplification	FALSE	0.740217	-0.498491
CN	513_1176	No-amp	No-amp	EC-amp	No-amplification	FALSE	0.740217	-0.498491
CN	480_358	No-amp	No-amp	EC-amp	No-amplification	FALSE	0.740217	-0.498491
CN	518_228	No-amp	No-amp	EC-amp	No-amplification	FALSE	0.740217	-0.498491
CN	511_502	No-amp	No-amp	EC-amp	No-amplification	FALSE	0.740217	-0.498491
CN	538_854	No-amp	No-amp	EC-amp	No-amplification	FALSE	0.740217	-0.498491
CN	537_939	No-amp	No-amp	EC-amp	No-amplification	FALSE	0.740217	-0.498491
CN	517_799	No-amp	No-amp	HSR-amp	No-amplification	FALSE	0.740217	-0.498491
CN	589_194	No-amp	No-amp	EC-amp	No-amplification	FALSE	0.740217	-0.498491
CN	566_473	No-amp	No-amp	EC-amp	No-amplification	FALSE	0.740217	-0.498491
CN	586_732	No-amp	No-amp	EC-amp	No-amplification	FALSE	0.740217	-0.498491
CN	625_935	No-amp	No-amp	EC-amp	No-amplification	FALSE	0.740217	-0.498491
CN	622_652	No-amp	No-amp	HSR-amp	No-amplification	FALSE	0.740217	-0.498491
CN	642_283	No-amp	No-amp	EC-amp	No-amplification	FALSE	0.740217	-0.498491
CN	616_800	No-amp	No-amp	HSR-amp	No-amplification	FALSE	0.740217	-0.498491
CN	636_1324	No-amp	No-amp	HSR-amp	No-amplification	FALSE	0.740217	-0.498491
CN	662_501	No-amp	No-amp	EC-amp	No-amplification	FALSE	0.740217	-0.498491
CN	657_97	No-amp	No-amp	HSR-amp	No-amplification	FALSE	0.740217	-0.498491
CN	679_928	No-amp	No-amp	HSR-amp	No-amplification	FALSE	0.740217	-0.498491
CN	760_35	No-amp	No-amp	EC-amp	No-amplification	FALSE	0.740217	-0.498491
CN	698_797	No-amp	No-amp	HSR-amp	No-amplification	FALSE	0.740217	-0.498491
CN	725_1109	No-amp	No-amp	EC-amp	No-amplification	FALSE	0.740217	-0.498491
CN	713_156	No-amp	No-amp	HSR-amp	No-amplification	FALSE	0.740217	-0.498491
CN	754_1285	No-amp	No-amp	EC-amp	No-amplification	FALSE	0.740217	-0.498491
CN	734_314	No-amp	No-amp	HSR-amp	No-amplification	FALSE	0.740217	-0.498491
CN	770_710	No-amp	No-amp	EC-amp	No-amplification	FALSE	0.740217	-0.498491
CN	739_1324	No-amp	No-amp	HSR-amp	No-amplification	FALSE	0.740217	-0.498491
CN	860_962	No-amp	No-amp	EC-amp	No-amplification	FALSE	0.740217	-0.498491
CN	861_302	No-amp	No-amp	EC-amp	No-amplification	FALSE	0.740217	-0.498491
CN	843_406	No-amp	No-amp	HSR-amp	No-amplification	FALSE	0.740217	-0.498491
CN	844_622	No-amp	No-amp	EC-amp	No-amplification	FALSE	0.740217	-0.498491
CN	933_1174	No-amp	No-amp	EC-amp	No-amplification	FALSE	0.740217	-0.498491
CN	864_1280	No-amp	No-amp	HSR-amp	No-amplification	FALSE	0.740217	-0.498491
CN	887_580	No-amp	No-amp	HSR-amp	No-amplification	FALSE	0.740217	-0.498491
CN	922_17	No-amp	No-amp	EC-amp	No-amplification	FALSE	0.740217	-0.498491
CN	901_506	No-amp	No-amp	HSR-amp	No-amplification	FALSE	0.740217	-0.498491
CN	943_202	No-amp	No-amp	EC-amp	No-amplification	FALSE	0.740217	-0.498491
CN	921_97	No-amp	No-amp	EC-amp	No-amplification	FALSE	0.740217	-0.498491
CN	940_773	No-amp	No-amp	EC-amp	No-amplification	FALSE	0.740217	-0.498491
CN	943_619	No-amp	No-amp	EC-amp	No-amplification	FALSE	0.740217	-0.498491
CN	943_929	No-amp	No-amp	EC-amp	No-amplification	FALSE	0.740217	-0.498491
CN	984_121	No-amp	No-amp	HSR-amp	No-amplification	FALSE	0.740217	-0.498491
CN	990_946	No-amp	No-amp	HSR-amp	No-amplification	FALSE	0.740217	-0.498491
CN	998_1003	No-amp	No-amp	EC-amp	No-amplification	FALSE	0.740217	-0.498491
CN	1001_727	No-amp	No-amp	EC-amp	No-amplification	FALSE	0.740217	-0.498491
CN	1002_254	No-amp	No-amp	EC-amp	No-amplification	FALSE	0.740217	-0.498491
CO	98_569	EC-amp	Focal-amp	EC-amp	Amplification	FALSE	20.3722	-0.869695
CO	366_978	EC-amp	Focal-amp	EC-amp	Amplification	FALSE	20.3722	-0.869695
CO	524_270	EC-amp	Focal-amp	EC-amp	Amplification	FALSE	20.3722	-0.869695
CO	524_270	EC-amp	Focal-amp	EC-amp	Amplification	FALSE	20.3722	-0.869695
CO	531_1140	EC-amp	Focal-amp	EC-amp	Amplification	FALSE	20.3722	-0.869695
CO	503_862	EC-amp	Focal-amp	EC-amp	Amplification	FALSE	20.3722	-0.869695
CO	599_719	EC-amp	Focal-amp	EC-amp	Amplification	FALSE	20.3722	-0.869695
CO	771_182	EC-amp	Focal-amp	EC-amp	Amplification	FALSE	20.3722	-0.869695
CO	782_1097	EC-amp	Focal-amp	EC-amp	Amplification	FALSE	20.3722	-0.869695
CO	834_515	EC-amp	Focal-amp	EC-amp	Amplification	FALSE	20.3722	-0.869695
CO	986_700	No-amp	Focal-amp	No-amp	Amplification	FALSE	20.3722	-0.869695
CO	986_1078	EC-amp	Focal-amp	EC-amp	Amplification	FALSE	20.3722	-0.869695
CP	59_166	No-amp	No-amp	EC-amp	Amplification	FALSE	5.30177	-0.200615
CP	45_1045	No-amp	No-amp	EC-amp	Amplification	FALSE	5.30177	-0.200615
CP	131_619	No-amp	No-amp	EC-amp	Amplification	FALSE	5.30177	-0.200615
CP	273_322	EC-amp	Focal-amp	EC-amp	Amplification	FALSE	5.30177	-0.200615
CP	173_453	No-amp	No-amp	EC-amp	Amplification	FALSE	5.30177	-0.200615
CP	177_748	EC-amp	Focal-amp	EC-amp	Amplification	FALSE	5.30177	-0.200615
CP	220_1213	EC-amp	Focal-amp	EC-amp	Amplification	FALSE	5.30177	-0.200615
CP	409_904	HSR-amp	Focal-amp	HSR-amp	Amplification	FALSE	5.30177	-0.200615
CP	409_904	EC-amp	Focal-amp	EC-amp	Amplification	FALSE	5.30177	-0.200615
CP	286_17	No-amp	No-amp	EC-amp	Amplification	FALSE	5.30177	-0.200615
CP	353_169	No-amp	No-amp	HSR-amp	Amplification	FALSE	5.30177	-0.200615
CP	518_1215	No-amp	Focal-amp	No-amp	Amplification	FALSE	5.30177	-0.200615
CP	545_519	EC-amp	Focal-amp	EC-amp	Amplification	FALSE	5.30177	-0.200615
CP	436_662	No-amp	No-amp	EC-amp	Amplification	FALSE	5.30177	-0.200615
CP	455_70	EC-amp	Focal-amp	EC-amp	Amplification	FALSE	5.30177	-0.200615
CP	629_253	EC-amp	Focal-amp	EC-amp	Amplification	FALSE	5.30177	-0.200615
CP	690_727	No-amp	Focal-amp	No-amp	Amplification	FALSE	5.30177	-0.200615
CP	648_95	EC-amp	Focal-amp	EC-amp	Amplification	FALSE	5.30177	-0.200615
CP	791_1128	EC-amp	Focal-amp	EC-amp	Amplification	FALSE	5.30177	-0.200615
CP	838_542	No-amp	No-amp	EC-amp	Amplification	FALSE	5.30177	-0.200615
CP	957_302	EC-amp	Focal-amp	EC-amp	Amplification	FALSE	5.30177	-0.200615
CP	979_1138	HSR-amp	Focal-amp	HSR-amp	Amplification	FALSE	5.30177	-0.200615
CP	1001_635	EC-amp	Focal-amp	EC-amp	Amplification	FALSE	5.30177	-0.200615
CR	15_718	No-amp	No-amp	HSR-amp	Amplification	FALSE	0.773198	1.57
CR	67_1315	HSR-amp	Focal-amp	HSR-amp	Amplification	FALSE	0.773198	1.57
CR	129_1148	EC-amp	Focal-amp	EC-amp	Amplification	FALSE	0.773198	1.57
CR	279_530	No-amp	No-amp	EC-amp	Amplification	FALSE	0.773198	1.57
CR	295_215	EC-amp	Focal-amp	EC-amp	Amplification	FALSE	0.773198	1.57
CR	355_331	EC-amp	Focal-amp	EC-amp	Amplification	FALSE	0.773198	1.57
CR	427_993	EC-amp	Focal-amp	EC-amp	Amplification	FALSE	0.773198	1.57
CR	500_424	EC-amp	Focal-amp	EC-amp	Amplification	FALSE	0.773198	1.57
CR	458_338	No-amp	No-amp	EC-amp	Amplification	FALSE	0.773198	1.57
CR	658_872	EC-amp	Focal-amp	EC-amp	Amplification	FALSE	0.773198	1.57
CR	678_1113	EC-amp	Focal-amp	EC-amp	Amplification	FALSE	0.773198	1.57
CR	735_451	EC-amp	Focal-amp	EC-amp	Amplification	FALSE	0.773198	1.57
CR	792_164	EC-amp	Focal-amp	EC-amp	Amplification	FALSE	0.773198	1.57
CR	852_670	EC-amp	Focal-amp	EC-amp	Amplification	FALSE	0.773198	1.57
CR	883_839	EC-amp	Focal-amp	EC-amp	Amplification	FALSE	0.773198	1.57
CR	924_326	EC-amp	Focal-amp	EC-amp	Amplification	FALSE	0.773198	1.57
CS	252_217	EC-amp	Focal-amp	EC-amp	Amplification	TRUE	0.361345	-1.5
CS	684_152	EC-amp	Focal-amp	EC-amp	Amplification	TRUE	0.361345	-1.5
CS	680_1230	EC-amp	Focal-amp	EC-amp	Amplification	TRUE	0.361345	-1.5
CT	160_646	No-amp	Focal-amp	No-amp	Amplification	TRUE	0.841132	-0.754406
CT	141_1236	EC-amp	Focal-amp	EC-amp	Amplification	TRUE	0.841132	-0.754406
CT	257_1085	EC-amp	Focal-amp	EC-amp	Amplification	TRUE	0.841132	-0.754406
CT	317_376	EC-amp	Focal-amp	EC-amp	Amplification	TRUE	0.841132	-0.754406
CT	277_868	EC-amp	Focal-amp	EC-amp	Amplification	TRUE	0.841132	-0.754406
CT	296_673	EC-amp	Focal-amp	EC-amp	Amplification	TRUE	0.841132	-0.754406
CT	442_1195	EC-amp	Focal-amp	EC-amp	Amplification	TRUE	0.841132	-0.754406
CT	485_96	HSR-amp	Focal-amp	HSR-amp	Amplification	TRUE	0.841132	-0.754406
CT	507_527	EC-amp	Focal-amp	EC-amp	Amplification	TRUE	0.841132	-0.754406
CT	538_756	EC-amp	Focal-amp	EC-amp	Amplification	TRUE	0.841132	-0.754406
CT	657_1279	EC-amp	Focal-amp	EC-amp	Amplification	TRUE	0.841132	-0.754406
CT	593_199	EC-amp	Focal-amp	EC-amp	Amplification	TRUE	0.841132	-0.754406
CT	630_1180	EC-amp	Focal-amp	EC-amp	Amplification	TRUE	0.841132	-0.754406
CT	658_459	EC-amp	Focal-amp	EC-amp	Amplification	TRUE	0.841132	-0.754406
CT	728_588	EC-amp	Focal-amp	EC-amp	Amplification	TRUE	0.841132	-0.754406
CT	749_726	EC-amp	Focal-amp	EC-amp	Amplification	TRUE	0.841132	-0.754406
CT	770_399	EC-amp	Focal-amp	EC-amp	Amplification	TRUE	0.841132	-0.754406
CT	796_979	EC-amp	Focal-amp	EC-amp	Amplification	TRUE	0.841132	-0.754406
CU	232_1121	EC-amp	Focal-amp	EC-amp	Amplification	FALSE	0.324833	-2
CU	492_278	EC-amp	Focal-amp	EC-amp	Amplification	FALSE	0.324833	-2
CV	200_854	No-amp	No-amp	EC-amp	No-amplification	FALSE	0.708427	-0.856209
CV	403_445	No-amp	No-amp	EC-amp	No-amplification	FALSE	0.708427	-0.856209
CV	412_142	No-amp	No-amp	EC-amp	No-amplification	FALSE	0.708427	-0.856209
CV	439_715	No-amp	No-amp	EC-amp	No-amplification	FALSE	0.708427	-0.856209
CV	629_1190	No-amp	No-amp	EC-amp	No-amplification	FALSE	0.708427	-0.856209
CV	713_516	No-amp	No-amp	EC-amp	No-amplification	FALSE	0.708427	-0.856209
CV	736_784	No-amp	No-amp	EC-amp	No-amplification	FALSE	0.708427	-0.856209
CV	878_1050	No-amp	No-amp	EC-amp	No-amplification	FALSE	0.708427	-0.856209
CW	14_64	No-amp	No-amp	HSR-amp	No-amplification	FALSE	0.664936	-0.388378
CW	209_663	No-amp	No-amp	EC-amp	No-amplification	FALSE	0.664936	-0.388378
CW	211_55	No-amp	No-amp	HSR-amp	No-amplification	FALSE	0.664936	-0.388378
CW	194_288	No-amp	No-amp	EC-amp	No-amplification	FALSE	0.664936	-0.388378
CW	242_199	No-amp	No-amp	EC-amp	No-amplification	FALSE	0.664936	-0.388378
CW	238_356	No-amp	No-amp	EC-amp	No-amplification	FALSE	0.664936	-0.388378
CW	224_426	No-amp	No-amp	HSR-amp	No-amplification	FALSE	0.664936	-0.388378
CW	269_776	No-amp	No-amp	EC-amp	No-amplification	FALSE	0.664936	-0.388378
CW	268_574	No-amp	No-amp	EC-amp	No-amplification	FALSE	0.664936	-0.388378
CW	284_876	No-amp	No-amp	HSR-amp	No-amplification	FALSE	0.664936	-0.388378
CW	350_147	No-amp	No-amp	EC-amp	No-amplification	FALSE	0.664936	-0.388378
CW	315_394	No-amp	No-amp	EC-amp	No-amplification	FALSE	0.664936	-0.388378
CW	342_681	No-amp	No-amp	EC-amp	No-amplification	FALSE	0.664936	-0.388378
CW	404_896	No-amp	No-amp	EC-amp	No-amplification	FALSE	0.664936	-0.388378
CW	352_316	No-amp	No-amp	EC-amp	No-amplification	FALSE	0.664936	-0.388378
CW	386_549	No-amp	No-amp	EC-amp	No-amplification	FALSE	0.664936	-0.388378
CW	385_1147	No-amp	No-amp	EC-amp	No-amplification	FALSE	0.664936	-0.388378
CW	384_1050	No-amp	No-amp	HSR-amp	No-amplification	FALSE	0.664936	-0.388378
CW	419_31	No-amp	No-amp	EC-amp	No-amplification	FALSE	0.664936	-0.388378
CW	430_345	No-amp	No-amp	EC-amp	No-amplification	FALSE	0.664936	-0.388378
CW	443_1195	No-amp	No-amp	EC-amp	No-amplification	FALSE	0.664936	-0.388378
CW	468_265	No-amp	No-amp	EC-amp	No-amplification	FALSE	0.664936	-0.388378
CW	469_1252	No-amp	No-amp	HSR-amp	No-amplification	FALSE	0.664936	-0.388378
CW	511_1124	No-amp	No-amp	EC-amp	No-amplification	FALSE	0.664936	-0.388378
CW	561_194	No-amp	No-amp	EC-amp	No-amplification	FALSE	0.664936	-0.388378
CW	509_1300	No-amp	No-amp	EC-amp	No-amplification	FALSE	0.664936	-0.388378
CW	531_1221	No-amp	No-amp	EC-amp	No-amplification	FALSE	0.664936	-0.388378
CW	532_317	No-amp	No-amp	HSR-amp	No-amplification	FALSE	0.664936	-0.388378
CW	549_44	No-amp	No-amp	EC-amp	No-amplification	FALSE	0.664936	-0.388378
CW	574_1061	No-amp	No-amp	EC-amp	No-amplification	FALSE	0.664936	-0.388378
CW	615_830	No-amp	No-amp	EC-amp	No-amplification	FALSE	0.664936	-0.388378
CW	614_568	No-amp	No-amp	HSR-amp	No-amplification	FALSE	0.664936	-0.388378
CW	627_745	No-amp	No-amp	EC-amp	No-amplification	FALSE	0.664936	-0.388378
CW	635_1134	No-amp	No-amp	EC-amp	No-amplification	FALSE	0.664936	-0.388378
CW	644_1050	No-amp	No-amp	EC-amp	No-amplification	FALSE	0.664936	-0.388378
CW	643_974	No-amp	No-amp	HSR-amp	No-amplification	FALSE	0.664936	-0.388378
CW	663_1255	No-amp	No-amp	EC-amp	No-amplification	FALSE	0.664936	-0.388378
CW	677_135	No-amp	No-amp	HSR-amp	No-amplification	FALSE	0.664936	-0.388378
CW	751_286	No-amp	No-amp	EC-amp	No-amplification	FALSE	0.664936	-0.388378
CW	695_518	No-amp	No-amp	EC-amp	No-amplification	FALSE	0.664936	-0.388378
CW	721_703	No-amp	No-amp	EC-amp	No-amplification	FALSE	0.664936	-0.388378
CW	741_1222	No-amp	No-amp	EC-amp	No-amplification	FALSE	0.664936	-0.388378
CW	705_1105	No-amp	No-amp	HSR-amp	No-amplification	FALSE	0.664936	-0.388378
CW	709_51	No-amp	No-amp	HSR-amp	No-amplification	FALSE	0.664936	-0.388378
CW	731_881	No-amp	No-amp	EC-amp	No-amplification	FALSE	0.664936	-0.388378
CW	727_1037	No-amp	No-amp	HSR-amp	No-amplification	FALSE	0.664936	-0.388378
CW	777_136	No-amp	No-amp	HSR-amp	No-amplification	FALSE	0.664936	-0.388378
CW	773_390	No-amp	No-amp	HSR-amp	No-amplification	FALSE	0.664936	-0.388378
CW	749_470	No-amp	No-amp	HSR-amp	No-amplification	FALSE	0.664936	-0.388378
CW	810_552	No-amp	No-amp	EC-amp	No-amplification	FALSE	0.664936	-0.388378
CW	770_1312	No-amp	No-amp	EC-amp	No-amplification	FALSE	0.664936	-0.388378
CW	793_1108	No-amp	No-amp	HSR-amp	No-amplification	FALSE	0.664936	-0.388378
CW	781_1169	No-amp	No-amp	HSR-amp	No-amplification	FALSE	0.664936	-0.388378
CW	831_977	No-amp	No-amp	HSR-amp	No-amplification	FALSE	0.664936	-0.388378
CW	889_71	No-amp	No-amp	HSR-amp	No-amplification	FALSE	0.664936	-0.388378
CW	861_796	No-amp	No-amp	EC-amp	No-amplification	FALSE	0.664936	-0.388378
CW	865_16	No-amp	No-amp	EC-amp	No-amplification	FALSE	0.664936	-0.388378
CW	895_427	No-amp	No-amp	EC-amp	No-amplification	FALSE	0.664936	-0.388378
CW	937_572	No-amp	No-amp	EC-amp	No-amplification	FALSE	0.664936	-0.388378
CW	931_943	No-amp	No-amp	EC-amp	No-amplification	FALSE	0.664936	-0.388378
CW	976_783	No-amp	No-amp	HSR-amp	No-amplification	FALSE	0.664936	-0.388378
CW	978_886	No-amp	No-amp	EC-amp	No-amplification	FALSE	0.664936	-0.388378
CW	982_145	No-amp	No-amp	EC-amp	No-amplification	FALSE	0.664936	-0.388378
CX	76_190	No-amp	No-amp	EC-amp	No-amplification	FALSE	0.734292	0.532419
CX	19_534	EC-amp	Focal-amp	EC-amp	No-amplification	FALSE	0.734292	0.532419
CX	75_915	No-amp	No-amp	EC-amp	No-amplification	FALSE	0.734292	0.532419
CX	97_1214	No-amp	No-amp	EC-amp	No-amplification	FALSE	0.734292	0.532419
CX	80_568	No-amp	No-amp	EC-amp	No-amplification	FALSE	0.734292	0.532419
CX	160_723	No-amp	No-amp	EC-amp	No-amplification	FALSE	0.734292	0.532419
CX	187_467	No-amp	No-amp	EC-amp	No-amplification	FALSE	0.734292	0.532419
CX	229_247	No-amp	No-amp	EC-amp	No-amplification	FALSE	0.734292	0.532419
CX	278_1083	No-amp	No-amp	EC-amp	No-amplification	FALSE	0.734292	0.532419
CX	293_110	No-amp	No-amp	EC-amp	No-amplification	FALSE	0.734292	0.532419
CX	428_597	No-amp	No-amp	EC-amp	No-amplification	FALSE	0.734292	0.532419
CX	323_1316	No-amp	No-amp	HSR-amp	No-amplification	FALSE	0.734292	0.532419
CX	432_375	No-amp	No-amp	EC-amp	No-amplification	FALSE	0.734292	0.532419
CX	408_35	EC-amp	Focal-amp	EC-amp	No-amplification	FALSE	0.734292	0.532419
CX	456_773	No-amp	No-amp	EC-amp	No-amplification	FALSE	0.734292	0.532419
CX	674_119	No-amp	No-amp	EC-amp	No-amplification	FALSE	0.734292	0.532419
CX	633_512	No-amp	No-amp	EC-amp	No-amplification	FALSE	0.734292	0.532419
CX	617_1082	HSR-amp	Focal-amp	HSR-amp	No-amplification	FALSE	0.734292	0.532419
CX	753_776	No-amp	No-amp	EC-amp	No-amplification	FALSE	0.734292	0.532419
CX	717_406	No-amp	No-amp	EC-amp	No-amplification	FALSE	0.734292	0.532419
CX	872_1063	No-amp	No-amp	EC-amp	No-amplification	FALSE	0.734292	0.532419
CX	771_309	No-amp	No-amp	HSR-amp	No-amplification	FALSE	0.734292	0.532419
CX	842_644	No-amp	No-amp	EC-amp	No-amplification	FALSE	0.734292	0.532419
CX	926_447	No-amp	No-amp	EC-amp	No-amplification	FALSE	0.734292	0.532419
CX	952_747	EC-amp	Focal-amp	EC-amp	No-amplification	FALSE	0.734292	0.532419
CX	993_1277	No-amp	No-amp	EC-amp	No-amplification	FALSE	0.734292	0.532419
CZ	90_291	No-amp	No-amp	HSR-amp	No-amplification	FALSE	15.0307	-0.0225363
CZ	22_1208	No-amp	No-amp	HSR-amp	No-amplification	FALSE	15.0307	-0.0225363
CZ	127_1291	No-amp	No-amp	EC-amp	No-amplification	FALSE	15.0307	-0.0225363
CZ	153_1133	No-amp	No-amp	HSR-amp	No-amplification	FALSE	15.0307	-0.0225363
CZ	195_979	No-amp	No-amp	EC-amp	No-amplification	FALSE	15.0307	-0.0225363
CZ	234_650	No-amp	No-amp	EC-amp	No-amplification	FALSE	15.0307	-0.0225363
CZ	261_254	No-amp	No-amp	HSR-amp	No-amplification	FALSE	15.0307	-0.0225363
CZ	277_1199	No-amp	No-amp	HSR-amp	No-amplification	FALSE	15.0307	-0.0225363
CZ	406_383	No-amp	No-amp	EC-amp	No-amplification	FALSE	15.0307	-0.0225363
CZ	399_904	No-amp	No-amp	EC-amp	No-amplification	FALSE	15.0307	-0.0225363
CZ	386_66	No-amp	No-amp	HSR-amp	No-amplification	FALSE	15.0307	-0.0225363
CZ	618_955	No-amp	No-amp	EC-amp	No-amplification	FALSE	15.0307	-0.0225363
CZ	627_11	No-amp	No-amp	HSR-amp	No-amplification	FALSE	15.0307	-0.0225363
CZ	699_542	No-amp	No-amp	EC-amp	No-amplification	FALSE	15.0307	-0.0225363
CZ	738_967	No-amp	No-amp	EC-amp	No-amplification	FALSE	15.0307	-0.0225363
CZ	880_700	No-amp	No-amp	HSR-amp	No-amplification	FALSE	15.0307	-0.0225363
CZ	901_975	No-amp	No-amp	EC-amp	No-amplification	FALSE	15.0307	-0.0225363
CZ	990_32	No-amp	No-amp	HSR-amp	No-amplification	FALSE	15.0307	-0.0225363
DA	24_91	No-amp	No-amp	EC-amp	Amplification	FALSE	0.637222	-0.863199
DA	57_412	EC-amp	Focal-amp	EC-amp	Amplification	FALSE	0.637222	-0.863199
DA	182_550	No-amp	Focal-amp	No-amp	Amplification	FALSE	0.637222	-0.863199
DA	37_895	EC-amp	Focal-amp	EC-amp	Amplification	FALSE	0.637222	-0.863199
DA	41_1303	EC-amp	Focal-amp	EC-amp	Amplification	FALSE	0.637222	-0.863199
DA	139_1242	EC-amp	Focal-amp	EC-amp	Amplification	FALSE	0.637222	-0.863199
DA	504_944	No-amp	Focal-amp	No-amp	Amplification	FALSE	0.637222	-0.863199
DA	504_944	EC-amp	Focal-amp	EC-amp	Amplification	FALSE	0.637222	-0.863199
DA	504_944	EC-amp	Focal-amp	EC-amp	Amplification	FALSE	0.637222	-0.863199
DA	504_944	EC-amp	Focal-amp	EC-amp	Amplification	FALSE	0.637222	-0.863199
DA	438_80	EC-amp	Focal-amp	EC-amp	Amplification	FALSE	0.637222	-0.863199
DA	464_413	EC-amp	Focal-amp	EC-amp	Amplification	FALSE	0.637222	-0.863199
DA	544_250	EC-amp	Focal-amp	EC-amp	Amplification	FALSE	0.637222	-0.863199
DA	662_457	EC-amp	Focal-amp	EC-amp	Amplification	FALSE	0.637222	-0.863199
DA	646_8	EC-amp	Focal-amp	EC-amp	Amplification	FALSE	0.637222	-0.863199
DA	760_248	No-amp	Focal-amp	No-amp	Amplification	FALSE	0.637222	-0.863199
DA	784_1180	EC-amp	Focal-amp	EC-amp	Amplification	FALSE	0.637222	-0.863199
DA	912_701	EC-amp	Focal-amp	EC-amp	Amplification	FALSE	0.637222	-0.863199
DA	908_156	EC-amp	Focal-amp	EC-amp	Amplification	FALSE	0.637222	-0.863199
DA	952_1091	EC-amp	Focal-amp	EC-amp	Amplification	FALSE	0.637222	-0.863199
DB	42_947	No-amp	No-amp	EC-amp	No-amplification	TRUE	0.805658	-0.866941
DB	20_1158	No-amp	No-amp	EC-amp	No-amplification	TRUE	0.805658	-0.866941
DB	202_1135	No-amp	No-amp	EC-amp	No-amplification	TRUE	0.805658	-0.866941
DB	206_1271	No-amp	No-amp	EC-amp	No-amplification	TRUE	0.805658	-0.866941
DB	252_654	No-amp	No-amp	EC-amp	No-amplification	TRUE	0.805658	-0.866941
DB	389_1299	No-amp	No-amp	EC-amp	No-amplification	TRUE	0.805658	-0.866941
DB	439_428	No-amp	No-amp	No-amp	No-amplification	TRUE	0.805658	-0.866941
DB	398_969	No-amp	No-amp	EC-amp	No-amplification	TRUE	0.805658	-0.866941
DB	443_734	No-amp	No-amp	EC-amp	No-amplification	TRUE	0.805658	-0.866941
DB	463_853	No-amp	No-amp	EC-amp	No-amplification	TRUE	0.805658	-0.866941
DB	487_1063	EC-amp	Focal-amp	EC-amp	No-amplification	TRUE	0.805658	-0.866941
DB	542_604	No-amp	No-amp	EC-amp	No-amplification	TRUE	0.805658	-0.866941
DB	594_1312	No-amp	No-amp	EC-amp	No-amplification	TRUE	0.805658	-0.866941
DB	600_263	No-amp	No-amp	EC-amp	No-amplification	TRUE	0.805658	-0.866941
DB	660_691	No-amp	No-amp	EC-amp	No-amplification	TRUE	0.805658	-0.866941
DB	905_469	No-amp	No-amp	EC-amp	No-amplification	TRUE	0.805658	-0.866941
DB	918_1312	No-amp	No-amp	HSR-amp	No-amplification	TRUE	0.805658	-0.866941
DB	954_319	No-amp	No-amp	EC-amp	No-amplification	TRUE	0.805658	-0.866941
DC	152_132	EC-amp	Focal-amp	EC-amp	Amplification	FALSE	0.245513	-0.865287
DC	271_627	EC-amp	Focal-amp	EC-amp	Amplification	FALSE	0.245513	-0.865287
DC	341_1103	EC-amp	Focal-amp	EC-amp	Amplification	FALSE	0.245513	-0.865287
DC	307_468	EC-amp	Focal-amp	EC-amp	Amplification	FALSE	0.245513	-0.865287
DC	413_512	HSR-amp	Focal-amp	HSR-amp	Amplification	FALSE	0.245513	-0.865287
DC	426_206	EC-amp	Focal-amp	EC-amp	Amplification	FALSE	0.245513	-0.865287
DC	505_1275	EC-amp	Focal-amp	EC-amp	Amplification	FALSE	0.245513	-0.865287
DC	646_217	No-amp	Focal-amp	No-amp	Amplification	FALSE	0.245513	-0.865287
DC	508_946	EC-amp	Focal-amp	EC-amp	Amplification	FALSE	0.245513	-0.865287
DC	493_488	EC-amp	Focal-amp	EC-amp	Amplification	FALSE	0.245513	-0.865287
DC	640_954	EC-amp	Focal-amp	EC-amp	Amplification	FALSE	0.245513	-0.865287
DC	701_726	HSR-amp	Focal-amp	HSR-amp	Amplification	FALSE	0.245513	-0.865287
DC	761_654	EC-amp	Focal-amp	EC-amp	Amplification	FALSE	0.245513	-0.865287
DC	776_1010	EC-amp	Focal-amp	EC-amp	Amplification	FALSE	0.245513	-0.865287
DC	774_740	HSR-amp	Focal-amp	HSR-amp	Amplification	FALSE	0.245513	-0.865287
DC	789_567	HSR-amp	Focal-amp	HSR-amp	Amplification	FALSE	0.245513	-0.865287
DC	876_96	EC-amp	Focal-amp	EC-amp	Amplification	FALSE	0.245513	-0.865287
DC	862_1163	EC-amp	Focal-amp	EC-amp	Amplification	FALSE	0.245513	-0.865287
DC	920_732	EC-amp	Focal-amp	EC-amp	Amplification	FALSE	0.245513	-0.865287
DC	949_947	EC-amp	Focal-amp	EC-amp	Amplification	FALSE	0.245513	-0.865287
DC	936_415	EC-amp	Focal-amp	EC-amp	Amplification	FALSE	0.245513	-0.865287
DC	952_874	HSR-amp	Focal-amp	HSR-amp	Amplification	FALSE	0.245513	-0.865287
DC	949_42	HSR-amp	Focal-amp	HSR-amp	Amplification	FALSE	0.245513	-0.865287
DC	967_253	HSR-amp	Focal-amp	HSR-amp	Amplification	FALSE	0.245513	-0.865287
DC	973_344	EC-amp	Focal-amp	EC-amp	Amplification	FALSE	0.245513	-0.865287
DC	986_1089	EC-amp	Focal-amp	EC-amp	Amplification	FALSE	0.245513	-0.865287
DD	39_297	No-amp	No-amp	EC-amp	No-amplification	FALSE	0.376344	-0.514577
DD	95_1057	No-amp	No-amp	EC-amp	No-amplification	FALSE	0.376344	-0.514577
DD	54_1310	No-amp	No-amp	EC-amp	No-amplification	FALSE	0.376344	-0.514577
DD	96_725	No-amp	No-amp	EC-amp	No-amplification	FALSE	0.376344	-0.514577
DD	139_329	No-amp	No-amp	EC-amp	No-amplification	FALSE	0.376344	-0.514577
DD	234_799	No-amp	No-amp	EC-amp	No-amplification	FALSE	0.376344	-0.514577
DD	197_554	No-amp	No-amp	EC-amp	No-amplification	FALSE	0.376344	-0.514577
DD	266_982	No-amp	No-amp	EC-amp	No-amplification	FALSE	0.376344	-0.514577
DD	377_213	No-amp	No-amp	EC-amp	No-amplification	FALSE	0.376344	-0.514577
DD	568_701	No-amp	No-amp	EC-amp	No-amplification	FALSE	0.376344	-0.514577
DD	566_1233	No-amp	No-amp	EC-amp	No-amplification	FALSE	0.376344	-0.514577
DD	637_1100	No-amp	No-amp	HSR-amp	No-amplification	FALSE	0.376344	-0.514577
DD	661_214	No-amp	No-amp	EC-amp	No-amplification	FALSE	0.376344	-0.514577
DD	753_1072	No-amp	No-amp	EC-amp	No-amplification	FALSE	0.376344	-0.514577
DD	787_95	No-amp	No-amp	EC-amp	No-amplification	FALSE	0.376344	-0.514577
DD	933_1099	No-amp	No-amp	EC-amp	No-amplification	FALSE	0.376344	-0.514577
DD	949_965	No-amp	No-amp	EC-amp	No-amplification	FALSE	0.376344	-0.514577
DD	988_820	No-amp	No-amp	EC-amp	No-amplification	FALSE	0.376344	-0.514577
DE	85_916	EC-amp	Focal-amp	EC-amp	Amplification	TRUE	0.2289	-0.705977
DE	36_1303	EC-amp	Focal-amp	EC-amp	Amplification	TRUE	0.2289	-0.705977
DE	136_17	EC-amp	Focal-amp	EC-amp	Amplification	TRUE	0.2289	-0.705977
DE	236_634	EC-amp	Focal-amp	EC-amp	Amplification	TRUE	0.2289	-0.705977
DE	200_1283	HSR-amp	Focal-amp	HSR-amp	Amplification	TRUE	0.2289	-0.705977
DE	359_791	EC-amp	Focal-amp	EC-amp	Amplification	TRUE	0.2289	-0.705977
DE	326_1086	EC-amp	Focal-amp	EC-amp	Amplification	TRUE	0.2289	-0.705977
DE	353_1304	EC-amp	Focal-amp	EC-amp	Amplification	TRUE	0.2289	-0.705977
DE	401_1077	EC-amp	Focal-amp	EC-amp	Amplification	TRUE	0.2289	-0.705977
DE	717_847	EC-amp	Focal-amp	EC-amp	Amplification	TRUE	0.2289	-0.705977
DE	717_847	EC-amp	Focal-amp	EC-amp	Amplification	TRUE	0.2289	-0.705977
DE	547_1225	EC-amp	Focal-amp	EC-amp	Amplification	TRUE	0.2289	-0.705977
DE	575_488	EC-amp	Focal-amp	EC-amp	Amplification	TRUE	0.2289	-0.705977
DE	648_87	EC-amp	Focal-amp	EC-amp	Amplification	TRUE	0.2289	-0.705977
DE	706_233	EC-amp	Focal-amp	EC-amp	Amplification	TRUE	0.2289	-0.705977
DE	710_1199	EC-amp	Focal-amp	EC-amp	Amplification	TRUE	0.2289	-0.705977
DE	924_535	EC-amp	Focal-amp	EC-amp	Amplification	TRUE	0.2289	-0.705977
DE	941_1250	EC-amp	Focal-amp	EC-amp	Amplification	TRUE	0.2289	-0.705977
DE	983_173	EC-amp	Focal-amp	EC-amp	Amplification	TRUE	0.2289	-0.705977
DF	20_368	No-amp	No-amp	EC-amp	No-amplification	TRUE	0.745351	-0.062798
DF	45_865	No-amp	No-amp	EC-amp	No-amplification	TRUE	0.745351	-0.062798
DF	90_1121	No-amp	No-amp	EC-amp	No-amplification	TRUE	0.745351	-0.062798
DF	358_617	No-amp	No-amp	EC-amp	No-amplification	TRUE	0.745351	-0.062798
DF	358_617	No-amp	No-amp	HSR-amp	No-amplification	TRUE	0.745351	-0.062798
DF	87_605	No-amp	No-amp	EC-amp	No-amplification	TRUE	0.745351	-0.062798
DF	235_1181	No-amp	No-amp	EC-amp	No-amplification	TRUE	0.745351	-0.062798
DF	167_695	No-amp	No-amp	HSR-amp	No-amplification	TRUE	0.745351	-0.062798
DF	196_795	No-amp	No-amp	EC-amp	No-amplification	TRUE	0.745351	-0.062798
DF	240_942	No-amp	No-amp	EC-amp	No-amplification	TRUE	0.745351	-0.062798
DF	405_419	No-amp	No-amp	EC-amp	No-amplification	TRUE	0.745351	-0.062798
DF	552_1025	No-amp	No-amp	No-amp	No-amplification	TRUE	0.745351	-0.062798
DF	411_162	No-amp	No-amp	EC-amp	No-amplification	TRUE	0.745351	-0.062798
DF	531_870	No-amp	No-amp	EC-amp	No-amplification	TRUE	0.745351	-0.062798
DF	656_169	No-amp	No-amp	EC-amp	No-amplification	TRUE	0.745351	-0.062798
DF	644_472	No-amp	No-amp	EC-amp	No-amplification	TRUE	0.745351	-0.062798
DF	642_608	No-amp	No-amp	EC-amp	No-amplification	TRUE	0.745351	-0.062798
DF	877_951	No-amp	No-amp	EC-amp	No-amplification	TRUE	0.745351	-0.062798
DF	875_613	No-amp	No-amp	EC-amp	No-amplification	TRUE	0.745351	-0.062798
DF	772_241	No-amp	No-amp	EC-amp	No-amplification	TRUE	0.745351	-0.062798
DF	833_348	No-amp	No-amp	EC-amp	No-amplification	TRUE	0.745351	-0.062798
DF	857_156	No-amp	No-amp	EC-amp	No-amplification	TRUE	0.745351	-0.062798
DF	845_42	No-amp	No-amp	EC-amp	No-amplification	TRUE	0.745351	-0.062798
DF	945_1226	No-amp	No-amp	EC-amp	No-amplification	TRUE	0.745351	-0.062798
DJ	49_19	No-amp	No-amp	HSR-amp	Amplification	FALSE	0.977624	-0.695577
DJ	64_171	No-amp	No-amp	EC-amp	Amplification	FALSE	0.977624	-0.695577
DJ	22_1178	No-amp	No-amp	EC-amp	Amplification	FALSE	0.977624	-0.695577
DJ	61_1293	No-amp	No-amp	EC-amp	Amplification	FALSE	0.977624	-0.695577
DJ	107_497	No-amp	No-amp	EC-amp	Amplification	FALSE	0.977624	-0.695577
DJ	132_347	EC-amp	Focal-amp	EC-amp	Amplification	FALSE	0.977624	-0.695577
DJ	199_1135	EC-amp	Focal-amp	EC-amp	Amplification	FALSE	0.977624	-0.695577
DJ	208_514	No-amp	No-amp	HSR-amp	Amplification	FALSE	0.977624	-0.695577
DJ	269_430	EC-amp	Focal-amp	EC-amp	Amplification	FALSE	0.977624	-0.695577
DJ	274_706	No-amp	No-amp	EC-amp	Amplification	FALSE	0.977624	-0.695577
DJ	368_180	No-amp	No-amp	EC-amp	Amplification	FALSE	0.977624	-0.695577
DJ	431_40	No-amp	No-amp	EC-amp	Amplification	FALSE	0.977624	-0.695577
DJ	480_396	EC-amp	Focal-amp	EC-amp	Amplification	FALSE	0.977624	-0.695577
DJ	483_1164	No-amp	No-amp	HSR-amp	Amplification	FALSE	0.977624	-0.695577
DJ	555_579	No-amp	No-amp	EC-amp	Amplification	FALSE	0.977624	-0.695577
DJ	577_1072	No-amp	No-amp	EC-amp	Amplification	FALSE	0.977624	-0.695577
DJ	608_224	No-amp	No-amp	EC-amp	Amplification	FALSE	0.977624	-0.695577
DJ	637_711	EC-amp	Focal-amp	EC-amp	Amplification	FALSE	0.977624	-0.695577
DJ	619_18	HSR-amp	Focal-amp	HSR-amp	Amplification	FALSE	0.977624	-0.695577
DJ	609_1300	No-amp	No-amp	EC-amp	Amplification	FALSE	0.977624	-0.695577
DJ	632_96	No-amp	No-amp	EC-amp	Amplification	FALSE	0.977624	-0.695577
DJ	705_1311	No-amp	No-amp	EC-amp	Amplification	FALSE	0.977624	-0.695577
DJ	702_1186	No-amp	No-amp	HSR-amp	Amplification	FALSE	0.977624	-0.695577
DJ	739_617	EC-amp	Focal-amp	EC-amp	Amplification	FALSE	0.977624	-0.695577
DJ	763_1257	No-amp	No-amp	EC-amp	Amplification	FALSE	0.977624	-0.695577
DJ	832_1150	No-amp	No-amp	EC-amp	Amplification	FALSE	0.977624	-0.695577
DJ	793_163	No-amp	No-amp	EC-amp	Amplification	FALSE	0.977624	-0.695577
DJ	819_462	EC-amp	Focal-amp	EC-amp	Amplification	FALSE	0.977624	-0.695577
DJ	882_936	No-amp	No-amp	EC-amp	Amplification	FALSE	0.977624	-0.695577
DJ	892_599	No-amp	No-amp	EC-amp	Amplification	FALSE	0.977624	-0.695577
DJ	934_740	HSR-amp	Focal-amp	HSR-amp	Amplification	FALSE	0.977624	-0.695577
DJ	993_408	No-amp	No-amp	No-amp	Amplification	FALSE	0.977624	-0.695577
DJ	993_803	No-amp	Focal-amp	No-amp	Amplification	FALSE	0.977624	-0.695577
DJ	995_133	No-amp	No-amp	EC-amp	Amplification	FALSE	0.977624	-0.695577
DJ	1001_548	No-amp	No-amp	EC-amp	Amplification	FALSE	0.977624	-0.695577
DL	63_129	No-amp	No-amp	EC-amp	No-amplification	TRUE	0.361661	-0.142257
DL	60_1225	No-amp	No-amp	EC-amp	No-amplification	TRUE	0.361661	-0.142257
DL	349_104	No-amp	No-amp	EC-amp	No-amplification	TRUE	0.361661	-0.142257
DL	349_104	No-amp	No-amp	No-amp	No-amplification	TRUE	0.361661	-0.142257
DL	279_1311	No-amp	No-amp	EC-amp	No-amplification	TRUE	0.361661	-0.142257
DL	490_297	No-amp	No-amp	EC-amp	No-amplification	TRUE	0.361661	-0.142257
DL	582_667	No-amp	No-amp	EC-amp	No-amplification	TRUE	0.361661	-0.142257
DL	439_376	No-amp	No-amp	EC-amp	No-amplification	TRUE	0.361661	-0.142257
DL	706_1087	No-amp	No-amp	EC-amp	No-amplification	TRUE	0.361661	-0.142257
DL	701_1299	No-amp	No-amp	EC-amp	No-amplification	TRUE	0.361661	-0.142257
DL	830_168	No-amp	No-amp	EC-amp	No-amplification	TRUE	0.361661	-0.142257
DL	863_1131	No-amp	No-amp	EC-amp	No-amplification	TRUE	0.361661	-0.142257
DL	947_1302	No-amp	No-amp	EC-amp	No-amplification	TRUE	0.361661	-0.142257
DL	971_442	No-amp	No-amp	EC-amp	No-amplification	TRUE	0.361661	-0.142257
DM	20_990	No-amp	No-amp	EC-amp	Amplification	FALSE	0.779953	-1.28151
DM	136_232	No-amp	No-amp	EC-amp	Amplification	FALSE	0.779953	-1.28151
DM	123_511	No-amp	No-amp	EC-amp	Amplification	FALSE	0.779953	-1.28151
DM	166_1206	No-amp	No-amp	EC-amp	Amplification	FALSE	0.779953	-1.28151
DM	178_967	No-amp	No-amp	EC-amp	Amplification	FALSE	0.779953	-1.28151
DM	220_851	No-amp	No-amp	EC-amp	Amplification	FALSE	0.779953	-1.28151
DM	405_658	No-amp	No-amp	EC-amp	Amplification	FALSE	0.779953	-1.28151
DM	532_1152	No-amp	No-amp	EC-amp	Amplification	FALSE	0.779953	-1.28151
DM	593_533	No-amp	No-amp	HSR-amp	Amplification	FALSE	0.779953	-1.28151
DM	611_161	No-amp	No-amp	EC-amp	Amplification	FALSE	0.779953	-1.28151
DM	720_778	No-amp	No-amp	No-amp	Amplification	FALSE	0.779953	-1.28151
DM	710_627	No-amp	No-amp	EC-amp	Amplification	FALSE	0.779953	-1.28151
DM	868_226	No-amp	No-amp	EC-amp	Amplification	FALSE	0.779953	-1.28151
DM	881_1066	No-amp	No-amp	No-amp	Amplification	FALSE	0.779953	-1.28151
DM	929_32	No-amp	No-amp	EC-amp	Amplification	FALSE	0.779953	-1.28151
DM	973_1017	No-amp	No-amp	EC-amp	Amplification	FALSE	0.779953	-1.28151
DO	340_842	HSR-amp	Focal-amp	HSR-amp	Amplification	FALSE	92.172	-1.72133
DO	448_454	EC-amp	Focal-amp	EC-amp	Amplification	FALSE	92.172	-1.72133
DO	448_666	HSR-amp	Focal-amp	HSR-amp	Amplification	FALSE	92.172	-1.72133
DO	846_1092	HSR-amp	Focal-amp	HSR-amp	Amplification	FALSE	92.172	-1.72133
DP	30_157	No-amp	No-amp	EC-amp	Amplification	FALSE	0.843017	-0.209433
DP	47_1176	EC-amp	Focal-amp	EC-amp	Amplification	FALSE	0.843017	-0.209433
DP	131_703	EC-amp	Focal-amp	EC-amp	Amplification	FALSE	0.843017	-0.209433
DP	166_912	EC-amp	Focal-amp	EC-amp	Amplification	FALSE	0.843017	-0.209433
DP	314_815	EC-amp	Focal-amp	EC-amp	Amplification	FALSE	0.843017	-0.209433
DP	328_107	HSR-amp	Focal-amp	HSR-amp	Amplification	FALSE	0.843017	-0.209433
DP	390_675	EC-amp	Focal-amp	EC-amp	Amplification	FALSE	0.843017	-0.209433
DP	422_574	EC-amp	Focal-amp	EC-amp	Amplification	FALSE	0.843017	-0.209433
DP	450_413	EC-amp	Focal-amp	EC-amp	Amplification	FALSE	0.843017	-0.209433
DP	453_893	No-amp	No-amp	EC-amp	Amplification	FALSE	0.843017	-0.209433
DP	544_461	EC-amp	Focal-amp	EC-amp	Amplification	FALSE	0.843017	-0.209433
DP	611_37	EC-amp	Focal-amp	EC-amp	Amplification	FALSE	0.843017	-0.209433
DP	658_258	EC-amp	Focal-amp	EC-amp	Amplification	FALSE	0.843017	-0.209433
DP	761_333	No-amp	No-amp	EC-amp	Amplification	FALSE	0.843017	-0.209433
DP	823_570	EC-amp	Focal-amp	EC-amp	Amplification	FALSE	0.843017	-0.209433
DP	850_958	EC-amp	Focal-amp	EC-amp	Amplification	FALSE	0.843017	-0.209433
DP	856_457	EC-amp	Focal-amp	EC-amp	Amplification	FALSE	0.843017	-0.209433
DP	945_639	HSR-amp	Focal-amp	HSR-amp	Amplification	FALSE	0.843017	-0.209433
DP	945_1266	HSR-amp	Focal-amp	HSR-amp	Amplification	FALSE	0.843017	-0.209433
DP	994_461	EC-amp	Focal-amp	EC-amp	Amplification	FALSE	0.843017	-0.209433
DQ	188_1200	EC-amp	Focal-amp	EC-amp	Amplification	FALSE	0.894548	-0.407611
DQ	178_387	No-amp	No-amp	EC-amp	Amplification	FALSE	0.894548	-0.407611
DQ	202_160	No-amp	No-amp	EC-amp	Amplification	FALSE	0.894548	-0.407611
DQ	270_636	No-amp	No-amp	EC-amp	Amplification	FALSE	0.894548	-0.407611
DQ	555_1090	EC-amp	Focal-amp	EC-amp	Amplification	FALSE	0.894548	-0.407611
DQ	669_760	No-amp	No-amp	EC-amp	Amplification	FALSE	0.894548	-0.407611
DR	52_152	No-amp	No-amp	EC-amp	No-amplification	TRUE	0.854146	-0.165359
DR	32_330	No-amp	No-amp	EC-amp	No-amplification	TRUE	0.854146	-0.165359
DR	95_471	No-amp	No-amp	EC-amp	No-amplification	TRUE	0.854146	-0.165359
DR	14_858	HSR-amp	Focal-amp	HSR-amp	No-amplification	TRUE	0.854146	-0.165359
DR	12_1056	No-amp	No-amp	HSR-amp	No-amplification	TRUE	0.854146	-0.165359
DR	29_1255	No-amp	No-amp	EC-amp	No-amplification	TRUE	0.854146	-0.165359
DR	150_699	No-amp	No-amp	EC-amp	No-amplification	TRUE	0.854146	-0.165359
DR	185_1232	No-amp	No-amp	HSR-amp	No-amplification	TRUE	0.854146	-0.165359
DR	221_164	No-amp	No-amp	EC-amp	No-amplification	TRUE	0.854146	-0.165359
DR	241_1051	HSR-amp	Focal-amp	HSR-amp	No-amplification	TRUE	0.854146	-0.165359
DR	285_552	No-amp	No-amp	EC-amp	No-amplification	TRUE	0.854146	-0.165359
DR	278_744	No-amp	No-amp	EC-amp	No-amplification	TRUE	0.854146	-0.165359
DR	340_1160	EC-amp	Focal-amp	EC-amp	No-amplification	TRUE	0.854146	-0.165359
DR	335_56	No-amp	No-amp	HSR-amp	No-amplification	TRUE	0.854146	-0.165359
DR	336_1309	No-amp	No-amp	HSR-amp	No-amplification	TRUE	0.854146	-0.165359
DR	372_804	No-amp	No-amp	HSR-amp	No-amplification	TRUE	0.854146	-0.165359
DR	414_376	No-amp	No-amp	HSR-amp	No-amplification	TRUE	0.854146	-0.165359
DR	452_735	No-amp	No-amp	HSR-amp	No-amplification	TRUE	0.854146	-0.165359
DR	490_261	HSR-amp	Focal-amp	HSR-amp	No-amplification	TRUE	0.854146	-0.165359
DR	509_1285	HSR-amp	Focal-amp	HSR-amp	No-amplification	TRUE	0.854146	-0.165359
DR	525_702	No-amp	No-amp	HSR-amp	No-amplification	TRUE	0.854146	-0.165359
DR	563_94	No-amp	No-amp	HSR-amp	No-amplification	TRUE	0.854146	-0.165359
DR	597_612	No-amp	No-amp	EC-amp	No-amplification	TRUE	0.854146	-0.165359
DR	581_421	HSR-amp	Focal-amp	HSR-amp	No-amplification	TRUE	0.854146	-0.165359
DR	600_281	No-amp	No-amp	HSR-amp	No-amplification	TRUE	0.854146	-0.165359
DR	657_920	No-amp	No-amp	EC-amp	No-amplification	TRUE	0.854146	-0.165359
DR	669_1101	No-amp	No-amp	HSR-amp	No-amplification	TRUE	0.854146	-0.165359
DR	661_818	No-amp	No-amp	HSR-amp	No-amplification	TRUE	0.854146	-0.165359
DR	681_1268	No-amp	No-amp	HSR-amp	No-amplification	TRUE	0.854146	-0.165359
DR	812_53	No-amp	No-amp	EC-amp	No-amplification	TRUE	0.854146	-0.165359
DR	727_629	No-amp	No-amp	EC-amp	No-amplification	TRUE	0.854146	-0.165359
DR	816_866	No-amp	No-amp	HSR-amp	No-amplification	TRUE	0.854146	-0.165359
DR	830_1275	No-amp	No-amp	HSR-amp	No-amplification	TRUE	0.854146	-0.165359
DR	811_1120	No-amp	No-amp	HSR-amp	No-amplification	TRUE	0.854146	-0.165359
DR	823_498	No-amp	No-amp	HSR-amp	No-amplification	TRUE	0.854146	-0.165359
DR	803_262	No-amp	No-amp	HSR-amp	No-amplification	TRUE	0.854146	-0.165359
DR	951_171	No-amp	No-amp	EC-amp	No-amplification	TRUE	0.854146	-0.165359
DR	911_484	No-amp	No-amp	EC-amp	No-amplification	TRUE	0.854146	-0.165359
DR	941_672	No-amp	No-amp	HSR-amp	No-amplification	TRUE	0.854146	-0.165359
DR	970_1084	No-amp	No-amp	EC-amp	No-amplification	TRUE	0.854146	-0.165359
DR	1001_754	HSR-amp	Focal-amp	HSR-amp	No-amplification	TRUE	0.854146	-0.165359
DS	54_314	HSR-amp	Focal-amp	HSR-amp	Amplification	FALSE	0.439474	-0.794884
DS	18_477	EC-amp	Focal-amp	EC-amp	Amplification	FALSE	0.439474	-0.794884
DS	28_584	EC-amp	Focal-amp	EC-amp	Amplification	FALSE	0.439474	-0.794884
DS	12_933	EC-amp	Focal-amp	EC-amp	Amplification	FALSE	0.439474	-0.794884
DS	14_1250	EC-amp	Focal-amp	EC-amp	Amplification	FALSE	0.439474	-0.794884
DS	54_395	EC-amp	Focal-amp	EC-amp	Amplification	FALSE	0.439474	-0.794884
DS	263_529	EC-amp	Focal-amp	EC-amp	Amplification	FALSE	0.439474	-0.794884
DS	263_529	EC-amp	Focal-amp	EC-amp	Amplification	FALSE	0.439474	-0.794884
DS	263_529	EC-amp	Focal-amp	EC-amp	Amplification	FALSE	0.439474	-0.794884
DS	263_529	No-amp	Focal-amp	No-amp	Amplification	FALSE	0.439474	-0.794884
DS	95_965	HSR-amp	Focal-amp	HSR-amp	Amplification	FALSE	0.439474	-0.794884
DS	231_284	EC-amp	Focal-amp	EC-amp	Amplification	FALSE	0.439474	-0.794884
DS	220_881	No-amp	No-amp	HSR-amp	Amplification	FALSE	0.439474	-0.794884
DS	240_990	No-amp	No-amp	HSR-amp	Amplification	FALSE	0.439474	-0.794884
DS	351_1196	EC-amp	Focal-amp	EC-amp	Amplification	FALSE	0.439474	-0.794884
DS	361_871	EC-amp	Focal-amp	EC-amp	Amplification	FALSE	0.439474	-0.794884
DS	319_1033	EC-amp	Focal-amp	EC-amp	Amplification	FALSE	0.439474	-0.794884
DS	339_733	No-amp	No-amp	EC-amp	Amplification	FALSE	0.439474	-0.794884
DS	694_832	No-amp	Focal-amp	No-amp	Amplification	FALSE	0.439474	-0.794884
DS	694_832	EC-amp	Focal-amp	EC-amp	Amplification	FALSE	0.439474	-0.794884
DS	694_832	EC-amp	Focal-amp	EC-amp	Amplification	FALSE	0.439474	-0.794884
DS	694_832	EC-amp	Focal-amp	EC-amp	Amplification	FALSE	0.439474	-0.794884
DS	694_832	No-amp	Focal-amp	No-amp	Amplification	FALSE	0.439474	-0.794884
DS	502_669	EC-amp	Focal-amp	EC-amp	Amplification	FALSE	0.439474	-0.794884
DS	583_531	EC-amp	Focal-amp	EC-amp	Amplification	FALSE	0.439474	-0.794884
DS	611_144	EC-amp	Focal-amp	EC-amp	Amplification	FALSE	0.439474	-0.794884
DS	708_1096	EC-amp	Focal-amp	EC-amp	Amplification	FALSE	0.439474	-0.794884
DS	720_308	HSR-amp	Focal-amp	HSR-amp	Amplification	FALSE	0.439474	-0.794884
DS	735_1301	EC-amp	Focal-amp	EC-amp	Amplification	FALSE	0.439474	-0.794884
DS	723_29	HSR-amp	Focal-amp	HSR-amp	Amplification	FALSE	0.439474	-0.794884
DS	738_215	EC-amp	Focal-amp	EC-amp	Amplification	FALSE	0.439474	-0.794884
DS	820_350	EC-amp	Focal-amp	EC-amp	Amplification	FALSE	0.439474	-0.794884
DS	893_122	EC-amp	Focal-amp	EC-amp	Amplification	FALSE	0.439474	-0.794884
DS	870_1243	HSR-amp	Focal-amp	HSR-amp	Amplification	FALSE	0.439474	-0.794884
DS	1000_1081	HSR-amp	Focal-amp	HSR-amp	Amplification	FALSE	0.439474	-0.794884
DS	999_254	EC-amp	Focal-amp	EC-amp	Amplification	FALSE	0.439474	-0.794884
DT	32_207	EC-amp	Focal-amp	EC-amp	Amplification	FALSE	0.744298	0.337878
DT	102_752	EC-amp	Focal-amp	EC-amp	Amplification	FALSE	0.744298	0.337878
DT	47_1055	EC-amp	Focal-amp	EC-amp	Amplification	FALSE	0.744298	0.337878
DT	51_388	EC-amp	Focal-amp	EC-amp	Amplification	FALSE	0.744298	0.337878
DT	178_497	EC-amp	Focal-amp	EC-amp	Amplification	FALSE	0.744298	0.337878
DT	177_1037	EC-amp	Focal-amp	EC-amp	Amplification	FALSE	0.744298	0.337878
DT	231_319	EC-amp	Focal-amp	EC-amp	Amplification	FALSE	0.744298	0.337878
DT	459_976	EC-amp	Focal-amp	EC-amp	Amplification	FALSE	0.744298	0.337878
DT	284_201	EC-amp	Focal-amp	EC-amp	Amplification	FALSE	0.744298	0.337878
DT	306_1064	EC-amp	Focal-amp	EC-amp	Amplification	FALSE	0.744298	0.337878
DT	353_1197	EC-amp	Focal-amp	EC-amp	Amplification	FALSE	0.744298	0.337878
DT	409_145	EC-amp	Focal-amp	EC-amp	Amplification	FALSE	0.744298	0.337878
DT	427_517	EC-amp	Focal-amp	EC-amp	Amplification	FALSE	0.744298	0.337878
DT	462_364	EC-amp	Focal-amp	EC-amp	Amplification	FALSE	0.744298	0.337878
DT	522_796	EC-amp	Focal-amp	EC-amp	Amplification	FALSE	0.744298	0.337878
DT	589_674	EC-amp	Focal-amp	EC-amp	Amplification	FALSE	0.744298	0.337878
DT	668_900	EC-amp	Focal-amp	EC-amp	Amplification	FALSE	0.744298	0.337878
DT	628_1255	EC-amp	Focal-amp	EC-amp	Amplification	FALSE	0.744298	0.337878
DT	645_62	EC-amp	Focal-amp	EC-amp	Amplification	FALSE	0.744298	0.337878
DT	751_779	EC-amp	Focal-amp	EC-amp	Amplification	FALSE	0.744298	0.337878
DT	705_644	EC-amp	Focal-amp	EC-amp	Amplification	FALSE	0.744298	0.337878
DT	819_1018	EC-amp	Focal-amp	EC-amp	Amplification	FALSE	0.744298	0.337878
DT	728_328	EC-amp	Focal-amp	EC-amp	Amplification	FALSE	0.744298	0.337878
DT	748_453	EC-amp	Focal-amp	EC-amp	Amplification	FALSE	0.744298	0.337878
DT	751_35	EC-amp	Focal-amp	EC-amp	Amplification	FALSE	0.744298	0.337878
DT	853_576	EC-amp	Focal-amp	EC-amp	Amplification	FALSE	0.744298	0.337878
DT	901_298	EC-amp	Focal-amp	EC-amp	Amplification	FALSE	0.744298	0.337878
DT	940_118	EC-amp	Focal-amp	EC-amp	Amplification	FALSE	0.744298	0.337878
DT	946_644	EC-amp	Focal-amp	EC-amp	Amplification	FALSE	0.744298	0.337878
DT	983_410	EC-amp	Focal-amp	EC-amp	Amplification	FALSE	0.744298	0.337878
DU	136_1166	EC-amp	Focal-amp	EC-amp	Amplification	TRUE	0.691678	0.144198
DU	243_45	EC-amp	Focal-amp	EC-amp	Amplification	TRUE	0.691678	0.144198
DU	288_576	EC-amp	Focal-amp	EC-amp	Amplification	TRUE	0.691678	0.144198
DU	450_362	EC-amp	Focal-amp	EC-amp	Amplification	TRUE	0.691678	0.144198
DU	493_936	EC-amp	Focal-amp	EC-amp	Amplification	TRUE	0.691678	0.144198
DU	563_640	EC-amp	Focal-amp	EC-amp	Amplification	TRUE	0.691678	0.144198
DU	575_1168	HSR-amp	Focal-amp	HSR-amp	Amplification	TRUE	0.691678	0.144198
DU	672_820	EC-amp	Focal-amp	EC-amp	Amplification	TRUE	0.691678	0.144198
DU	661_177	EC-amp	Focal-amp	EC-amp	Amplification	TRUE	0.691678	0.144198
DU	722_930	EC-amp	Focal-amp	EC-amp	Amplification	TRUE	0.691678	0.144198
DU	816_852	EC-amp	Focal-amp	EC-amp	Amplification	TRUE	0.691678	0.144198
DV	94_1123	No-amp	No-amp	EC-amp	Amplification	TRUE	0.28518	-0.469709
DV	169_695	No-amp	No-amp	EC-amp	Amplification	TRUE	0.28518	-0.469709
DV	141_31	EC-amp	Focal-amp	EC-amp	Amplification	TRUE	0.28518	-0.469709
DV	212_319	EC-amp	Focal-amp	EC-amp	Amplification	TRUE	0.28518	-0.469709
DV	287_1283	EC-amp	Focal-amp	EC-amp	Amplification	TRUE	0.28518	-0.469709
DV	386_949	EC-amp	Focal-amp	EC-amp	Amplification	TRUE	0.28518	-0.469709
DV	377_105	No-amp	No-amp	EC-amp	Amplification	TRUE	0.28518	-0.469709
DV	363_638	EC-amp	Focal-amp	EC-amp	Amplification	TRUE	0.28518	-0.469709
DV	473_278	No-amp	No-amp	EC-amp	Amplification	TRUE	0.28518	-0.469709
DV	487_739	No-amp	No-amp	EC-amp	Amplification	TRUE	0.28518	-0.469709
DV	593_1180	EC-amp	Focal-amp	EC-amp	Amplification	TRUE	0.28518	-0.469709
DV	605_1275	EC-amp	Focal-amp	EC-amp	Amplification	TRUE	0.28518	-0.469709
DV	639_125	EC-amp	Focal-amp	EC-amp	Amplification	TRUE	0.28518	-0.469709
DV	739_696	No-amp	No-amp	EC-amp	Amplification	TRUE	0.28518	-0.469709
DV	633_1096	EC-amp	Focal-amp	EC-amp	Amplification	TRUE	0.28518	-0.469709
DV	793_1028	No-amp	No-amp	EC-amp	Amplification	TRUE	0.28518	-0.469709
DV	822_429	EC-amp	Focal-amp	EC-amp	Amplification	TRUE	0.28518	-0.469709
DV	810_901	EC-amp	Focal-amp	EC-amp	Amplification	TRUE	0.28518	-0.469709
DV	868_107	EC-amp	Focal-amp	EC-amp	Amplification	TRUE	0.28518	-0.469709
DV	987_99	HSR-amp	Focal-amp	HSR-amp	Amplification	TRUE	0.28518	-0.469709
DV	986_1160	EC-amp	Focal-amp	EC-amp	Amplification	TRUE	0.28518	-0.469709
DX	11_88	No-amp	No-amp	HSR-amp	Amplification	FALSE	2.5241	1.69001
DX	44_401	EC-amp	Focal-amp	EC-amp	Amplification	FALSE	2.5241	1.69001
DX	240_852	EC-amp	Focal-amp	EC-amp	Amplification	FALSE	2.5241	1.69001
DX	120_1110	EC-amp	Focal-amp	EC-amp	Amplification	FALSE	2.5241	1.69001
DX	122_468	HSR-amp	Focal-amp	HSR-amp	Amplification	FALSE	2.5241	1.69001
DX	169_596	EC-amp	Focal-amp	EC-amp	Amplification	FALSE	2.5241	1.69001
DX	191_297	No-amp	No-amp	EC-amp	Amplification	FALSE	2.5241	1.69001
DX	174_1262	EC-amp	Focal-amp	EC-amp	Amplification	FALSE	2.5241	1.69001
DX	251_644	EC-amp	Focal-amp	EC-amp	Amplification	FALSE	2.5241	1.69001
DX	267_58	No-amp	No-amp	HSR-amp	Amplification	FALSE	2.5241	1.69001
DX	276_364	No-amp	No-amp	HSR-amp	Amplification	FALSE	2.5241	1.69001
DX	322_788	EC-amp	Focal-amp	EC-amp	Amplification	FALSE	2.5241	1.69001
DX	287_491	No-amp	No-amp	HSR-amp	Amplification	FALSE	2.5241	1.69001
DX	329_1237	EC-amp	Focal-amp	EC-amp	Amplification	FALSE	2.5241	1.69001
DX	425_261	EC-amp	Focal-amp	EC-amp	Amplification	FALSE	2.5241	1.69001
DX	354_550	EC-amp	Focal-amp	EC-amp	Amplification	FALSE	2.5241	1.69001
DX	423_16	No-amp	No-amp	HSR-amp	Amplification	FALSE	2.5241	1.69001
DX	430_1099	EC-amp	Focal-amp	EC-amp	Amplification	FALSE	2.5241	1.69001
DX	445_1297	EC-amp	Focal-amp	EC-amp	Amplification	FALSE	2.5241	1.69001
DX	516_548	EC-amp	Focal-amp	EC-amp	Amplification	FALSE	2.5241	1.69001
DX	466_696	EC-amp	Focal-amp	EC-amp	Amplification	FALSE	2.5241	1.69001
DX	760_142	EC-amp	Focal-amp	EC-amp	Amplification	FALSE	2.5241	1.69001
DX	760_142	EC-amp	Focal-amp	EC-amp	Amplification	FALSE	2.5241	1.69001
DX	640_375	EC-amp	Focal-amp	EC-amp	Amplification	FALSE	2.5241	1.69001
DX	624_797	EC-amp	Focal-amp	EC-amp	Amplification	FALSE	2.5241	1.69001
DX	568_1311	No-amp	No-amp	HSR-amp	Amplification	FALSE	2.5241	1.69001
DX	728_1084	EC-amp	Focal-amp	EC-amp	Amplification	FALSE	2.5241	1.69001
DX	720_937	HSR-amp	Focal-amp	HSR-amp	Amplification	FALSE	2.5241	1.69001
DX	745_610	EC-amp	Focal-amp	EC-amp	Amplification	FALSE	2.5241	1.69001
DX	781_1304	No-amp	No-amp	HSR-amp	Amplification	FALSE	2.5241	1.69001
DX	863_421	EC-amp	Focal-amp	EC-amp	Amplification	FALSE	2.5241	1.69001
DX	834_531	EC-amp	Focal-amp	EC-amp	Amplification	FALSE	2.5241	1.69001
DX	826_778	EC-amp	Focal-amp	EC-amp	Amplification	FALSE	2.5241	1.69001
DX	867_21	No-amp	No-amp	HSR-amp	Amplification	FALSE	2.5241	1.69001
DX	887_1042	EC-amp	Focal-amp	EC-amp	Amplification	FALSE	2.5241	1.69001
DX	954_546	EC-amp	Focal-amp	EC-amp	Amplification	FALSE	2.5241	1.69001
DX	969_1003	EC-amp	Focal-amp	EC-amp	Amplification	FALSE	2.5241	1.69001
DX	1000_1199	HSR-amp	Focal-amp	HSR-amp	Amplification	FALSE	2.5241	1.69001
DZ	38_195	EC-amp	Focal-amp	EC-amp	Amplification	FALSE	0.288816	-0.432837
DZ	19_1026	EC-amp	Focal-amp	EC-amp	Amplification	FALSE	0.288816	-0.432837
DZ	97_91	EC-amp	Focal-amp	EC-amp	Amplification	FALSE	0.288816	-0.432837
DZ	60_805	EC-amp	Focal-amp	EC-amp	Amplification	FALSE	0.288816	-0.432837
DZ	131_1063	EC-amp	Focal-amp	EC-amp	Amplification	FALSE	0.288816	-0.432837
DZ	70_1305	EC-amp	Focal-amp	EC-amp	Amplification	FALSE	0.288816	-0.432837
DZ	105_667	No-amp	No-amp	EC-amp	Amplification	FALSE	0.288816	-0.432837
DZ	170_371	EC-amp	Focal-amp	EC-amp	Amplification	FALSE	0.288816	-0.432837
DZ	167_285	EC-amp	Focal-amp	EC-amp	Amplification	FALSE	0.288816	-0.432837
DZ	188_572	No-amp	No-amp	EC-amp	Amplification	FALSE	0.288816	-0.432837
DZ	245_1310	No-amp	No-amp	EC-amp	Amplification	FALSE	0.288816	-0.432837
DZ	289_338	EC-amp	Focal-amp	EC-amp	Amplification	FALSE	0.288816	-0.432837
DZ	323_41	EC-amp	Focal-amp	EC-amp	Amplification	FALSE	0.288816	-0.432837
DZ	313_549	EC-amp	Focal-amp	EC-amp	Amplification	FALSE	0.288816	-0.432837
DZ	305_623	No-amp	No-amp	EC-amp	Amplification	FALSE	0.288816	-0.432837
DZ	331_975	EC-amp	Focal-amp	EC-amp	Amplification	FALSE	0.288816	-0.432837
DZ	359_418	EC-amp	Focal-amp	EC-amp	Amplification	FALSE	0.288816	-0.432837
DZ	379_776	HSR-amp	Focal-amp	HSR-amp	Amplification	FALSE	0.288816	-0.432837
DZ	412_555	EC-amp	Focal-amp	EC-amp	Amplification	FALSE	0.288816	-0.432837
DZ	439_245	HSR-amp	Focal-amp	HSR-amp	Amplification	FALSE	0.288816	-0.432837
DZ	502_1225	No-amp	No-amp	EC-amp	Amplification	FALSE	0.288816	-0.432837
DZ	473_760	HSR-amp	Focal-amp	HSR-amp	Amplification	FALSE	0.288816	-0.432837
DZ	524_397	EC-amp	Focal-amp	EC-amp	Amplification	FALSE	0.288816	-0.432837
DZ	570_456	EC-amp	Focal-amp	EC-amp	Amplification	FALSE	0.288816	-0.432837
DZ	563_527	HSR-amp	Focal-amp	HSR-amp	Amplification	FALSE	0.288816	-0.432837
DZ	581_655	EC-amp	Focal-amp	EC-amp	Amplification	FALSE	0.288816	-0.432837
DZ	636_944	No-amp	No-amp	EC-amp	Amplification	FALSE	0.288816	-0.432837
DZ	630_578	EC-amp	Focal-amp	EC-amp	Amplification	FALSE	0.288816	-0.432837
DZ	739_420	No-amp	No-amp	EC-amp	Amplification	FALSE	0.288816	-0.432837
DZ	710_712	EC-amp	Focal-amp	EC-amp	Amplification	FALSE	0.288816	-0.432837
DZ	750_556	HSR-amp	Focal-amp	HSR-amp	Amplification	FALSE	0.288816	-0.432837
DZ	782_173	HSR-amp	Focal-amp	HSR-amp	Amplification	FALSE	0.288816	-0.432837
DZ	784_905	HSR-amp	Focal-amp	HSR-amp	Amplification	FALSE	0.288816	-0.432837
DZ	799_789	HSR-amp	Focal-amp	HSR-amp	Amplification	FALSE	0.288816	-0.432837
DZ	835_555	EC-amp	Focal-amp	EC-amp	Amplification	FALSE	0.288816	-0.432837
DZ	863_678	EC-amp	Focal-amp	EC-amp	Amplification	FALSE	0.288816	-0.432837
DZ	897_1181	EC-amp	Focal-amp	EC-amp	Amplification	FALSE	0.288816	-0.432837
DZ	889_804	EC-amp	Focal-amp	EC-amp	Amplification	FALSE	0.288816	-0.432837
DZ	926_83	No-amp	No-amp	EC-amp	Amplification	FALSE	0.288816	-0.432837
DZ	923_611	EC-amp	Focal-amp	EC-amp	Amplification	FALSE	0.288816	-0.432837
DZ	973_510	EC-amp	Focal-amp	EC-amp	Amplification	FALSE	0.288816	-0.432837
DZ	977_952	HSR-amp	Focal-amp	HSR-amp	Amplification	FALSE	0.288816	-0.432837
DZ	994_628	EC-amp	Focal-amp	EC-amp	Amplification	FALSE	0.288816	-0.432837
DZ	999_239	EC-amp	Focal-amp	EC-amp	Amplification	FALSE	0.288816	-0.432837
EB	40_23	HSR-amp	Focal-amp	HSR-amp	Amplification	FALSE	0.600697	-0.558178
EB	10_184	No-amp	No-amp	HSR-amp	Amplification	FALSE	0.600697	-0.558178
EB	11_869	No-amp	No-amp	HSR-amp	Amplification	FALSE	0.600697	-0.558178
EB	32_1045	EC-amp	Focal-amp	EC-amp	Amplification	FALSE	0.600697	-0.558178
EB	126_1226	EC-amp	Focal-amp	EC-amp	Amplification	FALSE	0.600697	-0.558178
EB	55_455	No-amp	No-amp	EC-amp	Amplification	FALSE	0.600697	-0.558178
EB	156_153	EC-amp	Focal-amp	EC-amp	Amplification	FALSE	0.600697	-0.558178
EB	141_810	EC-amp	Focal-amp	EC-amp	Amplification	FALSE	0.600697	-0.558178
EB	130_328	EC-amp	Focal-amp	EC-amp	Amplification	FALSE	0.600697	-0.558178
EB	138_683	No-amp	No-amp	HSR-amp	Amplification	FALSE	0.600697	-0.558178
EB	255_1211	HSR-amp	Focal-amp	HSR-amp	Amplification	FALSE	0.600697	-0.558178
EB	419_217	EC-amp	Focal-amp	EC-amp	Amplification	FALSE	0.600697	-0.558178
EB	267_895	No-amp	No-amp	HSR-amp	Amplification	FALSE	0.600697	-0.558178
EB	285_41	HSR-amp	Focal-amp	HSR-amp	Amplification	FALSE	0.600697	-0.558178
EB	356_989	No-amp	No-amp	EC-amp	Amplification	FALSE	0.600697	-0.558178
EB	343_808	HSR-amp	Focal-amp	HSR-amp	Amplification	FALSE	0.600697	-0.558178
EB	441_392	EC-amp	Focal-amp	EC-amp	Amplification	FALSE	0.600697	-0.558178
EB	447_653	EC-amp	Focal-amp	EC-amp	Amplification	FALSE	0.600697	-0.558178
EB	546_851	EC-amp	Focal-amp	EC-amp	Amplification	FALSE	0.600697	-0.558178
EB	536_1132	EC-amp	Focal-amp	EC-amp	Amplification	FALSE	0.600697	-0.558178
EB	516_1280	EC-amp	Focal-amp	EC-amp	Amplification	FALSE	0.600697	-0.558178
EB	540_65	No-amp	No-amp	HSR-amp	Amplification	FALSE	0.600697	-0.558178
EB	752_639	EC-amp	Focal-amp	EC-amp	Amplification	FALSE	0.600697	-0.558178
EB	556_351	EC-amp	Focal-amp	EC-amp	Amplification	FALSE	0.600697	-0.558178
EB	631_386	No-amp	No-amp	EC-amp	Amplification	FALSE	0.600697	-0.558178
EB	619_491	HSR-amp	Focal-amp	HSR-amp	Amplification	FALSE	0.600697	-0.558178
EB	661_1092	EC-amp	Focal-amp	EC-amp	Amplification	FALSE	0.600697	-0.558178
EB	720_155	EC-amp	Focal-amp	EC-amp	Amplification	FALSE	0.600697	-0.558178
EB	723_900	EC-amp	Focal-amp	EC-amp	Amplification	FALSE	0.600697	-0.558178
EB	833_883	EC-amp	Focal-amp	EC-amp	Amplification	FALSE	0.600697	-0.558178
EB	835_354	EC-amp	Focal-amp	EC-amp	Amplification	FALSE	0.600697	-0.558178
EB	894_1079	EC-amp	Focal-amp	EC-amp	Amplification	FALSE	0.600697	-0.558178
EB	886_543	No-amp	No-amp	HSR-amp	Amplification	FALSE	0.600697	-0.558178
EB	953_765	EC-amp	Focal-amp	EC-amp	Amplification	FALSE	0.600697	-0.558178
EB	951_288	No-amp	No-amp	EC-amp	Amplification	FALSE	0.600697	-0.558178
EC	34_476	EC-amp	Focal-amp	EC-amp	Amplification	FALSE	0.57493	-0.240067
EC	73_604	EC-amp	Focal-amp	EC-amp	Amplification	FALSE	0.57493	-0.240067
EC	219_805	EC-amp	Focal-amp	EC-amp	Amplification	FALSE	0.57493	-0.240067
EC	23_850	EC-amp	Focal-amp	EC-amp	Amplification	FALSE	0.57493	-0.240067
EC	54_919	EC-amp	Focal-amp	EC-amp	Amplification	FALSE	0.57493	-0.240067
EC	30_1127	EC-amp	Focal-amp	EC-amp	Amplification	FALSE	0.57493	-0.240067
EC	128_1285	EC-amp	Focal-amp	EC-amp	Amplification	FALSE	0.57493	-0.240067
EC	153_475	EC-amp	Focal-amp	EC-amp	Amplification	FALSE	0.57493	-0.240067
EC	475_266	EC-amp	Focal-amp	EC-amp	Amplification	FALSE	0.57493	-0.240067
EC	475_266	EC-amp	Focal-amp	EC-amp	Amplification	FALSE	0.57493	-0.240067
EC	475_266	EC-amp	Focal-amp	EC-amp	Amplification	FALSE	0.57493	-0.240067
EC	475_266	EC-amp	Focal-amp	EC-amp	Amplification	FALSE	0.57493	-0.240067
EC	475_266	EC-amp	Focal-amp	EC-amp	Amplification	FALSE	0.57493	-0.240067
EC	475_266	EC-amp	Focal-amp	EC-amp	Amplification	FALSE	0.57493	-0.240067
EC	157_1160	EC-amp	Focal-amp	EC-amp	Amplification	FALSE	0.57493	-0.240067
EC	222_585	EC-amp	Focal-amp	EC-amp	Amplification	FALSE	0.57493	-0.240067
EC	277_1115	EC-amp	Focal-amp	EC-amp	Amplification	FALSE	0.57493	-0.240067
EC	254_1235	EC-amp	Focal-amp	EC-amp	Amplification	FALSE	0.57493	-0.240067
EC	410_953	EC-amp	Focal-amp	EC-amp	Amplification	FALSE	0.57493	-0.240067
EC	463_757	EC-amp	Focal-amp	EC-amp	Amplification	FALSE	0.57493	-0.240067
EC	508_937	EC-amp	Focal-amp	EC-amp	Amplification	FALSE	0.57493	-0.240067
EC	584_373	EC-amp	Focal-amp	EC-amp	Amplification	FALSE	0.57493	-0.240067
EC	602_745	EC-amp	Focal-amp	EC-amp	Amplification	FALSE	0.57493	-0.240067
EC	640_916	EC-amp	Focal-amp	EC-amp	Amplification	FALSE	0.57493	-0.240067
EC	579_959	HSR-amp	Focal-amp	HSR-amp	Amplification	FALSE	0.57493	-0.240067
EC	673_833	HSR-amp	Focal-amp	HSR-amp	Amplification	FALSE	0.57493	-0.240067
EC	660_1249	HSR-amp	Focal-amp	HSR-amp	Amplification	FALSE	0.57493	-0.240067
EC	697_536	EC-amp	Focal-amp	EC-amp	Amplification	FALSE	0.57493	-0.240067
EC	688_1136	HSR-amp	Focal-amp	HSR-amp	Amplification	FALSE	0.57493	-0.240067
EC	734_456	EC-amp	Focal-amp	EC-amp	Amplification	FALSE	0.57493	-0.240067
[truncated: 5,467 more rows]
