# Supplementary material for: Accurate prediction of ecDNA in interphase cancer cells using deep neural networks
Source: Commun Biol. 2026 Apr 11;9:805. doi: 10.1038/s42003-026-09982-4 (PMC13265960; doi:10.1038/s42003-026-09982-4)
Supplement: Supplementary file 4 — Supplementary Data 2 [file 42003_2026_9982_MOESM4_ESM.xlsx]

## Sheet: SD2. interSeg evaluation on cel
image_name	nucleus_center	interSeg_prediction	ecSeg-c_prediction	ecSeg-i_prediction	true_label	tgt_qscore	cen_qscore	cell_line	oncogene	probe	tissue_model	EC-amp	HSR-amp	Tissue
BBI12-CDK6.Con7_08_Overlay_XY	12_286	EC-amp	Focal-amp	EC-amp	EC-amp	1.63922	-0.770272	CCFSTTG1	CDK6	red	TRUE	TRUE	FALSE	Brain
BBI12-CDK6.Con7_08_Overlay_XY	44_365	HSR-amp	Focal-amp	HSR-amp	EC-amp	1.63922	-0.770272	CCFSTTG1	CDK6	red	TRUE	TRUE	FALSE	Brain
BBI12-CDK6.Con7_08_Overlay_XY	88_1259	EC-amp	No_Prediction (Low_CENT_Brightness)	EC-amp	EC-amp	1.63922	-0.770272	CCFSTTG1	CDK6	red	TRUE	TRUE	FALSE	Brain
BBI12-CDK6.Con7_08_Overlay_XY	133_1846	EC-amp	Focal-amp	EC-amp	EC-amp	1.63922	-0.770272	CCFSTTG1	CDK6	red	TRUE	TRUE	FALSE	Brain
BBI12-CDK6.Con7_08_Overlay_XY	150_664	EC-amp	Focal-amp	EC-amp	EC-amp	1.63922	-0.770272	CCFSTTG1	CDK6	red	TRUE	TRUE	FALSE	Brain
BBI12-CDK6.Con7_08_Overlay_XY	177_85	EC-amp	Focal-amp	EC-amp	EC-amp	1.63922	-0.770272	CCFSTTG1	CDK6	red	TRUE	TRUE	FALSE	Brain
BBI12-CDK6.Con7_08_Overlay_XY	166_1393	EC-amp	Focal-amp	EC-amp	EC-amp	1.63922	-0.770272	CCFSTTG1	CDK6	red	TRUE	TRUE	FALSE	Brain
BBI12-CDK6.Con7_08_Overlay_XY	246_524	EC-amp	Focal-amp	EC-amp	EC-amp	1.63922	-0.770272	CCFSTTG1	CDK6	red	TRUE	TRUE	FALSE	Brain
BBI12-CDK6.Con7_08_Overlay_XY	256_1501	EC-amp	Focal-amp	EC-amp	EC-amp	1.63922	-0.770272	CCFSTTG1	CDK6	red	TRUE	TRUE	FALSE	Brain
BBI12-CDK6.Con7_08_Overlay_XY	274_761	EC-amp	Focal-amp	EC-amp	EC-amp	1.63922	-0.770272	CCFSTTG1	CDK6	red	TRUE	TRUE	FALSE	Brain
BBI12-CDK6.Con7_08_Overlay_XY	270_1845	HSR-amp	No_Prediction (Low_CENT_Brightness)	HSR-amp	EC-amp	1.63922	-0.770272	CCFSTTG1	CDK6	red	TRUE	TRUE	FALSE	Brain
BBI12-CDK6.Con7_08_Overlay_XY	289_841	EC-amp	Focal-amp	EC-amp	EC-amp	1.63922	-0.770272	CCFSTTG1	CDK6	red	TRUE	TRUE	FALSE	Brain
BBI12-CDK6.Con7_08_Overlay_XY	322_1280	EC-amp	Focal-amp	EC-amp	EC-amp	1.63922	-0.770272	CCFSTTG1	CDK6	red	TRUE	TRUE	FALSE	Brain
BBI12-CDK6.Con7_08_Overlay_XY	299_1012	EC-amp	Focal-amp	EC-amp	EC-amp	1.63922	-0.770272	CCFSTTG1	CDK6	red	TRUE	TRUE	FALSE	Brain
BBI12-CDK6.Con7_08_Overlay_XY	358_476	EC-amp	Focal-amp	EC-amp	EC-amp	1.63922	-0.770272	CCFSTTG1	CDK6	red	TRUE	TRUE	FALSE	Brain
BBI12-CDK6.Con7_08_Overlay_XY	345_648	EC-amp	Focal-amp	EC-amp	EC-amp	1.63922	-0.770272	CCFSTTG1	CDK6	red	TRUE	TRUE	FALSE	Brain
BBI12-CDK6.Con7_08_Overlay_XY	335_329	HSR-amp	No_Prediction (Low_CENT_Brightness)	HSR-amp	EC-amp	1.63922	-0.770272	CCFSTTG1	CDK6	red	TRUE	TRUE	FALSE	Brain
BBI12-CDK6.Con7_08_Overlay_XY	334_696	EC-amp	No_Prediction (Low_CENT_Brightness)	EC-amp	EC-amp	1.63922	-0.770272	CCFSTTG1	CDK6	red	TRUE	TRUE	FALSE	Brain
BBI12-CDK6.Con7_08_Overlay_XY	348_275	EC-amp	No_Prediction (Low_CENT_Brightness)	EC-amp	EC-amp	1.63922	-0.770272	CCFSTTG1	CDK6	red	TRUE	TRUE	FALSE	Brain
BBI12-CDK6.Con7_08_Overlay_XY	365_801	EC-amp	Focal-amp	EC-amp	EC-amp	1.63922	-0.770272	CCFSTTG1	CDK6	red	TRUE	TRUE	FALSE	Brain
BBI12-CDK6.Con7_08_Overlay_XY	413_1782	EC-amp	Focal-amp	EC-amp	EC-amp	1.63922	-0.770272	CCFSTTG1	CDK6	red	TRUE	TRUE	FALSE	Brain
BBI12-CDK6.Con7_08_Overlay_XY	397_1157	EC-amp	Focal-amp	EC-amp	EC-amp	1.63922	-0.770272	CCFSTTG1	CDK6	red	TRUE	TRUE	FALSE	Brain
BBI12-CDK6.Con7_08_Overlay_XY	430_1308	EC-amp	Focal-amp	EC-amp	EC-amp	1.63922	-0.770272	CCFSTTG1	CDK6	red	TRUE	TRUE	FALSE	Brain
BBI12-CDK6.Con7_08_Overlay_XY	427_254	EC-amp	No_Prediction (Low_CENT_Brightness)	EC-amp	EC-amp	1.63922	-0.770272	CCFSTTG1	CDK6	red	TRUE	TRUE	FALSE	Brain
BBI12-CDK6.Con7_08_Overlay_XY	436_1702	EC-amp	Focal-amp	EC-amp	EC-amp	1.63922	-0.770272	CCFSTTG1	CDK6	red	TRUE	TRUE	FALSE	Brain
BBI12-CDK6.Con7_08_Overlay_XY	455_1425	EC-amp	No_Prediction (Low_CENT_Brightness)	EC-amp	EC-amp	1.63922	-0.770272	CCFSTTG1	CDK6	red	TRUE	TRUE	FALSE	Brain
BBI12-CDK6.Con7_08_Overlay_XY	477_785	EC-amp	Focal-amp	EC-amp	EC-amp	1.63922	-0.770272	CCFSTTG1	CDK6	red	TRUE	TRUE	FALSE	Brain
BBI12-CDK6.Con7_08_Overlay_XY	479_200	EC-amp	Focal-amp	EC-amp	EC-amp	1.63922	-0.770272	CCFSTTG1	CDK6	red	TRUE	TRUE	FALSE	Brain
BBI12-CDK6.Con7_08_Overlay_XY	491_412	EC-amp	Focal-amp	EC-amp	EC-amp	1.63922	-0.770272	CCFSTTG1	CDK6	red	TRUE	TRUE	FALSE	Brain
BBI12-CDK6.Con7_08_Overlay_XY	498_1594	HSR-amp	No_Prediction (Low_CENT_Brightness)	HSR-amp	EC-amp	1.63922	-0.770272	CCFSTTG1	CDK6	red	TRUE	TRUE	FALSE	Brain
BBI12-CDK6.Con7_08_Overlay_XY	537_626	EC-amp	Focal-amp	EC-amp	EC-amp	1.63922	-0.770272	CCFSTTG1	CDK6	red	TRUE	TRUE	FALSE	Brain
BBI12-CDK6.Con7_08_Overlay_XY	550_1777	EC-amp	Focal-amp	EC-amp	EC-amp	1.63922	-0.770272	CCFSTTG1	CDK6	red	TRUE	TRUE	FALSE	Brain
BBI12-CDK6.Con7_08_Overlay_XY	604_1368	EC-amp	Focal-amp	EC-amp	EC-amp	1.63922	-0.770272	CCFSTTG1	CDK6	red	TRUE	TRUE	FALSE	Brain
BBI12-CDK6.Con7_08_Overlay_XY	605_850	EC-amp	Focal-amp	EC-amp	EC-amp	1.63922	-0.770272	CCFSTTG1	CDK6	red	TRUE	TRUE	FALSE	Brain
BBI12-CDK6.Con7_08_Overlay_XY	611_1845	EC-amp	Focal-amp	EC-amp	EC-amp	1.63922	-0.770272	CCFSTTG1	CDK6	red	TRUE	TRUE	FALSE	Brain
BBI12-CDK6.Con7_08_Overlay_XY	649_1284	EC-amp	No_Prediction (Low_CENT_Brightness)	EC-amp	EC-amp	1.63922	-0.770272	CCFSTTG1	CDK6	red	TRUE	TRUE	FALSE	Brain
BBI12-CDK6.Con7_08_Overlay_XY	663_1747	EC-amp	Focal-amp	EC-amp	EC-amp	1.63922	-0.770272	CCFSTTG1	CDK6	red	TRUE	TRUE	FALSE	Brain
BBI12-CDK6.Con7_08_Overlay_XY	664_1520	EC-amp	Focal-amp	EC-amp	EC-amp	1.63922	-0.770272	CCFSTTG1	CDK6	red	TRUE	TRUE	FALSE	Brain
BBI12-CDK6.Con7_08_Overlay_XY	700_1696	EC-amp	Focal-amp	EC-amp	EC-amp	1.63922	-0.770272	CCFSTTG1	CDK6	red	TRUE	TRUE	FALSE	Brain
BBI12-CDK6.Con7_08_Overlay_XY	705_1392	EC-amp	Focal-amp	EC-amp	EC-amp	1.63922	-0.770272	CCFSTTG1	CDK6	red	TRUE	TRUE	FALSE	Brain
BBI12-CDK6.Con7_08_Overlay_XY	719_662	EC-amp	No_Prediction (Low_CENT_Brightness)	EC-amp	EC-amp	1.63922	-0.770272	CCFSTTG1	CDK6	red	TRUE	TRUE	FALSE	Brain
BBI12-CDK6.Con7_08_Overlay_XY	776_81	EC-amp	Focal-amp	EC-amp	EC-amp	1.63922	-0.770272	CCFSTTG1	CDK6	red	TRUE	TRUE	FALSE	Brain
BBI12-CDK6.Con7_08_Overlay_XY	763_555	No-amp	No_Prediction (Low_CENT_Brightness)	No-amp	EC-amp	1.63922	-0.770272	CCFSTTG1	CDK6	red	TRUE	TRUE	FALSE	Brain
BBI12-CDK6.Con7_08_Overlay_XY	771_1157	EC-amp	Focal-amp	EC-amp	EC-amp	1.63922	-0.770272	CCFSTTG1	CDK6	red	TRUE	TRUE	FALSE	Brain
BBI12-CDK6.Con7_08_Overlay_XY	784_1689	EC-amp	Focal-amp	EC-amp	EC-amp	1.63922	-0.770272	CCFSTTG1	CDK6	red	TRUE	TRUE	FALSE	Brain
BBI12-CDK6.Con7_08_Overlay_XY	791_1024	EC-amp	Focal-amp	EC-amp	EC-amp	1.63922	-0.770272	CCFSTTG1	CDK6	red	TRUE	TRUE	FALSE	Brain
BBI12-CDK6.Con7_08_Overlay_XY	839_892	EC-amp	Focal-amp	EC-amp	EC-amp	1.63922	-0.770272	CCFSTTG1	CDK6	red	TRUE	TRUE	FALSE	Brain
BBI12-CDK6.Con7_08_Overlay_XY	828_1885	EC-amp	Focal-amp	EC-amp	EC-amp	1.63922	-0.770272	CCFSTTG1	CDK6	red	TRUE	TRUE	FALSE	Brain
BBI12-CDK6.Con7_08_Overlay_XY	840_331	EC-amp	No_Prediction (Low_CENT_Brightness)	EC-amp	EC-amp	1.63922	-0.770272	CCFSTTG1	CDK6	red	TRUE	TRUE	FALSE	Brain
BBI12-CDK6.Con7_08_Overlay_XY	856_795	EC-amp	No_Prediction (Low_CENT_Brightness)	EC-amp	EC-amp	1.63922	-0.770272	CCFSTTG1	CDK6	red	TRUE	TRUE	FALSE	Brain
BBI12-CDK6.Con7_08_Overlay_XY	872_1090	EC-amp	Focal-amp	EC-amp	EC-amp	1.63922	-0.770272	CCFSTTG1	CDK6	red	TRUE	TRUE	FALSE	Brain
BBI12-CDK6.Con7_08_Overlay_XY	876_1398	EC-amp	No_Prediction (Low_CENT_Brightness)	EC-amp	EC-amp	1.63922	-0.770272	CCFSTTG1	CDK6	red	TRUE	TRUE	FALSE	Brain
BBI12-CDK6.Con7_08_Overlay_XY	876_122	EC-amp	Focal-amp	EC-amp	EC-amp	1.63922	-0.770272	CCFSTTG1	CDK6	red	TRUE	TRUE	FALSE	Brain
BBI12-CDK6.Con7_08_Overlay_XY	900_375	EC-amp	Focal-amp	EC-amp	EC-amp	1.63922	-0.770272	CCFSTTG1	CDK6	red	TRUE	TRUE	FALSE	Brain
BBI12-CDK6.Con7_08_Overlay_XY	919_649	EC-amp	Focal-amp	EC-amp	EC-amp	1.63922	-0.770272	CCFSTTG1	CDK6	red	TRUE	TRUE	FALSE	Brain
BBI12-CDK6.Con7_08_Overlay_XY	927_1637	EC-amp	Focal-amp	EC-amp	EC-amp	1.63922	-0.770272	CCFSTTG1	CDK6	red	TRUE	TRUE	FALSE	Brain
BBI12-CDK6.Con7_08_Overlay_XY	933_1274	HSR-amp	No_Prediction (Low_CENT_Brightness)	HSR-amp	EC-amp	1.63922	-0.770272	CCFSTTG1	CDK6	red	TRUE	TRUE	FALSE	Brain
BBI12-CDK6.Con7_08_Overlay_XY	953_65	HSR-amp	Focal-amp	HSR-amp	EC-amp	1.63922	-0.770272	CCFSTTG1	CDK6	red	TRUE	TRUE	FALSE	Brain
BBI12-CDK6.Con7_08_Overlay_XY	995_1743	HSR-amp	Focal-amp	HSR-amp	EC-amp	1.63922	-0.770272	CCFSTTG1	CDK6	red	TRUE	TRUE	FALSE	Brain
BBI12-CDK6.Con7_08_Overlay_XY	1022_1028	EC-amp	No_Prediction (Low_CENT_Brightness)	EC-amp	EC-amp	1.63922	-0.770272	CCFSTTG1	CDK6	red	TRUE	TRUE	FALSE	Brain
BBI12-CDK6.Con7_08_Overlay_XY	1010_1206	EC-amp	No_Prediction (Low_CENT_Brightness)	EC-amp	EC-amp	1.63922	-0.770272	CCFSTTG1	CDK6	red	TRUE	TRUE	FALSE	Brain
BBI12-CDK6.Con7_08_Overlay_XY	1064_144	EC-amp	Focal-amp	EC-amp	EC-amp	1.63922	-0.770272	CCFSTTG1	CDK6	red	TRUE	TRUE	FALSE	Brain
BBI12-CDK6.Con7_08_Overlay_XY	1079_380	EC-amp	Focal-amp	EC-amp	EC-amp	1.63922	-0.770272	CCFSTTG1	CDK6	red	TRUE	TRUE	FALSE	Brain
BBI12-CDK6.Con7_08_Overlay_XY	1078_798	EC-amp	Focal-amp	EC-amp	EC-amp	1.63922	-0.770272	CCFSTTG1	CDK6	red	TRUE	TRUE	FALSE	Brain
BBI12-CDK6.Con7_08_Overlay_XY	1117_1768	EC-amp	Focal-amp	EC-amp	EC-amp	1.63922	-0.770272	CCFSTTG1	CDK6	red	TRUE	TRUE	FALSE	Brain
BBI12-CDK6.Con7_08_Overlay_XY	1152_683	EC-amp	No_Prediction (Low_CENT_Brightness)	EC-amp	EC-amp	1.63922	-0.770272	CCFSTTG1	CDK6	red	TRUE	TRUE	FALSE	Brain
BBI12-CDK6.Con7_08_Overlay_XY	1157_1446	EC-amp	Focal-amp	EC-amp	EC-amp	1.63922	-0.770272	CCFSTTG1	CDK6	red	TRUE	TRUE	FALSE	Brain
BBI12-CDK6.Con7_08_Overlay_XY	1172_82	EC-amp	Focal-amp	EC-amp	EC-amp	1.63922	-0.770272	CCFSTTG1	CDK6	red	TRUE	TRUE	FALSE	Brain
BBI12-CDK6.Con7_08_Overlay_XY	1183_1092	EC-amp	Focal-amp	EC-amp	EC-amp	1.63922	-0.770272	CCFSTTG1	CDK6	red	TRUE	TRUE	FALSE	Brain
BBI12-CDK6.Con7_08_Overlay_XY	1199_1543	EC-amp	Focal-amp	EC-amp	EC-amp	1.63922	-0.770272	CCFSTTG1	CDK6	red	TRUE	TRUE	FALSE	Brain
BBI12-CDK6.Con7_08_Overlay_XY	1240_678	EC-amp	Focal-amp	EC-amp	EC-amp	1.63922	-0.770272	CCFSTTG1	CDK6	red	TRUE	TRUE	FALSE	Brain
BBI12-CDK6.Con7_08_Overlay_XY	1260_344	EC-amp	Focal-amp	EC-amp	EC-amp	1.63922	-0.770272	CCFSTTG1	CDK6	red	TRUE	TRUE	FALSE	Brain
BBI12-CDK6.Con7_08_Overlay_XY	1257_1865	EC-amp	Focal-amp	EC-amp	EC-amp	1.63922	-0.770272	CCFSTTG1	CDK6	red	TRUE	TRUE	FALSE	Brain
BBI12-CDK6.Con7_08_Overlay_XY	1278_1188	EC-amp	No_Prediction (Low_CENT_Brightness)	EC-amp	EC-amp	1.63922	-0.770272	CCFSTTG1	CDK6	red	TRUE	TRUE	FALSE	Brain
BBI12-CDK6.Con7_08_Overlay_XY	1292_411	EC-amp	Focal-amp	EC-amp	EC-amp	1.63922	-0.770272	CCFSTTG1	CDK6	red	TRUE	TRUE	FALSE	Brain
BBI12-CDK6.Con7_08_Overlay_XY	1358_1574	EC-amp	Focal-amp	EC-amp	EC-amp	1.63922	-0.770272	CCFSTTG1	CDK6	red	TRUE	TRUE	FALSE	Brain
BBI12-CDK6.Con7_08_Overlay_XY	1387_1159	EC-amp	Focal-amp	EC-amp	EC-amp	1.63922	-0.770272	CCFSTTG1	CDK6	red	TRUE	TRUE	FALSE	Brain
BBI12-CDK6.Con7_08_Overlay_XY	1400_1480	EC-amp	Focal-amp	EC-amp	EC-amp	1.63922	-0.770272	CCFSTTG1	CDK6	red	TRUE	TRUE	FALSE	Brain
BBI12-CDK6.Con7_08_Overlay_XY	1401_1301	EC-amp	No_Prediction (Low_CENT_Brightness)	EC-amp	EC-amp	1.63922	-0.770272	CCFSTTG1	CDK6	red	TRUE	TRUE	FALSE	Brain
BBI12-CDK6.Con7_08_Overlay_XY	1414_1658	EC-amp	Focal-amp	EC-amp	EC-amp	1.63922	-0.770272	CCFSTTG1	CDK6	red	TRUE	TRUE	FALSE	Brain
BBI12-CDK6.Con7_08_Overlay_XY	1425_564	EC-amp	No_Prediction (Low_CENT_Brightness)	EC-amp	EC-amp	1.63922	-0.770272	CCFSTTG1	CDK6	red	TRUE	TRUE	FALSE	Brain
BBI12-CDK6.Con7_08_Overlay_XY	1427_766	EC-amp	Focal-amp	EC-amp	EC-amp	1.63922	-0.770272	CCFSTTG1	CDK6	red	TRUE	TRUE	FALSE	Brain
BBI12-CDK6.Con7_09_Overlay_XY	21_492	EC-amp	Focal-amp	EC-amp	EC-amp	1.89002	1.13463	CCFSTTG1	CDK6	red	TRUE	TRUE	FALSE	Brain
BBI12-CDK6.Con7_09_Overlay_XY	22_641	HSR-amp	No_Prediction (Low_CENT_Brightness)	HSR-amp	EC-amp	1.89002	1.13463	CCFSTTG1	CDK6	red	TRUE	TRUE	FALSE	Brain
BBI12-CDK6.Con7_09_Overlay_XY	7_1267	HSR-amp	No_Prediction (Low_CENT_Brightness)	HSR-amp	EC-amp	1.89002	1.13463	CCFSTTG1	CDK6	red	TRUE	TRUE	FALSE	Brain
BBI12-CDK6.Con7_09_Overlay_XY	28_1558	EC-amp	Focal-amp	EC-amp	EC-amp	1.89002	1.13463	CCFSTTG1	CDK6	red	TRUE	TRUE	FALSE	Brain
BBI12-CDK6.Con7_09_Overlay_XY	43_1468	EC-amp	Focal-amp	EC-amp	EC-amp	1.89002	1.13463	CCFSTTG1	CDK6	red	TRUE	TRUE	FALSE	Brain
BBI12-CDK6.Con7_09_Overlay_XY	116_1376	EC-amp	Focal-amp	EC-amp	EC-amp	1.89002	1.13463	CCFSTTG1	CDK6	red	TRUE	TRUE	FALSE	Brain
BBI12-CDK6.Con7_09_Overlay_XY	130_301	EC-amp	Focal-amp	EC-amp	EC-amp	1.89002	1.13463	CCFSTTG1	CDK6	red	TRUE	TRUE	FALSE	Brain
BBI12-CDK6.Con7_09_Overlay_XY	135_1805	EC-amp	Focal-amp	EC-amp	EC-amp	1.89002	1.13463	CCFSTTG1	CDK6	red	TRUE	TRUE	FALSE	Brain
BBI12-CDK6.Con7_09_Overlay_XY	181_1139	EC-amp	Focal-amp	EC-amp	EC-amp	1.89002	1.13463	CCFSTTG1	CDK6	red	TRUE	TRUE	FALSE	Brain
BBI12-CDK6.Con7_09_Overlay_XY	190_893	EC-amp	Focal-amp	EC-amp	EC-amp	1.89002	1.13463	CCFSTTG1	CDK6	red	TRUE	TRUE	FALSE	Brain
BBI12-CDK6.Con7_09_Overlay_XY	190_1020	EC-amp	Focal-amp	EC-amp	EC-amp	1.89002	1.13463	CCFSTTG1	CDK6	red	TRUE	TRUE	FALSE	Brain
BBI12-CDK6.Con7_09_Overlay_XY	223_483	EC-amp	Focal-amp	EC-amp	EC-amp	1.89002	1.13463	CCFSTTG1	CDK6	red	TRUE	TRUE	FALSE	Brain
BBI12-CDK6.Con7_09_Overlay_XY	254_844	EC-amp	Focal-amp	EC-amp	EC-amp	1.89002	1.13463	CCFSTTG1	CDK6	red	TRUE	TRUE	FALSE	Brain
BBI12-CDK6.Con7_09_Overlay_XY	252_639	EC-amp	Focal-amp	EC-amp	EC-amp	1.89002	1.13463	CCFSTTG1	CDK6	red	TRUE	TRUE	FALSE	Brain
BBI12-CDK6.Con7_09_Overlay_XY	269_350	EC-amp	Focal-amp	EC-amp	EC-amp	1.89002	1.13463	CCFSTTG1	CDK6	red	TRUE	TRUE	FALSE	Brain
BBI12-CDK6.Con7_09_Overlay_XY	307_1806	EC-amp	Focal-amp	EC-amp	EC-amp	1.89002	1.13463	CCFSTTG1	CDK6	red	TRUE	TRUE	FALSE	Brain
BBI12-CDK6.Con7_09_Overlay_XY	346_1100	EC-amp	Focal-amp	EC-amp	EC-amp	1.89002	1.13463	CCFSTTG1	CDK6	red	TRUE	TRUE	FALSE	Brain
BBI12-CDK6.Con7_09_Overlay_XY	351_1655	EC-amp	Focal-amp	EC-amp	EC-amp	1.89002	1.13463	CCFSTTG1	CDK6	red	TRUE	TRUE	FALSE	Brain
BBI12-CDK6.Con7_09_Overlay_XY	371_352	EC-amp	Focal-amp	EC-amp	EC-amp	1.89002	1.13463	CCFSTTG1	CDK6	red	TRUE	TRUE	FALSE	Brain
BBI12-CDK6.Con7_09_Overlay_XY	366_628	EC-amp	Focal-amp	EC-amp	EC-amp	1.89002	1.13463	CCFSTTG1	CDK6	red	TRUE	TRUE	FALSE	Brain
BBI12-CDK6.Con7_09_Overlay_XY	422_203	EC-amp	Focal-amp	EC-amp	EC-amp	1.89002	1.13463	CCFSTTG1	CDK6	red	TRUE	TRUE	FALSE	Brain
BBI12-CDK6.Con7_09_Overlay_XY	431_917	EC-amp	Focal-amp	EC-amp	EC-amp	1.89002	1.13463	CCFSTTG1	CDK6	red	TRUE	TRUE	FALSE	Brain
BBI12-CDK6.Con7_09_Overlay_XY	462_614	EC-amp	Focal-amp	EC-amp	EC-amp	1.89002	1.13463	CCFSTTG1	CDK6	red	TRUE	TRUE	FALSE	Brain
BBI12-CDK6.Con7_09_Overlay_XY	441_1857	EC-amp	Focal-amp	EC-amp	EC-amp	1.89002	1.13463	CCFSTTG1	CDK6	red	TRUE	TRUE	FALSE	Brain
BBI12-CDK6.Con7_09_Overlay_XY	453_1006	EC-amp	No_Prediction (Low_CENT_Brightness)	EC-amp	EC-amp	1.89002	1.13463	CCFSTTG1	CDK6	red	TRUE	TRUE	FALSE	Brain
BBI12-CDK6.Con7_09_Overlay_XY	515_388	EC-amp	Focal-amp	EC-amp	EC-amp	1.89002	1.13463	CCFSTTG1	CDK6	red	TRUE	TRUE	FALSE	Brain
BBI12-CDK6.Con7_09_Overlay_XY	522_777	EC-amp	Focal-amp	EC-amp	EC-amp	1.89002	1.13463	CCFSTTG1	CDK6	red	TRUE	TRUE	FALSE	Brain
BBI12-CDK6.Con7_09_Overlay_XY	532_1128	EC-amp	Focal-amp	EC-amp	EC-amp	1.89002	1.13463	CCFSTTG1	CDK6	red	TRUE	TRUE	FALSE	Brain
BBI12-CDK6.Con7_09_Overlay_XY	579_1562	EC-amp	Focal-amp	EC-amp	EC-amp	1.89002	1.13463	CCFSTTG1	CDK6	red	TRUE	TRUE	FALSE	Brain
BBI12-CDK6.Con7_09_Overlay_XY	585_1793	EC-amp	Focal-amp	EC-amp	EC-amp	1.89002	1.13463	CCFSTTG1	CDK6	red	TRUE	TRUE	FALSE	Brain
BBI12-CDK6.Con7_09_Overlay_XY	591_875	EC-amp	Focal-amp	EC-amp	EC-amp	1.89002	1.13463	CCFSTTG1	CDK6	red	TRUE	TRUE	FALSE	Brain
BBI12-CDK6.Con7_09_Overlay_XY	602_1333	EC-amp	Focal-amp	EC-amp	EC-amp	1.89002	1.13463	CCFSTTG1	CDK6	red	TRUE	TRUE	FALSE	Brain
BBI12-CDK6.Con7_09_Overlay_XY	614_521	EC-amp	Focal-amp	EC-amp	EC-amp	1.89002	1.13463	CCFSTTG1	CDK6	red	TRUE	TRUE	FALSE	Brain
BBI12-CDK6.Con7_09_Overlay_XY	640_1136	EC-amp	Focal-amp	EC-amp	EC-amp	1.89002	1.13463	CCFSTTG1	CDK6	red	TRUE	TRUE	FALSE	Brain
BBI12-CDK6.Con7_09_Overlay_XY	631_254	EC-amp	Focal-amp	EC-amp	EC-amp	1.89002	1.13463	CCFSTTG1	CDK6	red	TRUE	TRUE	FALSE	Brain
BBI12-CDK6.Con7_09_Overlay_XY	678_689	HSR-amp	Focal-amp	HSR-amp	EC-amp	1.89002	1.13463	CCFSTTG1	CDK6	red	TRUE	TRUE	FALSE	Brain
BBI12-CDK6.Con7_09_Overlay_XY	675_86	EC-amp	Focal-amp	EC-amp	EC-amp	1.89002	1.13463	CCFSTTG1	CDK6	red	TRUE	TRUE	FALSE	Brain
BBI12-CDK6.Con7_09_Overlay_XY	718_1548	EC-amp	No_Prediction (Low_CENT_Brightness)	EC-amp	EC-amp	1.89002	1.13463	CCFSTTG1	CDK6	red	TRUE	TRUE	FALSE	Brain
BBI12-CDK6.Con7_09_Overlay_XY	725_222	EC-amp	Focal-amp	EC-amp	EC-amp	1.89002	1.13463	CCFSTTG1	CDK6	red	TRUE	TRUE	FALSE	Brain
BBI12-CDK6.Con7_09_Overlay_XY	741_355	EC-amp	Focal-amp	EC-amp	EC-amp	1.89002	1.13463	CCFSTTG1	CDK6	red	TRUE	TRUE	FALSE	Brain
BBI12-CDK6.Con7_09_Overlay_XY	753_1197	EC-amp	Focal-amp	EC-amp	EC-amp	1.89002	1.13463	CCFSTTG1	CDK6	red	TRUE	TRUE	FALSE	Brain
BBI12-CDK6.Con7_09_Overlay_XY	763_856	EC-amp	Focal-amp	EC-amp	EC-amp	1.89002	1.13463	CCFSTTG1	CDK6	red	TRUE	TRUE	FALSE	Brain
BBI12-CDK6.Con7_09_Overlay_XY	768_33	EC-amp	Focal-amp	EC-amp	EC-amp	1.89002	1.13463	CCFSTTG1	CDK6	red	TRUE	TRUE	FALSE	Brain
BBI12-CDK6.Con7_09_Overlay_XY	770_1583	EC-amp	Focal-amp	EC-amp	EC-amp	1.89002	1.13463	CCFSTTG1	CDK6	red	TRUE	TRUE	FALSE	Brain
BBI12-CDK6.Con7_09_Overlay_XY	774_610	EC-amp	Focal-amp	EC-amp	EC-amp	1.89002	1.13463	CCFSTTG1	CDK6	red	TRUE	TRUE	FALSE	Brain
BBI12-CDK6.Con7_09_Overlay_XY	786_1387	EC-amp	Focal-amp	EC-amp	EC-amp	1.89002	1.13463	CCFSTTG1	CDK6	red	TRUE	TRUE	FALSE	Brain
BBI12-CDK6.Con7_09_Overlay_XY	798_692	EC-amp	Focal-amp	EC-amp	EC-amp	1.89002	1.13463	CCFSTTG1	CDK6	red	TRUE	TRUE	FALSE	Brain
BBI12-CDK6.Con7_09_Overlay_XY	818_1131	EC-amp	Focal-amp	EC-amp	EC-amp	1.89002	1.13463	CCFSTTG1	CDK6	red	TRUE	TRUE	FALSE	Brain
BBI12-CDK6.Con7_09_Overlay_XY	823_1807	EC-amp	Focal-amp	EC-amp	EC-amp	1.89002	1.13463	CCFSTTG1	CDK6	red	TRUE	TRUE	FALSE	Brain
BBI12-CDK6.Con7_09_Overlay_XY	834_517	EC-amp	Focal-amp	EC-amp	EC-amp	1.89002	1.13463	CCFSTTG1	CDK6	red	TRUE	TRUE	FALSE	Brain
BBI12-CDK6.Con7_09_Overlay_XY	914_1080	EC-amp	Focal-amp	EC-amp	EC-amp	1.89002	1.13463	CCFSTTG1	CDK6	red	TRUE	TRUE	FALSE	Brain
BBI12-CDK6.Con7_09_Overlay_XY	909_1502	EC-amp	Focal-amp	EC-amp	EC-amp	1.89002	1.13463	CCFSTTG1	CDK6	red	TRUE	TRUE	FALSE	Brain
BBI12-CDK6.Con7_09_Overlay_XY	935_1812	EC-amp	Focal-amp	EC-amp	EC-amp	1.89002	1.13463	CCFSTTG1	CDK6	red	TRUE	TRUE	FALSE	Brain
BBI12-CDK6.Con7_09_Overlay_XY	972_1398	EC-amp	Focal-amp	EC-amp	EC-amp	1.89002	1.13463	CCFSTTG1	CDK6	red	TRUE	TRUE	FALSE	Brain
BBI12-CDK6.Con7_09_Overlay_XY	992_539	EC-amp	No_Prediction (Low_CENT_Brightness)	EC-amp	EC-amp	1.89002	1.13463	CCFSTTG1	CDK6	red	TRUE	TRUE	FALSE	Brain
BBI12-CDK6.Con7_09_Overlay_XY	1038_1628	EC-amp	Focal-amp	EC-amp	EC-amp	1.89002	1.13463	CCFSTTG1	CDK6	red	TRUE	TRUE	FALSE	Brain
BBI12-CDK6.Con7_09_Overlay_XY	1042_834	EC-amp	Focal-amp	EC-amp	EC-amp	1.89002	1.13463	CCFSTTG1	CDK6	red	TRUE	TRUE	FALSE	Brain
BBI12-CDK6.Con7_09_Overlay_XY	1040_75	EC-amp	Focal-amp	EC-amp	EC-amp	1.89002	1.13463	CCFSTTG1	CDK6	red	TRUE	TRUE	FALSE	Brain
BBI12-CDK6.Con7_09_Overlay_XY	1087_1563	EC-amp	Focal-amp	EC-amp	EC-amp	1.89002	1.13463	CCFSTTG1	CDK6	red	TRUE	TRUE	FALSE	Brain
BBI12-CDK6.Con7_09_Overlay_XY	1073_1247	EC-amp	Focal-amp	EC-amp	EC-amp	1.89002	1.13463	CCFSTTG1	CDK6	red	TRUE	TRUE	FALSE	Brain
BBI12-CDK6.Con7_09_Overlay_XY	1081_686	EC-amp	Focal-amp	EC-amp	EC-amp	1.89002	1.13463	CCFSTTG1	CDK6	red	TRUE	TRUE	FALSE	Brain
BBI12-CDK6.Con7_09_Overlay_XY	1117_1330	EC-amp	Focal-amp	EC-amp	EC-amp	1.89002	1.13463	CCFSTTG1	CDK6	red	TRUE	TRUE	FALSE	Brain
BBI12-CDK6.Con7_09_Overlay_XY	1143_1677	EC-amp	No_Prediction (Low_CENT_Brightness)	EC-amp	EC-amp	1.89002	1.13463	CCFSTTG1	CDK6	red	TRUE	TRUE	FALSE	Brain
BBI12-CDK6.Con7_09_Overlay_XY	1165_673	HSR-amp	Focal-amp	HSR-amp	EC-amp	1.89002	1.13463	CCFSTTG1	CDK6	red	TRUE	TRUE	FALSE	Brain
BBI12-CDK6.Con7_09_Overlay_XY	1164_1757	EC-amp	Focal-amp	EC-amp	EC-amp	1.89002	1.13463	CCFSTTG1	CDK6	red	TRUE	TRUE	FALSE	Brain
BBI12-CDK6.Con7_09_Overlay_XY	1170_1839	EC-amp	Focal-amp	EC-amp	EC-amp	1.89002	1.13463	CCFSTTG1	CDK6	red	TRUE	TRUE	FALSE	Brain
BBI12-CDK6.Con7_09_Overlay_XY	1179_548	EC-amp	Focal-amp	EC-amp	EC-amp	1.89002	1.13463	CCFSTTG1	CDK6	red	TRUE	TRUE	FALSE	Brain
BBI12-CDK6.Con7_09_Overlay_XY	1215_1617	EC-amp	No_Prediction (Low_CENT_Brightness)	EC-amp	EC-amp	1.89002	1.13463	CCFSTTG1	CDK6	red	TRUE	TRUE	FALSE	Brain
BBI12-CDK6.Con7_09_Overlay_XY	1212_847	EC-amp	No_Prediction (Low_CENT_Brightness)	EC-amp	EC-amp	1.89002	1.13463	CCFSTTG1	CDK6	red	TRUE	TRUE	FALSE	Brain
BBI12-CDK6.Con7_09_Overlay_XY	1202_20	EC-amp	Focal-amp	EC-amp	EC-amp	1.89002	1.13463	CCFSTTG1	CDK6	red	TRUE	TRUE	FALSE	Brain
BBI12-CDK6.Con7_09_Overlay_XY	1227_1399	EC-amp	Focal-amp	EC-amp	EC-amp	1.89002	1.13463	CCFSTTG1	CDK6	red	TRUE	TRUE	FALSE	Brain
BBI12-CDK6.Con7_09_Overlay_XY	1262_98	EC-amp	Focal-amp	EC-amp	EC-amp	1.89002	1.13463	CCFSTTG1	CDK6	red	TRUE	TRUE	FALSE	Brain
BBI12-CDK6.Con7_09_Overlay_XY	1248_1296	EC-amp	Focal-amp	EC-amp	EC-amp	1.89002	1.13463	CCFSTTG1	CDK6	red	TRUE	TRUE	FALSE	Brain
BBI12-CDK6.Con7_09_Overlay_XY	1279_377	EC-amp	No_Prediction (Low_CENT_Brightness)	EC-amp	EC-amp	1.89002	1.13463	CCFSTTG1	CDK6	red	TRUE	TRUE	FALSE	Brain
BBI12-CDK6.Con7_09_Overlay_XY	1297_1773	EC-amp	Focal-amp	EC-amp	EC-amp	1.89002	1.13463	CCFSTTG1	CDK6	red	TRUE	TRUE	FALSE	Brain
BBI12-CDK6.Con7_09_Overlay_XY	1320_27	EC-amp	Focal-amp	EC-amp	EC-amp	1.89002	1.13463	CCFSTTG1	CDK6	red	TRUE	TRUE	FALSE	Brain
BBI12-CDK6.Con7_09_Overlay_XY	1357_1327	EC-amp	Focal-amp	EC-amp	EC-amp	1.89002	1.13463	CCFSTTG1	CDK6	red	TRUE	TRUE	FALSE	Brain
BBI12-CDK6.Con7_09_Overlay_XY	1366_1262	EC-amp	Focal-amp	EC-amp	EC-amp	1.89002	1.13463	CCFSTTG1	CDK6	red	TRUE	TRUE	FALSE	Brain
BBI12-CDK6.Con7_09_Overlay_XY	1387_626	EC-amp	No_Prediction (Low_CENT_Brightness)	EC-amp	EC-amp	1.89002	1.13463	CCFSTTG1	CDK6	red	TRUE	TRUE	FALSE	Brain
BBI12-CDK6.Con7_09_Overlay_XY	1404_1560	EC-amp	Focal-amp	EC-amp	EC-amp	1.89002	1.13463	CCFSTTG1	CDK6	red	TRUE	TRUE	FALSE	Brain
BBI12-CDK6.Con7_09_Overlay_XY	1412_385	EC-amp	Focal-amp	EC-amp	EC-amp	1.89002	1.13463	CCFSTTG1	CDK6	red	TRUE	TRUE	FALSE	Brain
BBI12-CDK6.Con7_09_Overlay_XY	1409_1138	EC-amp	Focal-amp	EC-amp	EC-amp	1.89002	1.13463	CCFSTTG1	CDK6	red	TRUE	TRUE	FALSE	Brain
BBI12-CDK6.Con7_09_Overlay_XY	1411_1724	EC-amp	No_Prediction (Low_CENT_Brightness)	EC-amp	EC-amp	1.89002	1.13463	CCFSTTG1	CDK6	red	TRUE	TRUE	FALSE	Brain
BBI12-CDK6.Con7_09_Overlay_XY	1429_555	EC-amp	No_Prediction (Low_CENT_Brightness)	EC-amp	EC-amp	1.89002	1.13463	CCFSTTG1	CDK6	red	TRUE	TRUE	FALSE	Brain
BBI12-CDK6.Con7_09_Overlay_XY	1428_807	EC-amp	No_Prediction (Low_CENT_Brightness)	EC-amp	EC-amp	1.89002	1.13463	CCFSTTG1	CDK6	red	TRUE	TRUE	FALSE	Brain
BBI12-CDK6.Con7_10_Overlay_XY	16_144	HSR-amp	No_Prediction (Low_CENT_Brightness)	HSR-amp	EC-amp	1.70099	2.15654	CCFSTTG1	CDK6	red	TRUE	TRUE	FALSE	Brain
BBI12-CDK6.Con7_10_Overlay_XY	27_259	EC-amp	Focal-amp	EC-amp	EC-amp	1.70099	2.15654	CCFSTTG1	CDK6	red	TRUE	TRUE	FALSE	Brain
BBI12-CDK6.Con7_10_Overlay_XY	15_735	No-amp	No_Prediction (Low_CENT_Brightness)	No-amp	EC-amp	1.70099	2.15654	CCFSTTG1	CDK6	red	TRUE	TRUE	FALSE	Brain
BBI12-CDK6.Con7_10_Overlay_XY	31_1205	EC-amp	Focal-amp	EC-amp	EC-amp	1.70099	2.15654	CCFSTTG1	CDK6	red	TRUE	TRUE	FALSE	Brain
BBI12-CDK6.Con7_10_Overlay_XY	15_1340	EC-amp	Focal-amp	EC-amp	EC-amp	1.70099	2.15654	CCFSTTG1	CDK6	red	TRUE	TRUE	FALSE	Brain
BBI12-CDK6.Con7_10_Overlay_XY	25_1871	EC-amp	Focal-amp	EC-amp	EC-amp	1.70099	2.15654	CCFSTTG1	CDK6	red	TRUE	TRUE	FALSE	Brain
BBI12-CDK6.Con7_10_Overlay_XY	81_1072	EC-amp	Focal-amp	EC-amp	EC-amp	1.70099	2.15654	CCFSTTG1	CDK6	red	TRUE	TRUE	FALSE	Brain
BBI12-CDK6.Con7_10_Overlay_XY	80_512	EC-amp	No_Prediction (Low_CENT_Brightness)	EC-amp	EC-amp	1.70099	2.15654	CCFSTTG1	CDK6	red	TRUE	TRUE	FALSE	Brain
BBI12-CDK6.Con7_10_Overlay_XY	97_974	EC-amp	No_Prediction (Low_CENT_Brightness)	EC-amp	EC-amp	1.70099	2.15654	CCFSTTG1	CDK6	red	TRUE	TRUE	FALSE	Brain
BBI12-CDK6.Con7_10_Overlay_XY	113_1271	EC-amp	Focal-amp	EC-amp	EC-amp	1.70099	2.15654	CCFSTTG1	CDK6	red	TRUE	TRUE	FALSE	Brain
BBI12-CDK6.Con7_10_Overlay_XY	116_1580	EC-amp	No_Prediction (Low_CENT_Brightness)	EC-amp	EC-amp	1.70099	2.15654	CCFSTTG1	CDK6	red	TRUE	TRUE	FALSE	Brain
BBI12-CDK6.Con7_10_Overlay_XY	115_303	EC-amp	Focal-amp	EC-amp	EC-amp	1.70099	2.15654	CCFSTTG1	CDK6	red	TRUE	TRUE	FALSE	Brain
BBI12-CDK6.Con7_10_Overlay_XY	141_555	EC-amp	Focal-amp	EC-amp	EC-amp	1.70099	2.15654	CCFSTTG1	CDK6	red	TRUE	TRUE	FALSE	Brain
BBI12-CDK6.Con7_10_Overlay_XY	160_829	EC-amp	Focal-amp	EC-amp	EC-amp	1.70099	2.15654	CCFSTTG1	CDK6	red	TRUE	TRUE	FALSE	Brain
BBI12-CDK6.Con7_10_Overlay_XY	167_1819	EC-amp	Focal-amp	EC-amp	EC-amp	1.70099	2.15654	CCFSTTG1	CDK6	red	TRUE	TRUE	FALSE	Brain
BBI12-CDK6.Con7_10_Overlay_XY	193_246	HSR-amp	Focal-amp	HSR-amp	EC-amp	1.70099	2.15654	CCFSTTG1	CDK6	red	TRUE	TRUE	FALSE	Brain
BBI12-CDK6.Con7_10_Overlay_XY	264_1209	EC-amp	Focal-amp	EC-amp	EC-amp	1.70099	2.15654	CCFSTTG1	CDK6	red	TRUE	TRUE	FALSE	Brain
BBI12-CDK6.Con7_10_Overlay_XY	251_1386	EC-amp	No_Prediction (Low_CENT_Brightness)	EC-amp	EC-amp	1.70099	2.15654	CCFSTTG1	CDK6	red	TRUE	TRUE	FALSE	Brain
BBI12-CDK6.Con7_10_Overlay_XY	305_324	EC-amp	Focal-amp	EC-amp	EC-amp	1.70099	2.15654	CCFSTTG1	CDK6	red	TRUE	TRUE	FALSE	Brain
BBI12-CDK6.Con7_10_Overlay_XY	321_561	EC-amp	Focal-amp	EC-amp	EC-amp	1.70099	2.15654	CCFSTTG1	CDK6	red	TRUE	TRUE	FALSE	Brain
BBI12-CDK6.Con7_10_Overlay_XY	319_978	EC-amp	Focal-amp	EC-amp	EC-amp	1.70099	2.15654	CCFSTTG1	CDK6	red	TRUE	TRUE	FALSE	Brain
BBI12-CDK6.Con7_10_Overlay_XY	394_864	EC-amp	No_Prediction (Low_CENT_Brightness)	EC-amp	EC-amp	1.70099	2.15654	CCFSTTG1	CDK6	red	TRUE	TRUE	FALSE	Brain
BBI12-CDK6.Con7_10_Overlay_XY	398_1627	EC-amp	Focal-amp	EC-amp	EC-amp	1.70099	2.15654	CCFSTTG1	CDK6	red	TRUE	TRUE	FALSE	Brain
BBI12-CDK6.Con7_10_Overlay_XY	413_263	EC-amp	Focal-amp	EC-amp	EC-amp	1.70099	2.15654	CCFSTTG1	CDK6	red	TRUE	TRUE	FALSE	Brain
BBI12-CDK6.Con7_10_Overlay_XY	425_1272	EC-amp	Focal-amp	EC-amp	EC-amp	1.70099	2.15654	CCFSTTG1	CDK6	red	TRUE	TRUE	FALSE	Brain
BBI12-CDK6.Con7_10_Overlay_XY	439_1724	EC-amp	Focal-amp	EC-amp	EC-amp	1.70099	2.15654	CCFSTTG1	CDK6	red	TRUE	TRUE	FALSE	Brain
BBI12-CDK6.Con7_10_Overlay_XY	481_859	EC-amp	Focal-amp	EC-amp	EC-amp	1.70099	2.15654	CCFSTTG1	CDK6	red	TRUE	TRUE	FALSE	Brain
BBI12-CDK6.Con7_10_Overlay_XY	500_525	EC-amp	Focal-amp	EC-amp	EC-amp	1.70099	2.15654	CCFSTTG1	CDK6	red	TRUE	TRUE	FALSE	Brain
BBI12-CDK6.Con7_10_Overlay_XY	519_1369	EC-amp	Focal-amp	EC-amp	EC-amp	1.70099	2.15654	CCFSTTG1	CDK6	red	TRUE	TRUE	FALSE	Brain
BBI12-CDK6.Con7_10_Overlay_XY	532_592	EC-amp	Focal-amp	EC-amp	EC-amp	1.70099	2.15654	CCFSTTG1	CDK6	red	TRUE	TRUE	FALSE	Brain
BBI12-CDK6.Con7_10_Overlay_XY	599_1754	EC-amp	Focal-amp	EC-amp	EC-amp	1.70099	2.15654	CCFSTTG1	CDK6	red	TRUE	TRUE	FALSE	Brain
BBI12-CDK6.Con7_10_Overlay_XY	627_1339	EC-amp	Focal-amp	EC-amp	EC-amp	1.70099	2.15654	CCFSTTG1	CDK6	red	TRUE	TRUE	FALSE	Brain
BBI12-CDK6.Con7_10_Overlay_XY	654_1653	EC-amp	Focal-amp	EC-amp	EC-amp	1.70099	2.15654	CCFSTTG1	CDK6	red	TRUE	TRUE	FALSE	Brain
BBI12-CDK6.Con7_10_Overlay_XY	641_1481	EC-amp	Focal-amp	EC-amp	EC-amp	1.70099	2.15654	CCFSTTG1	CDK6	red	TRUE	TRUE	FALSE	Brain
BBI12-CDK6.Con7_10_Overlay_XY	667_26	EC-amp	No_Prediction (Low_CENT_Brightness)	EC-amp	EC-amp	1.70099	2.15654	CCFSTTG1	CDK6	red	TRUE	TRUE	FALSE	Brain
BBI12-CDK6.Con7_10_Overlay_XY	684_1834	EC-amp	Focal-amp	EC-amp	EC-amp	1.70099	2.15654	CCFSTTG1	CDK6	red	TRUE	TRUE	FALSE	Brain
BBI12-CDK6.Con7_10_Overlay_XY	671_745	EC-amp	No_Prediction (Low_CENT_Brightness)	EC-amp	EC-amp	1.70099	2.15654	CCFSTTG1	CDK6	red	TRUE	TRUE	FALSE	Brain
BBI12-CDK6.Con7_10_Overlay_XY	686_946	EC-amp	Focal-amp	EC-amp	EC-amp	1.70099	2.15654	CCFSTTG1	CDK6	red	TRUE	TRUE	FALSE	Brain
BBI12-CDK6.Con7_10_Overlay_XY	738_98	EC-amp	Focal-amp	EC-amp	EC-amp	1.70099	2.15654	CCFSTTG1	CDK6	red	TRUE	TRUE	FALSE	Brain
BBI12-CDK6.Con7_10_Overlay_XY	712_802	HSR-amp	No_Prediction (Low_CENT_Brightness)	HSR-amp	EC-amp	1.70099	2.15654	CCFSTTG1	CDK6	red	TRUE	TRUE	FALSE	Brain
BBI12-CDK6.Con7_10_Overlay_XY	710_1434	EC-amp	Focal-amp	EC-amp	EC-amp	1.70099	2.15654	CCFSTTG1	CDK6	red	TRUE	TRUE	FALSE	Brain
BBI12-CDK6.Con7_10_Overlay_XY	721_1094	EC-amp	No_Prediction (Low_CENT_Brightness)	EC-amp	EC-amp	1.70099	2.15654	CCFSTTG1	CDK6	red	TRUE	TRUE	FALSE	Brain
BBI12-CDK6.Con7_10_Overlay_XY	750_1908	EC-amp	Focal-amp	EC-amp	EC-amp	1.70099	2.15654	CCFSTTG1	CDK6	red	TRUE	TRUE	FALSE	Brain
BBI12-CDK6.Con7_10_Overlay_XY	762_882	EC-amp	Focal-amp	EC-amp	EC-amp	1.70099	2.15654	CCFSTTG1	CDK6	red	TRUE	TRUE	FALSE	Brain
BBI12-CDK6.Con7_10_Overlay_XY	782_552	EC-amp	Focal-amp	EC-amp	EC-amp	1.70099	2.15654	CCFSTTG1	CDK6	red	TRUE	TRUE	FALSE	Brain
BBI12-CDK6.Con7_10_Overlay_XY	829_1741	EC-amp	Focal-amp	EC-amp	EC-amp	1.70099	2.15654	CCFSTTG1	CDK6	red	TRUE	TRUE	FALSE	Brain
BBI12-CDK6.Con7_10_Overlay_XY	848_563	EC-amp	Focal-amp	EC-amp	EC-amp	1.70099	2.15654	CCFSTTG1	CDK6	red	TRUE	TRUE	FALSE	Brain
BBI12-CDK6.Con7_10_Overlay_XY	863_1291	EC-amp	Focal-amp	EC-amp	EC-amp	1.70099	2.15654	CCFSTTG1	CDK6	red	TRUE	TRUE	FALSE	Brain
BBI12-CDK6.Con7_10_Overlay_XY	886_948	EC-amp	No_Prediction (Low_CENT_Brightness)	EC-amp	EC-amp	1.70099	2.15654	CCFSTTG1	CDK6	red	TRUE	TRUE	FALSE	Brain
BBI12-CDK6.Con7_10_Overlay_XY	906_1578	EC-amp	Focal-amp	EC-amp	EC-amp	1.70099	2.15654	CCFSTTG1	CDK6	red	TRUE	TRUE	FALSE	Brain
BBI12-CDK6.Con7_10_Overlay_XY	941_141	EC-amp	No_Prediction (Low_CENT_Brightness)	EC-amp	EC-amp	1.70099	2.15654	CCFSTTG1	CDK6	red	TRUE	TRUE	FALSE	Brain
BBI12-CDK6.Con7_10_Overlay_XY	963_547	EC-amp	Focal-amp	EC-amp	EC-amp	1.70099	2.15654	CCFSTTG1	CDK6	red	TRUE	TRUE	FALSE	Brain
BBI12-CDK6.Con7_10_Overlay_XY	991_1151	EC-amp	Focal-amp	EC-amp	EC-amp	1.70099	2.15654	CCFSTTG1	CDK6	red	TRUE	TRUE	FALSE	Brain
BBI12-CDK6.Con7_10_Overlay_XY	992_1506	EC-amp	Focal-amp	EC-amp	EC-amp	1.70099	2.15654	CCFSTTG1	CDK6	red	TRUE	TRUE	FALSE	Brain
BBI12-CDK6.Con7_10_Overlay_XY	976_885	EC-amp	Focal-amp	EC-amp	EC-amp	1.70099	2.15654	CCFSTTG1	CDK6	red	TRUE	TRUE	FALSE	Brain
BBI12-CDK6.Con7_10_Overlay_XY	1000_85	EC-amp	Focal-amp	EC-amp	EC-amp	1.70099	2.15654	CCFSTTG1	CDK6	red	TRUE	TRUE	FALSE	Brain
BBI12-CDK6.Con7_10_Overlay_XY	1043_1591	EC-amp	Focal-amp	EC-amp	EC-amp	1.70099	2.15654	CCFSTTG1	CDK6	red	TRUE	TRUE	FALSE	Brain
BBI12-CDK6.Con7_10_Overlay_XY	1067_18	EC-amp	Focal-amp	EC-amp	EC-amp	1.70099	2.15654	CCFSTTG1	CDK6	red	TRUE	TRUE	FALSE	Brain
BBI12-CDK6.Con7_10_Overlay_XY	1051_270	EC-amp	Focal-amp	EC-amp	EC-amp	1.70099	2.15654	CCFSTTG1	CDK6	red	TRUE	TRUE	FALSE	Brain
BBI12-CDK6.Con7_10_Overlay_XY	1050_91	EC-amp	No_Prediction (Low_CENT_Brightness)	EC-amp	EC-amp	1.70099	2.15654	CCFSTTG1	CDK6	red	TRUE	TRUE	FALSE	Brain
BBI12-CDK6.Con7_10_Overlay_XY	1068_399	EC-amp	Focal-amp	EC-amp	EC-amp	1.70099	2.15654	CCFSTTG1	CDK6	red	TRUE	TRUE	FALSE	Brain
BBI12-CDK6.Con7_10_Overlay_XY	1078_1075	EC-amp	Focal-amp	EC-amp	EC-amp	1.70099	2.15654	CCFSTTG1	CDK6	red	TRUE	TRUE	FALSE	Brain
BBI12-CDK6.Con7_10_Overlay_XY	1167_344	EC-amp	Focal-amp	EC-amp	EC-amp	1.70099	2.15654	CCFSTTG1	CDK6	red	TRUE	TRUE	FALSE	Brain
BBI12-CDK6.Con7_10_Overlay_XY	1135_1363	EC-amp	Focal-amp	EC-amp	EC-amp	1.70099	2.15654	CCFSTTG1	CDK6	red	TRUE	TRUE	FALSE	Brain
BBI12-CDK6.Con7_10_Overlay_XY	1162_86	EC-amp	Focal-amp	EC-amp	EC-amp	1.70099	2.15654	CCFSTTG1	CDK6	red	TRUE	TRUE	FALSE	Brain
BBI12-CDK6.Con7_10_Overlay_XY	1157_982	EC-amp	Focal-amp	EC-amp	EC-amp	1.70099	2.15654	CCFSTTG1	CDK6	red	TRUE	TRUE	FALSE	Brain
BBI12-CDK6.Con7_10_Overlay_XY	1158_1793	EC-amp	Focal-amp	EC-amp	EC-amp	1.70099	2.15654	CCFSTTG1	CDK6	red	TRUE	TRUE	FALSE	Brain
BBI12-CDK6.Con7_10_Overlay_XY	1185_933	EC-amp	Focal-amp	EC-amp	EC-amp	1.70099	2.15654	CCFSTTG1	CDK6	red	TRUE	TRUE	FALSE	Brain
BBI12-CDK6.Con7_10_Overlay_XY	1190_812	EC-amp	Focal-amp	EC-amp	EC-amp	1.70099	2.15654	CCFSTTG1	CDK6	red	TRUE	TRUE	FALSE	Brain
BBI12-CDK6.Con7_10_Overlay_XY	1197_1084	EC-amp	Focal-amp	EC-amp	EC-amp	1.70099	2.15654	CCFSTTG1	CDK6	red	TRUE	TRUE	FALSE	Brain
BBI12-CDK6.Con7_10_Overlay_XY	1207_725	EC-amp	Focal-amp	EC-amp	EC-amp	1.70099	2.15654	CCFSTTG1	CDK6	red	TRUE	TRUE	FALSE	Brain
BBI12-CDK6.Con7_10_Overlay_XY	1240_1368	EC-amp	Focal-amp	EC-amp	EC-amp	1.70099	2.15654	CCFSTTG1	CDK6	red	TRUE	TRUE	FALSE	Brain
BBI12-CDK6.Con7_10_Overlay_XY	1242_1521	EC-amp	Focal-amp	EC-amp	EC-amp	1.70099	2.15654	CCFSTTG1	CDK6	red	TRUE	TRUE	FALSE	Brain
BBI12-CDK6.Con7_10_Overlay_XY	1263_1896	EC-amp	Focal-amp	EC-amp	EC-amp	1.70099	2.15654	CCFSTTG1	CDK6	red	TRUE	TRUE	FALSE	Brain
BBI12-CDK6.Con7_10_Overlay_XY	1267_1127	EC-amp	Focal-amp	EC-amp	EC-amp	1.70099	2.15654	CCFSTTG1	CDK6	red	TRUE	TRUE	FALSE	Brain
BBI12-CDK6.Con7_10_Overlay_XY	1272_127	EC-amp	Focal-amp	EC-amp	EC-amp	1.70099	2.15654	CCFSTTG1	CDK6	red	TRUE	TRUE	FALSE	Brain
BBI12-CDK6.Con7_10_Overlay_XY	1276_679	EC-amp	Focal-amp	EC-amp	EC-amp	1.70099	2.15654	CCFSTTG1	CDK6	red	TRUE	TRUE	FALSE	Brain
BBI12-CDK6.Con7_10_Overlay_XY	1302_1227	EC-amp	Focal-amp	EC-amp	EC-amp	1.70099	2.15654	CCFSTTG1	CDK6	red	TRUE	TRUE	FALSE	Brain
BBI12-CDK6.Con7_10_Overlay_XY	1302_1002	EC-amp	Focal-amp	EC-amp	EC-amp	1.70099	2.15654	CCFSTTG1	CDK6	red	TRUE	TRUE	FALSE	Brain
BBI12-CDK6.Con7_10_Overlay_XY	1319_392	EC-amp	Focal-amp	EC-amp	EC-amp	1.70099	2.15654	CCFSTTG1	CDK6	red	TRUE	TRUE	FALSE	Brain
BBI12-CDK6.Con7_10_Overlay_XY	1325_8	EC-amp	No_Prediction (Low_CENT_Brightness)	EC-amp	EC-amp	1.70099	2.15654	CCFSTTG1	CDK6	red	TRUE	TRUE	FALSE	Brain
BBI12-CDK6.Con7_10_Overlay_XY	1322_895	EC-amp	Focal-amp	EC-amp	EC-amp	1.70099	2.15654	CCFSTTG1	CDK6	red	TRUE	TRUE	FALSE	Brain
BBI12-CDK6.Con7_10_Overlay_XY	1323_1586	EC-amp	Focal-amp	EC-amp	EC-amp	1.70099	2.15654	CCFSTTG1	CDK6	red	TRUE	TRUE	FALSE	Brain
BBI12-CDK6.Con7_10_Overlay_XY	1350_736	EC-amp	Focal-amp	EC-amp	EC-amp	1.70099	2.15654	CCFSTTG1	CDK6	red	TRUE	TRUE	FALSE	Brain
BBI12-CDK6.Con7_10_Overlay_XY	1352_518	EC-amp	Focal-amp	EC-amp	EC-amp	1.70099	2.15654	CCFSTTG1	CDK6	red	TRUE	TRUE	FALSE	Brain
BBI12-CDK6.Con7_10_Overlay_XY	1363_1437	EC-amp	Focal-amp	EC-amp	EC-amp	1.70099	2.15654	CCFSTTG1	CDK6	red	TRUE	TRUE	FALSE	Brain
BBI12-CDK6.Con7_10_Overlay_XY	1382_209	EC-amp	Focal-amp	EC-amp	EC-amp	1.70099	2.15654	CCFSTTG1	CDK6	red	TRUE	TRUE	FALSE	Brain
BBI12-CDK6.Con7_10_Overlay_XY	1380_1724	EC-amp	Focal-amp	EC-amp	EC-amp	1.70099	2.15654	CCFSTTG1	CDK6	red	TRUE	TRUE	FALSE	Brain
BBI12-CDK6.Con7_10_Overlay_XY	1410_618	EC-amp	Focal-amp	EC-amp	EC-amp	1.70099	2.15654	CCFSTTG1	CDK6	red	TRUE	TRUE	FALSE	Brain
BBI12-CDK6.Con7_10_Overlay_XY	1404_1557	EC-amp	Focal-amp	EC-amp	EC-amp	1.70099	2.15654	CCFSTTG1	CDK6	red	TRUE	TRUE	FALSE	Brain
BBI12-CDK6.Con7_10_Overlay_XY	1420_1044	EC-amp	Focal-amp	EC-amp	EC-amp	1.70099	2.15654	CCFSTTG1	CDK6	red	TRUE	TRUE	FALSE	Brain
BBI12-CDK6.Con7_11_Overlay_XY	35_52	EC-amp	Focal-amp	EC-amp	EC-amp	0.809542	-0.15275	CCFSTTG1	CDK6	red	TRUE	TRUE	FALSE	Brain
BBI12-CDK6.Con7_11_Overlay_XY	53_494	EC-amp	Focal-amp	EC-amp	EC-amp	0.809542	-0.15275	CCFSTTG1	CDK6	red	TRUE	TRUE	FALSE	Brain
BBI12-CDK6.Con7_11_Overlay_XY	77_603	EC-amp	Focal-amp	EC-amp	EC-amp	0.809542	-0.15275	CCFSTTG1	CDK6	red	TRUE	TRUE	FALSE	Brain
BBI12-CDK6.Con7_11_Overlay_XY	7_1288	HSR-amp	Focal-amp	HSR-amp	EC-amp	0.809542	-0.15275	CCFSTTG1	CDK6	red	TRUE	TRUE	FALSE	Brain
BBI12-CDK6.Con7_11_Overlay_XY	29_1791	EC-amp	Focal-amp	EC-amp	EC-amp	0.809542	-0.15275	CCFSTTG1	CDK6	red	TRUE	TRUE	FALSE	Brain
BBI12-CDK6.Con7_11_Overlay_XY	36_1542	EC-amp	Focal-amp	EC-amp	EC-amp	0.809542	-0.15275	CCFSTTG1	CDK6	red	TRUE	TRUE	FALSE	Brain
BBI12-CDK6.Con7_11_Overlay_XY	40_155	HSR-amp	Focal-amp	HSR-amp	EC-amp	0.809542	-0.15275	CCFSTTG1	CDK6	red	TRUE	TRUE	FALSE	Brain
BBI12-CDK6.Con7_11_Overlay_XY	74_216	EC-amp	Focal-amp	EC-amp	EC-amp	0.809542	-0.15275	CCFSTTG1	CDK6	red	TRUE	TRUE	FALSE	Brain
BBI12-CDK6.Con7_11_Overlay_XY	105_1854	HSR-amp	Focal-amp	HSR-amp	EC-amp	0.809542	-0.15275	CCFSTTG1	CDK6	red	TRUE	TRUE	FALSE	Brain
BBI12-CDK6.Con7_11_Overlay_XY	129_1491	EC-amp	Focal-amp	EC-amp	EC-amp	0.809542	-0.15275	CCFSTTG1	CDK6	red	TRUE	TRUE	FALSE	Brain
BBI12-CDK6.Con7_11_Overlay_XY	148_64	EC-amp	Focal-amp	EC-amp	EC-amp	0.809542	-0.15275	CCFSTTG1	CDK6	red	TRUE	TRUE	FALSE	Brain
BBI12-CDK6.Con7_11_Overlay_XY	165_293	EC-amp	No_Prediction (Low_CENT_Brightness)	EC-amp	EC-amp	0.809542	-0.15275	CCFSTTG1	CDK6	red	TRUE	TRUE	FALSE	Brain
BBI12-CDK6.Con7_11_Overlay_XY	163_1716	EC-amp	Focal-amp	EC-amp	EC-amp	0.809542	-0.15275	CCFSTTG1	CDK6	red	TRUE	TRUE	FALSE	Brain
BBI12-CDK6.Con7_11_Overlay_XY	177_625	EC-amp	Focal-amp	EC-amp	EC-amp	0.809542	-0.15275	CCFSTTG1	CDK6	red	TRUE	TRUE	FALSE	Brain
BBI12-CDK6.Con7_11_Overlay_XY	211_705	EC-amp	Focal-amp	EC-amp	EC-amp	0.809542	-0.15275	CCFSTTG1	CDK6	red	TRUE	TRUE	FALSE	Brain
BBI12-CDK6.Con7_11_Overlay_XY	252_301	EC-amp	Focal-amp	EC-amp	EC-amp	0.809542	-0.15275	CCFSTTG1	CDK6	red	TRUE	TRUE	FALSE	Brain
BBI12-CDK6.Con7_11_Overlay_XY	249_100	EC-amp	Focal-amp	EC-amp	EC-amp	0.809542	-0.15275	CCFSTTG1	CDK6	red	TRUE	TRUE	FALSE	Brain
BBI12-CDK6.Con7_11_Overlay_XY	247_1875	EC-amp	Focal-amp	EC-amp	EC-amp	0.809542	-0.15275	CCFSTTG1	CDK6	red	TRUE	TRUE	FALSE	Brain
BBI12-CDK6.Con7_11_Overlay_XY	231_778	No-amp	Focal-amp	No-amp	EC-amp	0.809542	-0.15275	CCFSTTG1	CDK6	red	TRUE	TRUE	FALSE	Brain
BBI12-CDK6.Con7_11_Overlay_XY	274_1721	EC-amp	Focal-amp	EC-amp	EC-amp	0.809542	-0.15275	CCFSTTG1	CDK6	red	TRUE	TRUE	FALSE	Brain
BBI12-CDK6.Con7_11_Overlay_XY	300_1595	EC-amp	Focal-amp	EC-amp	EC-amp	0.809542	-0.15275	CCFSTTG1	CDK6	red	TRUE	TRUE	FALSE	Brain
BBI12-CDK6.Con7_11_Overlay_XY	296_1074	EC-amp	Focal-amp	EC-amp	EC-amp	0.809542	-0.15275	CCFSTTG1	CDK6	red	TRUE	TRUE	FALSE	Brain
BBI12-CDK6.Con7_11_Overlay_XY	311_909	EC-amp	Focal-amp	EC-amp	EC-amp	0.809542	-0.15275	CCFSTTG1	CDK6	red	TRUE	TRUE	FALSE	Brain
BBI12-CDK6.Con7_11_Overlay_XY	361_1249	EC-amp	Focal-amp	EC-amp	EC-amp	0.809542	-0.15275	CCFSTTG1	CDK6	red	TRUE	TRUE	FALSE	Brain
BBI12-CDK6.Con7_11_Overlay_XY	336_457	HSR-amp	Focal-amp	HSR-amp	EC-amp	0.809542	-0.15275	CCFSTTG1	CDK6	red	TRUE	TRUE	FALSE	Brain
BBI12-CDK6.Con7_11_Overlay_XY	354_116	EC-amp	Focal-amp	EC-amp	EC-amp	0.809542	-0.15275	CCFSTTG1	CDK6	red	TRUE	TRUE	FALSE	Brain
BBI12-CDK6.Con7_11_Overlay_XY	381_1383	EC-amp	Focal-amp	EC-amp	EC-amp	0.809542	-0.15275	CCFSTTG1	CDK6	red	TRUE	TRUE	FALSE	Brain
BBI12-CDK6.Con7_11_Overlay_XY	379_589	EC-amp	Focal-amp	EC-amp	EC-amp	0.809542	-0.15275	CCFSTTG1	CDK6	red	TRUE	TRUE	FALSE	Brain
BBI12-CDK6.Con7_11_Overlay_XY	384_1739	HSR-amp	Focal-amp	HSR-amp	EC-amp	0.809542	-0.15275	CCFSTTG1	CDK6	red	TRUE	TRUE	FALSE	Brain
BBI12-CDK6.Con7_11_Overlay_XY	392_1820	EC-amp	Focal-amp	EC-amp	EC-amp	0.809542	-0.15275	CCFSTTG1	CDK6	red	TRUE	TRUE	FALSE	Brain
BBI12-CDK6.Con7_11_Overlay_XY	396_959	HSR-amp	Focal-amp	HSR-amp	EC-amp	0.809542	-0.15275	CCFSTTG1	CDK6	red	TRUE	TRUE	FALSE	Brain
BBI12-CDK6.Con7_11_Overlay_XY	427_862	No-amp	No-amp	HSR-amp	EC-amp	0.809542	-0.15275	CCFSTTG1	CDK6	red	TRUE	TRUE	FALSE	Brain
BBI12-CDK6.Con7_11_Overlay_XY	444_477	EC-amp	Focal-amp	EC-amp	EC-amp	0.809542	-0.15275	CCFSTTG1	CDK6	red	TRUE	TRUE	FALSE	Brain
BBI12-CDK6.Con7_11_Overlay_XY	483_1328	EC-amp	Focal-amp	EC-amp	EC-amp	0.809542	-0.15275	CCFSTTG1	CDK6	red	TRUE	TRUE	FALSE	Brain
BBI12-CDK6.Con7_11_Overlay_XY	524_174	EC-amp	Focal-amp	EC-amp	EC-amp	0.809542	-0.15275	CCFSTTG1	CDK6	red	TRUE	TRUE	FALSE	Brain
BBI12-CDK6.Con7_11_Overlay_XY	526_1155	EC-amp	Focal-amp	EC-amp	EC-amp	0.809542	-0.15275	CCFSTTG1	CDK6	red	TRUE	TRUE	FALSE	Brain
BBI12-CDK6.Con7_11_Overlay_XY	567_406	No-amp	Focal-amp	No-amp	EC-amp	0.809542	-0.15275	CCFSTTG1	CDK6	red	TRUE	TRUE	FALSE	Brain
BBI12-CDK6.Con7_11_Overlay_XY	562_1745	EC-amp	Focal-amp	EC-amp	EC-amp	0.809542	-0.15275	CCFSTTG1	CDK6	red	TRUE	TRUE	FALSE	Brain
BBI12-CDK6.Con7_11_Overlay_XY	565_22	HSR-amp	Focal-amp	HSR-amp	EC-amp	0.809542	-0.15275	CCFSTTG1	CDK6	red	TRUE	TRUE	FALSE	Brain
BBI12-CDK6.Con7_11_Overlay_XY	607_1634	EC-amp	Focal-amp	EC-amp	EC-amp	0.809542	-0.15275	CCFSTTG1	CDK6	red	TRUE	TRUE	FALSE	Brain
BBI12-CDK6.Con7_11_Overlay_XY	605_1316	EC-amp	Focal-amp	EC-amp	EC-amp	0.809542	-0.15275	CCFSTTG1	CDK6	red	TRUE	TRUE	FALSE	Brain
BBI12-CDK6.Con7_11_Overlay_XY	635_212	HSR-amp	Focal-amp	HSR-amp	EC-amp	0.809542	-0.15275	CCFSTTG1	CDK6	red	TRUE	TRUE	FALSE	Brain
BBI12-CDK6.Con7_11_Overlay_XY	646_1516	EC-amp	Focal-amp	EC-amp	EC-amp	0.809542	-0.15275	CCFSTTG1	CDK6	red	TRUE	TRUE	FALSE	Brain
BBI12-CDK6.Con7_11_Overlay_XY	636_107	EC-amp	Focal-amp	EC-amp	EC-amp	0.809542	-0.15275	CCFSTTG1	CDK6	red	TRUE	TRUE	FALSE	Brain
BBI12-CDK6.Con7_11_Overlay_XY	666_540	EC-amp	Focal-amp	EC-amp	EC-amp	0.809542	-0.15275	CCFSTTG1	CDK6	red	TRUE	TRUE	FALSE	Brain
BBI12-CDK6.Con7_11_Overlay_XY	673_887	EC-amp	Focal-amp	EC-amp	EC-amp	0.809542	-0.15275	CCFSTTG1	CDK6	red	TRUE	TRUE	FALSE	Brain
BBI12-CDK6.Con7_11_Overlay_XY	686_1183	HSR-amp	Focal-amp	HSR-amp	EC-amp	0.809542	-0.15275	CCFSTTG1	CDK6	red	TRUE	TRUE	FALSE	Brain
BBI12-CDK6.Con7_11_Overlay_XY	694_1787	No-amp	No-amp	HSR-amp	EC-amp	0.809542	-0.15275	CCFSTTG1	CDK6	red	TRUE	TRUE	FALSE	Brain
BBI12-CDK6.Con7_11_Overlay_XY	745_1391	EC-amp	Focal-amp	EC-amp	EC-amp	0.809542	-0.15275	CCFSTTG1	CDK6	red	TRUE	TRUE	FALSE	Brain
BBI12-CDK6.Con7_11_Overlay_XY	767_121	EC-amp	Focal-amp	EC-amp	EC-amp	0.809542	-0.15275	CCFSTTG1	CDK6	red	TRUE	TRUE	FALSE	Brain
BBI12-CDK6.Con7_11_Overlay_XY	801_910	EC-amp	Focal-amp	EC-amp	EC-amp	0.809542	-0.15275	CCFSTTG1	CDK6	red	TRUE	TRUE	FALSE	Brain
BBI12-CDK6.Con7_11_Overlay_XY	813_262	EC-amp	No_Prediction (Low_CENT_Brightness)	EC-amp	EC-amp	0.809542	-0.15275	CCFSTTG1	CDK6	red	TRUE	TRUE	FALSE	Brain
BBI12-CDK6.Con7_11_Overlay_XY	866_645	EC-amp	Focal-amp	EC-amp	EC-amp	0.809542	-0.15275	CCFSTTG1	CDK6	red	TRUE	TRUE	FALSE	Brain
BBI12-CDK6.Con7_11_Overlay_XY	874_1897	EC-amp	Focal-amp	EC-amp	EC-amp	0.809542	-0.15275	CCFSTTG1	CDK6	red	TRUE	TRUE	FALSE	Brain
BBI12-CDK6.Con7_11_Overlay_XY	909_465	EC-amp	Focal-amp	EC-amp	EC-amp	0.809542	-0.15275	CCFSTTG1	CDK6	red	TRUE	TRUE	FALSE	Brain
BBI12-CDK6.Con7_11_Overlay_XY	931_339	EC-amp	Focal-amp	EC-amp	EC-amp	0.809542	-0.15275	CCFSTTG1	CDK6	red	TRUE	TRUE	FALSE	Brain
BBI12-CDK6.Con7_11_Overlay_XY	927_1007	EC-amp	Focal-amp	EC-amp	EC-amp	0.809542	-0.15275	CCFSTTG1	CDK6	red	TRUE	TRUE	FALSE	Brain
BBI12-CDK6.Con7_11_Overlay_XY	944_912	No-amp	No-amp	No-amp	EC-amp	0.809542	-0.15275	CCFSTTG1	CDK6	red	TRUE	TRUE	FALSE	Brain
BBI12-CDK6.Con7_11_Overlay_XY	989_1824	HSR-amp	Focal-amp	HSR-amp	EC-amp	0.809542	-0.15275	CCFSTTG1	CDK6	red	TRUE	TRUE	FALSE	Brain
BBI12-CDK6.Con7_11_Overlay_XY	1016_475	EC-amp	Focal-amp	EC-amp	EC-amp	0.809542	-0.15275	CCFSTTG1	CDK6	red	TRUE	TRUE	FALSE	Brain
BBI12-CDK6.Con7_11_Overlay_XY	1018_1249	HSR-amp	Focal-amp	HSR-amp	EC-amp	0.809542	-0.15275	CCFSTTG1	CDK6	red	TRUE	TRUE	FALSE	Brain
BBI12-CDK6.Con7_11_Overlay_XY	1038_968	No-amp	Focal-amp	No-amp	EC-amp	0.809542	-0.15275	CCFSTTG1	CDK6	red	TRUE	TRUE	FALSE	Brain
BBI12-CDK6.Con7_11_Overlay_XY	1054_47	No-amp	No-amp	No-amp	EC-amp	0.809542	-0.15275	CCFSTTG1	CDK6	red	TRUE	TRUE	FALSE	Brain
BBI12-CDK6.Con7_11_Overlay_XY	1095_222	EC-amp	Focal-amp	EC-amp	EC-amp	0.809542	-0.15275	CCFSTTG1	CDK6	red	TRUE	TRUE	FALSE	Brain
BBI12-CDK6.Con7_11_Overlay_XY	1073_880	EC-amp	Focal-amp	EC-amp	EC-amp	0.809542	-0.15275	CCFSTTG1	CDK6	red	TRUE	TRUE	FALSE	Brain
BBI12-CDK6.Con7_11_Overlay_XY	1076_1158	HSR-amp	Focal-amp	HSR-amp	EC-amp	0.809542	-0.15275	CCFSTTG1	CDK6	red	TRUE	TRUE	FALSE	Brain
BBI12-CDK6.Con7_11_Overlay_XY	1088_1075	EC-amp	Focal-amp	EC-amp	EC-amp	0.809542	-0.15275	CCFSTTG1	CDK6	red	TRUE	TRUE	FALSE	Brain
BBI12-CDK6.Con7_11_Overlay_XY	1171_1787	EC-amp	Focal-amp	EC-amp	EC-amp	0.809542	-0.15275	CCFSTTG1	CDK6	red	TRUE	TRUE	FALSE	Brain
BBI12-CDK6.Con7_11_Overlay_XY	1188_664	EC-amp	Focal-amp	EC-amp	EC-amp	0.809542	-0.15275	CCFSTTG1	CDK6	red	TRUE	TRUE	FALSE	Brain
BBI12-CDK6.Con7_11_Overlay_XY	1215_427	EC-amp	Focal-amp	EC-amp	EC-amp	0.809542	-0.15275	CCFSTTG1	CDK6	red	TRUE	TRUE	FALSE	Brain
BBI12-CDK6.Con7_11_Overlay_XY	1206_1024	HSR-amp	Focal-amp	HSR-amp	EC-amp	0.809542	-0.15275	CCFSTTG1	CDK6	red	TRUE	TRUE	FALSE	Brain
BBI12-CDK6.Con7_11_Overlay_XY	1216_266	EC-amp	Focal-amp	EC-amp	EC-amp	0.809542	-0.15275	CCFSTTG1	CDK6	red	TRUE	TRUE	FALSE	Brain
BBI12-CDK6.Con7_11_Overlay_XY	1236_906	EC-amp	Focal-amp	EC-amp	EC-amp	0.809542	-0.15275	CCFSTTG1	CDK6	red	TRUE	TRUE	FALSE	Brain
BBI12-CDK6.Con7_11_Overlay_XY	1277_1882	EC-amp	Focal-amp	EC-amp	EC-amp	0.809542	-0.15275	CCFSTTG1	CDK6	red	TRUE	TRUE	FALSE	Brain
BBI12-CDK6.Con7_11_Overlay_XY	1252_1342	EC-amp	Focal-amp	EC-amp	EC-amp	0.809542	-0.15275	CCFSTTG1	CDK6	red	TRUE	TRUE	FALSE	Brain
BBI12-CDK6.Con7_11_Overlay_XY	1260_1197	EC-amp	Focal-amp	EC-amp	EC-amp	0.809542	-0.15275	CCFSTTG1	CDK6	red	TRUE	TRUE	FALSE	Brain
BBI12-CDK6.Con7_11_Overlay_XY	1286_1761	EC-amp	Focal-amp	EC-amp	EC-amp	0.809542	-0.15275	CCFSTTG1	CDK6	red	TRUE	TRUE	FALSE	Brain
BBI12-CDK6.Con7_11_Overlay_XY	1310_690	HSR-amp	Focal-amp	HSR-amp	EC-amp	0.809542	-0.15275	CCFSTTG1	CDK6	red	TRUE	TRUE	FALSE	Brain
BBI12-CDK6.Con7_11_Overlay_XY	1324_1375	EC-amp	Focal-amp	EC-amp	EC-amp	0.809542	-0.15275	CCFSTTG1	CDK6	red	TRUE	TRUE	FALSE	Brain
BBI12-CDK6.Con7_11_Overlay_XY	1337_984	EC-amp	Focal-amp	EC-amp	EC-amp	0.809542	-0.15275	CCFSTTG1	CDK6	red	TRUE	TRUE	FALSE	Brain
BBI12-CDK6.Con7_11_Overlay_XY	1351_1126	EC-amp	Focal-amp	EC-amp	EC-amp	0.809542	-0.15275	CCFSTTG1	CDK6	red	TRUE	TRUE	FALSE	Brain
BBI12-CDK6.Con7_11_Overlay_XY	1394_1460	EC-amp	Focal-amp	EC-amp	EC-amp	0.809542	-0.15275	CCFSTTG1	CDK6	red	TRUE	TRUE	FALSE	Brain
BBI12-CDK6.Con7_11_Overlay_XY	1407_809	EC-amp	Focal-amp	EC-amp	EC-amp	0.809542	-0.15275	CCFSTTG1	CDK6	red	TRUE	TRUE	FALSE	Brain
BBI12-CDK6.Con7_11_Overlay_XY	1421_480	EC-amp	Focal-amp	EC-amp	EC-amp	0.809542	-0.15275	CCFSTTG1	CDK6	red	TRUE	TRUE	FALSE	Brain
BBI12-CDK6.Con7_11_Overlay_XY	1423_57	HSR-amp	Focal-amp	HSR-amp	EC-amp	0.809542	-0.15275	CCFSTTG1	CDK6	red	TRUE	TRUE	FALSE	Brain
BBI12-CDK6.Con7_11_Overlay_XY	1424_701	No-amp	No-amp	EC-amp	EC-amp	0.809542	-0.15275	CCFSTTG1	CDK6	red	TRUE	TRUE	FALSE	Brain
BBI12-CDK6.Con7_11_Overlay_XY	1430_1002	EC-amp	Focal-amp	EC-amp	EC-amp	0.809542	-0.15275	CCFSTTG1	CDK6	red	TRUE	TRUE	FALSE	Brain
BBI12-CDK6.Con7_14_Overlay_XY	18_781	EC-amp	Focal-amp	EC-amp	EC-amp	1.73267	-0.24968	CCFSTTG1	CDK6	red	TRUE	TRUE	FALSE	Brain
BBI12-CDK6.Con7_14_Overlay_XY	34_985	EC-amp	Focal-amp	EC-amp	EC-amp	1.73267	-0.24968	CCFSTTG1	CDK6	red	TRUE	TRUE	FALSE	Brain
BBI12-CDK6.Con7_14_Overlay_XY	32_1693	HSR-amp	No_Prediction (Low_CENT_Brightness)	HSR-amp	EC-amp	1.73267	-0.24968	CCFSTTG1	CDK6	red	TRUE	TRUE	FALSE	Brain
BBI12-CDK6.Con7_14_Overlay_XY	18_1903	HSR-amp	Focal-amp	HSR-amp	EC-amp	1.73267	-0.24968	CCFSTTG1	CDK6	red	TRUE	TRUE	FALSE	Brain
BBI12-CDK6.Con7_14_Overlay_XY	61_161	EC-amp	Focal-amp	EC-amp	EC-amp	1.73267	-0.24968	CCFSTTG1	CDK6	red	TRUE	TRUE	FALSE	Brain
BBI12-CDK6.Con7_14_Overlay_XY	58_1798	EC-amp	Focal-amp	EC-amp	EC-amp	1.73267	-0.24968	CCFSTTG1	CDK6	red	TRUE	TRUE	FALSE	Brain
BBI12-CDK6.Con7_14_Overlay_XY	109_1557	EC-amp	Focal-amp	EC-amp	EC-amp	1.73267	-0.24968	CCFSTTG1	CDK6	red	TRUE	TRUE	FALSE	Brain
BBI12-CDK6.Con7_14_Overlay_XY	115_375	EC-amp	Focal-amp	EC-amp	EC-amp	1.73267	-0.24968	CCFSTTG1	CDK6	red	TRUE	TRUE	FALSE	Brain
BBI12-CDK6.Con7_14_Overlay_XY	119_648	EC-amp	Focal-amp	EC-amp	EC-amp	1.73267	-0.24968	CCFSTTG1	CDK6	red	TRUE	TRUE	FALSE	Brain
BBI12-CDK6.Con7_14_Overlay_XY	112_1725	EC-amp	Focal-amp	EC-amp	EC-amp	1.73267	-0.24968	CCFSTTG1	CDK6	red	TRUE	TRUE	FALSE	Brain
BBI12-CDK6.Con7_14_Overlay_XY	150_956	EC-amp	Focal-amp	EC-amp	EC-amp	1.73267	-0.24968	CCFSTTG1	CDK6	red	TRUE	TRUE	FALSE	Brain
BBI12-CDK6.Con7_14_Overlay_XY	149_511	EC-amp	Focal-amp	EC-amp	EC-amp	1.73267	-0.24968	CCFSTTG1	CDK6	red	TRUE	TRUE	FALSE	Brain
BBI12-CDK6.Con7_14_Overlay_XY	141_39	EC-amp	No_Prediction (Low_CENT_Brightness)	EC-amp	EC-amp	1.73267	-0.24968	CCFSTTG1	CDK6	red	TRUE	TRUE	FALSE	Brain
BBI12-CDK6.Con7_14_Overlay_XY	164_75	EC-amp	Focal-amp	EC-amp	EC-amp	1.73267	-0.24968	CCFSTTG1	CDK6	red	TRUE	TRUE	FALSE	Brain
BBI12-CDK6.Con7_14_Overlay_XY	177_1082	EC-amp	Focal-amp	EC-amp	EC-amp	1.73267	-0.24968	CCFSTTG1	CDK6	red	TRUE	TRUE	FALSE	Brain
BBI12-CDK6.Con7_14_Overlay_XY	165_1307	EC-amp	Focal-amp	EC-amp	EC-amp	1.73267	-0.24968	CCFSTTG1	CDK6	red	TRUE	TRUE	FALSE	Brain
BBI12-CDK6.Con7_14_Overlay_XY	170_133	EC-amp	Focal-amp	EC-amp	EC-amp	1.73267	-0.24968	CCFSTTG1	CDK6	red	TRUE	TRUE	FALSE	Brain
BBI12-CDK6.Con7_14_Overlay_XY	165_1012	HSR-amp	Focal-amp	HSR-amp	EC-amp	1.73267	-0.24968	CCFSTTG1	CDK6	red	TRUE	TRUE	FALSE	Brain
BBI12-CDK6.Con7_14_Overlay_XY	185_1867	EC-amp	Focal-amp	EC-amp	EC-amp	1.73267	-0.24968	CCFSTTG1	CDK6	red	TRUE	TRUE	FALSE	Brain
BBI12-CDK6.Con7_14_Overlay_XY	196_277	EC-amp	Focal-amp	EC-amp	EC-amp	1.73267	-0.24968	CCFSTTG1	CDK6	red	TRUE	TRUE	FALSE	Brain
BBI12-CDK6.Con7_14_Overlay_XY	216_1554	EC-amp	Focal-amp	EC-amp	EC-amp	1.73267	-0.24968	CCFSTTG1	CDK6	red	TRUE	TRUE	FALSE	Brain
BBI12-CDK6.Con7_14_Overlay_XY	207_1412	EC-amp	Focal-amp	EC-amp	EC-amp	1.73267	-0.24968	CCFSTTG1	CDK6	red	TRUE	TRUE	FALSE	Brain
BBI12-CDK6.Con7_14_Overlay_XY	213_1658	EC-amp	Focal-amp	EC-amp	EC-amp	1.73267	-0.24968	CCFSTTG1	CDK6	red	TRUE	TRUE	FALSE	Brain
BBI12-CDK6.Con7_14_Overlay_XY	228_1711	EC-amp	Focal-amp	EC-amp	EC-amp	1.73267	-0.24968	CCFSTTG1	CDK6	red	TRUE	TRUE	FALSE	Brain
BBI12-CDK6.Con7_14_Overlay_XY	244_451	EC-amp	Focal-amp	EC-amp	EC-amp	1.73267	-0.24968	CCFSTTG1	CDK6	red	TRUE	TRUE	FALSE	Brain
BBI12-CDK6.Con7_14_Overlay_XY	244_766	EC-amp	No_Prediction (Low_CENT_Brightness)	EC-amp	EC-amp	1.73267	-0.24968	CCFSTTG1	CDK6	red	TRUE	TRUE	FALSE	Brain
BBI12-CDK6.Con7_14_Overlay_XY	276_1329	EC-amp	Focal-amp	EC-amp	EC-amp	1.73267	-0.24968	CCFSTTG1	CDK6	red	TRUE	TRUE	FALSE	Brain
BBI12-CDK6.Con7_14_Overlay_XY	260_564	EC-amp	Focal-amp	EC-amp	EC-amp	1.73267	-0.24968	CCFSTTG1	CDK6	red	TRUE	TRUE	FALSE	Brain
BBI12-CDK6.Con7_14_Overlay_XY	260_1139	EC-amp	No_Prediction (Low_CENT_Brightness)	EC-amp	EC-amp	1.73267	-0.24968	CCFSTTG1	CDK6	red	TRUE	TRUE	FALSE	Brain
BBI12-CDK6.Con7_14_Overlay_XY	290_1424	EC-amp	Focal-amp	EC-amp	EC-amp	1.73267	-0.24968	CCFSTTG1	CDK6	red	TRUE	TRUE	FALSE	Brain
BBI12-CDK6.Con7_14_Overlay_XY	311_383	EC-amp	Focal-amp	EC-amp	EC-amp	1.73267	-0.24968	CCFSTTG1	CDK6	red	TRUE	TRUE	FALSE	Brain
BBI12-CDK6.Con7_14_Overlay_XY	306_867	EC-amp	Focal-amp	EC-amp	EC-amp	1.73267	-0.24968	CCFSTTG1	CDK6	red	TRUE	TRUE	FALSE	Brain
BBI12-CDK6.Con7_14_Overlay_XY	303_1779	EC-amp	No_Prediction (Low_CENT_Brightness)	EC-amp	EC-amp	1.73267	-0.24968	CCFSTTG1	CDK6	red	TRUE	TRUE	FALSE	Brain
BBI12-CDK6.Con7_14_Overlay_XY	293_1065	EC-amp	No_Prediction (Low_CENT_Brightness)	EC-amp	EC-amp	1.73267	-0.24968	CCFSTTG1	CDK6	red	TRUE	TRUE	FALSE	Brain
BBI12-CDK6.Con7_14_Overlay_XY	343_738	EC-amp	Focal-amp	EC-amp	EC-amp	1.73267	-0.24968	CCFSTTG1	CDK6	red	TRUE	TRUE	FALSE	Brain
BBI12-CDK6.Con7_14_Overlay_XY	358_571	EC-amp	Focal-amp	EC-amp	EC-amp	1.73267	-0.24968	CCFSTTG1	CDK6	red	TRUE	TRUE	FALSE	Brain
BBI12-CDK6.Con7_14_Overlay_XY	364_1352	EC-amp	Focal-amp	EC-amp	EC-amp	1.73267	-0.24968	CCFSTTG1	CDK6	red	TRUE	TRUE	FALSE	Brain
BBI12-CDK6.Con7_14_Overlay_XY	377_1520	EC-amp	Focal-amp	EC-amp	EC-amp	1.73267	-0.24968	CCFSTTG1	CDK6	red	TRUE	TRUE	FALSE	Brain
BBI12-CDK6.Con7_14_Overlay_XY	395_1866	EC-amp	Focal-amp	EC-amp	EC-amp	1.73267	-0.24968	CCFSTTG1	CDK6	red	TRUE	TRUE	FALSE	Brain
BBI12-CDK6.Con7_14_Overlay_XY	423_24	EC-amp	No_Prediction (Low_CENT_Brightness)	EC-amp	EC-amp	1.73267	-0.24968	CCFSTTG1	CDK6	red	TRUE	TRUE	FALSE	Brain
BBI12-CDK6.Con7_14_Overlay_XY	453_845	EC-amp	Focal-amp	EC-amp	EC-amp	1.73267	-0.24968	CCFSTTG1	CDK6	red	TRUE	TRUE	FALSE	Brain
BBI12-CDK6.Con7_14_Overlay_XY	476_530	EC-amp	Focal-amp	EC-amp	EC-amp	1.73267	-0.24968	CCFSTTG1	CDK6	red	TRUE	TRUE	FALSE	Brain
BBI12-CDK6.Con7_14_Overlay_XY	466_1709	EC-amp	Focal-amp	EC-amp	EC-amp	1.73267	-0.24968	CCFSTTG1	CDK6	red	TRUE	TRUE	FALSE	Brain
BBI12-CDK6.Con7_14_Overlay_XY	488_73	EC-amp	Focal-amp	EC-amp	EC-amp	1.73267	-0.24968	CCFSTTG1	CDK6	red	TRUE	TRUE	FALSE	Brain
BBI12-CDK6.Con7_14_Overlay_XY	494_418	EC-amp	Focal-amp	EC-amp	EC-amp	1.73267	-0.24968	CCFSTTG1	CDK6	red	TRUE	TRUE	FALSE	Brain
BBI12-CDK6.Con7_14_Overlay_XY	487_1904	EC-amp	Focal-amp	EC-amp	EC-amp	1.73267	-0.24968	CCFSTTG1	CDK6	red	TRUE	TRUE	FALSE	Brain
BBI12-CDK6.Con7_14_Overlay_XY	496_1199	EC-amp	Focal-amp	EC-amp	EC-amp	1.73267	-0.24968	CCFSTTG1	CDK6	red	TRUE	TRUE	FALSE	Brain
BBI12-CDK6.Con7_14_Overlay_XY	509_1073	EC-amp	Focal-amp	EC-amp	EC-amp	1.73267	-0.24968	CCFSTTG1	CDK6	red	TRUE	TRUE	FALSE	Brain
BBI12-CDK6.Con7_14_Overlay_XY	507_180	EC-amp	Focal-amp	EC-amp	EC-amp	1.73267	-0.24968	CCFSTTG1	CDK6	red	TRUE	TRUE	FALSE	Brain
BBI12-CDK6.Con7_14_Overlay_XY	523_1445	EC-amp	Focal-amp	EC-amp	EC-amp	1.73267	-0.24968	CCFSTTG1	CDK6	red	TRUE	TRUE	FALSE	Brain
BBI12-CDK6.Con7_14_Overlay_XY	520_275	EC-amp	No_Prediction (Low_CENT_Brightness)	EC-amp	EC-amp	1.73267	-0.24968	CCFSTTG1	CDK6	red	TRUE	TRUE	FALSE	Brain
BBI12-CDK6.Con7_14_Overlay_XY	550_1734	EC-amp	Focal-amp	EC-amp	EC-amp	1.73267	-0.24968	CCFSTTG1	CDK6	red	TRUE	TRUE	FALSE	Brain
BBI12-CDK6.Con7_14_Overlay_XY	581_1562	EC-amp	Focal-amp	EC-amp	EC-amp	1.73267	-0.24968	CCFSTTG1	CDK6	red	TRUE	TRUE	FALSE	Brain
BBI12-CDK6.Con7_14_Overlay_XY	586_925	EC-amp	Focal-amp	EC-amp	EC-amp	1.73267	-0.24968	CCFSTTG1	CDK6	red	TRUE	TRUE	FALSE	Brain
BBI12-CDK6.Con7_14_Overlay_XY	596_138	HSR-amp	Focal-amp	HSR-amp	EC-amp	1.73267	-0.24968	CCFSTTG1	CDK6	red	TRUE	TRUE	FALSE	Brain
BBI12-CDK6.Con7_14_Overlay_XY	602_396	EC-amp	Focal-amp	EC-amp	EC-amp	1.73267	-0.24968	CCFSTTG1	CDK6	red	TRUE	TRUE	FALSE	Brain
BBI12-CDK6.Con7_14_Overlay_XY	616_264	HSR-amp	No_Prediction (Low_CENT_Brightness)	HSR-amp	EC-amp	1.73267	-0.24968	CCFSTTG1	CDK6	red	TRUE	TRUE	FALSE	Brain
BBI12-CDK6.Con7_14_Overlay_XY	637_54	EC-amp	Focal-amp	EC-amp	EC-amp	1.73267	-0.24968	CCFSTTG1	CDK6	red	TRUE	TRUE	FALSE	Brain
BBI12-CDK6.Con7_14_Overlay_XY	643_1228	EC-amp	No_Prediction (Low_CENT_Brightness)	EC-amp	EC-amp	1.73267	-0.24968	CCFSTTG1	CDK6	red	TRUE	TRUE	FALSE	Brain
BBI12-CDK6.Con7_14_Overlay_XY	692_1049	EC-amp	Focal-amp	EC-amp	EC-amp	1.73267	-0.24968	CCFSTTG1	CDK6	red	TRUE	TRUE	FALSE	Brain
BBI12-CDK6.Con7_14_Overlay_XY	673_1377	HSR-amp	Focal-amp	HSR-amp	EC-amp	1.73267	-0.24968	CCFSTTG1	CDK6	red	TRUE	TRUE	FALSE	Brain
BBI12-CDK6.Con7_14_Overlay_XY	712_832	EC-amp	Focal-amp	EC-amp	EC-amp	1.73267	-0.24968	CCFSTTG1	CDK6	red	TRUE	TRUE	FALSE	Brain
BBI12-CDK6.Con7_14_Overlay_XY	721_1457	HSR-amp	Focal-amp	HSR-amp	EC-amp	1.73267	-0.24968	CCFSTTG1	CDK6	red	TRUE	TRUE	FALSE	Brain
BBI12-CDK6.Con7_14_Overlay_XY	715_1695	EC-amp	No_Prediction (Low_CENT_Brightness)	EC-amp	EC-amp	1.73267	-0.24968	CCFSTTG1	CDK6	red	TRUE	TRUE	FALSE	Brain
BBI12-CDK6.Con7_14_Overlay_XY	714_704	EC-amp	Focal-amp	EC-amp	EC-amp	1.73267	-0.24968	CCFSTTG1	CDK6	red	TRUE	TRUE	FALSE	Brain
BBI12-CDK6.Con7_14_Overlay_XY	726_1568	EC-amp	Focal-amp	EC-amp	EC-amp	1.73267	-0.24968	CCFSTTG1	CDK6	red	TRUE	TRUE	FALSE	Brain
BBI12-CDK6.Con7_14_Overlay_XY	723_1141	HSR-amp	No_Prediction (Low_CENT_Brightness)	HSR-amp	EC-amp	1.73267	-0.24968	CCFSTTG1	CDK6	red	TRUE	TRUE	FALSE	Brain
BBI12-CDK6.Con7_14_Overlay_XY	732_75	EC-amp	Focal-amp	EC-amp	EC-amp	1.73267	-0.24968	CCFSTTG1	CDK6	red	TRUE	TRUE	FALSE	Brain
BBI12-CDK6.Con7_14_Overlay_XY	744_297	EC-amp	Focal-amp	EC-amp	EC-amp	1.73267	-0.24968	CCFSTTG1	CDK6	red	TRUE	TRUE	FALSE	Brain
BBI12-CDK6.Con7_14_Overlay_XY	763_395	EC-amp	Focal-amp	EC-amp	EC-amp	1.73267	-0.24968	CCFSTTG1	CDK6	red	TRUE	TRUE	FALSE	Brain
BBI12-CDK6.Con7_14_Overlay_XY	771_1256	EC-amp	No_Prediction (Low_CENT_Brightness)	EC-amp	EC-amp	1.73267	-0.24968	CCFSTTG1	CDK6	red	TRUE	TRUE	FALSE	Brain
BBI12-CDK6.Con7_14_Overlay_XY	773_83	EC-amp	Focal-amp	EC-amp	EC-amp	1.73267	-0.24968	CCFSTTG1	CDK6	red	TRUE	TRUE	FALSE	Brain
BBI12-CDK6.Con7_14_Overlay_XY	818_461	EC-amp	Focal-amp	EC-amp	EC-amp	1.73267	-0.24968	CCFSTTG1	CDK6	red	TRUE	TRUE	FALSE	Brain
BBI12-CDK6.Con7_14_Overlay_XY	847_1267	EC-amp	Focal-amp	EC-amp	EC-amp	1.73267	-0.24968	CCFSTTG1	CDK6	red	TRUE	TRUE	FALSE	Brain
BBI12-CDK6.Con7_14_Overlay_XY	866_517	EC-amp	Focal-amp	EC-amp	EC-amp	1.73267	-0.24968	CCFSTTG1	CDK6	red	TRUE	TRUE	FALSE	Brain
BBI12-CDK6.Con7_14_Overlay_XY	876_45	EC-amp	Focal-amp	EC-amp	EC-amp	1.73267	-0.24968	CCFSTTG1	CDK6	red	TRUE	TRUE	FALSE	Brain
BBI12-CDK6.Con7_14_Overlay_XY	875_860	EC-amp	Focal-amp	EC-amp	EC-amp	1.73267	-0.24968	CCFSTTG1	CDK6	red	TRUE	TRUE	FALSE	Brain
BBI12-CDK6.Con7_14_Overlay_XY	905_202	EC-amp	Focal-amp	EC-amp	EC-amp	1.73267	-0.24968	CCFSTTG1	CDK6	red	TRUE	TRUE	FALSE	Brain
BBI12-CDK6.Con7_14_Overlay_XY	889_1010	EC-amp	Focal-amp	EC-amp	EC-amp	1.73267	-0.24968	CCFSTTG1	CDK6	red	TRUE	TRUE	FALSE	Brain
BBI12-CDK6.Con7_14_Overlay_XY	909_1758	EC-amp	Focal-amp	EC-amp	EC-amp	1.73267	-0.24968	CCFSTTG1	CDK6	red	TRUE	TRUE	FALSE	Brain
BBI12-CDK6.Con7_14_Overlay_XY	904_746	HSR-amp	No_Prediction (Low_CENT_Brightness)	HSR-amp	EC-amp	1.73267	-0.24968	CCFSTTG1	CDK6	red	TRUE	TRUE	FALSE	Brain
BBI12-CDK6.Con7_14_Overlay_XY	912_135	EC-amp	Focal-amp	EC-amp	EC-amp	1.73267	-0.24968	CCFSTTG1	CDK6	red	TRUE	TRUE	FALSE	Brain
BBI12-CDK6.Con7_14_Overlay_XY	928_297	EC-amp	Focal-amp	EC-amp	EC-amp	1.73267	-0.24968	CCFSTTG1	CDK6	red	TRUE	TRUE	FALSE	Brain
BBI12-CDK6.Con7_14_Overlay_XY	907_945	EC-amp	Focal-amp	EC-amp	EC-amp	1.73267	-0.24968	CCFSTTG1	CDK6	red	TRUE	TRUE	FALSE	Brain
BBI12-CDK6.Con7_14_Overlay_XY	941_460	EC-amp	Focal-amp	EC-amp	EC-amp	1.73267	-0.24968	CCFSTTG1	CDK6	red	TRUE	TRUE	FALSE	Brain
BBI12-CDK6.Con7_14_Overlay_XY	953_1252	EC-amp	Focal-amp	EC-amp	EC-amp	1.73267	-0.24968	CCFSTTG1	CDK6	red	TRUE	TRUE	FALSE	Brain
BBI12-CDK6.Con7_14_Overlay_XY	968_604	EC-amp	Focal-amp	EC-amp	EC-amp	1.73267	-0.24968	CCFSTTG1	CDK6	red	TRUE	TRUE	FALSE	Brain
BBI12-CDK6.Con7_14_Overlay_XY	972_1462	EC-amp	Focal-amp	EC-amp	EC-amp	1.73267	-0.24968	CCFSTTG1	CDK6	red	TRUE	TRUE	FALSE	Brain
BBI12-CDK6.Con7_14_Overlay_XY	1015_750	EC-amp	Focal-amp	EC-amp	EC-amp	1.73267	-0.24968	CCFSTTG1	CDK6	red	TRUE	TRUE	FALSE	Brain
BBI12-CDK6.Con7_14_Overlay_XY	995_1368	EC-amp	Focal-amp	EC-amp	EC-amp	1.73267	-0.24968	CCFSTTG1	CDK6	red	TRUE	TRUE	FALSE	Brain
BBI12-CDK6.Con7_14_Overlay_XY	1018_1741	EC-amp	Focal-amp	EC-amp	EC-amp	1.73267	-0.24968	CCFSTTG1	CDK6	red	TRUE	TRUE	FALSE	Brain
BBI12-CDK6.Con7_14_Overlay_XY	1006_1176	EC-amp	No_Prediction (Low_CENT_Brightness)	EC-amp	EC-amp	1.73267	-0.24968	CCFSTTG1	CDK6	red	TRUE	TRUE	FALSE	Brain
BBI12-CDK6.Con7_14_Overlay_XY	1058_951	EC-amp	Focal-amp	EC-amp	EC-amp	1.73267	-0.24968	CCFSTTG1	CDK6	red	TRUE	TRUE	FALSE	Brain
BBI12-CDK6.Con7_14_Overlay_XY	1046_395	EC-amp	No_Prediction (Low_CENT_Brightness)	EC-amp	EC-amp	1.73267	-0.24968	CCFSTTG1	CDK6	red	TRUE	TRUE	FALSE	Brain
BBI12-CDK6.Con7_14_Overlay_XY	1069_626	HSR-amp	Focal-amp	HSR-amp	EC-amp	1.73267	-0.24968	CCFSTTG1	CDK6	red	TRUE	TRUE	FALSE	Brain
BBI12-CDK6.Con7_14_Overlay_XY	1075_449	EC-amp	No_Prediction (Low_CENT_Brightness)	EC-amp	EC-amp	1.73267	-0.24968	CCFSTTG1	CDK6	red	TRUE	TRUE	FALSE	Brain
BBI12-CDK6.Con7_14_Overlay_XY	1105_1648	EC-amp	Focal-amp	EC-amp	EC-amp	1.73267	-0.24968	CCFSTTG1	CDK6	red	TRUE	TRUE	FALSE	Brain
BBI12-CDK6.Con7_14_Overlay_XY	1093_379	EC-amp	Focal-amp	EC-amp	EC-amp	1.73267	-0.24968	CCFSTTG1	CDK6	red	TRUE	TRUE	FALSE	Brain
BBI12-CDK6.Con7_14_Overlay_XY	1114_1083	EC-amp	Focal-amp	EC-amp	EC-amp	1.73267	-0.24968	CCFSTTG1	CDK6	red	TRUE	TRUE	FALSE	Brain
BBI12-CDK6.Con7_14_Overlay_XY	1101_1436	EC-amp	No_Prediction (Low_CENT_Brightness)	EC-amp	EC-amp	1.73267	-0.24968	CCFSTTG1	CDK6	red	TRUE	TRUE	FALSE	Brain
BBI12-CDK6.Con7_14_Overlay_XY	1149_910	EC-amp	Focal-amp	EC-amp	EC-amp	1.73267	-0.24968	CCFSTTG1	CDK6	red	TRUE	TRUE	FALSE	Brain
BBI12-CDK6.Con7_14_Overlay_XY	1163_1277	EC-amp	Focal-amp	EC-amp	EC-amp	1.73267	-0.24968	CCFSTTG1	CDK6	red	TRUE	TRUE	FALSE	Brain
BBI12-CDK6.Con7_14_Overlay_XY	1169_20	EC-amp	No_Prediction (Low_CENT_Brightness)	EC-amp	EC-amp	1.73267	-0.24968	CCFSTTG1	CDK6	red	TRUE	TRUE	FALSE	Brain
BBI12-CDK6.Con7_14_Overlay_XY	1195_1882	EC-amp	Focal-amp	EC-amp	EC-amp	1.73267	-0.24968	CCFSTTG1	CDK6	red	TRUE	TRUE	FALSE	Brain
BBI12-CDK6.Con7_14_Overlay_XY	1199_1426	EC-amp	Focal-amp	EC-amp	EC-amp	1.73267	-0.24968	CCFSTTG1	CDK6	red	TRUE	TRUE	FALSE	Brain
BBI12-CDK6.Con7_14_Overlay_XY	1202_1545	EC-amp	Focal-amp	EC-amp	EC-amp	1.73267	-0.24968	CCFSTTG1	CDK6	red	TRUE	TRUE	FALSE	Brain
BBI12-CDK6.Con7_14_Overlay_XY	1205_657	No-amp	Focal-amp	No-amp	EC-amp	1.73267	-0.24968	CCFSTTG1	CDK6	red	TRUE	TRUE	FALSE	Brain
BBI12-CDK6.Con7_14_Overlay_XY	1220_585	EC-amp	Focal-amp	EC-amp	EC-amp	1.73267	-0.24968	CCFSTTG1	CDK6	red	TRUE	TRUE	FALSE	Brain
BBI12-CDK6.Con7_14_Overlay_XY	1229_321	EC-amp	Focal-amp	EC-amp	EC-amp	1.73267	-0.24968	CCFSTTG1	CDK6	red	TRUE	TRUE	FALSE	Brain
BBI12-CDK6.Con7_14_Overlay_XY	1235_1177	EC-amp	Focal-amp	EC-amp	EC-amp	1.73267	-0.24968	CCFSTTG1	CDK6	red	TRUE	TRUE	FALSE	Brain
BBI12-CDK6.Con7_14_Overlay_XY	1245_490	EC-amp	Focal-amp	EC-amp	EC-amp	1.73267	-0.24968	CCFSTTG1	CDK6	red	TRUE	TRUE	FALSE	Brain
BBI12-CDK6.Con7_14_Overlay_XY	1268_949	EC-amp	Focal-amp	EC-amp	EC-amp	1.73267	-0.24968	CCFSTTG1	CDK6	red	TRUE	TRUE	FALSE	Brain
BBI12-CDK6.Con7_14_Overlay_XY	1277_1039	EC-amp	Focal-amp	EC-amp	EC-amp	1.73267	-0.24968	CCFSTTG1	CDK6	red	TRUE	TRUE	FALSE	Brain
BBI12-CDK6.Con7_14_Overlay_XY	1266_1663	HSR-amp	No_Prediction (Low_CENT_Brightness)	HSR-amp	EC-amp	1.73267	-0.24968	CCFSTTG1	CDK6	red	TRUE	TRUE	FALSE	Brain
BBI12-CDK6.Con7_14_Overlay_XY	1308_1311	EC-amp	Focal-amp	EC-amp	EC-amp	1.73267	-0.24968	CCFSTTG1	CDK6	red	TRUE	TRUE	FALSE	Brain
BBI12-CDK6.Con7_14_Overlay_XY	1305_191	EC-amp	No_Prediction (Low_CENT_Brightness)	EC-amp	EC-amp	1.73267	-0.24968	CCFSTTG1	CDK6	red	TRUE	TRUE	FALSE	Brain
BBI12-CDK6.Con7_14_Overlay_XY	1326_116	EC-amp	Focal-amp	EC-amp	EC-amp	1.73267	-0.24968	CCFSTTG1	CDK6	red	TRUE	TRUE	FALSE	Brain
BBI12-CDK6.Con7_14_Overlay_XY	1337_1585	EC-amp	Focal-amp	EC-amp	EC-amp	1.73267	-0.24968	CCFSTTG1	CDK6	red	TRUE	TRUE	FALSE	Brain
BBI12-CDK6.Con7_14_Overlay_XY	1341_1674	EC-amp	Focal-amp	EC-amp	EC-amp	1.73267	-0.24968	CCFSTTG1	CDK6	red	TRUE	TRUE	FALSE	Brain
BBI12-CDK6.Con7_14_Overlay_XY	1348_595	EC-amp	Focal-amp	EC-amp	EC-amp	1.73267	-0.24968	CCFSTTG1	CDK6	red	TRUE	TRUE	FALSE	Brain
BBI12-CDK6.Con7_14_Overlay_XY	1366_855	EC-amp	No_Prediction (Low_CENT_Brightness)	EC-amp	EC-amp	1.73267	-0.24968	CCFSTTG1	CDK6	red	TRUE	TRUE	FALSE	Brain
BBI12-CDK6.Con7_14_Overlay_XY	1365_8	HSR-amp	No_Prediction (Low_CENT_Brightness)	HSR-amp	EC-amp	1.73267	-0.24968	CCFSTTG1	CDK6	red	TRUE	TRUE	FALSE	Brain
BBI12-CDK6.Con7_14_Overlay_XY	1389_1052	EC-amp	Focal-amp	EC-amp	EC-amp	1.73267	-0.24968	CCFSTTG1	CDK6	red	TRUE	TRUE	FALSE	Brain
BBI12-CDK6.Con7_14_Overlay_XY	1389_1426	EC-amp	Focal-amp	EC-amp	EC-amp	1.73267	-0.24968	CCFSTTG1	CDK6	red	TRUE	TRUE	FALSE	Brain
BBI12-CDK6.Con7_14_Overlay_XY	1406_1188	EC-amp	Focal-amp	EC-amp	EC-amp	1.73267	-0.24968	CCFSTTG1	CDK6	red	TRUE	TRUE	FALSE	Brain
BBI12-CDK6.Con7_14_Overlay_XY	1410_893	HSR-amp	Focal-amp	HSR-amp	EC-amp	1.73267	-0.24968	CCFSTTG1	CDK6	red	TRUE	TRUE	FALSE	Brain
BBI12-CDK6.Con7_14_Overlay_XY	1423_152	HSR-amp	Focal-amp	HSR-amp	EC-amp	1.73267	-0.24968	CCFSTTG1	CDK6	red	TRUE	TRUE	FALSE	Brain
BBI12-CDK6.Con7_14_Overlay_XY	1424_943	EC-amp	Focal-amp	EC-amp	EC-amp	1.73267	-0.24968	CCFSTTG1	CDK6	red	TRUE	TRUE	FALSE	Brain
BBI12-CDK6.Con7_25_Overlay_XY	22_14	EC-amp	Focal-amp	EC-amp	EC-amp	0.642372	1.57722	CCFSTTG1	CDK6	red	TRUE	TRUE	FALSE	Brain
BBI12-CDK6.Con7_25_Overlay_XY	20_227	EC-amp	No_Prediction (Low_CENT_Brightness)	EC-amp	EC-amp	0.642372	1.57722	CCFSTTG1	CDK6	red	TRUE	TRUE	FALSE	Brain
BBI12-CDK6.Con7_25_Overlay_XY	11_1006	EC-amp	No_Prediction (Low_CENT_Brightness)	EC-amp	EC-amp	0.642372	1.57722	CCFSTTG1	CDK6	red	TRUE	TRUE	FALSE	Brain
BBI12-CDK6.Con7_25_Overlay_XY	50_1204	EC-amp	Focal-amp	EC-amp	EC-amp	0.642372	1.57722	CCFSTTG1	CDK6	red	TRUE	TRUE	FALSE	Brain
BBI12-CDK6.Con7_25_Overlay_XY	54_1294	EC-amp	Focal-amp	EC-amp	EC-amp	0.642372	1.57722	CCFSTTG1	CDK6	red	TRUE	TRUE	FALSE	Brain
BBI12-CDK6.Con7_25_Overlay_XY	108_862	EC-amp	No_Prediction (Low_CENT_Brightness)	EC-amp	EC-amp	0.642372	1.57722	CCFSTTG1	CDK6	red	TRUE	TRUE	FALSE	Brain
BBI12-CDK6.Con7_25_Overlay_XY	132_1409	EC-amp	Focal-amp	EC-amp	EC-amp	0.642372	1.57722	CCFSTTG1	CDK6	red	TRUE	TRUE	FALSE	Brain
BBI12-CDK6.Con7_25_Overlay_XY	144_227	EC-amp	Focal-amp	EC-amp	EC-amp	0.642372	1.57722	CCFSTTG1	CDK6	red	TRUE	TRUE	FALSE	Brain
BBI12-CDK6.Con7_25_Overlay_XY	151_385	EC-amp	No_Prediction (Low_CENT_Brightness)	EC-amp	EC-amp	0.642372	1.57722	CCFSTTG1	CDK6	red	TRUE	TRUE	FALSE	Brain
BBI12-CDK6.Con7_25_Overlay_XY	181_1159	EC-amp	No_Prediction (Low_CENT_Brightness)	EC-amp	EC-amp	0.642372	1.57722	CCFSTTG1	CDK6	red	TRUE	TRUE	FALSE	Brain
BBI12-CDK6.Con7_25_Overlay_XY	177_1072	EC-amp	Focal-amp	EC-amp	EC-amp	0.642372	1.57722	CCFSTTG1	CDK6	red	TRUE	TRUE	FALSE	Brain
BBI12-CDK6.Con7_25_Overlay_XY	222_1444	EC-amp	Focal-amp	EC-amp	EC-amp	0.642372	1.57722	CCFSTTG1	CDK6	red	TRUE	TRUE	FALSE	Brain
BBI12-CDK6.Con7_25_Overlay_XY	235_582	EC-amp	Focal-amp	EC-amp	EC-amp	0.642372	1.57722	CCFSTTG1	CDK6	red	TRUE	TRUE	FALSE	Brain
BBI12-CDK6.Con7_25_Overlay_XY	238_705	EC-amp	Focal-amp	EC-amp	EC-amp	0.642372	1.57722	CCFSTTG1	CDK6	red	TRUE	TRUE	FALSE	Brain
BBI12-CDK6.Con7_25_Overlay_XY	265_27	EC-amp	No_Prediction (Low_CENT_Brightness)	EC-amp	EC-amp	0.642372	1.57722	CCFSTTG1	CDK6	red	TRUE	TRUE	FALSE	Brain
BBI12-CDK6.Con7_25_Overlay_XY	317_1526	EC-amp	Focal-amp	EC-amp	EC-amp	0.642372	1.57722	CCFSTTG1	CDK6	red	TRUE	TRUE	FALSE	Brain
BBI12-CDK6.Con7_25_Overlay_XY	321_960	EC-amp	Focal-amp	EC-amp	EC-amp	0.642372	1.57722	CCFSTTG1	CDK6	red	TRUE	TRUE	FALSE	Brain
BBI12-CDK6.Con7_25_Overlay_XY	318_299	EC-amp	No_Prediction (Low_CENT_Brightness)	EC-amp	EC-amp	0.642372	1.57722	CCFSTTG1	CDK6	red	TRUE	TRUE	FALSE	Brain
BBI12-CDK6.Con7_25_Overlay_XY	346_857	EC-amp	Focal-amp	EC-amp	EC-amp	0.642372	1.57722	CCFSTTG1	CDK6	red	TRUE	TRUE	FALSE	Brain
BBI12-CDK6.Con7_25_Overlay_XY	341_570	EC-amp	Focal-amp	EC-amp	EC-amp	0.642372	1.57722	CCFSTTG1	CDK6	red	TRUE	TRUE	FALSE	Brain
BBI12-CDK6.Con7_25_Overlay_XY	354_691	EC-amp	No_Prediction (Low_CENT_Brightness)	EC-amp	EC-amp	0.642372	1.57722	CCFSTTG1	CDK6	red	TRUE	TRUE	FALSE	Brain
BBI12-CDK6.Con7_25_Overlay_XY	389_1119	HSR-amp	Focal-amp	HSR-amp	EC-amp	0.642372	1.57722	CCFSTTG1	CDK6	red	TRUE	TRUE	FALSE	Brain
BBI12-CDK6.Con7_25_Overlay_XY	423_1246	EC-amp	No_Prediction (Low_CENT_Brightness)	EC-amp	EC-amp	0.642372	1.57722	CCFSTTG1	CDK6	red	TRUE	TRUE	FALSE	Brain
BBI12-CDK6.Con7_25_Overlay_XY	463_252	EC-amp	Focal-amp	EC-amp	EC-amp	0.642372	1.57722	CCFSTTG1	CDK6	red	TRUE	TRUE	FALSE	Brain
BBI12-CDK6.Con7_25_Overlay_XY	473_487	EC-amp	Focal-amp	EC-amp	EC-amp	0.642372	1.57722	CCFSTTG1	CDK6	red	TRUE	TRUE	FALSE	Brain
BBI12-CDK6.Con7_25_Overlay_XY	520_1902	EC-amp	Focal-amp	EC-amp	EC-amp	0.642372	1.57722	CCFSTTG1	CDK6	red	TRUE	TRUE	FALSE	Brain
BBI12-CDK6.Con7_25_Overlay_XY	555_1141	HSR-amp	No_Prediction (Low_CENT_Brightness)	HSR-amp	EC-amp	0.642372	1.57722	CCFSTTG1	CDK6	red	TRUE	TRUE	FALSE	Brain
BBI12-CDK6.Con7_25_Overlay_XY	555_656	No-amp	Focal-amp	No-amp	EC-amp	0.642372	1.57722	CCFSTTG1	CDK6	red	TRUE	TRUE	FALSE	Brain
BBI12-CDK6.Con7_25_Overlay_XY	588_467	EC-amp	Focal-amp	EC-amp	EC-amp	0.642372	1.57722	CCFSTTG1	CDK6	red	TRUE	TRUE	FALSE	Brain
BBI12-CDK6.Con7_25_Overlay_XY	593_1707	EC-amp	Focal-amp	EC-amp	EC-amp	0.642372	1.57722	CCFSTTG1	CDK6	red	TRUE	TRUE	FALSE	Brain
BBI12-CDK6.Con7_25_Overlay_XY	599_55	EC-amp	Focal-amp	EC-amp	EC-amp	0.642372	1.57722	CCFSTTG1	CDK6	red	TRUE	TRUE	FALSE	Brain
BBI12-CDK6.Con7_25_Overlay_XY	601_1281	EC-amp	Focal-amp	EC-amp	EC-amp	0.642372	1.57722	CCFSTTG1	CDK6	red	TRUE	TRUE	FALSE	Brain
BBI12-CDK6.Con7_25_Overlay_XY	634_1581	EC-amp	Focal-amp	EC-amp	EC-amp	0.642372	1.57722	CCFSTTG1	CDK6	red	TRUE	TRUE	FALSE	Brain
BBI12-CDK6.Con7_25_Overlay_XY	638_1098	EC-amp	Focal-amp	EC-amp	EC-amp	0.642372	1.57722	CCFSTTG1	CDK6	red	TRUE	TRUE	FALSE	Brain
BBI12-CDK6.Con7_25_Overlay_XY	656_628	EC-amp	Focal-amp	EC-amp	EC-amp	0.642372	1.57722	CCFSTTG1	CDK6	red	TRUE	TRUE	FALSE	Brain
BBI12-CDK6.Con7_25_Overlay_XY	674_538	EC-amp	Focal-amp	EC-amp	EC-amp	0.642372	1.57722	CCFSTTG1	CDK6	red	TRUE	TRUE	FALSE	Brain
BBI12-CDK6.Con7_25_Overlay_XY	696_1321	EC-amp	Focal-amp	EC-amp	EC-amp	0.642372	1.57722	CCFSTTG1	CDK6	red	TRUE	TRUE	FALSE	Brain
BBI12-CDK6.Con7_25_Overlay_XY	734_1893	EC-amp	Focal-amp	EC-amp	EC-amp	0.642372	1.57722	CCFSTTG1	CDK6	red	TRUE	TRUE	FALSE	Brain
BBI12-CDK6.Con7_25_Overlay_XY	737_1107	EC-amp	Focal-amp	EC-amp	EC-amp	0.642372	1.57722	CCFSTTG1	CDK6	red	TRUE	TRUE	FALSE	Brain
BBI12-CDK6.Con7_25_Overlay_XY	756_705	EC-amp	Focal-amp	EC-amp	EC-amp	0.642372	1.57722	CCFSTTG1	CDK6	red	TRUE	TRUE	FALSE	Brain
BBI12-CDK6.Con7_25_Overlay_XY	775_1511	EC-amp	Focal-amp	EC-amp	EC-amp	0.642372	1.57722	CCFSTTG1	CDK6	red	TRUE	TRUE	FALSE	Brain
BBI12-CDK6.Con7_25_Overlay_XY	794_1444	EC-amp	Focal-amp	EC-amp	EC-amp	0.642372	1.57722	CCFSTTG1	CDK6	red	TRUE	TRUE	FALSE	Brain
BBI12-CDK6.Con7_25_Overlay_XY	823_546	EC-amp	No_Prediction (Low_CENT_Brightness)	EC-amp	EC-amp	0.642372	1.57722	CCFSTTG1	CDK6	red	TRUE	TRUE	FALSE	Brain
BBI12-CDK6.Con7_25_Overlay_XY	840_770	EC-amp	Focal-amp	EC-amp	EC-amp	0.642372	1.57722	CCFSTTG1	CDK6	red	TRUE	TRUE	FALSE	Brain
BBI12-CDK6.Con7_25_Overlay_XY	852_1749	EC-amp	Focal-amp	EC-amp	EC-amp	0.642372	1.57722	CCFSTTG1	CDK6	red	TRUE	TRUE	FALSE	Brain
BBI12-CDK6.Con7_25_Overlay_XY	865_141	EC-amp	Focal-amp	EC-amp	EC-amp	0.642372	1.57722	CCFSTTG1	CDK6	red	TRUE	TRUE	FALSE	Brain
BBI12-CDK6.Con7_25_Overlay_XY	860_456	HSR-amp	Focal-amp	HSR-amp	EC-amp	0.642372	1.57722	CCFSTTG1	CDK6	red	TRUE	TRUE	FALSE	Brain
BBI12-CDK6.Con7_25_Overlay_XY	892_6	No-amp	No_Prediction (Low_CENT_Brightness)	No-amp	EC-amp	0.642372	1.57722	CCFSTTG1	CDK6	red	TRUE	TRUE	FALSE	Brain
BBI12-CDK6.Con7_25_Overlay_XY	882_1423	EC-amp	Focal-amp	EC-amp	EC-amp	0.642372	1.57722	CCFSTTG1	CDK6	red	TRUE	TRUE	FALSE	Brain
BBI12-CDK6.Con7_25_Overlay_XY	897_1812	EC-amp	Focal-amp	EC-amp	EC-amp	0.642372	1.57722	CCFSTTG1	CDK6	red	TRUE	TRUE	FALSE	Brain
BBI12-CDK6.Con7_25_Overlay_XY	900_1611	HSR-amp	Focal-amp	HSR-amp	EC-amp	0.642372	1.57722	CCFSTTG1	CDK6	red	TRUE	TRUE	FALSE	Brain
BBI12-CDK6.Con7_25_Overlay_XY	923_696	EC-amp	Focal-amp	EC-amp	EC-amp	0.642372	1.57722	CCFSTTG1	CDK6	red	TRUE	TRUE	FALSE	Brain
BBI12-CDK6.Con7_25_Overlay_XY	934_501	EC-amp	Focal-amp	EC-amp	EC-amp	0.642372	1.57722	CCFSTTG1	CDK6	red	TRUE	TRUE	FALSE	Brain
BBI12-CDK6.Con7_25_Overlay_XY	948_1612	EC-amp	Focal-amp	EC-amp	EC-amp	0.642372	1.57722	CCFSTTG1	CDK6	red	TRUE	TRUE	FALSE	Brain
BBI12-CDK6.Con7_25_Overlay_XY	1009_1433	EC-amp	No_Prediction (Low_CENT_Brightness)	EC-amp	EC-amp	0.642372	1.57722	CCFSTTG1	CDK6	red	TRUE	TRUE	FALSE	Brain
BBI12-CDK6.Con7_25_Overlay_XY	1050_1900	EC-amp	No_Prediction (Low_CENT_Brightness)	EC-amp	EC-amp	0.642372	1.57722	CCFSTTG1	CDK6	red	TRUE	TRUE	FALSE	Brain
BBI12-CDK6.Con7_25_Overlay_XY	1051_468	EC-amp	Focal-amp	EC-amp	EC-amp	0.642372	1.57722	CCFSTTG1	CDK6	red	TRUE	TRUE	FALSE	Brain
BBI12-CDK6.Con7_25_Overlay_XY	1057_798	EC-amp	Focal-amp	EC-amp	EC-amp	0.642372	1.57722	CCFSTTG1	CDK6	red	TRUE	TRUE	FALSE	Brain
BBI12-CDK6.Con7_25_Overlay_XY	1060_1790	EC-amp	Focal-amp	EC-amp	EC-amp	0.642372	1.57722	CCFSTTG1	CDK6	red	TRUE	TRUE	FALSE	Brain
BBI12-CDK6.Con7_25_Overlay_XY	1080_202	EC-amp	Focal-amp	EC-amp	EC-amp	0.642372	1.57722	CCFSTTG1	CDK6	red	TRUE	TRUE	FALSE	Brain
BBI12-CDK6.Con7_25_Overlay_XY	1072_1432	EC-amp	No_Prediction (Low_CENT_Brightness)	EC-amp	EC-amp	0.642372	1.57722	CCFSTTG1	CDK6	red	TRUE	TRUE	FALSE	Brain
BBI12-CDK6.Con7_25_Overlay_XY	1104_864	EC-amp	Focal-amp	EC-amp	EC-amp	0.642372	1.57722	CCFSTTG1	CDK6	red	TRUE	TRUE	FALSE	Brain
BBI12-CDK6.Con7_25_Overlay_XY	1110_1169	EC-amp	Focal-amp	EC-amp	EC-amp	0.642372	1.57722	CCFSTTG1	CDK6	red	TRUE	TRUE	FALSE	Brain
BBI12-CDK6.Con7_25_Overlay_XY	1156_255	HSR-amp	Focal-amp	HSR-amp	EC-amp	0.642372	1.57722	CCFSTTG1	CDK6	red	TRUE	TRUE	FALSE	Brain
BBI12-CDK6.Con7_25_Overlay_XY	1151_1066	EC-amp	Focal-amp	EC-amp	EC-amp	0.642372	1.57722	CCFSTTG1	CDK6	red	TRUE	TRUE	FALSE	Brain
BBI12-CDK6.Con7_25_Overlay_XY	1205_1219	EC-amp	Focal-amp	EC-amp	EC-amp	0.642372	1.57722	CCFSTTG1	CDK6	red	TRUE	TRUE	FALSE	Brain
BBI12-CDK6.Con7_25_Overlay_XY	1189_701	EC-amp	Focal-amp	EC-amp	EC-amp	0.642372	1.57722	CCFSTTG1	CDK6	red	TRUE	TRUE	FALSE	Brain
BBI12-CDK6.Con7_25_Overlay_XY	1207_1908	EC-amp	Focal-amp	EC-amp	EC-amp	0.642372	1.57722	CCFSTTG1	CDK6	red	TRUE	TRUE	FALSE	Brain
BBI12-CDK6.Con7_25_Overlay_XY	1221_356	EC-amp	Focal-amp	EC-amp	EC-amp	0.642372	1.57722	CCFSTTG1	CDK6	red	TRUE	TRUE	FALSE	Brain
BBI12-CDK6.Con7_25_Overlay_XY	1278_10	EC-amp	No_Prediction (Low_CENT_Brightness)	EC-amp	EC-amp	0.642372	1.57722	CCFSTTG1	CDK6	red	TRUE	TRUE	FALSE	Brain
BBI12-CDK6.Con7_25_Overlay_XY	1304_1667	EC-amp	Focal-amp	EC-amp	EC-amp	0.642372	1.57722	CCFSTTG1	CDK6	red	TRUE	TRUE	FALSE	Brain
BBI12-CDK6.Con7_25_Overlay_XY	1301_1369	EC-amp	No_Prediction (Low_CENT_Brightness)	EC-amp	EC-amp	0.642372	1.57722	CCFSTTG1	CDK6	red	TRUE	TRUE	FALSE	Brain
BBI12-CDK6.Con7_25_Overlay_XY	1328_1126	EC-amp	Focal-amp	EC-amp	EC-amp	0.642372	1.57722	CCFSTTG1	CDK6	red	TRUE	TRUE	FALSE	Brain
BBI12-CDK6.Con7_25_Overlay_XY	1321_626	EC-amp	No_Prediction (Low_CENT_Brightness)	EC-amp	EC-amp	0.642372	1.57722	CCFSTTG1	CDK6	red	TRUE	TRUE	FALSE	Brain
BBI12-CDK6.Con7_25_Overlay_XY	1345_55	EC-amp	Focal-amp	EC-amp	EC-amp	0.642372	1.57722	CCFSTTG1	CDK6	red	TRUE	TRUE	FALSE	Brain
BBI12-CDK6.Con7_25_Overlay_XY	1356_981	EC-amp	Focal-amp	EC-amp	EC-amp	0.642372	1.57722	CCFSTTG1	CDK6	red	TRUE	TRUE	FALSE	Brain
BBI12-CDK6.Con7_25_Overlay_XY	1372_329	EC-amp	Focal-amp	EC-amp	EC-amp	0.642372	1.57722	CCFSTTG1	CDK6	red	TRUE	TRUE	FALSE	Brain
BBI12-CDK6.Con7_25_Overlay_XY	1370_1237	HSR-amp	Focal-amp	HSR-amp	EC-amp	0.642372	1.57722	CCFSTTG1	CDK6	red	TRUE	TRUE	FALSE	Brain
BBI12-CDK6.Con7_25_Overlay_XY	1417_369	EC-amp	No_Prediction (Low_CENT_Brightness)	EC-amp	EC-amp	0.642372	1.57722	CCFSTTG1	CDK6	red	TRUE	TRUE	FALSE	Brain
BBI12-CDK6.Con7_25_Overlay_XY	1420_714	EC-amp	Focal-amp	EC-amp	EC-amp	0.642372	1.57722	CCFSTTG1	CDK6	red	TRUE	TRUE	FALSE	Brain
BBI12-CDK6.Con7_25_Overlay_XY	1428_263	EC-amp	Focal-amp	EC-amp	EC-amp	0.642372	1.57722	CCFSTTG1	CDK6	red	TRUE	TRUE	FALSE	Brain
BBI12-CDK6.Con7_27_Overlay_XY	14_373	EC-amp	Focal-amp	EC-amp	EC-amp	1.16265	1.22651	CCFSTTG1	CDK6	red	TRUE	TRUE	FALSE	Brain
BBI12-CDK6.Con7_27_Overlay_XY	37_504	EC-amp	Focal-amp	EC-amp	EC-amp	1.16265	1.22651	CCFSTTG1	CDK6	red	TRUE	TRUE	FALSE	Brain
BBI12-CDK6.Con7_27_Overlay_XY	6_576	EC-amp	Focal-amp	EC-amp	EC-amp	1.16265	1.22651	CCFSTTG1	CDK6	red	TRUE	TRUE	FALSE	Brain
BBI12-CDK6.Con7_27_Overlay_XY	16_960	EC-amp	Focal-amp	EC-amp	EC-amp	1.16265	1.22651	CCFSTTG1	CDK6	red	TRUE	TRUE	FALSE	Brain
BBI12-CDK6.Con7_27_Overlay_XY	21_1466	EC-amp	Focal-amp	EC-amp	EC-amp	1.16265	1.22651	CCFSTTG1	CDK6	red	TRUE	TRUE	FALSE	Brain
BBI12-CDK6.Con7_27_Overlay_XY	18_1623	EC-amp	No_Prediction (Low_CENT_Brightness)	EC-amp	EC-amp	1.16265	1.22651	CCFSTTG1	CDK6	red	TRUE	TRUE	FALSE	Brain
BBI12-CDK6.Con7_27_Overlay_XY	65_1813	EC-amp	Focal-amp	EC-amp	EC-amp	1.16265	1.22651	CCFSTTG1	CDK6	red	TRUE	TRUE	FALSE	Brain
BBI12-CDK6.Con7_27_Overlay_XY	97_1232	EC-amp	Focal-amp	EC-amp	EC-amp	1.16265	1.22651	CCFSTTG1	CDK6	red	TRUE	TRUE	FALSE	Brain
BBI12-CDK6.Con7_27_Overlay_XY	96_577	EC-amp	Focal-amp	EC-amp	EC-amp	1.16265	1.22651	CCFSTTG1	CDK6	red	TRUE	TRUE	FALSE	Brain
BBI12-CDK6.Con7_27_Overlay_XY	108_1354	EC-amp	No_Prediction (Low_CENT_Brightness)	EC-amp	EC-amp	1.16265	1.22651	CCFSTTG1	CDK6	red	TRUE	TRUE	FALSE	Brain
BBI12-CDK6.Con7_27_Overlay_XY	142_384	EC-amp	Focal-amp	EC-amp	EC-amp	1.16265	1.22651	CCFSTTG1	CDK6	red	TRUE	TRUE	FALSE	Brain
BBI12-CDK6.Con7_27_Overlay_XY	120_939	EC-amp	Focal-amp	EC-amp	EC-amp	1.16265	1.22651	CCFSTTG1	CDK6	red	TRUE	TRUE	FALSE	Brain
BBI12-CDK6.Con7_27_Overlay_XY	193_733	EC-amp	Focal-amp	EC-amp	EC-amp	1.16265	1.22651	CCFSTTG1	CDK6	red	TRUE	TRUE	FALSE	Brain
BBI12-CDK6.Con7_27_Overlay_XY	185_1497	HSR-amp	Focal-amp	HSR-amp	EC-amp	1.16265	1.22651	CCFSTTG1	CDK6	red	TRUE	TRUE	FALSE	Brain
BBI12-CDK6.Con7_27_Overlay_XY	240_535	EC-amp	Focal-amp	EC-amp	EC-amp	1.16265	1.22651	CCFSTTG1	CDK6	red	TRUE	TRUE	FALSE	Brain
BBI12-CDK6.Con7_27_Overlay_XY	242_1561	EC-amp	Focal-amp	EC-amp	EC-amp	1.16265	1.22651	CCFSTTG1	CDK6	red	TRUE	TRUE	FALSE	Brain
BBI12-CDK6.Con7_27_Overlay_XY	258_320	EC-amp	Focal-amp	EC-amp	EC-amp	1.16265	1.22651	CCFSTTG1	CDK6	red	TRUE	TRUE	FALSE	Brain
BBI12-CDK6.Con7_27_Overlay_XY	257_149	EC-amp	Focal-amp	EC-amp	EC-amp	1.16265	1.22651	CCFSTTG1	CDK6	red	TRUE	TRUE	FALSE	Brain
BBI12-CDK6.Con7_27_Overlay_XY	286_1306	EC-amp	Focal-amp	EC-amp	EC-amp	1.16265	1.22651	CCFSTTG1	CDK6	red	TRUE	TRUE	FALSE	Brain
BBI12-CDK6.Con7_27_Overlay_XY	305_1638	EC-amp	Focal-amp	EC-amp	EC-amp	1.16265	1.22651	CCFSTTG1	CDK6	red	TRUE	TRUE	FALSE	Brain
BBI12-CDK6.Con7_27_Overlay_XY	332_575	EC-amp	Focal-amp	EC-amp	EC-amp	1.16265	1.22651	CCFSTTG1	CDK6	red	TRUE	TRUE	FALSE	Brain
BBI12-CDK6.Con7_27_Overlay_XY	324_1493	EC-amp	Focal-amp	EC-amp	EC-amp	1.16265	1.22651	CCFSTTG1	CDK6	red	TRUE	TRUE	FALSE	Brain
BBI12-CDK6.Con7_27_Overlay_XY	348_251	EC-amp	Focal-amp	EC-amp	EC-amp	1.16265	1.22651	CCFSTTG1	CDK6	red	TRUE	TRUE	FALSE	Brain
BBI12-CDK6.Con7_27_Overlay_XY	374_362	EC-amp	Focal-amp	EC-amp	EC-amp	1.16265	1.22651	CCFSTTG1	CDK6	red	TRUE	TRUE	FALSE	Brain
BBI12-CDK6.Con7_27_Overlay_XY	391_1268	EC-amp	Focal-amp	EC-amp	EC-amp	1.16265	1.22651	CCFSTTG1	CDK6	red	TRUE	TRUE	FALSE	Brain
BBI12-CDK6.Con7_27_Overlay_XY	397_1550	EC-amp	Focal-amp	EC-amp	EC-amp	1.16265	1.22651	CCFSTTG1	CDK6	red	TRUE	TRUE	FALSE	Brain
BBI12-CDK6.Con7_27_Overlay_XY	422_854	EC-amp	Focal-amp	EC-amp	EC-amp	1.16265	1.22651	CCFSTTG1	CDK6	red	TRUE	TRUE	FALSE	Brain
BBI12-CDK6.Con7_27_Overlay_XY	410_136	EC-amp	Focal-amp	EC-amp	EC-amp	1.16265	1.22651	CCFSTTG1	CDK6	red	TRUE	TRUE	FALSE	Brain
BBI12-CDK6.Con7_27_Overlay_XY	419_503	EC-amp	No_Prediction (Low_CENT_Brightness)	EC-amp	EC-amp	1.16265	1.22651	CCFSTTG1	CDK6	red	TRUE	TRUE	FALSE	Brain
BBI12-CDK6.Con7_27_Overlay_XY	437_1345	EC-amp	Focal-amp	EC-amp	EC-amp	1.16265	1.22651	CCFSTTG1	CDK6	red	TRUE	TRUE	FALSE	Brain
BBI12-CDK6.Con7_27_Overlay_XY	454_970	EC-amp	Focal-amp	EC-amp	EC-amp	1.16265	1.22651	CCFSTTG1	CDK6	red	TRUE	TRUE	FALSE	Brain
BBI12-CDK6.Con7_27_Overlay_XY	462_1437	EC-amp	Focal-amp	EC-amp	EC-amp	1.16265	1.22651	CCFSTTG1	CDK6	red	TRUE	TRUE	FALSE	Brain
BBI12-CDK6.Con7_27_Overlay_XY	540_961	EC-amp	Focal-amp	EC-amp	EC-amp	1.16265	1.22651	CCFSTTG1	CDK6	red	TRUE	TRUE	FALSE	Brain
BBI12-CDK6.Con7_27_Overlay_XY	549_545	EC-amp	Focal-amp	EC-amp	EC-amp	1.16265	1.22651	CCFSTTG1	CDK6	red	TRUE	TRUE	FALSE	Brain
BBI12-CDK6.Con7_27_Overlay_XY	564_94	HSR-amp	No_Prediction (Low_CENT_Brightness)	HSR-amp	EC-amp	1.16265	1.22651	CCFSTTG1	CDK6	red	TRUE	TRUE	FALSE	Brain
BBI12-CDK6.Con7_27_Overlay_XY	573_1869	EC-amp	Focal-amp	EC-amp	EC-amp	1.16265	1.22651	CCFSTTG1	CDK6	red	TRUE	TRUE	FALSE	Brain
BBI12-CDK6.Con7_27_Overlay_XY	583_1717	EC-amp	Focal-amp	EC-amp	EC-amp	1.16265	1.22651	CCFSTTG1	CDK6	red	TRUE	TRUE	FALSE	Brain
BBI12-CDK6.Con7_27_Overlay_XY	628_1152	EC-amp	Focal-amp	EC-amp	EC-amp	1.16265	1.22651	CCFSTTG1	CDK6	red	TRUE	TRUE	FALSE	Brain
BBI12-CDK6.Con7_27_Overlay_XY	632_139	HSR-amp	Focal-amp	HSR-amp	EC-amp	1.16265	1.22651	CCFSTTG1	CDK6	red	TRUE	TRUE	FALSE	Brain
BBI12-CDK6.Con7_27_Overlay_XY	635_1403	EC-amp	Focal-amp	EC-amp	EC-amp	1.16265	1.22651	CCFSTTG1	CDK6	red	TRUE	TRUE	FALSE	Brain
BBI12-CDK6.Con7_27_Overlay_XY	645_1710	EC-amp	No_Prediction (Low_CENT_Brightness)	EC-amp	EC-amp	1.16265	1.22651	CCFSTTG1	CDK6	red	TRUE	TRUE	FALSE	Brain
BBI12-CDK6.Con7_27_Overlay_XY	649_556	EC-amp	No_Prediction (Low_CENT_Brightness)	EC-amp	EC-amp	1.16265	1.22651	CCFSTTG1	CDK6	red	TRUE	TRUE	FALSE	Brain
BBI12-CDK6.Con7_27_Overlay_XY	675_1582	EC-amp	Focal-amp	EC-amp	EC-amp	1.16265	1.22651	CCFSTTG1	CDK6	red	TRUE	TRUE	FALSE	Brain
BBI12-CDK6.Con7_27_Overlay_XY	682_402	EC-amp	Focal-amp	EC-amp	EC-amp	1.16265	1.22651	CCFSTTG1	CDK6	red	TRUE	TRUE	FALSE	Brain
BBI12-CDK6.Con7_27_Overlay_XY	740_1883	EC-amp	Focal-amp	EC-amp	EC-amp	1.16265	1.22651	CCFSTTG1	CDK6	red	TRUE	TRUE	FALSE	Brain
BBI12-CDK6.Con7_27_Overlay_XY	750_568	EC-amp	Focal-amp	EC-amp	EC-amp	1.16265	1.22651	CCFSTTG1	CDK6	red	TRUE	TRUE	FALSE	Brain
BBI12-CDK6.Con7_27_Overlay_XY	772_137	EC-amp	Focal-amp	EC-amp	EC-amp	1.16265	1.22651	CCFSTTG1	CDK6	red	TRUE	TRUE	FALSE	Brain
BBI12-CDK6.Con7_27_Overlay_XY	777_350	HSR-amp	No_Prediction (Low_CENT_Brightness)	HSR-amp	EC-amp	1.16265	1.22651	CCFSTTG1	CDK6	red	TRUE	TRUE	FALSE	Brain
BBI12-CDK6.Con7_27_Overlay_XY	786_1624	EC-amp	Focal-amp	EC-amp	EC-amp	1.16265	1.22651	CCFSTTG1	CDK6	red	TRUE	TRUE	FALSE	Brain
BBI12-CDK6.Con7_27_Overlay_XY	808_992	EC-amp	Focal-amp	EC-amp	EC-amp	1.16265	1.22651	CCFSTTG1	CDK6	red	TRUE	TRUE	FALSE	Brain
BBI12-CDK6.Con7_27_Overlay_XY	808_8	EC-amp	Focal-amp	EC-amp	EC-amp	1.16265	1.22651	CCFSTTG1	CDK6	red	TRUE	TRUE	FALSE	Brain
BBI12-CDK6.Con7_27_Overlay_XY	834_869	EC-amp	Focal-amp	EC-amp	EC-amp	1.16265	1.22651	CCFSTTG1	CDK6	red	TRUE	TRUE	FALSE	Brain
BBI12-CDK6.Con7_27_Overlay_XY	829_1200	HSR-amp	Focal-amp	HSR-amp	EC-amp	1.16265	1.22651	CCFSTTG1	CDK6	red	TRUE	TRUE	FALSE	Brain
BBI12-CDK6.Con7_27_Overlay_XY	893_316	EC-amp	Focal-amp	EC-amp	EC-amp	1.16265	1.22651	CCFSTTG1	CDK6	red	TRUE	TRUE	FALSE	Brain
BBI12-CDK6.Con7_27_Overlay_XY	911_130	EC-amp	Focal-amp	EC-amp	EC-amp	1.16265	1.22651	CCFSTTG1	CDK6	red	TRUE	TRUE	FALSE	Brain
BBI12-CDK6.Con7_27_Overlay_XY	901_235	EC-amp	Focal-amp	EC-amp	EC-amp	1.16265	1.22651	CCFSTTG1	CDK6	red	TRUE	TRUE	FALSE	Brain
BBI12-CDK6.Con7_27_Overlay_XY	931_556	EC-amp	Focal-amp	EC-amp	EC-amp	1.16265	1.22651	CCFSTTG1	CDK6	red	TRUE	TRUE	FALSE	Brain
BBI12-CDK6.Con7_27_Overlay_XY	930_1737	EC-amp	Focal-amp	EC-amp	EC-amp	1.16265	1.22651	CCFSTTG1	CDK6	red	TRUE	TRUE	FALSE	Brain
BBI12-CDK6.Con7_27_Overlay_XY	945_16	EC-amp	Focal-amp	EC-amp	EC-amp	1.16265	1.22651	CCFSTTG1	CDK6	red	TRUE	TRUE	FALSE	Brain
BBI12-CDK6.Con7_27_Overlay_XY	1018_1243	EC-amp	Focal-amp	EC-amp	EC-amp	1.16265	1.22651	CCFSTTG1	CDK6	red	TRUE	TRUE	FALSE	Brain
BBI12-CDK6.Con7_27_Overlay_XY	1039_357	EC-amp	Focal-amp	EC-amp	EC-amp	1.16265	1.22651	CCFSTTG1	CDK6	red	TRUE	TRUE	FALSE	Brain
BBI12-CDK6.Con7_27_Overlay_XY	1055_24	EC-amp	Focal-amp	EC-amp	EC-amp	1.16265	1.22651	CCFSTTG1	CDK6	red	TRUE	TRUE	FALSE	Brain
BBI12-CDK6.Con7_27_Overlay_XY	1059_1408	EC-amp	Focal-amp	EC-amp	EC-amp	1.16265	1.22651	CCFSTTG1	CDK6	red	TRUE	TRUE	FALSE	Brain
BBI12-CDK6.Con7_27_Overlay_XY	1073_1821	EC-amp	Focal-amp	EC-amp	EC-amp	1.16265	1.22651	CCFSTTG1	CDK6	red	TRUE	TRUE	FALSE	Brain
BBI12-CDK6.Con7_27_Overlay_XY	1096_627	EC-amp	Focal-amp	EC-amp	EC-amp	1.16265	1.22651	CCFSTTG1	CDK6	red	TRUE	TRUE	FALSE	Brain
BBI12-CDK6.Con7_27_Overlay_XY	1095_856	EC-amp	Focal-amp	EC-amp	EC-amp	1.16265	1.22651	CCFSTTG1	CDK6	red	TRUE	TRUE	FALSE	Brain
BBI12-CDK6.Con7_27_Overlay_XY	1110_763	EC-amp	Focal-amp	EC-amp	EC-amp	1.16265	1.22651	CCFSTTG1	CDK6	red	TRUE	TRUE	FALSE	Brain
BBI12-CDK6.Con7_27_Overlay_XY	1123_313	EC-amp	Focal-amp	EC-amp	EC-amp	1.16265	1.22651	CCFSTTG1	CDK6	red	TRUE	TRUE	FALSE	Brain
BBI12-CDK6.Con7_27_Overlay_XY	1156_1879	EC-amp	Focal-amp	EC-amp	EC-amp	1.16265	1.22651	CCFSTTG1	CDK6	red	TRUE	TRUE	FALSE	Brain
BBI12-CDK6.Con7_27_Overlay_XY	1163_1325	EC-amp	Focal-amp	EC-amp	EC-amp	1.16265	1.22651	CCFSTTG1	CDK6	red	TRUE	TRUE	FALSE	Brain
BBI12-CDK6.Con7_27_Overlay_XY	1207_1052	EC-amp	Focal-amp	EC-amp	EC-amp	1.16265	1.22651	CCFSTTG1	CDK6	red	TRUE	TRUE	FALSE	Brain
BBI12-CDK6.Con7_27_Overlay_XY	1239_1315	No-amp	No_Prediction (Low_CENT_Brightness)	No-amp	EC-amp	1.16265	1.22651	CCFSTTG1	CDK6	red	TRUE	TRUE	FALSE	Brain
BBI12-CDK6.Con7_27_Overlay_XY	1237_1695	EC-amp	Focal-amp	EC-amp	EC-amp	1.16265	1.22651	CCFSTTG1	CDK6	red	TRUE	TRUE	FALSE	Brain
BBI12-CDK6.Con7_27_Overlay_XY	1329_1334	EC-amp	Focal-amp	EC-amp	EC-amp	1.16265	1.22651	CCFSTTG1	CDK6	red	TRUE	TRUE	FALSE	Brain
BBI12-CDK6.Con7_27_Overlay_XY	1313_949	EC-amp	No_Prediction (Low_CENT_Brightness)	EC-amp	EC-amp	1.16265	1.22651	CCFSTTG1	CDK6	red	TRUE	TRUE	FALSE	Brain
BBI12-CDK6.Con7_27_Overlay_XY	1411_1829	EC-amp	Focal-amp	EC-amp	EC-amp	1.16265	1.22651	CCFSTTG1	CDK6	red	TRUE	TRUE	FALSE	Brain
BBI12-CDK6.Con7_27_Overlay_XY	1411_1305	EC-amp	Focal-amp	EC-amp	EC-amp	1.16265	1.22651	CCFSTTG1	CDK6	red	TRUE	TRUE	FALSE	Brain
BBI12-CDK6.Con7_27_Overlay_XY	1414_1019	EC-amp	Focal-amp	EC-amp	EC-amp	1.16265	1.22651	CCFSTTG1	CDK6	red	TRUE	TRUE	FALSE	Brain
BBI12-CDK6.Con7_27_Overlay_XY	1426_546	EC-amp	No_Prediction (Low_CENT_Brightness)	EC-amp	EC-amp	1.16265	1.22651	CCFSTTG1	CDK6	red	TRUE	TRUE	FALSE	Brain
BBI12-MDMD2.Con12_01_Overlay_XY	36_101	EC-amp	No_Prediction (Failed Centromeric Quality Score)	EC-amp	EC-amp	1.84176	6.36131	CCFSTTG1	MDM2	red	TRUE	TRUE	FALSE	Brain
BBI12-MDMD2.Con12_01_Overlay_XY	45_754	EC-amp	No_Prediction (Failed Centromeric Quality Score)	EC-amp	EC-amp	1.84176	6.36131	CCFSTTG1	MDM2	red	TRUE	TRUE	FALSE	Brain
BBI12-MDMD2.Con12_01_Overlay_XY	30_977	EC-amp	No_Prediction (Failed Centromeric Quality Score)	EC-amp	EC-amp	1.84176	6.36131	CCFSTTG1	MDM2	red	TRUE	TRUE	FALSE	Brain
BBI12-MDMD2.Con12_01_Overlay_XY	16_1358	EC-amp	No_Prediction (Failed Centromeric Quality Score)	EC-amp	EC-amp	1.84176	6.36131	CCFSTTG1	MDM2	red	TRUE	TRUE	FALSE	Brain
BBI12-MDMD2.Con12_01_Overlay_XY	41_195	EC-amp	No_Prediction (Failed Centromeric Quality Score)	EC-amp	EC-amp	1.84176	6.36131	CCFSTTG1	MDM2	red	TRUE	TRUE	FALSE	Brain
BBI12-MDMD2.Con12_01_Overlay_XY	79_405	HSR-amp	No_Prediction (Failed Centromeric Quality Score)	HSR-amp	EC-amp	1.84176	6.36131	CCFSTTG1	MDM2	red	TRUE	TRUE	FALSE	Brain
BBI12-MDMD2.Con12_01_Overlay_XY	99_1828	EC-amp	No_Prediction (Failed Centromeric Quality Score)	EC-amp	EC-amp	1.84176	6.36131	CCFSTTG1	MDM2	red	TRUE	TRUE	FALSE	Brain
BBI12-MDMD2.Con12_01_Overlay_XY	154_130	EC-amp	No_Prediction (Failed Centromeric Quality Score)	EC-amp	EC-amp	1.84176	6.36131	CCFSTTG1	MDM2	red	TRUE	TRUE	FALSE	Brain
BBI12-MDMD2.Con12_01_Overlay_XY	149_1367	HSR-amp	No_Prediction (Failed Centromeric Quality Score)	HSR-amp	EC-amp	1.84176	6.36131	CCFSTTG1	MDM2	red	TRUE	TRUE	FALSE	Brain
BBI12-MDMD2.Con12_01_Overlay_XY	174_1607	EC-amp	No_Prediction (Failed Centromeric Quality Score)	EC-amp	EC-amp	1.84176	6.36131	CCFSTTG1	MDM2	red	TRUE	TRUE	FALSE	Brain
BBI12-MDMD2.Con12_01_Overlay_XY	174_767	EC-amp	No_Prediction (Failed Centromeric Quality Score)	EC-amp	EC-amp	1.84176	6.36131	CCFSTTG1	MDM2	red	TRUE	TRUE	FALSE	Brain
BBI12-MDMD2.Con12_01_Overlay_XY	194_384	EC-amp	No_Prediction (Failed Centromeric Quality Score)	EC-amp	EC-amp	1.84176	6.36131	CCFSTTG1	MDM2	red	TRUE	TRUE	FALSE	Brain
BBI12-MDMD2.Con12_01_Overlay_XY	227_503	EC-amp	No_Prediction (Failed Centromeric Quality Score)	EC-amp	EC-amp	1.84176	6.36131	CCFSTTG1	MDM2	red	TRUE	TRUE	FALSE	Brain
BBI12-MDMD2.Con12_01_Overlay_XY	228_821	EC-amp	No_Prediction (Failed Centromeric Quality Score)	EC-amp	EC-amp	1.84176	6.36131	CCFSTTG1	MDM2	red	TRUE	TRUE	FALSE	Brain
BBI12-MDMD2.Con12_01_Overlay_XY	363_1717	EC-amp	No_Prediction (Failed Centromeric Quality Score)	EC-amp	EC-amp	1.84176	6.36131	CCFSTTG1	MDM2	red	TRUE	TRUE	FALSE	Brain
BBI12-MDMD2.Con12_01_Overlay_XY	385_1174	EC-amp	No_Prediction (Failed Centromeric Quality Score)	EC-amp	EC-amp	1.84176	6.36131	CCFSTTG1	MDM2	red	TRUE	TRUE	FALSE	Brain
BBI12-MDMD2.Con12_01_Overlay_XY	374_1894	EC-amp	No_Prediction (Failed Centromeric Quality Score)	EC-amp	EC-amp	1.84176	6.36131	CCFSTTG1	MDM2	red	TRUE	TRUE	FALSE	Brain
BBI12-MDMD2.Con12_01_Overlay_XY	409_441	EC-amp	No_Prediction (Failed Centromeric Quality Score)	EC-amp	EC-amp	1.84176	6.36131	CCFSTTG1	MDM2	red	TRUE	TRUE	FALSE	Brain
BBI12-MDMD2.Con12_01_Overlay_XY	394_539	EC-amp	No_Prediction (Failed Centromeric Quality Score)	EC-amp	EC-amp	1.84176	6.36131	CCFSTTG1	MDM2	red	TRUE	TRUE	FALSE	Brain
BBI12-MDMD2.Con12_01_Overlay_XY	399_635	EC-amp	No_Prediction (Failed Centromeric Quality Score)	EC-amp	EC-amp	1.84176	6.36131	CCFSTTG1	MDM2	red	TRUE	TRUE	FALSE	Brain
BBI12-MDMD2.Con12_01_Overlay_XY	440_1254	EC-amp	No_Prediction (Failed Centromeric Quality Score)	EC-amp	EC-amp	1.84176	6.36131	CCFSTTG1	MDM2	red	TRUE	TRUE	FALSE	Brain
BBI12-MDMD2.Con12_01_Overlay_XY	436_1640	EC-amp	No_Prediction (Failed Centromeric Quality Score)	EC-amp	EC-amp	1.84176	6.36131	CCFSTTG1	MDM2	red	TRUE	TRUE	FALSE	Brain
BBI12-MDMD2.Con12_01_Overlay_XY	446_234	EC-amp	No_Prediction (Failed Centromeric Quality Score)	EC-amp	EC-amp	1.84176	6.36131	CCFSTTG1	MDM2	red	TRUE	TRUE	FALSE	Brain
BBI12-MDMD2.Con12_01_Overlay_XY	476_910	EC-amp	No_Prediction (Failed Centromeric Quality Score)	EC-amp	EC-amp	1.84176	6.36131	CCFSTTG1	MDM2	red	TRUE	TRUE	FALSE	Brain
BBI12-MDMD2.Con12_01_Overlay_XY	496_984	EC-amp	No_Prediction (Failed Centromeric Quality Score)	EC-amp	EC-amp	1.84176	6.36131	CCFSTTG1	MDM2	red	TRUE	TRUE	FALSE	Brain
BBI12-MDMD2.Con12_01_Overlay_XY	517_10	EC-amp	No_Prediction (Failed Centromeric Quality Score)	EC-amp	EC-amp	1.84176	6.36131	CCFSTTG1	MDM2	red	TRUE	TRUE	FALSE	Brain
BBI12-MDMD2.Con12_01_Overlay_XY	522_1403	EC-amp	No_Prediction (Failed Centromeric Quality Score)	EC-amp	EC-amp	1.84176	6.36131	CCFSTTG1	MDM2	red	TRUE	TRUE	FALSE	Brain
BBI12-MDMD2.Con12_01_Overlay_XY	565_627	EC-amp	No_Prediction (Failed Centromeric Quality Score)	EC-amp	EC-amp	1.84176	6.36131	CCFSTTG1	MDM2	red	TRUE	TRUE	FALSE	Brain
BBI12-MDMD2.Con12_01_Overlay_XY	604_1652	EC-amp	No_Prediction (Failed Centromeric Quality Score)	EC-amp	EC-amp	1.84176	6.36131	CCFSTTG1	MDM2	red	TRUE	TRUE	FALSE	Brain
BBI12-MDMD2.Con12_01_Overlay_XY	640_1822	EC-amp	No_Prediction (Failed Centromeric Quality Score)	EC-amp	EC-amp	1.84176	6.36131	CCFSTTG1	MDM2	red	TRUE	TRUE	FALSE	Brain
BBI12-MDMD2.Con12_01_Overlay_XY	642_1193	EC-amp	No_Prediction (Failed Centromeric Quality Score)	EC-amp	EC-amp	1.84176	6.36131	CCFSTTG1	MDM2	red	TRUE	TRUE	FALSE	Brain
BBI12-MDMD2.Con12_01_Overlay_XY	679_127	EC-amp	No_Prediction (Failed Centromeric Quality Score)	EC-amp	EC-amp	1.84176	6.36131	CCFSTTG1	MDM2	red	TRUE	TRUE	FALSE	Brain
BBI12-MDMD2.Con12_01_Overlay_XY	703_569	EC-amp	No_Prediction (Failed Centromeric Quality Score)	EC-amp	EC-amp	1.84176	6.36131	CCFSTTG1	MDM2	red	TRUE	TRUE	FALSE	Brain
BBI12-MDMD2.Con12_01_Overlay_XY	686_686	EC-amp	No_Prediction (Failed Centromeric Quality Score)	EC-amp	EC-amp	1.84176	6.36131	CCFSTTG1	MDM2	red	TRUE	TRUE	FALSE	Brain
BBI12-MDMD2.Con12_01_Overlay_XY	733_293	EC-amp	No_Prediction (Failed Centromeric Quality Score)	EC-amp	EC-amp	1.84176	6.36131	CCFSTTG1	MDM2	red	TRUE	TRUE	FALSE	Brain
BBI12-MDMD2.Con12_01_Overlay_XY	737_1263	EC-amp	No_Prediction (Failed Centromeric Quality Score)	EC-amp	EC-amp	1.84176	6.36131	CCFSTTG1	MDM2	red	TRUE	TRUE	FALSE	Brain
BBI12-MDMD2.Con12_01_Overlay_XY	749_1449	EC-amp	No_Prediction (Failed Centromeric Quality Score)	EC-amp	EC-amp	1.84176	6.36131	CCFSTTG1	MDM2	red	TRUE	TRUE	FALSE	Brain
BBI12-MDMD2.Con12_01_Overlay_XY	768_1665	EC-amp	No_Prediction (Failed Centromeric Quality Score)	EC-amp	EC-amp	1.84176	6.36131	CCFSTTG1	MDM2	red	TRUE	TRUE	FALSE	Brain
BBI12-MDMD2.Con12_01_Overlay_XY	836_1883	EC-amp	No_Prediction (Failed Centromeric Quality Score)	EC-amp	EC-amp	1.84176	6.36131	CCFSTTG1	MDM2	red	TRUE	TRUE	FALSE	Brain
BBI12-MDMD2.Con12_01_Overlay_XY	844_917	EC-amp	No_Prediction (Failed Centromeric Quality Score)	EC-amp	EC-amp	1.84176	6.36131	CCFSTTG1	MDM2	red	TRUE	TRUE	FALSE	Brain
BBI12-MDMD2.Con12_01_Overlay_XY	860_776	EC-amp	No_Prediction (Failed Centromeric Quality Score)	EC-amp	EC-amp	1.84176	6.36131	CCFSTTG1	MDM2	red	TRUE	TRUE	FALSE	Brain
BBI12-MDMD2.Con12_01_Overlay_XY	897_156	EC-amp	No_Prediction (Failed Centromeric Quality Score)	EC-amp	EC-amp	1.84176	6.36131	CCFSTTG1	MDM2	red	TRUE	TRUE	FALSE	Brain
BBI12-MDMD2.Con12_01_Overlay_XY	883_1614	EC-amp	No_Prediction (Failed Centromeric Quality Score)	EC-amp	EC-amp	1.84176	6.36131	CCFSTTG1	MDM2	red	TRUE	TRUE	FALSE	Brain
BBI12-MDMD2.Con12_01_Overlay_XY	878_1088	EC-amp	No_Prediction (Failed Centromeric Quality Score)	EC-amp	EC-amp	1.84176	6.36131	CCFSTTG1	MDM2	red	TRUE	TRUE	FALSE	Brain
BBI12-MDMD2.Con12_01_Overlay_XY	901_1351	EC-amp	No_Prediction (Failed Centromeric Quality Score)	EC-amp	EC-amp	1.84176	6.36131	CCFSTTG1	MDM2	red	TRUE	TRUE	FALSE	Brain
BBI12-MDMD2.Con12_01_Overlay_XY	943_383	EC-amp	No_Prediction (Failed Centromeric Quality Score)	EC-amp	EC-amp	1.84176	6.36131	CCFSTTG1	MDM2	red	TRUE	TRUE	FALSE	Brain
BBI12-MDMD2.Con12_01_Overlay_XY	966_1185	EC-amp	No_Prediction (Failed Centromeric Quality Score)	EC-amp	EC-amp	1.84176	6.36131	CCFSTTG1	MDM2	red	TRUE	TRUE	FALSE	Brain
BBI12-MDMD2.Con12_01_Overlay_XY	964_1634	EC-amp	No_Prediction (Failed Centromeric Quality Score)	EC-amp	EC-amp	1.84176	6.36131	CCFSTTG1	MDM2	red	TRUE	TRUE	FALSE	Brain
BBI12-MDMD2.Con12_01_Overlay_XY	994_1323	EC-amp	No_Prediction (Failed Centromeric Quality Score)	EC-amp	EC-amp	1.84176	6.36131	CCFSTTG1	MDM2	red	TRUE	TRUE	FALSE	Brain
BBI12-MDMD2.Con12_01_Overlay_XY	998_511	EC-amp	No_Prediction (Failed Centromeric Quality Score)	EC-amp	EC-amp	1.84176	6.36131	CCFSTTG1	MDM2	red	TRUE	TRUE	FALSE	Brain
BBI12-MDMD2.Con12_01_Overlay_XY	1003_1815	HSR-amp	No_Prediction (Failed Centromeric Quality Score)	HSR-amp	EC-amp	1.84176	6.36131	CCFSTTG1	MDM2	red	TRUE	TRUE	FALSE	Brain
BBI12-MDMD2.Con12_01_Overlay_XY	1049_15	EC-amp	No_Prediction (Failed Centromeric Quality Score)	EC-amp	EC-amp	1.84176	6.36131	CCFSTTG1	MDM2	red	TRUE	TRUE	FALSE	Brain
BBI12-MDMD2.Con12_01_Overlay_XY	1055_1042	EC-amp	No_Prediction (Failed Centromeric Quality Score)	EC-amp	EC-amp	1.84176	6.36131	CCFSTTG1	MDM2	red	TRUE	TRUE	FALSE	Brain
BBI12-MDMD2.Con12_01_Overlay_XY	1122_1207	EC-amp	No_Prediction (Failed Centromeric Quality Score)	EC-amp	EC-amp	1.84176	6.36131	CCFSTTG1	MDM2	red	TRUE	TRUE	FALSE	Brain
BBI12-MDMD2.Con12_01_Overlay_XY	1159_230	EC-amp	No_Prediction (Failed Centromeric Quality Score)	EC-amp	EC-amp	1.84176	6.36131	CCFSTTG1	MDM2	red	TRUE	TRUE	FALSE	Brain
BBI12-MDMD2.Con12_01_Overlay_XY	1240_23	EC-amp	No_Prediction (Failed Centromeric Quality Score)	EC-amp	EC-amp	1.84176	6.36131	CCFSTTG1	MDM2	red	TRUE	TRUE	FALSE	Brain
BBI12-MDMD2.Con12_01_Overlay_XY	1195_1668	EC-amp	No_Prediction (Failed Centromeric Quality Score)	EC-amp	EC-amp	1.84176	6.36131	CCFSTTG1	MDM2	red	TRUE	TRUE	FALSE	Brain
BBI12-MDMD2.Con12_01_Overlay_XY	1243_891	EC-amp	No_Prediction (Failed Centromeric Quality Score)	EC-amp	EC-amp	1.84176	6.36131	CCFSTTG1	MDM2	red	TRUE	TRUE	FALSE	Brain
BBI12-MDMD2.Con12_01_Overlay_XY	1235_1074	EC-amp	No_Prediction (Failed Centromeric Quality Score)	EC-amp	EC-amp	1.84176	6.36131	CCFSTTG1	MDM2	red	TRUE	TRUE	FALSE	Brain
BBI12-MDMD2.Con12_01_Overlay_XY	1249_1227	EC-amp	No_Prediction (Failed Centromeric Quality Score)	EC-amp	EC-amp	1.84176	6.36131	CCFSTTG1	MDM2	red	TRUE	TRUE	FALSE	Brain
BBI12-MDMD2.Con12_01_Overlay_XY	1269_1786	HSR-amp	No_Prediction (Failed Centromeric Quality Score)	HSR-amp	EC-amp	1.84176	6.36131	CCFSTTG1	MDM2	red	TRUE	TRUE	FALSE	Brain
BBI12-MDMD2.Con12_01_Overlay_XY	1292_152	HSR-amp	No_Prediction (Failed Centromeric Quality Score)	HSR-amp	EC-amp	1.84176	6.36131	CCFSTTG1	MDM2	red	TRUE	TRUE	FALSE	Brain
BBI12-MDMD2.Con12_01_Overlay_XY	1301_298	EC-amp	No_Prediction (Failed Centromeric Quality Score)	EC-amp	EC-amp	1.84176	6.36131	CCFSTTG1	MDM2	red	TRUE	TRUE	FALSE	Brain
BBI12-MDMD2.Con12_01_Overlay_XY	1311_376	EC-amp	No_Prediction (Failed Centromeric Quality Score)	EC-amp	EC-amp	1.84176	6.36131	CCFSTTG1	MDM2	red	TRUE	TRUE	FALSE	Brain
BBI12-MDMD2.Con12_01_Overlay_XY	1333_1713	EC-amp	No_Prediction (Failed Centromeric Quality Score)	EC-amp	EC-amp	1.84176	6.36131	CCFSTTG1	MDM2	red	TRUE	TRUE	FALSE	Brain
BBI12-MDMD2.Con12_01_Overlay_XY	1343_1434	EC-amp	No_Prediction (Failed Centromeric Quality Score)	EC-amp	EC-amp	1.84176	6.36131	CCFSTTG1	MDM2	red	TRUE	TRUE	FALSE	Brain
BBI12-MDMD2.Con12_01_Overlay_XY	1337_963	HSR-amp	No_Prediction (Failed Centromeric Quality Score)	HSR-amp	EC-amp	1.84176	6.36131	CCFSTTG1	MDM2	red	TRUE	TRUE	FALSE	Brain
BBI12-MDMD2.Con12_01_Overlay_XY	1335_553	EC-amp	No_Prediction (Failed Centromeric Quality Score)	EC-amp	EC-amp	1.84176	6.36131	CCFSTTG1	MDM2	red	TRUE	TRUE	FALSE	Brain
BBI12-MDMD2.Con12_01_Overlay_XY	1347_1091	EC-amp	No_Prediction (Failed Centromeric Quality Score)	EC-amp	EC-amp	1.84176	6.36131	CCFSTTG1	MDM2	red	TRUE	TRUE	FALSE	Brain
BBI12-MDMD2.Con12_01_Overlay_XY	1411_933	EC-amp	No_Prediction (Failed Centromeric Quality Score)	EC-amp	EC-amp	1.84176	6.36131	CCFSTTG1	MDM2	red	TRUE	TRUE	FALSE	Brain
BBI12-MDMD2.Con12_01_Overlay_XY	1416_325	EC-amp	No_Prediction (Failed Centromeric Quality Score)	EC-amp	EC-amp	1.84176	6.36131	CCFSTTG1	MDM2	red	TRUE	TRUE	FALSE	Brain
BBI12-MDMD2.Con12_13_Overlay_XY	19_1240	EC-amp	Focal-amp	EC-amp	EC-amp	0.676044	-0.378682	CCFSTTG1	MDM2	red	TRUE	TRUE	FALSE	Brain
BBI12-MDMD2.Con12_13_Overlay_XY	55_234	EC-amp	Focal-amp	EC-amp	EC-amp	0.676044	-0.378682	CCFSTTG1	MDM2	red	TRUE	TRUE	FALSE	Brain
BBI12-MDMD2.Con12_13_Overlay_XY	81_725	EC-amp	Focal-amp	EC-amp	EC-amp	0.676044	-0.378682	CCFSTTG1	MDM2	red	TRUE	TRUE	FALSE	Brain
BBI12-MDMD2.Con12_13_Overlay_XY	104_117	EC-amp	Focal-amp	EC-amp	EC-amp	0.676044	-0.378682	CCFSTTG1	MDM2	red	TRUE	TRUE	FALSE	Brain
BBI12-MDMD2.Con12_13_Overlay_XY	110_819	EC-amp	Focal-amp	EC-amp	EC-amp	0.676044	-0.378682	CCFSTTG1	MDM2	red	TRUE	TRUE	FALSE	Brain
BBI12-MDMD2.Con12_13_Overlay_XY	162_1056	EC-amp	Focal-amp	EC-amp	EC-amp	0.676044	-0.378682	CCFSTTG1	MDM2	red	TRUE	TRUE	FALSE	Brain
BBI12-MDMD2.Con12_13_Overlay_XY	161_28	EC-amp	Focal-amp	EC-amp	EC-amp	0.676044	-0.378682	CCFSTTG1	MDM2	red	TRUE	TRUE	FALSE	Brain
BBI12-MDMD2.Con12_13_Overlay_XY	183_944	EC-amp	Focal-amp	EC-amp	EC-amp	0.676044	-0.378682	CCFSTTG1	MDM2	red	TRUE	TRUE	FALSE	Brain
BBI12-MDMD2.Con12_13_Overlay_XY	261_289	EC-amp	Focal-amp	EC-amp	EC-amp	0.676044	-0.378682	CCFSTTG1	MDM2	red	TRUE	TRUE	FALSE	Brain
BBI12-MDMD2.Con12_13_Overlay_XY	263_1203	EC-amp	Focal-amp	EC-amp	EC-amp	0.676044	-0.378682	CCFSTTG1	MDM2	red	TRUE	TRUE	FALSE	Brain
BBI12-MDMD2.Con12_13_Overlay_XY	280_1008	EC-amp	Focal-amp	EC-amp	EC-amp	0.676044	-0.378682	CCFSTTG1	MDM2	red	TRUE	TRUE	FALSE	Brain
BBI12-MDMD2.Con12_13_Overlay_XY	312_1593	EC-amp	Focal-amp	EC-amp	EC-amp	0.676044	-0.378682	CCFSTTG1	MDM2	red	TRUE	TRUE	FALSE	Brain
BBI12-MDMD2.Con12_13_Overlay_XY	324_1886	EC-amp	Focal-amp	EC-amp	EC-amp	0.676044	-0.378682	CCFSTTG1	MDM2	red	TRUE	TRUE	FALSE	Brain
BBI12-MDMD2.Con12_13_Overlay_XY	352_834	EC-amp	Focal-amp	EC-amp	EC-amp	0.676044	-0.378682	CCFSTTG1	MDM2	red	TRUE	TRUE	FALSE	Brain
BBI12-MDMD2.Con12_13_Overlay_XY	410_1724	EC-amp	Focal-amp	EC-amp	EC-amp	0.676044	-0.378682	CCFSTTG1	MDM2	red	TRUE	TRUE	FALSE	Brain
BBI12-MDMD2.Con12_13_Overlay_XY	426_441	EC-amp	Focal-amp	EC-amp	EC-amp	0.676044	-0.378682	CCFSTTG1	MDM2	red	TRUE	TRUE	FALSE	Brain
BBI12-MDMD2.Con12_13_Overlay_XY	416_1897	EC-amp	Focal-amp	EC-amp	EC-amp	0.676044	-0.378682	CCFSTTG1	MDM2	red	TRUE	TRUE	FALSE	Brain
BBI12-MDMD2.Con12_13_Overlay_XY	488_1166	EC-amp	Focal-amp	EC-amp	EC-amp	0.676044	-0.378682	CCFSTTG1	MDM2	red	TRUE	TRUE	FALSE	Brain
BBI12-MDMD2.Con12_13_Overlay_XY	503_1051	EC-amp	Focal-amp	EC-amp	EC-amp	0.676044	-0.378682	CCFSTTG1	MDM2	red	TRUE	TRUE	FALSE	Brain
BBI12-MDMD2.Con12_13_Overlay_XY	564_1532	EC-amp	Focal-amp	EC-amp	EC-amp	0.676044	-0.378682	CCFSTTG1	MDM2	red	TRUE	TRUE	FALSE	Brain
BBI12-MDMD2.Con12_13_Overlay_XY	570_1689	EC-amp	Focal-amp	EC-amp	EC-amp	0.676044	-0.378682	CCFSTTG1	MDM2	red	TRUE	TRUE	FALSE	Brain
BBI12-MDMD2.Con12_13_Overlay_XY	586_986	EC-amp	Focal-amp	EC-amp	EC-amp	0.676044	-0.378682	CCFSTTG1	MDM2	red	TRUE	TRUE	FALSE	Brain
BBI12-MDMD2.Con12_13_Overlay_XY	620_912	EC-amp	Focal-amp	EC-amp	EC-amp	0.676044	-0.378682	CCFSTTG1	MDM2	red	TRUE	TRUE	FALSE	Brain
BBI12-MDMD2.Con12_13_Overlay_XY	636_464	EC-amp	Focal-amp	EC-amp	EC-amp	0.676044	-0.378682	CCFSTTG1	MDM2	red	TRUE	TRUE	FALSE	Brain
BBI12-MDMD2.Con12_13_Overlay_XY	651_1429	EC-amp	Focal-amp	EC-amp	EC-amp	0.676044	-0.378682	CCFSTTG1	MDM2	red	TRUE	TRUE	FALSE	Brain
BBI12-MDMD2.Con12_13_Overlay_XY	696_371	EC-amp	Focal-amp	EC-amp	EC-amp	0.676044	-0.378682	CCFSTTG1	MDM2	red	TRUE	TRUE	FALSE	Brain
BBI12-MDMD2.Con12_13_Overlay_XY	766_1520	EC-amp	No_Prediction (Low_CENT_Brightness)	EC-amp	EC-amp	0.676044	-0.378682	CCFSTTG1	MDM2	red	TRUE	TRUE	FALSE	Brain
BBI12-MDMD2.Con12_13_Overlay_XY	808_1840	EC-amp	Focal-amp	EC-amp	EC-amp	0.676044	-0.378682	CCFSTTG1	MDM2	red	TRUE	TRUE	FALSE	Brain
BBI12-MDMD2.Con12_13_Overlay_XY	849_787	EC-amp	Focal-amp	EC-amp	EC-amp	0.676044	-0.378682	CCFSTTG1	MDM2	red	TRUE	TRUE	FALSE	Brain
BBI12-MDMD2.Con12_13_Overlay_XY	853_862	EC-amp	Focal-amp	EC-amp	EC-amp	0.676044	-0.378682	CCFSTTG1	MDM2	red	TRUE	TRUE	FALSE	Brain
BBI12-MDMD2.Con12_13_Overlay_XY	934_226	EC-amp	Focal-amp	EC-amp	EC-amp	0.676044	-0.378682	CCFSTTG1	MDM2	red	TRUE	TRUE	FALSE	Brain
BBI12-MDMD2.Con12_13_Overlay_XY	944_1088	EC-amp	Focal-amp	EC-amp	EC-amp	0.676044	-0.378682	CCFSTTG1	MDM2	red	TRUE	TRUE	FALSE	Brain
BBI12-MDMD2.Con12_13_Overlay_XY	949_1567	EC-amp	Focal-amp	EC-amp	EC-amp	0.676044	-0.378682	CCFSTTG1	MDM2	red	TRUE	TRUE	FALSE	Brain
BBI12-MDMD2.Con12_13_Overlay_XY	947_1249	EC-amp	Focal-amp	EC-amp	EC-amp	0.676044	-0.378682	CCFSTTG1	MDM2	red	TRUE	TRUE	FALSE	Brain
BBI12-MDMD2.Con12_13_Overlay_XY	1000_614	EC-amp	Focal-amp	EC-amp	EC-amp	0.676044	-0.378682	CCFSTTG1	MDM2	red	TRUE	TRUE	FALSE	Brain
BBI12-MDMD2.Con12_13_Overlay_XY	1019_1908	EC-amp	Focal-amp	EC-amp	EC-amp	0.676044	-0.378682	CCFSTTG1	MDM2	red	TRUE	TRUE	FALSE	Brain
BBI12-MDMD2.Con12_13_Overlay_XY	1054_1581	EC-amp	Focal-amp	EC-amp	EC-amp	0.676044	-0.378682	CCFSTTG1	MDM2	red	TRUE	TRUE	FALSE	Brain
BBI12-MDMD2.Con12_13_Overlay_XY	1102_971	EC-amp	Focal-amp	EC-amp	EC-amp	0.676044	-0.378682	CCFSTTG1	MDM2	red	TRUE	TRUE	FALSE	Brain
BBI12-MDMD2.Con12_13_Overlay_XY	1092_672	EC-amp	Focal-amp	EC-amp	EC-amp	0.676044	-0.378682	CCFSTTG1	MDM2	red	TRUE	TRUE	FALSE	Brain
BBI12-MDMD2.Con12_13_Overlay_XY	1146_352	EC-amp	Focal-amp	EC-amp	EC-amp	0.676044	-0.378682	CCFSTTG1	MDM2	red	TRUE	TRUE	FALSE	Brain
BBI12-MDMD2.Con12_13_Overlay_XY	1196_1409	EC-amp	Focal-amp	EC-amp	EC-amp	0.676044	-0.378682	CCFSTTG1	MDM2	red	TRUE	TRUE	FALSE	Brain
BBI12-MDMD2.Con12_13_Overlay_XY	1199_445	EC-amp	Focal-amp	EC-amp	EC-amp	0.676044	-0.378682	CCFSTTG1	MDM2	red	TRUE	TRUE	FALSE	Brain
BBI12-MDMD2.Con12_13_Overlay_XY	1198_166	EC-amp	No_Prediction (Low_CENT_Brightness)	EC-amp	EC-amp	0.676044	-0.378682	CCFSTTG1	MDM2	red	TRUE	TRUE	FALSE	Brain
BBI12-MDMD2.Con12_13_Overlay_XY	1252_242	EC-amp	Focal-amp	EC-amp	EC-amp	0.676044	-0.378682	CCFSTTG1	MDM2	red	TRUE	TRUE	FALSE	Brain
BBI12-MDMD2.Con12_13_Overlay_XY	1246_1761	EC-amp	Focal-amp	EC-amp	EC-amp	0.676044	-0.378682	CCFSTTG1	MDM2	red	TRUE	TRUE	FALSE	Brain
BBI12-MDMD2.Con12_13_Overlay_XY	1271_29	EC-amp	Focal-amp	EC-amp	EC-amp	0.676044	-0.378682	CCFSTTG1	MDM2	red	TRUE	TRUE	FALSE	Brain
BBI12-MDMD2.Con12_13_Overlay_XY	1284_170	EC-amp	No_Prediction (Low_CENT_Brightness)	EC-amp	EC-amp	0.676044	-0.378682	CCFSTTG1	MDM2	red	TRUE	TRUE	FALSE	Brain
BBI12-MDMD2.Con12_13_Overlay_XY	1295_528	EC-amp	No_Prediction (Low_CENT_Brightness)	EC-amp	EC-amp	0.676044	-0.378682	CCFSTTG1	MDM2	red	TRUE	TRUE	FALSE	Brain
BBI12-MDMD2.Con12_13_Overlay_XY	1332_957	EC-amp	Focal-amp	EC-amp	EC-amp	0.676044	-0.378682	CCFSTTG1	MDM2	red	TRUE	TRUE	FALSE	Brain
BBI12-MDMD2.Con12_13_Overlay_XY	1345_667	EC-amp	Focal-amp	EC-amp	EC-amp	0.676044	-0.378682	CCFSTTG1	MDM2	red	TRUE	TRUE	FALSE	Brain
BBI12-MDMD2.Con12_13_Overlay_XY	1360_31	EC-amp	Focal-amp	EC-amp	EC-amp	0.676044	-0.378682	CCFSTTG1	MDM2	red	TRUE	TRUE	FALSE	Brain
BBI12-MDMD2.Con12_13_Overlay_XY	1371_449	No-amp	Focal-amp	No-amp	EC-amp	0.676044	-0.378682	CCFSTTG1	MDM2	red	TRUE	TRUE	FALSE	Brain
BBI12-MDMD2.Con12_13_Overlay_XY	1414_1025	EC-amp	Focal-amp	EC-amp	EC-amp	0.676044	-0.378682	CCFSTTG1	MDM2	red	TRUE	TRUE	FALSE	Brain
BBI12-MDMD2.Con12_13_Overlay_XY	1423_1126	EC-amp	No_Prediction (Low_CENT_Brightness)	EC-amp	EC-amp	0.676044	-0.378682	CCFSTTG1	MDM2	red	TRUE	TRUE	FALSE	Brain
BBI12-MDMD2.Con12_13_Overlay_XY	1425_834	EC-amp	No_Prediction (Low_CENT_Brightness)	EC-amp	EC-amp	0.676044	-0.378682	CCFSTTG1	MDM2	red	TRUE	TRUE	FALSE	Brain
BBI12-MDMD2.Con12_16_Overlay_XY	28_268	EC-amp	Focal-amp	EC-amp	EC-amp	0.560885	-0.0519157	CCFSTTG1	MDM2	red	TRUE	TRUE	FALSE	Brain
BBI12-MDMD2.Con12_16_Overlay_XY	49_1699	EC-amp	Focal-amp	EC-amp	EC-amp	0.560885	-0.0519157	CCFSTTG1	MDM2	red	TRUE	TRUE	FALSE	Brain
BBI12-MDMD2.Con12_16_Overlay_XY	47_591	EC-amp	Focal-amp	EC-amp	EC-amp	0.560885	-0.0519157	CCFSTTG1	MDM2	red	TRUE	TRUE	FALSE	Brain
BBI12-MDMD2.Con12_16_Overlay_XY	91_707	EC-amp	Focal-amp	EC-amp	EC-amp	0.560885	-0.0519157	CCFSTTG1	MDM2	red	TRUE	TRUE	FALSE	Brain
BBI12-MDMD2.Con12_16_Overlay_XY	63_1309	EC-amp	Focal-amp	EC-amp	EC-amp	0.560885	-0.0519157	CCFSTTG1	MDM2	red	TRUE	TRUE	FALSE	Brain
BBI12-MDMD2.Con12_16_Overlay_XY	118_1902	EC-amp	Focal-amp	EC-amp	EC-amp	0.560885	-0.0519157	CCFSTTG1	MDM2	red	TRUE	TRUE	FALSE	Brain
BBI12-MDMD2.Con12_16_Overlay_XY	135_1536	EC-amp	Focal-amp	EC-amp	EC-amp	0.560885	-0.0519157	CCFSTTG1	MDM2	red	TRUE	TRUE	FALSE	Brain
BBI12-MDMD2.Con12_16_Overlay_XY	133_1627	EC-amp	Focal-amp	EC-amp	EC-amp	0.560885	-0.0519157	CCFSTTG1	MDM2	red	TRUE	TRUE	FALSE	Brain
BBI12-MDMD2.Con12_16_Overlay_XY	187_1276	EC-amp	Focal-amp	EC-amp	EC-amp	0.560885	-0.0519157	CCFSTTG1	MDM2	red	TRUE	TRUE	FALSE	Brain
BBI12-MDMD2.Con12_16_Overlay_XY	203_705	EC-amp	Focal-amp	EC-amp	EC-amp	0.560885	-0.0519157	CCFSTTG1	MDM2	red	TRUE	TRUE	FALSE	Brain
BBI12-MDMD2.Con12_16_Overlay_XY	272_1784	EC-amp	Focal-amp	EC-amp	EC-amp	0.560885	-0.0519157	CCFSTTG1	MDM2	red	TRUE	TRUE	FALSE	Brain
BBI12-MDMD2.Con12_16_Overlay_XY	271_1603	EC-amp	Focal-amp	EC-amp	EC-amp	0.560885	-0.0519157	CCFSTTG1	MDM2	red	TRUE	TRUE	FALSE	Brain
BBI12-MDMD2.Con12_16_Overlay_XY	311_1523	EC-amp	Focal-amp	EC-amp	EC-amp	0.560885	-0.0519157	CCFSTTG1	MDM2	red	TRUE	TRUE	FALSE	Brain
BBI12-MDMD2.Con12_16_Overlay_XY	338_806	EC-amp	Focal-amp	EC-amp	EC-amp	0.560885	-0.0519157	CCFSTTG1	MDM2	red	TRUE	TRUE	FALSE	Brain
BBI12-MDMD2.Con12_16_Overlay_XY	322_239	EC-amp	Focal-amp	EC-amp	EC-amp	0.560885	-0.0519157	CCFSTTG1	MDM2	red	TRUE	TRUE	FALSE	Brain
BBI12-MDMD2.Con12_16_Overlay_XY	352_1368	EC-amp	Focal-amp	EC-amp	EC-amp	0.560885	-0.0519157	CCFSTTG1	MDM2	red	TRUE	TRUE	FALSE	Brain
BBI12-MDMD2.Con12_16_Overlay_XY	373_716	EC-amp	Focal-amp	EC-amp	EC-amp	0.560885	-0.0519157	CCFSTTG1	MDM2	red	TRUE	TRUE	FALSE	Brain
BBI12-MDMD2.Con12_16_Overlay_XY	376_148	EC-amp	Focal-amp	EC-amp	EC-amp	0.560885	-0.0519157	CCFSTTG1	MDM2	red	TRUE	TRUE	FALSE	Brain
BBI12-MDMD2.Con12_16_Overlay_XY	411_1072	EC-amp	Focal-amp	EC-amp	EC-amp	0.560885	-0.0519157	CCFSTTG1	MDM2	red	TRUE	TRUE	FALSE	Brain
BBI12-MDMD2.Con12_16_Overlay_XY	397_1898	EC-amp	Focal-amp	EC-amp	EC-amp	0.560885	-0.0519157	CCFSTTG1	MDM2	red	TRUE	TRUE	FALSE	Brain
BBI12-MDMD2.Con12_16_Overlay_XY	450_530	EC-amp	Focal-amp	EC-amp	EC-amp	0.560885	-0.0519157	CCFSTTG1	MDM2	red	TRUE	TRUE	FALSE	Brain
BBI12-MDMD2.Con12_16_Overlay_XY	475_1317	EC-amp	Focal-amp	EC-amp	EC-amp	0.560885	-0.0519157	CCFSTTG1	MDM2	red	TRUE	TRUE	FALSE	Brain
BBI12-MDMD2.Con12_16_Overlay_XY	507_1859	EC-amp	Focal-amp	EC-amp	EC-amp	0.560885	-0.0519157	CCFSTTG1	MDM2	red	TRUE	TRUE	FALSE	Brain
BBI12-MDMD2.Con12_16_Overlay_XY	506_17	EC-amp	No_Prediction (Low_CENT_Brightness)	EC-amp	EC-amp	0.560885	-0.0519157	CCFSTTG1	MDM2	red	TRUE	TRUE	FALSE	Brain
BBI12-MDMD2.Con12_16_Overlay_XY	517_1230	EC-amp	No_Prediction (Low_CENT_Brightness)	EC-amp	EC-amp	0.560885	-0.0519157	CCFSTTG1	MDM2	red	TRUE	TRUE	FALSE	Brain
BBI12-MDMD2.Con12_16_Overlay_XY	532_1540	EC-amp	Focal-amp	EC-amp	EC-amp	0.560885	-0.0519157	CCFSTTG1	MDM2	red	TRUE	TRUE	FALSE	Brain
BBI12-MDMD2.Con12_16_Overlay_XY	534_1800	EC-amp	Focal-amp	EC-amp	EC-amp	0.560885	-0.0519157	CCFSTTG1	MDM2	red	TRUE	TRUE	FALSE	Brain
BBI12-MDMD2.Con12_16_Overlay_XY	531_432	EC-amp	Focal-amp	EC-amp	EC-amp	0.560885	-0.0519157	CCFSTTG1	MDM2	red	TRUE	TRUE	FALSE	Brain
BBI12-MDMD2.Con12_16_Overlay_XY	562_1033	No-amp	No_Prediction (Low_CENT_Brightness)	No-amp	EC-amp	0.560885	-0.0519157	CCFSTTG1	MDM2	red	TRUE	TRUE	FALSE	Brain
BBI12-MDMD2.Con12_16_Overlay_XY	565_1403	EC-amp	Focal-amp	EC-amp	EC-amp	0.560885	-0.0519157	CCFSTTG1	MDM2	red	TRUE	TRUE	FALSE	Brain
BBI12-MDMD2.Con12_16_Overlay_XY	606_639	EC-amp	Focal-amp	EC-amp	EC-amp	0.560885	-0.0519157	CCFSTTG1	MDM2	red	TRUE	TRUE	FALSE	Brain
BBI12-MDMD2.Con12_16_Overlay_XY	608_1158	EC-amp	Focal-amp	EC-amp	EC-amp	0.560885	-0.0519157	CCFSTTG1	MDM2	red	TRUE	TRUE	FALSE	Brain
BBI12-MDMD2.Con12_16_Overlay_XY	619_1765	EC-amp	Focal-amp	EC-amp	EC-amp	0.560885	-0.0519157	CCFSTTG1	MDM2	red	TRUE	TRUE	FALSE	Brain
BBI12-MDMD2.Con12_16_Overlay_XY	637_1856	EC-amp	Focal-amp	EC-amp	EC-amp	0.560885	-0.0519157	CCFSTTG1	MDM2	red	TRUE	TRUE	FALSE	Brain
BBI12-MDMD2.Con12_16_Overlay_XY	645_507	EC-amp	Focal-amp	EC-amp	EC-amp	0.560885	-0.0519157	CCFSTTG1	MDM2	red	TRUE	TRUE	FALSE	Brain
BBI12-MDMD2.Con12_16_Overlay_XY	636_799	EC-amp	No_Prediction (Low_CENT_Brightness)	EC-amp	EC-amp	0.560885	-0.0519157	CCFSTTG1	MDM2	red	TRUE	TRUE	FALSE	Brain
BBI12-MDMD2.Con12_16_Overlay_XY	675_1178	EC-amp	No_Prediction (Low_CENT_Brightness)	EC-amp	EC-amp	0.560885	-0.0519157	CCFSTTG1	MDM2	red	TRUE	TRUE	FALSE	Brain
BBI12-MDMD2.Con12_16_Overlay_XY	704_55	EC-amp	Focal-amp	EC-amp	EC-amp	0.560885	-0.0519157	CCFSTTG1	MDM2	red	TRUE	TRUE	FALSE	Brain
BBI12-MDMD2.Con12_16_Overlay_XY	720_354	EC-amp	Focal-amp	EC-amp	EC-amp	0.560885	-0.0519157	CCFSTTG1	MDM2	red	TRUE	TRUE	FALSE	Brain
BBI12-MDMD2.Con12_16_Overlay_XY	757_785	EC-amp	Focal-amp	EC-amp	EC-amp	0.560885	-0.0519157	CCFSTTG1	MDM2	red	TRUE	TRUE	FALSE	Brain
BBI12-MDMD2.Con12_16_Overlay_XY	775_1816	EC-amp	No_Prediction (Low_CENT_Brightness)	EC-amp	EC-amp	0.560885	-0.0519157	CCFSTTG1	MDM2	red	TRUE	TRUE	FALSE	Brain
BBI12-MDMD2.Con12_16_Overlay_XY	775_1391	EC-amp	Focal-amp	EC-amp	EC-amp	0.560885	-0.0519157	CCFSTTG1	MDM2	red	TRUE	TRUE	FALSE	Brain
BBI12-MDMD2.Con12_16_Overlay_XY	781_1695	EC-amp	Focal-amp	EC-amp	EC-amp	0.560885	-0.0519157	CCFSTTG1	MDM2	red	TRUE	TRUE	FALSE	Brain
BBI12-MDMD2.Con12_16_Overlay_XY	797_451	EC-amp	Focal-amp	EC-amp	EC-amp	0.560885	-0.0519157	CCFSTTG1	MDM2	red	TRUE	TRUE	FALSE	Brain
BBI12-MDMD2.Con12_16_Overlay_XY	829_1244	EC-amp	Focal-amp	EC-amp	EC-amp	0.560885	-0.0519157	CCFSTTG1	MDM2	red	TRUE	TRUE	FALSE	Brain
BBI12-MDMD2.Con12_16_Overlay_XY	818_89	EC-amp	No_Prediction (Low_CENT_Brightness)	EC-amp	EC-amp	0.560885	-0.0519157	CCFSTTG1	MDM2	red	TRUE	TRUE	FALSE	Brain
BBI12-MDMD2.Con12_16_Overlay_XY	842_325	EC-amp	No_Prediction (Low_CENT_Brightness)	EC-amp	EC-amp	0.560885	-0.0519157	CCFSTTG1	MDM2	red	TRUE	TRUE	FALSE	Brain
BBI12-MDMD2.Con12_16_Overlay_XY	864_696	EC-amp	Focal-amp	EC-amp	EC-amp	0.560885	-0.0519157	CCFSTTG1	MDM2	red	TRUE	TRUE	FALSE	Brain
BBI12-MDMD2.Con12_16_Overlay_XY	870_173	EC-amp	Focal-amp	EC-amp	EC-amp	0.560885	-0.0519157	CCFSTTG1	MDM2	red	TRUE	TRUE	FALSE	Brain
BBI12-MDMD2.Con12_16_Overlay_XY	910_1434	EC-amp	Focal-amp	EC-amp	EC-amp	0.560885	-0.0519157	CCFSTTG1	MDM2	red	TRUE	TRUE	FALSE	Brain
BBI12-MDMD2.Con12_16_Overlay_XY	894_1314	EC-amp	No_Prediction (Low_CENT_Brightness)	EC-amp	EC-amp	0.560885	-0.0519157	CCFSTTG1	MDM2	red	TRUE	TRUE	FALSE	Brain
BBI12-MDMD2.Con12_16_Overlay_XY	909_939	EC-amp	Focal-amp	EC-amp	EC-amp	0.560885	-0.0519157	CCFSTTG1	MDM2	red	TRUE	TRUE	FALSE	Brain
BBI12-MDMD2.Con12_16_Overlay_XY	910_1838	HSR-amp	Focal-amp	HSR-amp	EC-amp	0.560885	-0.0519157	CCFSTTG1	MDM2	red	TRUE	TRUE	FALSE	Brain
BBI12-MDMD2.Con12_16_Overlay_XY	937_1741	EC-amp	Focal-amp	EC-amp	EC-amp	0.560885	-0.0519157	CCFSTTG1	MDM2	red	TRUE	TRUE	FALSE	Brain
BBI12-MDMD2.Con12_16_Overlay_XY	1008_1635	EC-amp	Focal-amp	EC-amp	EC-amp	0.560885	-0.0519157	CCFSTTG1	MDM2	red	TRUE	TRUE	FALSE	Brain
BBI12-MDMD2.Con12_16_Overlay_XY	977_378	EC-amp	Focal-amp	EC-amp	EC-amp	0.560885	-0.0519157	CCFSTTG1	MDM2	red	TRUE	TRUE	FALSE	Brain
BBI12-MDMD2.Con12_16_Overlay_XY	1018_606	EC-amp	Focal-amp	EC-amp	EC-amp	0.560885	-0.0519157	CCFSTTG1	MDM2	red	TRUE	TRUE	FALSE	Brain
BBI12-MDMD2.Con12_16_Overlay_XY	1086_1874	EC-amp	Focal-amp	EC-amp	EC-amp	0.560885	-0.0519157	CCFSTTG1	MDM2	red	TRUE	TRUE	FALSE	Brain
BBI12-MDMD2.Con12_16_Overlay_XY	1124_558	EC-amp	Focal-amp	EC-amp	EC-amp	0.560885	-0.0519157	CCFSTTG1	MDM2	red	TRUE	TRUE	FALSE	Brain
BBI12-MDMD2.Con12_16_Overlay_XY	1114_15	EC-amp	Focal-amp	EC-amp	EC-amp	0.560885	-0.0519157	CCFSTTG1	MDM2	red	TRUE	TRUE	FALSE	Brain
BBI12-MDMD2.Con12_16_Overlay_XY	1176_19	EC-amp	Focal-amp	EC-amp	EC-amp	0.560885	-0.0519157	CCFSTTG1	MDM2	red	TRUE	TRUE	FALSE	Brain
BBI12-MDMD2.Con12_16_Overlay_XY	1232_88	EC-amp	Focal-amp	EC-amp	EC-amp	0.560885	-0.0519157	CCFSTTG1	MDM2	red	TRUE	TRUE	FALSE	Brain
BBI12-MDMD2.Con12_16_Overlay_XY	1261_1792	EC-amp	Focal-amp	EC-amp	EC-amp	0.560885	-0.0519157	CCFSTTG1	MDM2	red	TRUE	TRUE	FALSE	Brain
BBI12-MDMD2.Con12_16_Overlay_XY	1288_680	EC-amp	Focal-amp	EC-amp	EC-amp	0.560885	-0.0519157	CCFSTTG1	MDM2	red	TRUE	TRUE	FALSE	Brain
BBI12-MDMD2.Con12_16_Overlay_XY	1262_1624	EC-amp	Focal-amp	EC-amp	EC-amp	0.560885	-0.0519157	CCFSTTG1	MDM2	red	TRUE	TRUE	FALSE	Brain
BBI12-MDMD2.Con12_16_Overlay_XY	1295_399	EC-amp	Focal-amp	EC-amp	EC-amp	0.560885	-0.0519157	CCFSTTG1	MDM2	red	TRUE	TRUE	FALSE	Brain
BBI12-MDMD2.Con12_16_Overlay_XY	1297_186	EC-amp	Focal-amp	EC-amp	EC-amp	0.560885	-0.0519157	CCFSTTG1	MDM2	red	TRUE	TRUE	FALSE	Brain
BBI12-MDMD2.Con12_16_Overlay_XY	1288_555	EC-amp	Focal-amp	EC-amp	EC-amp	0.560885	-0.0519157	CCFSTTG1	MDM2	red	TRUE	TRUE	FALSE	Brain
BBI12-MDMD2.Con12_16_Overlay_XY	1322_1263	EC-amp	Focal-amp	EC-amp	EC-amp	0.560885	-0.0519157	CCFSTTG1	MDM2	red	TRUE	TRUE	FALSE	Brain
BBI12-MDMD2.Con12_16_Overlay_XY	1327_1076	EC-amp	Focal-amp	EC-amp	EC-amp	0.560885	-0.0519157	CCFSTTG1	MDM2	red	TRUE	TRUE	FALSE	Brain
BBI12-MDMD2.Con12_16_Overlay_XY	1326_897	EC-amp	Focal-amp	EC-amp	EC-amp	0.560885	-0.0519157	CCFSTTG1	MDM2	red	TRUE	TRUE	FALSE	Brain
BBI12-MDMD2.Con12_16_Overlay_XY	1333_1534	EC-amp	Focal-amp	EC-amp	EC-amp	0.560885	-0.0519157	CCFSTTG1	MDM2	red	TRUE	TRUE	FALSE	Brain
BBI12-MDMD2.Con12_16_Overlay_XY	1403_118	EC-amp	Focal-amp	EC-amp	EC-amp	0.560885	-0.0519157	CCFSTTG1	MDM2	red	TRUE	TRUE	FALSE	Brain
BBI12-MDMD2.Con12_16_Overlay_XY	1414_1900	HSR-amp	No_Prediction (Low_CENT_Brightness)	HSR-amp	EC-amp	0.560885	-0.0519157	CCFSTTG1	MDM2	red	TRUE	TRUE	FALSE	Brain
BBI12-MDMD2.Con12_16_Overlay_XY	1415_1747	EC-amp	Focal-amp	EC-amp	EC-amp	0.560885	-0.0519157	CCFSTTG1	MDM2	red	TRUE	TRUE	FALSE	Brain
BBI12-MDMD2.Con12_17_Overlay_XY	30_1345	EC-amp	Focal-amp	EC-amp	EC-amp	0.921926	-1.14302	CCFSTTG1	MDM2	red	TRUE	TRUE	FALSE	Brain
BBI12-MDMD2.Con12_17_Overlay_XY	27_1864	EC-amp	Focal-amp	EC-amp	EC-amp	0.921926	-1.14302	CCFSTTG1	MDM2	red	TRUE	TRUE	FALSE	Brain
BBI12-MDMD2.Con12_17_Overlay_XY	39_1155	EC-amp	Focal-amp	EC-amp	EC-amp	0.921926	-1.14302	CCFSTTG1	MDM2	red	TRUE	TRUE	FALSE	Brain
BBI12-MDMD2.Con12_17_Overlay_XY	49_203	EC-amp	No_Prediction (Low_CENT_Brightness)	EC-amp	EC-amp	0.921926	-1.14302	CCFSTTG1	MDM2	red	TRUE	TRUE	FALSE	Brain
BBI12-MDMD2.Con12_17_Overlay_XY	73_650	No-amp	No-amp	HSR-amp	EC-amp	0.921926	-1.14302	CCFSTTG1	MDM2	red	TRUE	TRUE	FALSE	Brain
BBI12-MDMD2.Con12_17_Overlay_XY	102_258	EC-amp	Focal-amp	EC-amp	EC-amp	0.921926	-1.14302	CCFSTTG1	MDM2	red	TRUE	TRUE	FALSE	Brain
BBI12-MDMD2.Con12_17_Overlay_XY	99_1515	EC-amp	No_Prediction (Low_CENT_Brightness)	EC-amp	EC-amp	0.921926	-1.14302	CCFSTTG1	MDM2	red	TRUE	TRUE	FALSE	Brain
BBI12-MDMD2.Con12_17_Overlay_XY	141_415	EC-amp	Focal-amp	EC-amp	EC-amp	0.921926	-1.14302	CCFSTTG1	MDM2	red	TRUE	TRUE	FALSE	Brain
BBI12-MDMD2.Con12_17_Overlay_XY	134_1635	EC-amp	Focal-amp	EC-amp	EC-amp	0.921926	-1.14302	CCFSTTG1	MDM2	red	TRUE	TRUE	FALSE	Brain
BBI12-MDMD2.Con12_17_Overlay_XY	138_893	EC-amp	Focal-amp	EC-amp	EC-amp	0.921926	-1.14302	CCFSTTG1	MDM2	red	TRUE	TRUE	FALSE	Brain
BBI12-MDMD2.Con12_17_Overlay_XY	139_1433	EC-amp	Focal-amp	EC-amp	EC-amp	0.921926	-1.14302	CCFSTTG1	MDM2	red	TRUE	TRUE	FALSE	Brain
BBI12-MDMD2.Con12_17_Overlay_XY	172_581	EC-amp	Focal-amp	EC-amp	EC-amp	0.921926	-1.14302	CCFSTTG1	MDM2	red	TRUE	TRUE	FALSE	Brain
BBI12-MDMD2.Con12_17_Overlay_XY	176_826	EC-amp	Focal-amp	EC-amp	EC-amp	0.921926	-1.14302	CCFSTTG1	MDM2	red	TRUE	TRUE	FALSE	Brain
BBI12-MDMD2.Con12_17_Overlay_XY	222_1107	EC-amp	No_Prediction (Low_CENT_Brightness)	EC-amp	EC-amp	0.921926	-1.14302	CCFSTTG1	MDM2	red	TRUE	TRUE	FALSE	Brain
BBI12-MDMD2.Con12_17_Overlay_XY	235_30	EC-amp	Focal-amp	EC-amp	EC-amp	0.921926	-1.14302	CCFSTTG1	MDM2	red	TRUE	TRUE	FALSE	Brain
BBI12-MDMD2.Con12_17_Overlay_XY	230_1208	EC-amp	Focal-amp	EC-amp	EC-amp	0.921926	-1.14302	CCFSTTG1	MDM2	red	TRUE	TRUE	FALSE	Brain
BBI12-MDMD2.Con12_17_Overlay_XY	282_567	EC-amp	Focal-amp	EC-amp	EC-amp	0.921926	-1.14302	CCFSTTG1	MDM2	red	TRUE	TRUE	FALSE	Brain
BBI12-MDMD2.Con12_17_Overlay_XY	284_228	HSR-amp	Focal-amp	HSR-amp	EC-amp	0.921926	-1.14302	CCFSTTG1	MDM2	red	TRUE	TRUE	FALSE	Brain
BBI12-MDMD2.Con12_17_Overlay_XY	312_1908	EC-amp	No_Prediction (Low_CENT_Brightness)	EC-amp	EC-amp	0.921926	-1.14302	CCFSTTG1	MDM2	red	TRUE	TRUE	FALSE	Brain
BBI12-MDMD2.Con12_17_Overlay_XY	337_1177	EC-amp	Focal-amp	EC-amp	EC-amp	0.921926	-1.14302	CCFSTTG1	MDM2	red	TRUE	TRUE	FALSE	Brain
BBI12-MDMD2.Con12_17_Overlay_XY	334_1802	EC-amp	Focal-amp	EC-amp	EC-amp	0.921926	-1.14302	CCFSTTG1	MDM2	red	TRUE	TRUE	FALSE	Brain
BBI12-MDMD2.Con12_17_Overlay_XY	343_1406	EC-amp	Focal-amp	EC-amp	EC-amp	0.921926	-1.14302	CCFSTTG1	MDM2	red	TRUE	TRUE	FALSE	Brain
BBI12-MDMD2.Con12_17_Overlay_XY	372_73	EC-amp	Focal-amp	EC-amp	EC-amp	0.921926	-1.14302	CCFSTTG1	MDM2	red	TRUE	TRUE	FALSE	Brain
BBI12-MDMD2.Con12_17_Overlay_XY	393_1736	EC-amp	Focal-amp	EC-amp	EC-amp	0.921926	-1.14302	CCFSTTG1	MDM2	red	TRUE	TRUE	FALSE	Brain
BBI12-MDMD2.Con12_17_Overlay_XY	405_1553	EC-amp	Focal-amp	EC-amp	EC-amp	0.921926	-1.14302	CCFSTTG1	MDM2	red	TRUE	TRUE	FALSE	Brain
BBI12-MDMD2.Con12_17_Overlay_XY	418_591	EC-amp	No_Prediction (Low_CENT_Brightness)	EC-amp	EC-amp	0.921926	-1.14302	CCFSTTG1	MDM2	red	TRUE	TRUE	FALSE	Brain
BBI12-MDMD2.Con12_17_Overlay_XY	438_496	EC-amp	Focal-amp	EC-amp	EC-amp	0.921926	-1.14302	CCFSTTG1	MDM2	red	TRUE	TRUE	FALSE	Brain
BBI12-MDMD2.Con12_17_Overlay_XY	435_861	EC-amp	Focal-amp	EC-amp	EC-amp	0.921926	-1.14302	CCFSTTG1	MDM2	red	TRUE	TRUE	FALSE	Brain
BBI12-MDMD2.Con12_17_Overlay_XY	485_191	EC-amp	Focal-amp	EC-amp	EC-amp	0.921926	-1.14302	CCFSTTG1	MDM2	red	TRUE	TRUE	FALSE	Brain
BBI12-MDMD2.Con12_17_Overlay_XY	459_795	EC-amp	No_Prediction (Low_CENT_Brightness)	EC-amp	EC-amp	0.921926	-1.14302	CCFSTTG1	MDM2	red	TRUE	TRUE	FALSE	Brain
BBI12-MDMD2.Con12_17_Overlay_XY	491_1014	EC-amp	Focal-amp	EC-amp	EC-amp	0.921926	-1.14302	CCFSTTG1	MDM2	red	TRUE	TRUE	FALSE	Brain
BBI12-MDMD2.Con12_17_Overlay_XY	489_322	EC-amp	Focal-amp	EC-amp	EC-amp	0.921926	-1.14302	CCFSTTG1	MDM2	red	TRUE	TRUE	FALSE	Brain
BBI12-MDMD2.Con12_17_Overlay_XY	513_1852	EC-amp	Focal-amp	EC-amp	EC-amp	0.921926	-1.14302	CCFSTTG1	MDM2	red	TRUE	TRUE	FALSE	Brain
BBI12-MDMD2.Con12_17_Overlay_XY	555_1528	EC-amp	Focal-amp	EC-amp	EC-amp	0.921926	-1.14302	CCFSTTG1	MDM2	red	TRUE	TRUE	FALSE	Brain
BBI12-MDMD2.Con12_17_Overlay_XY	523_471	EC-amp	Focal-amp	EC-amp	EC-amp	0.921926	-1.14302	CCFSTTG1	MDM2	red	TRUE	TRUE	FALSE	Brain
BBI12-MDMD2.Con12_17_Overlay_XY	541_662	EC-amp	No_Prediction (Low_CENT_Brightness)	EC-amp	EC-amp	0.921926	-1.14302	CCFSTTG1	MDM2	red	TRUE	TRUE	FALSE	Brain
BBI12-MDMD2.Con12_17_Overlay_XY	626_1387	EC-amp	Focal-amp	EC-amp	EC-amp	0.921926	-1.14302	CCFSTTG1	MDM2	red	TRUE	TRUE	FALSE	Brain
BBI12-MDMD2.Con12_17_Overlay_XY	631_75	EC-amp	Focal-amp	EC-amp	EC-amp	0.921926	-1.14302	CCFSTTG1	MDM2	red	TRUE	TRUE	FALSE	Brain
BBI12-MDMD2.Con12_17_Overlay_XY	629_467	EC-amp	Focal-amp	EC-amp	EC-amp	0.921926	-1.14302	CCFSTTG1	MDM2	red	TRUE	TRUE	FALSE	Brain
BBI12-MDMD2.Con12_17_Overlay_XY	639_1806	EC-amp	Focal-amp	EC-amp	EC-amp	0.921926	-1.14302	CCFSTTG1	MDM2	red	TRUE	TRUE	FALSE	Brain
BBI12-MDMD2.Con12_17_Overlay_XY	730_859	EC-amp	Focal-amp	EC-amp	EC-amp	0.921926	-1.14302	CCFSTTG1	MDM2	red	TRUE	TRUE	FALSE	Brain
BBI12-MDMD2.Con12_17_Overlay_XY	715_1481	EC-amp	Focal-amp	EC-amp	EC-amp	0.921926	-1.14302	CCFSTTG1	MDM2	red	TRUE	TRUE	FALSE	Brain
BBI12-MDMD2.Con12_17_Overlay_XY	734_1101	EC-amp	Focal-amp	EC-amp	EC-amp	0.921926	-1.14302	CCFSTTG1	MDM2	red	TRUE	TRUE	FALSE	Brain
BBI12-MDMD2.Con12_17_Overlay_XY	738_95	EC-amp	Focal-amp	EC-amp	EC-amp	0.921926	-1.14302	CCFSTTG1	MDM2	red	TRUE	TRUE	FALSE	Brain
BBI12-MDMD2.Con12_17_Overlay_XY	814_436	EC-amp	No_Prediction (Low_CENT_Brightness)	EC-amp	EC-amp	0.921926	-1.14302	CCFSTTG1	MDM2	red	TRUE	TRUE	FALSE	Brain
BBI12-MDMD2.Con12_17_Overlay_XY	812_536	EC-amp	No_Prediction (Low_CENT_Brightness)	EC-amp	EC-amp	0.921926	-1.14302	CCFSTTG1	MDM2	red	TRUE	TRUE	FALSE	Brain
BBI12-MDMD2.Con12_17_Overlay_XY	856_1407	EC-amp	Focal-amp	EC-amp	EC-amp	0.921926	-1.14302	CCFSTTG1	MDM2	red	TRUE	TRUE	FALSE	Brain
BBI12-MDMD2.Con12_17_Overlay_XY	873_1836	EC-amp	No_Prediction (Low_CENT_Brightness)	EC-amp	EC-amp	0.921926	-1.14302	CCFSTTG1	MDM2	red	TRUE	TRUE	FALSE	Brain
BBI12-MDMD2.Con12_17_Overlay_XY	884_512	EC-amp	Focal-amp	EC-amp	EC-amp	0.921926	-1.14302	CCFSTTG1	MDM2	red	TRUE	TRUE	FALSE	Brain
BBI12-MDMD2.Con12_17_Overlay_XY	883_639	EC-amp	Focal-amp	EC-amp	EC-amp	0.921926	-1.14302	CCFSTTG1	MDM2	red	TRUE	TRUE	FALSE	Brain
BBI12-MDMD2.Con12_17_Overlay_XY	916_792	HSR-amp	Focal-amp	HSR-amp	EC-amp	0.921926	-1.14302	CCFSTTG1	MDM2	red	TRUE	TRUE	FALSE	Brain
BBI12-MDMD2.Con12_17_Overlay_XY	913_951	EC-amp	Focal-amp	EC-amp	EC-amp	0.921926	-1.14302	CCFSTTG1	MDM2	red	TRUE	TRUE	FALSE	Brain
BBI12-MDMD2.Con12_17_Overlay_XY	976_1902	EC-amp	No_Prediction (Low_CENT_Brightness)	EC-amp	EC-amp	0.921926	-1.14302	CCFSTTG1	MDM2	red	TRUE	TRUE	FALSE	Brain
BBI12-MDMD2.Con12_17_Overlay_XY	983_529	EC-amp	Focal-amp	EC-amp	EC-amp	0.921926	-1.14302	CCFSTTG1	MDM2	red	TRUE	TRUE	FALSE	Brain
BBI12-MDMD2.Con12_17_Overlay_XY	983_1389	EC-amp	Focal-amp	EC-amp	EC-amp	0.921926	-1.14302	CCFSTTG1	MDM2	red	TRUE	TRUE	FALSE	Brain
BBI12-MDMD2.Con12_17_Overlay_XY	1011_1154	EC-amp	Focal-amp	EC-amp	EC-amp	0.921926	-1.14302	CCFSTTG1	MDM2	red	TRUE	TRUE	FALSE	Brain
BBI12-MDMD2.Con12_17_Overlay_XY	1001_65	EC-amp	Focal-amp	EC-amp	EC-amp	0.921926	-1.14302	CCFSTTG1	MDM2	red	TRUE	TRUE	FALSE	Brain
BBI12-MDMD2.Con12_17_Overlay_XY	1009_1287	HSR-amp	No_Prediction (Low_CENT_Brightness)	HSR-amp	EC-amp	0.921926	-1.14302	CCFSTTG1	MDM2	red	TRUE	TRUE	FALSE	Brain
BBI12-MDMD2.Con12_17_Overlay_XY	1030_744	EC-amp	Focal-amp	EC-amp	EC-amp	0.921926	-1.14302	CCFSTTG1	MDM2	red	TRUE	TRUE	FALSE	Brain
BBI12-MDMD2.Con12_17_Overlay_XY	1088_502	EC-amp	Focal-amp	EC-amp	EC-amp	0.921926	-1.14302	CCFSTTG1	MDM2	red	TRUE	TRUE	FALSE	Brain
BBI12-MDMD2.Con12_17_Overlay_XY	1121_1645	EC-amp	Focal-amp	EC-amp	EC-amp	0.921926	-1.14302	CCFSTTG1	MDM2	red	TRUE	TRUE	FALSE	Brain
BBI12-MDMD2.Con12_17_Overlay_XY	1145_65	EC-amp	Focal-amp	EC-amp	EC-amp	0.921926	-1.14302	CCFSTTG1	MDM2	red	TRUE	TRUE	FALSE	Brain
BBI12-MDMD2.Con12_17_Overlay_XY	1188_237	EC-amp	Focal-amp	EC-amp	EC-amp	0.921926	-1.14302	CCFSTTG1	MDM2	red	TRUE	TRUE	FALSE	Brain
BBI12-MDMD2.Con12_17_Overlay_XY	1149_1844	EC-amp	Focal-amp	EC-amp	EC-amp	0.921926	-1.14302	CCFSTTG1	MDM2	red	TRUE	TRUE	FALSE	Brain
BBI12-MDMD2.Con12_17_Overlay_XY	1178_659	EC-amp	Focal-amp	EC-amp	EC-amp	0.921926	-1.14302	CCFSTTG1	MDM2	red	TRUE	TRUE	FALSE	Brain
BBI12-MDMD2.Con12_17_Overlay_XY	1175_950	EC-amp	Focal-amp	EC-amp	EC-amp	0.921926	-1.14302	CCFSTTG1	MDM2	red	TRUE	TRUE	FALSE	Brain
BBI12-MDMD2.Con12_17_Overlay_XY	1170_1430	EC-amp	No_Prediction (Low_CENT_Brightness)	EC-amp	EC-amp	0.921926	-1.14302	CCFSTTG1	MDM2	red	TRUE	TRUE	FALSE	Brain
BBI12-MDMD2.Con12_17_Overlay_XY	1195_1573	EC-amp	Focal-amp	EC-amp	EC-amp	0.921926	-1.14302	CCFSTTG1	MDM2	red	TRUE	TRUE	FALSE	Brain
BBI12-MDMD2.Con12_17_Overlay_XY	1200_1223	EC-amp	Focal-amp	EC-amp	EC-amp	0.921926	-1.14302	CCFSTTG1	MDM2	red	TRUE	TRUE	FALSE	Brain
BBI12-MDMD2.Con12_17_Overlay_XY	1262_1899	EC-amp	No_Prediction (Low_CENT_Brightness)	EC-amp	EC-amp	0.921926	-1.14302	CCFSTTG1	MDM2	red	TRUE	TRUE	FALSE	Brain
BBI12-MDMD2.Con12_17_Overlay_XY	1277_458	EC-amp	Focal-amp	EC-amp	EC-amp	0.921926	-1.14302	CCFSTTG1	MDM2	red	TRUE	TRUE	FALSE	Brain
BBI12-MDMD2.Con12_17_Overlay_XY	1279_15	EC-amp	No_Prediction (Low_CENT_Brightness)	EC-amp	EC-amp	0.921926	-1.14302	CCFSTTG1	MDM2	red	TRUE	TRUE	FALSE	Brain
BBI12-MDMD2.Con12_17_Overlay_XY	1289_1060	EC-amp	Focal-amp	EC-amp	EC-amp	0.921926	-1.14302	CCFSTTG1	MDM2	red	TRUE	TRUE	FALSE	Brain
BBI12-MDMD2.Con12_17_Overlay_XY	1312_1294	EC-amp	Focal-amp	EC-amp	EC-amp	0.921926	-1.14302	CCFSTTG1	MDM2	red	TRUE	TRUE	FALSE	Brain
BBI12-MDMD2.Con12_17_Overlay_XY	1351_1652	EC-amp	Focal-amp	EC-amp	EC-amp	0.921926	-1.14302	CCFSTTG1	MDM2	red	TRUE	TRUE	FALSE	Brain
BBI12-MDMD2.Con12_17_Overlay_XY	1412_611	HSR-amp	Focal-amp	HSR-amp	EC-amp	0.921926	-1.14302	CCFSTTG1	MDM2	red	TRUE	TRUE	FALSE	Brain
BBI12-MDMD2.Con12_17_Overlay_XY	1416_1449	EC-amp	Focal-amp	EC-amp	EC-amp	0.921926	-1.14302	CCFSTTG1	MDM2	red	TRUE	TRUE	FALSE	Brain
BBI12-MDMD2.Con12_17_Overlay_XY	1423_1706	HSR-amp	Focal-amp	HSR-amp	EC-amp	0.921926	-1.14302	CCFSTTG1	MDM2	red	TRUE	TRUE	FALSE	Brain
BBI12-MDMD2.Con12_17_Overlay_XY	1430_61	EC-amp	No_Prediction (Low_CENT_Brightness)	EC-amp	EC-amp	0.921926	-1.14302	CCFSTTG1	MDM2	red	TRUE	TRUE	FALSE	Brain
BBI12-MDMD2.Con12_18_Overlay_XY	39_17	EC-amp	Focal-amp	EC-amp	EC-amp	0.847483	-0.792937	CCFSTTG1	MDM2	red	TRUE	TRUE	FALSE	Brain
BBI12-MDMD2.Con12_18_Overlay_XY	10_389	EC-amp	Focal-amp	EC-amp	EC-amp	0.847483	-0.792937	CCFSTTG1	MDM2	red	TRUE	TRUE	FALSE	Brain
BBI12-MDMD2.Con12_18_Overlay_XY	11_1805	EC-amp	Focal-amp	EC-amp	EC-amp	0.847483	-0.792937	CCFSTTG1	MDM2	red	TRUE	TRUE	FALSE	Brain
BBI12-MDMD2.Con12_18_Overlay_XY	50_1479	EC-amp	Focal-amp	EC-amp	EC-amp	0.847483	-0.792937	CCFSTTG1	MDM2	red	TRUE	TRUE	FALSE	Brain
BBI12-MDMD2.Con12_18_Overlay_XY	39_715	EC-amp	Focal-amp	EC-amp	EC-amp	0.847483	-0.792937	CCFSTTG1	MDM2	red	TRUE	TRUE	FALSE	Brain
BBI12-MDMD2.Con12_18_Overlay_XY	109_884	EC-amp	Focal-amp	EC-amp	EC-amp	0.847483	-0.792937	CCFSTTG1	MDM2	red	TRUE	TRUE	FALSE	Brain
BBI12-MDMD2.Con12_18_Overlay_XY	101_1821	EC-amp	Focal-amp	EC-amp	EC-amp	0.847483	-0.792937	CCFSTTG1	MDM2	red	TRUE	TRUE	FALSE	Brain
BBI12-MDMD2.Con12_18_Overlay_XY	98_1345	EC-amp	No_Prediction (Low_CENT_Brightness)	EC-amp	EC-amp	0.847483	-0.792937	CCFSTTG1	MDM2	red	TRUE	TRUE	FALSE	Brain
BBI12-MDMD2.Con12_18_Overlay_XY	106_42	EC-amp	Focal-amp	EC-amp	EC-amp	0.847483	-0.792937	CCFSTTG1	MDM2	red	TRUE	TRUE	FALSE	Brain
BBI12-MDMD2.Con12_18_Overlay_XY	124_1201	EC-amp	Focal-amp	EC-amp	EC-amp	0.847483	-0.792937	CCFSTTG1	MDM2	red	TRUE	TRUE	FALSE	Brain
BBI12-MDMD2.Con12_18_Overlay_XY	138_1011	EC-amp	Focal-amp	EC-amp	EC-amp	0.847483	-0.792937	CCFSTTG1	MDM2	red	TRUE	TRUE	FALSE	Brain
BBI12-MDMD2.Con12_18_Overlay_XY	151_1525	EC-amp	Focal-amp	EC-amp	EC-amp	0.847483	-0.792937	CCFSTTG1	MDM2	red	TRUE	TRUE	FALSE	Brain
BBI12-MDMD2.Con12_18_Overlay_XY	168_750	EC-amp	Focal-amp	EC-amp	EC-amp	0.847483	-0.792937	CCFSTTG1	MDM2	red	TRUE	TRUE	FALSE	Brain
BBI12-MDMD2.Con12_18_Overlay_XY	170_1388	EC-amp	Focal-amp	EC-amp	EC-amp	0.847483	-0.792937	CCFSTTG1	MDM2	red	TRUE	TRUE	FALSE	Brain
BBI12-MDMD2.Con12_18_Overlay_XY	181_362	EC-amp	Focal-amp	EC-amp	EC-amp	0.847483	-0.792937	CCFSTTG1	MDM2	red	TRUE	TRUE	FALSE	Brain
BBI12-MDMD2.Con12_18_Overlay_XY	183_1316	EC-amp	Focal-amp	EC-amp	EC-amp	0.847483	-0.792937	CCFSTTG1	MDM2	red	TRUE	TRUE	FALSE	Brain
BBI12-MDMD2.Con12_18_Overlay_XY	186_1073	EC-amp	Focal-amp	EC-amp	EC-amp	0.847483	-0.792937	CCFSTTG1	MDM2	red	TRUE	TRUE	FALSE	Brain
BBI12-MDMD2.Con12_18_Overlay_XY	220_577	EC-amp	No_Prediction (Low_CENT_Brightness)	EC-amp	EC-amp	0.847483	-0.792937	CCFSTTG1	MDM2	red	TRUE	TRUE	FALSE	Brain
BBI12-MDMD2.Con12_18_Overlay_XY	253_695	EC-amp	Focal-amp	EC-amp	EC-amp	0.847483	-0.792937	CCFSTTG1	MDM2	red	TRUE	TRUE	FALSE	Brain
BBI12-MDMD2.Con12_18_Overlay_XY	258_1453	EC-amp	Focal-amp	EC-amp	EC-amp	0.847483	-0.792937	CCFSTTG1	MDM2	red	TRUE	TRUE	FALSE	Brain
BBI12-MDMD2.Con12_18_Overlay_XY	297_1795	EC-amp	Focal-amp	EC-amp	EC-amp	0.847483	-0.792937	CCFSTTG1	MDM2	red	TRUE	TRUE	FALSE	Brain
BBI12-MDMD2.Con12_18_Overlay_XY	267_36	HSR-amp	Focal-amp	HSR-amp	EC-amp	0.847483	-0.792937	CCFSTTG1	MDM2	red	TRUE	TRUE	FALSE	Brain
BBI12-MDMD2.Con12_18_Overlay_XY	280_1204	EC-amp	Focal-amp	EC-amp	EC-amp	0.847483	-0.792937	CCFSTTG1	MDM2	red	TRUE	TRUE	FALSE	Brain
BBI12-MDMD2.Con12_18_Overlay_XY	286_329	EC-amp	Focal-amp	EC-amp	EC-amp	0.847483	-0.792937	CCFSTTG1	MDM2	red	TRUE	TRUE	FALSE	Brain
BBI12-MDMD2.Con12_18_Overlay_XY	319_1561	EC-amp	Focal-amp	EC-amp	EC-amp	0.847483	-0.792937	CCFSTTG1	MDM2	red	TRUE	TRUE	FALSE	Brain
BBI12-MDMD2.Con12_18_Overlay_XY	335_936	EC-amp	No_Prediction (Low_CENT_Brightness)	EC-amp	EC-amp	0.847483	-0.792937	CCFSTTG1	MDM2	red	TRUE	TRUE	FALSE	Brain
BBI12-MDMD2.Con12_18_Overlay_XY	377_320	EC-amp	Focal-amp	EC-amp	EC-amp	0.847483	-0.792937	CCFSTTG1	MDM2	red	TRUE	TRUE	FALSE	Brain
BBI12-MDMD2.Con12_18_Overlay_XY	380_1222	EC-amp	Focal-amp	EC-amp	EC-amp	0.847483	-0.792937	CCFSTTG1	MDM2	red	TRUE	TRUE	FALSE	Brain
BBI12-MDMD2.Con12_18_Overlay_XY	396_811	EC-amp	Focal-amp	EC-amp	EC-amp	0.847483	-0.792937	CCFSTTG1	MDM2	red	TRUE	TRUE	FALSE	Brain
BBI12-MDMD2.Con12_18_Overlay_XY	419_605	EC-amp	Focal-amp	EC-amp	EC-amp	0.847483	-0.792937	CCFSTTG1	MDM2	red	TRUE	TRUE	FALSE	Brain
BBI12-MDMD2.Con12_18_Overlay_XY	421_1293	EC-amp	Focal-amp	EC-amp	EC-amp	0.847483	-0.792937	CCFSTTG1	MDM2	red	TRUE	TRUE	FALSE	Brain
BBI12-MDMD2.Con12_18_Overlay_XY	413_157	EC-amp	Focal-amp	EC-amp	EC-amp	0.847483	-0.792937	CCFSTTG1	MDM2	red	TRUE	TRUE	FALSE	Brain
BBI12-MDMD2.Con12_18_Overlay_XY	419_533	EC-amp	Focal-amp	EC-amp	EC-amp	0.847483	-0.792937	CCFSTTG1	MDM2	red	TRUE	TRUE	FALSE	Brain
BBI12-MDMD2.Con12_18_Overlay_XY	409_1027	EC-amp	Focal-amp	EC-amp	EC-amp	0.847483	-0.792937	CCFSTTG1	MDM2	red	TRUE	TRUE	FALSE	Brain
BBI12-MDMD2.Con12_18_Overlay_XY	453_80	EC-amp	Focal-amp	EC-amp	EC-amp	0.847483	-0.792937	CCFSTTG1	MDM2	red	TRUE	TRUE	FALSE	Brain
BBI12-MDMD2.Con12_18_Overlay_XY	458_1542	EC-amp	Focal-amp	EC-amp	EC-amp	0.847483	-0.792937	CCFSTTG1	MDM2	red	TRUE	TRUE	FALSE	Brain
BBI12-MDMD2.Con12_18_Overlay_XY	457_1899	EC-amp	Focal-amp	EC-amp	EC-amp	0.847483	-0.792937	CCFSTTG1	MDM2	red	TRUE	TRUE	FALSE	Brain
BBI12-MDMD2.Con12_18_Overlay_XY	482_283	EC-amp	Focal-amp	EC-amp	EC-amp	0.847483	-0.792937	CCFSTTG1	MDM2	red	TRUE	TRUE	FALSE	Brain
BBI12-MDMD2.Con12_18_Overlay_XY	494_1145	EC-amp	Focal-amp	EC-amp	EC-amp	0.847483	-0.792937	CCFSTTG1	MDM2	red	TRUE	TRUE	FALSE	Brain
BBI12-MDMD2.Con12_18_Overlay_XY	504_650	EC-amp	Focal-amp	EC-amp	EC-amp	0.847483	-0.792937	CCFSTTG1	MDM2	red	TRUE	TRUE	FALSE	Brain
BBI12-MDMD2.Con12_18_Overlay_XY	516_466	HSR-amp	Focal-amp	HSR-amp	EC-amp	0.847483	-0.792937	CCFSTTG1	MDM2	red	TRUE	TRUE	FALSE	Brain
BBI12-MDMD2.Con12_18_Overlay_XY	525_804	EC-amp	Focal-amp	EC-amp	EC-amp	0.847483	-0.792937	CCFSTTG1	MDM2	red	TRUE	TRUE	FALSE	Brain
BBI12-MDMD2.Con12_18_Overlay_XY	558_169	EC-amp	Focal-amp	EC-amp	EC-amp	0.847483	-0.792937	CCFSTTG1	MDM2	red	TRUE	TRUE	FALSE	Brain
BBI12-MDMD2.Con12_18_Overlay_XY	571_336	EC-amp	Focal-amp	EC-amp	EC-amp	0.847483	-0.792937	CCFSTTG1	MDM2	red	TRUE	TRUE	FALSE	Brain
BBI12-MDMD2.Con12_18_Overlay_XY	590_1443	EC-amp	Focal-amp	EC-amp	EC-amp	0.847483	-0.792937	CCFSTTG1	MDM2	red	TRUE	TRUE	FALSE	Brain
BBI12-MDMD2.Con12_18_Overlay_XY	599_1758	EC-amp	Focal-amp	EC-amp	EC-amp	0.847483	-0.792937	CCFSTTG1	MDM2	red	TRUE	TRUE	FALSE	Brain
BBI12-MDMD2.Con12_18_Overlay_XY	593_511	EC-amp	Focal-amp	EC-amp	EC-amp	0.847483	-0.792937	CCFSTTG1	MDM2	red	TRUE	TRUE	FALSE	Brain
BBI12-MDMD2.Con12_18_Overlay_XY	615_727	EC-amp	Focal-amp	EC-amp	EC-amp	0.847483	-0.792937	CCFSTTG1	MDM2	red	TRUE	TRUE	FALSE	Brain
BBI12-MDMD2.Con12_18_Overlay_XY	609_1277	EC-amp	Focal-amp	EC-amp	EC-amp	0.847483	-0.792937	CCFSTTG1	MDM2	red	TRUE	TRUE	FALSE	Brain
BBI12-MDMD2.Con12_18_Overlay_XY	652_5	HSR-amp	No_Prediction (Low_CENT_Brightness)	HSR-amp	EC-amp	0.847483	-0.792937	CCFSTTG1	MDM2	red	TRUE	TRUE	FALSE	Brain
BBI12-MDMD2.Con12_18_Overlay_XY	655_1023	EC-amp	Focal-amp	EC-amp	EC-amp	0.847483	-0.792937	CCFSTTG1	MDM2	red	TRUE	TRUE	FALSE	Brain
BBI12-MDMD2.Con12_18_Overlay_XY	706_116	EC-amp	Focal-amp	EC-amp	EC-amp	0.847483	-0.792937	CCFSTTG1	MDM2	red	TRUE	TRUE	FALSE	Brain
BBI12-MDMD2.Con12_18_Overlay_XY	680_540	EC-amp	Focal-amp	EC-amp	EC-amp	0.847483	-0.792937	CCFSTTG1	MDM2	red	TRUE	TRUE	FALSE	Brain
BBI12-MDMD2.Con12_18_Overlay_XY	688_421	EC-amp	Focal-amp	EC-amp	EC-amp	0.847483	-0.792937	CCFSTTG1	MDM2	red	TRUE	TRUE	FALSE	Brain
BBI12-MDMD2.Con12_18_Overlay_XY	677_1224	EC-amp	Focal-amp	EC-amp	EC-amp	0.847483	-0.792937	CCFSTTG1	MDM2	red	TRUE	TRUE	FALSE	Brain
BBI12-MDMD2.Con12_18_Overlay_XY	721_903	EC-amp	Focal-amp	EC-amp	EC-amp	0.847483	-0.792937	CCFSTTG1	MDM2	red	TRUE	TRUE	FALSE	Brain
BBI12-MDMD2.Con12_18_Overlay_XY	763_1660	EC-amp	Focal-amp	EC-amp	EC-amp	0.847483	-0.792937	CCFSTTG1	MDM2	red	TRUE	TRUE	FALSE	Brain
BBI12-MDMD2.Con12_18_Overlay_XY	739_1386	EC-amp	Focal-amp	EC-amp	EC-amp	0.847483	-0.792937	CCFSTTG1	MDM2	red	TRUE	TRUE	FALSE	Brain
BBI12-MDMD2.Con12_18_Overlay_XY	756_289	EC-amp	Focal-amp	EC-amp	EC-amp	0.847483	-0.792937	CCFSTTG1	MDM2	red	TRUE	TRUE	FALSE	Brain
BBI12-MDMD2.Con12_18_Overlay_XY	777_1515	EC-amp	Focal-amp	EC-amp	EC-amp	0.847483	-0.792937	CCFSTTG1	MDM2	red	TRUE	TRUE	FALSE	Brain
BBI12-MDMD2.Con12_18_Overlay_XY	798_1762	EC-amp	Focal-amp	EC-amp	EC-amp	0.847483	-0.792937	CCFSTTG1	MDM2	red	TRUE	TRUE	FALSE	Brain
BBI12-MDMD2.Con12_18_Overlay_XY	814_1133	EC-amp	Focal-amp	EC-amp	EC-amp	0.847483	-0.792937	CCFSTTG1	MDM2	red	TRUE	TRUE	FALSE	Brain
BBI12-MDMD2.Con12_18_Overlay_XY	824_1862	EC-amp	Focal-amp	EC-amp	EC-amp	0.847483	-0.792937	CCFSTTG1	MDM2	red	TRUE	TRUE	FALSE	Brain
BBI12-MDMD2.Con12_18_Overlay_XY	859_765	EC-amp	No_Prediction (Low_CENT_Brightness)	EC-amp	EC-amp	0.847483	-0.792937	CCFSTTG1	MDM2	red	TRUE	TRUE	FALSE	Brain
BBI12-MDMD2.Con12_18_Overlay_XY	836_1377	EC-amp	No_Prediction (Low_CENT_Brightness)	EC-amp	EC-amp	0.847483	-0.792937	CCFSTTG1	MDM2	red	TRUE	TRUE	FALSE	Brain
BBI12-MDMD2.Con12_18_Overlay_XY	846_610	EC-amp	No_Prediction (Low_CENT_Brightness)	EC-amp	EC-amp	0.847483	-0.792937	CCFSTTG1	MDM2	red	TRUE	TRUE	FALSE	Brain
BBI12-MDMD2.Con12_18_Overlay_XY	860_1597	EC-amp	No_Prediction (Low_CENT_Brightness)	EC-amp	EC-amp	0.847483	-0.792937	CCFSTTG1	MDM2	red	TRUE	TRUE	FALSE	Brain
BBI12-MDMD2.Con12_18_Overlay_XY	883_1355	EC-amp	Focal-amp	EC-amp	EC-amp	0.847483	-0.792937	CCFSTTG1	MDM2	red	TRUE	TRUE	FALSE	Brain
BBI12-MDMD2.Con12_18_Overlay_XY	906_546	EC-amp	Focal-amp	EC-amp	EC-amp	0.847483	-0.792937	CCFSTTG1	MDM2	red	TRUE	TRUE	FALSE	Brain
BBI12-MDMD2.Con12_18_Overlay_XY	910_641	EC-amp	Focal-amp	EC-amp	EC-amp	0.847483	-0.792937	CCFSTTG1	MDM2	red	TRUE	TRUE	FALSE	Brain
BBI12-MDMD2.Con12_18_Overlay_XY	909_336	EC-amp	Focal-amp	EC-amp	EC-amp	0.847483	-0.792937	CCFSTTG1	MDM2	red	TRUE	TRUE	FALSE	Brain
BBI12-MDMD2.Con12_18_Overlay_XY	932_279	EC-amp	No_Prediction (Low_CENT_Brightness)	EC-amp	EC-amp	0.847483	-0.792937	CCFSTTG1	MDM2	red	TRUE	TRUE	FALSE	Brain
BBI12-MDMD2.Con12_18_Overlay_XY	945_1826	EC-amp	Focal-amp	EC-amp	EC-amp	0.847483	-0.792937	CCFSTTG1	MDM2	red	TRUE	TRUE	FALSE	Brain
BBI12-MDMD2.Con12_18_Overlay_XY	960_1086	EC-amp	Focal-amp	EC-amp	EC-amp	0.847483	-0.792937	CCFSTTG1	MDM2	red	TRUE	TRUE	FALSE	Brain
BBI12-MDMD2.Con12_18_Overlay_XY	1041_49	EC-amp	Focal-amp	EC-amp	EC-amp	0.847483	-0.792937	CCFSTTG1	MDM2	red	TRUE	TRUE	FALSE	Brain
BBI12-MDMD2.Con12_18_Overlay_XY	1036_656	EC-amp	Focal-amp	EC-amp	EC-amp	0.847483	-0.792937	CCFSTTG1	MDM2	red	TRUE	TRUE	FALSE	Brain
BBI12-MDMD2.Con12_18_Overlay_XY	1056_1705	EC-amp	Focal-amp	EC-amp	EC-amp	0.847483	-0.792937	CCFSTTG1	MDM2	red	TRUE	TRUE	FALSE	Brain
BBI12-MDMD2.Con12_18_Overlay_XY	1070_1181	EC-amp	Focal-amp	EC-amp	EC-amp	0.847483	-0.792937	CCFSTTG1	MDM2	red	TRUE	TRUE	FALSE	Brain
BBI12-MDMD2.Con12_18_Overlay_XY	1096_228	EC-amp	Focal-amp	EC-amp	EC-amp	0.847483	-0.792937	CCFSTTG1	MDM2	red	TRUE	TRUE	FALSE	Brain
BBI12-MDMD2.Con12_18_Overlay_XY	1132_521	EC-amp	Focal-amp	EC-amp	EC-amp	0.847483	-0.792937	CCFSTTG1	MDM2	red	TRUE	TRUE	FALSE	Brain
BBI12-MDMD2.Con12_18_Overlay_XY	1143_692	EC-amp	Focal-amp	EC-amp	EC-amp	0.847483	-0.792937	CCFSTTG1	MDM2	red	TRUE	TRUE	FALSE	Brain
BBI12-MDMD2.Con12_18_Overlay_XY	1190_1436	EC-amp	Focal-amp	EC-amp	EC-amp	0.847483	-0.792937	CCFSTTG1	MDM2	red	TRUE	TRUE	FALSE	Brain
BBI12-MDMD2.Con12_18_Overlay_XY	1184_1644	EC-amp	Focal-amp	EC-amp	EC-amp	0.847483	-0.792937	CCFSTTG1	MDM2	red	TRUE	TRUE	FALSE	Brain
BBI12-MDMD2.Con12_18_Overlay_XY	1197_1086	EC-amp	Focal-amp	EC-amp	EC-amp	0.847483	-0.792937	CCFSTTG1	MDM2	red	TRUE	TRUE	FALSE	Brain
BBI12-MDMD2.Con12_18_Overlay_XY	1215_54	EC-amp	Focal-amp	EC-amp	EC-amp	0.847483	-0.792937	CCFSTTG1	MDM2	red	TRUE	TRUE	FALSE	Brain
BBI12-MDMD2.Con12_18_Overlay_XY	1239_1530	EC-amp	No_Prediction (Low_CENT_Brightness)	EC-amp	EC-amp	0.847483	-0.792937	CCFSTTG1	MDM2	red	TRUE	TRUE	FALSE	Brain
BBI12-MDMD2.Con12_18_Overlay_XY	1246_946	EC-amp	Focal-amp	EC-amp	EC-amp	0.847483	-0.792937	CCFSTTG1	MDM2	red	TRUE	TRUE	FALSE	Brain
BBI12-MDMD2.Con12_18_Overlay_XY	1260_489	EC-amp	Focal-amp	EC-amp	EC-amp	0.847483	-0.792937	CCFSTTG1	MDM2	red	TRUE	TRUE	FALSE	Brain
BBI12-MDMD2.Con12_18_Overlay_XY	1284_203	EC-amp	Focal-amp	EC-amp	EC-amp	0.847483	-0.792937	CCFSTTG1	MDM2	red	TRUE	TRUE	FALSE	Brain
BBI12-MDMD2.Con12_18_Overlay_XY	1302_392	EC-amp	No_Prediction (Low_CENT_Brightness)	EC-amp	EC-amp	0.847483	-0.792937	CCFSTTG1	MDM2	red	TRUE	TRUE	FALSE	Brain
BBI12-MDMD2.Con12_18_Overlay_XY	1283_1373	EC-amp	No_Prediction (Low_CENT_Brightness)	EC-amp	EC-amp	0.847483	-0.792937	CCFSTTG1	MDM2	red	TRUE	TRUE	FALSE	Brain
BBI12-MDMD2.Con12_18_Overlay_XY	1333_1225	EC-amp	Focal-amp	EC-amp	EC-amp	0.847483	-0.792937	CCFSTTG1	MDM2	red	TRUE	TRUE	FALSE	Brain
BBI12-MDMD2.Con12_18_Overlay_XY	1359_258	EC-amp	Focal-amp	EC-amp	EC-amp	0.847483	-0.792937	CCFSTTG1	MDM2	red	TRUE	TRUE	FALSE	Brain
BBI12-MDMD2.Con12_18_Overlay_XY	1356_1315	EC-amp	Focal-amp	EC-amp	EC-amp	0.847483	-0.792937	CCFSTTG1	MDM2	red	TRUE	TRUE	FALSE	Brain
BBI12-MDMD2.Con12_18_Overlay_XY	1391_1596	EC-amp	Focal-amp	EC-amp	EC-amp	0.847483	-0.792937	CCFSTTG1	MDM2	red	TRUE	TRUE	FALSE	Brain
BBI12-MDMD2.Con12_18_Overlay_XY	1413_13	EC-amp	Focal-amp	EC-amp	EC-amp	0.847483	-0.792937	CCFSTTG1	MDM2	red	TRUE	TRUE	FALSE	Brain
BBI12-MDMD2.Con12_18_Overlay_XY	1417_1670	EC-amp	Focal-amp	EC-amp	EC-amp	0.847483	-0.792937	CCFSTTG1	MDM2	red	TRUE	TRUE	FALSE	Brain
BBI12-MDMD2.Con12_18_Overlay_XY	1425_615	EC-amp	No_Prediction (Low_CENT_Brightness)	EC-amp	EC-amp	0.847483	-0.792937	CCFSTTG1	MDM2	red	TRUE	TRUE	FALSE	Brain
BBI12-MDMD2.Con12_18_Overlay_XY	1426_1508	EC-amp	No_Prediction (Low_CENT_Brightness)	EC-amp	EC-amp	0.847483	-0.792937	CCFSTTG1	MDM2	red	TRUE	TRUE	FALSE	Brain
BBI12-MDMD2.Con12_23_Overlay_XY	18_530	EC-amp	Focal-amp	EC-amp	EC-amp	0.657933	-1.45045	CCFSTTG1	MDM2	red	TRUE	TRUE	FALSE	Brain
BBI12-MDMD2.Con12_23_Overlay_XY	21_1470	EC-amp	Focal-amp	EC-amp	EC-amp	0.657933	-1.45045	CCFSTTG1	MDM2	red	TRUE	TRUE	FALSE	Brain
BBI12-MDMD2.Con12_23_Overlay_XY	44_1624	EC-amp	Focal-amp	EC-amp	EC-amp	0.657933	-1.45045	CCFSTTG1	MDM2	red	TRUE	TRUE	FALSE	Brain
BBI12-MDMD2.Con12_23_Overlay_XY	41_841	EC-amp	No_Prediction (Low_CENT_Brightness)	EC-amp	EC-amp	0.657933	-1.45045	CCFSTTG1	MDM2	red	TRUE	TRUE	FALSE	Brain
BBI12-MDMD2.Con12_23_Overlay_XY	50_1523	EC-amp	Focal-amp	EC-amp	EC-amp	0.657933	-1.45045	CCFSTTG1	MDM2	red	TRUE	TRUE	FALSE	Brain
BBI12-MDMD2.Con12_23_Overlay_XY	45_1863	EC-amp	Focal-amp	EC-amp	EC-amp	0.657933	-1.45045	CCFSTTG1	MDM2	red	TRUE	TRUE	FALSE	Brain
BBI12-MDMD2.Con12_23_Overlay_XY	55_281	EC-amp	No_Prediction (Low_CENT_Brightness)	EC-amp	EC-amp	0.657933	-1.45045	CCFSTTG1	MDM2	red	TRUE	TRUE	FALSE	Brain
BBI12-MDMD2.Con12_23_Overlay_XY	93_727	EC-amp	Focal-amp	EC-amp	EC-amp	0.657933	-1.45045	CCFSTTG1	MDM2	red	TRUE	TRUE	FALSE	Brain
BBI12-MDMD2.Con12_23_Overlay_XY	92_1718	EC-amp	Focal-amp	EC-amp	EC-amp	0.657933	-1.45045	CCFSTTG1	MDM2	red	TRUE	TRUE	FALSE	Brain
BBI12-MDMD2.Con12_23_Overlay_XY	102_614	EC-amp	Focal-amp	EC-amp	EC-amp	0.657933	-1.45045	CCFSTTG1	MDM2	red	TRUE	TRUE	FALSE	Brain
BBI12-MDMD2.Con12_23_Overlay_XY	95_1293	EC-amp	No_Prediction (Low_CENT_Brightness)	EC-amp	EC-amp	0.657933	-1.45045	CCFSTTG1	MDM2	red	TRUE	TRUE	FALSE	Brain
BBI12-MDMD2.Con12_23_Overlay_XY	144_1522	EC-amp	Focal-amp	EC-amp	EC-amp	0.657933	-1.45045	CCFSTTG1	MDM2	red	TRUE	TRUE	FALSE	Brain
BBI12-MDMD2.Con12_23_Overlay_XY	128_8	EC-amp	No_Prediction (Low_CENT_Brightness)	EC-amp	EC-amp	0.657933	-1.45045	CCFSTTG1	MDM2	red	TRUE	TRUE	FALSE	Brain
BBI12-MDMD2.Con12_23_Overlay_XY	130_500	EC-amp	Focal-amp	EC-amp	EC-amp	0.657933	-1.45045	CCFSTTG1	MDM2	red	TRUE	TRUE	FALSE	Brain
BBI12-MDMD2.Con12_23_Overlay_XY	139_68	EC-amp	Focal-amp	EC-amp	EC-amp	0.657933	-1.45045	CCFSTTG1	MDM2	red	TRUE	TRUE	FALSE	Brain
BBI12-MDMD2.Con12_23_Overlay_XY	151_1044	EC-amp	Focal-amp	EC-amp	EC-amp	0.657933	-1.45045	CCFSTTG1	MDM2	red	TRUE	TRUE	FALSE	Brain
BBI12-MDMD2.Con12_23_Overlay_XY	203_721	EC-amp	Focal-amp	EC-amp	EC-amp	0.657933	-1.45045	CCFSTTG1	MDM2	red	TRUE	TRUE	FALSE	Brain
BBI12-MDMD2.Con12_23_Overlay_XY	216_284	EC-amp	Focal-amp	EC-amp	EC-amp	0.657933	-1.45045	CCFSTTG1	MDM2	red	TRUE	TRUE	FALSE	Brain
BBI12-MDMD2.Con12_23_Overlay_XY	248_1735	EC-amp	Focal-amp	EC-amp	EC-amp	0.657933	-1.45045	CCFSTTG1	MDM2	red	TRUE	TRUE	FALSE	Brain
BBI12-MDMD2.Con12_23_Overlay_XY	264_641	EC-amp	No_Prediction (Low_CENT_Brightness)	EC-amp	EC-amp	0.657933	-1.45045	CCFSTTG1	MDM2	red	TRUE	TRUE	FALSE	Brain
BBI12-MDMD2.Con12_23_Overlay_XY	227_1904	EC-amp	No_Prediction (Low_CENT_Brightness)	EC-amp	EC-amp	0.657933	-1.45045	CCFSTTG1	MDM2	red	TRUE	TRUE	FALSE	Brain
BBI12-MDMD2.Con12_23_Overlay_XY	253_454	EC-amp	Focal-amp	EC-amp	EC-amp	0.657933	-1.45045	CCFSTTG1	MDM2	red	TRUE	TRUE	FALSE	Brain
BBI12-MDMD2.Con12_23_Overlay_XY	271_768	EC-amp	Focal-amp	EC-amp	EC-amp	0.657933	-1.45045	CCFSTTG1	MDM2	red	TRUE	TRUE	FALSE	Brain
BBI12-MDMD2.Con12_23_Overlay_XY	266_345	EC-amp	No_Prediction (Low_CENT_Brightness)	EC-amp	EC-amp	0.657933	-1.45045	CCFSTTG1	MDM2	red	TRUE	TRUE	FALSE	Brain
BBI12-MDMD2.Con12_23_Overlay_XY	289_1388	EC-amp	Focal-amp	EC-amp	EC-amp	0.657933	-1.45045	CCFSTTG1	MDM2	red	TRUE	TRUE	FALSE	Brain
BBI12-MDMD2.Con12_23_Overlay_XY	298_1846	EC-amp	Focal-amp	EC-amp	EC-amp	0.657933	-1.45045	CCFSTTG1	MDM2	red	TRUE	TRUE	FALSE	Brain
BBI12-MDMD2.Con12_23_Overlay_XY	350_364	EC-amp	Focal-amp	EC-amp	EC-amp	0.657933	-1.45045	CCFSTTG1	MDM2	red	TRUE	TRUE	FALSE	Brain
BBI12-MDMD2.Con12_23_Overlay_XY	357_816	EC-amp	Focal-amp	EC-amp	EC-amp	0.657933	-1.45045	CCFSTTG1	MDM2	red	TRUE	TRUE	FALSE	Brain
BBI12-MDMD2.Con12_23_Overlay_XY	371_664	EC-amp	Focal-amp	EC-amp	EC-amp	0.657933	-1.45045	CCFSTTG1	MDM2	red	TRUE	TRUE	FALSE	Brain
BBI12-MDMD2.Con12_23_Overlay_XY	386_576	EC-amp	Focal-amp	EC-amp	EC-amp	0.657933	-1.45045	CCFSTTG1	MDM2	red	TRUE	TRUE	FALSE	Brain
BBI12-MDMD2.Con12_23_Overlay_XY	392_299	EC-amp	Focal-amp	EC-amp	EC-amp	0.657933	-1.45045	CCFSTTG1	MDM2	red	TRUE	TRUE	FALSE	Brain
BBI12-MDMD2.Con12_23_Overlay_XY	389_1738	EC-amp	No_Prediction (Low_CENT_Brightness)	EC-amp	EC-amp	0.657933	-1.45045	CCFSTTG1	MDM2	red	TRUE	TRUE	FALSE	Brain
BBI12-MDMD2.Con12_23_Overlay_XY	406_1436	EC-amp	No_Prediction (Low_CENT_Brightness)	EC-amp	EC-amp	0.657933	-1.45045	CCFSTTG1	MDM2	red	TRUE	TRUE	FALSE	Brain
BBI12-MDMD2.Con12_23_Overlay_XY	430_1884	EC-amp	Focal-amp	EC-amp	EC-amp	0.657933	-1.45045	CCFSTTG1	MDM2	red	TRUE	TRUE	FALSE	Brain
BBI12-MDMD2.Con12_23_Overlay_XY	417_1658	EC-amp	Focal-amp	EC-amp	EC-amp	0.657933	-1.45045	CCFSTTG1	MDM2	red	TRUE	TRUE	FALSE	Brain
BBI12-MDMD2.Con12_23_Overlay_XY	424_357	EC-amp	Focal-amp	EC-amp	EC-amp	0.657933	-1.45045	CCFSTTG1	MDM2	red	TRUE	TRUE	FALSE	Brain
BBI12-MDMD2.Con12_23_Overlay_XY	454_233	EC-amp	Focal-amp	EC-amp	EC-amp	0.657933	-1.45045	CCFSTTG1	MDM2	red	TRUE	TRUE	FALSE	Brain
BBI12-MDMD2.Con12_23_Overlay_XY	438_11	EC-amp	Focal-amp	EC-amp	EC-amp	0.657933	-1.45045	CCFSTTG1	MDM2	red	TRUE	TRUE	FALSE	Brain
BBI12-MDMD2.Con12_23_Overlay_XY	460_974	EC-amp	Focal-amp	EC-amp	EC-amp	0.657933	-1.45045	CCFSTTG1	MDM2	red	TRUE	TRUE	FALSE	Brain
BBI12-MDMD2.Con12_23_Overlay_XY	458_826	EC-amp	No_Prediction (Low_CENT_Brightness)	EC-amp	EC-amp	0.657933	-1.45045	CCFSTTG1	MDM2	red	TRUE	TRUE	FALSE	Brain
BBI12-MDMD2.Con12_23_Overlay_XY	478_95	EC-amp	Focal-amp	EC-amp	EC-amp	0.657933	-1.45045	CCFSTTG1	MDM2	red	TRUE	TRUE	FALSE	Brain
BBI12-MDMD2.Con12_23_Overlay_XY	484_659	EC-amp	Focal-amp	EC-amp	EC-amp	0.657933	-1.45045	CCFSTTG1	MDM2	red	TRUE	TRUE	FALSE	Brain
BBI12-MDMD2.Con12_23_Overlay_XY	528_1349	EC-amp	Focal-amp	EC-amp	EC-amp	0.657933	-1.45045	CCFSTTG1	MDM2	red	TRUE	TRUE	FALSE	Brain
BBI12-MDMD2.Con12_23_Overlay_XY	566_342	EC-amp	Focal-amp	EC-amp	EC-amp	0.657933	-1.45045	CCFSTTG1	MDM2	red	TRUE	TRUE	FALSE	Brain
BBI12-MDMD2.Con12_23_Overlay_XY	563_248	EC-amp	Focal-amp	EC-amp	EC-amp	0.657933	-1.45045	CCFSTTG1	MDM2	red	TRUE	TRUE	FALSE	Brain
BBI12-MDMD2.Con12_23_Overlay_XY	562_31	EC-amp	Focal-amp	EC-amp	EC-amp	0.657933	-1.45045	CCFSTTG1	MDM2	red	TRUE	TRUE	FALSE	Brain
BBI12-MDMD2.Con12_23_Overlay_XY	575_1888	HSR-amp	Focal-amp	HSR-amp	EC-amp	0.657933	-1.45045	CCFSTTG1	MDM2	red	TRUE	TRUE	FALSE	Brain
BBI12-MDMD2.Con12_23_Overlay_XY	612_1668	EC-amp	Focal-amp	EC-amp	EC-amp	0.657933	-1.45045	CCFSTTG1	MDM2	red	TRUE	TRUE	FALSE	Brain
BBI12-MDMD2.Con12_23_Overlay_XY	620_1116	EC-amp	Focal-amp	EC-amp	EC-amp	0.657933	-1.45045	CCFSTTG1	MDM2	red	TRUE	TRUE	FALSE	Brain
BBI12-MDMD2.Con12_23_Overlay_XY	631_152	EC-amp	Focal-amp	EC-amp	EC-amp	0.657933	-1.45045	CCFSTTG1	MDM2	red	TRUE	TRUE	FALSE	Brain
BBI12-MDMD2.Con12_23_Overlay_XY	634_409	EC-amp	Focal-amp	EC-amp	EC-amp	0.657933	-1.45045	CCFSTTG1	MDM2	red	TRUE	TRUE	FALSE	Brain
BBI12-MDMD2.Con12_23_Overlay_XY	632_1780	EC-amp	Focal-amp	EC-amp	EC-amp	0.657933	-1.45045	CCFSTTG1	MDM2	red	TRUE	TRUE	FALSE	Brain
BBI12-MDMD2.Con12_23_Overlay_XY	658_1252	EC-amp	Focal-amp	EC-amp	EC-amp	0.657933	-1.45045	CCFSTTG1	MDM2	red	TRUE	TRUE	FALSE	Brain
BBI12-MDMD2.Con12_23_Overlay_XY	663_1583	EC-amp	No_Prediction (Low_CENT_Brightness)	EC-amp	EC-amp	0.657933	-1.45045	CCFSTTG1	MDM2	red	TRUE	TRUE	FALSE	Brain
BBI12-MDMD2.Con12_23_Overlay_XY	683_466	EC-amp	No_Prediction (Low_CENT_Brightness)	EC-amp	EC-amp	0.657933	-1.45045	CCFSTTG1	MDM2	red	TRUE	TRUE	FALSE	Brain
BBI12-MDMD2.Con12_23_Overlay_XY	707_388	EC-amp	No_Prediction (Low_CENT_Brightness)	EC-amp	EC-amp	0.657933	-1.45045	CCFSTTG1	MDM2	red	TRUE	TRUE	FALSE	Brain
BBI12-MDMD2.Con12_23_Overlay_XY	715_152	EC-amp	Focal-amp	EC-amp	EC-amp	0.657933	-1.45045	CCFSTTG1	MDM2	red	TRUE	TRUE	FALSE	Brain
BBI12-MDMD2.Con12_23_Overlay_XY	723_540	EC-amp	Focal-amp	EC-amp	EC-amp	0.657933	-1.45045	CCFSTTG1	MDM2	red	TRUE	TRUE	FALSE	Brain
BBI12-MDMD2.Con12_23_Overlay_XY	737_327	EC-amp	Focal-amp	EC-amp	EC-amp	0.657933	-1.45045	CCFSTTG1	MDM2	red	TRUE	TRUE	FALSE	Brain
BBI12-MDMD2.Con12_23_Overlay_XY	779_652	EC-amp	Focal-amp	EC-amp	EC-amp	0.657933	-1.45045	CCFSTTG1	MDM2	red	TRUE	TRUE	FALSE	Brain
BBI12-MDMD2.Con12_23_Overlay_XY	784_189	EC-amp	Focal-amp	EC-amp	EC-amp	0.657933	-1.45045	CCFSTTG1	MDM2	red	TRUE	TRUE	FALSE	Brain
BBI12-MDMD2.Con12_23_Overlay_XY	815_437	EC-amp	Focal-amp	EC-amp	EC-amp	0.657933	-1.45045	CCFSTTG1	MDM2	red	TRUE	TRUE	FALSE	Brain
BBI12-MDMD2.Con12_23_Overlay_XY	863_185	EC-amp	No_Prediction (Low_CENT_Brightness)	EC-amp	EC-amp	0.657933	-1.45045	CCFSTTG1	MDM2	red	TRUE	TRUE	FALSE	Brain
BBI12-MDMD2.Con12_23_Overlay_XY	863_330	EC-amp	No_Prediction (Low_CENT_Brightness)	EC-amp	EC-amp	0.657933	-1.45045	CCFSTTG1	MDM2	red	TRUE	TRUE	FALSE	Brain
BBI12-MDMD2.Con12_23_Overlay_XY	880_675	EC-amp	No_Prediction (Low_CENT_Brightness)	EC-amp	EC-amp	0.657933	-1.45045	CCFSTTG1	MDM2	red	TRUE	TRUE	FALSE	Brain
BBI12-MDMD2.Con12_23_Overlay_XY	898_13	EC-amp	Focal-amp	EC-amp	EC-amp	0.657933	-1.45045	CCFSTTG1	MDM2	red	TRUE	TRUE	FALSE	Brain
BBI12-MDMD2.Con12_23_Overlay_XY	929_276	EC-amp	Focal-amp	EC-amp	EC-amp	0.657933	-1.45045	CCFSTTG1	MDM2	red	TRUE	TRUE	FALSE	Brain
BBI12-MDMD2.Con12_23_Overlay_XY	910_445	EC-amp	Focal-amp	EC-amp	EC-amp	0.657933	-1.45045	CCFSTTG1	MDM2	red	TRUE	TRUE	FALSE	Brain
BBI12-MDMD2.Con12_23_Overlay_XY	914_971	EC-amp	Focal-amp	EC-amp	EC-amp	0.657933	-1.45045	CCFSTTG1	MDM2	red	TRUE	TRUE	FALSE	Brain
BBI12-MDMD2.Con12_23_Overlay_XY	925_203	EC-amp	Focal-amp	EC-amp	EC-amp	0.657933	-1.45045	CCFSTTG1	MDM2	red	TRUE	TRUE	FALSE	Brain
BBI12-MDMD2.Con12_23_Overlay_XY	915_1741	EC-amp	No_Prediction (Low_CENT_Brightness)	EC-amp	EC-amp	0.657933	-1.45045	CCFSTTG1	MDM2	red	TRUE	TRUE	FALSE	Brain
BBI12-MDMD2.Con12_23_Overlay_XY	926_698	EC-amp	Focal-amp	EC-amp	EC-amp	0.657933	-1.45045	CCFSTTG1	MDM2	red	TRUE	TRUE	FALSE	Brain
BBI12-MDMD2.Con12_23_Overlay_XY	953_119	EC-amp	Focal-amp	EC-amp	EC-amp	0.657933	-1.45045	CCFSTTG1	MDM2	red	TRUE	TRUE	FALSE	Brain
BBI12-MDMD2.Con12_23_Overlay_XY	923_390	EC-amp	No_Prediction (Low_CENT_Brightness)	EC-amp	EC-amp	0.657933	-1.45045	CCFSTTG1	MDM2	red	TRUE	TRUE	FALSE	Brain
BBI12-MDMD2.Con12_23_Overlay_XY	966_1486	EC-amp	Focal-amp	EC-amp	EC-amp	0.657933	-1.45045	CCFSTTG1	MDM2	red	TRUE	TRUE	FALSE	Brain
BBI12-MDMD2.Con12_23_Overlay_XY	998_921	EC-amp	Focal-amp	EC-amp	EC-amp	0.657933	-1.45045	CCFSTTG1	MDM2	red	TRUE	TRUE	FALSE	Brain
BBI12-MDMD2.Con12_23_Overlay_XY	1002_370	EC-amp	Focal-amp	EC-amp	EC-amp	0.657933	-1.45045	CCFSTTG1	MDM2	red	TRUE	TRUE	FALSE	Brain
BBI12-MDMD2.Con12_23_Overlay_XY	997_481	EC-amp	No_Prediction (Low_CENT_Brightness)	EC-amp	EC-amp	0.657933	-1.45045	CCFSTTG1	MDM2	red	TRUE	TRUE	FALSE	Brain
BBI12-MDMD2.Con12_23_Overlay_XY	1008_759	EC-amp	Focal-amp	EC-amp	EC-amp	0.657933	-1.45045	CCFSTTG1	MDM2	red	TRUE	TRUE	FALSE	Brain
BBI12-MDMD2.Con12_23_Overlay_XY	1020_1712	EC-amp	Focal-amp	EC-amp	EC-amp	0.657933	-1.45045	CCFSTTG1	MDM2	red	TRUE	TRUE	FALSE	Brain
BBI12-MDMD2.Con12_23_Overlay_XY	1039_838	EC-amp	No_Prediction (Low_CENT_Brightness)	EC-amp	EC-amp	0.657933	-1.45045	CCFSTTG1	MDM2	red	TRUE	TRUE	FALSE	Brain
BBI12-MDMD2.Con12_23_Overlay_XY	1060_300	EC-amp	Focal-amp	EC-amp	EC-amp	0.657933	-1.45045	CCFSTTG1	MDM2	red	TRUE	TRUE	FALSE	Brain
BBI12-MDMD2.Con12_23_Overlay_XY	1123_428	EC-amp	Focal-amp	EC-amp	EC-amp	0.657933	-1.45045	CCFSTTG1	MDM2	red	TRUE	TRUE	FALSE	Brain
BBI12-MDMD2.Con12_23_Overlay_XY	1104_1072	EC-amp	Focal-amp	EC-amp	EC-amp	0.657933	-1.45045	CCFSTTG1	MDM2	red	TRUE	TRUE	FALSE	Brain
BBI12-MDMD2.Con12_23_Overlay_XY	1121_519	EC-amp	No_Prediction (Low_CENT_Brightness)	EC-amp	EC-amp	0.657933	-1.45045	CCFSTTG1	MDM2	red	TRUE	TRUE	FALSE	Brain
BBI12-MDMD2.Con12_23_Overlay_XY	1119_614	EC-amp	Focal-amp	EC-amp	EC-amp	0.657933	-1.45045	CCFSTTG1	MDM2	red	TRUE	TRUE	FALSE	Brain
BBI12-MDMD2.Con12_23_Overlay_XY	1139_955	No-amp	No_Prediction (Low_CENT_Brightness)	No-amp	EC-amp	0.657933	-1.45045	CCFSTTG1	MDM2	red	TRUE	TRUE	FALSE	Brain
BBI12-MDMD2.Con12_23_Overlay_XY	1156_236	EC-amp	Focal-amp	EC-amp	EC-amp	0.657933	-1.45045	CCFSTTG1	MDM2	red	TRUE	TRUE	FALSE	Brain
BBI12-MDMD2.Con12_23_Overlay_XY	1159_351	EC-amp	Focal-amp	EC-amp	EC-amp	0.657933	-1.45045	CCFSTTG1	MDM2	red	TRUE	TRUE	FALSE	Brain
BBI12-MDMD2.Con12_23_Overlay_XY	1164_1594	EC-amp	Focal-amp	EC-amp	EC-amp	0.657933	-1.45045	CCFSTTG1	MDM2	red	TRUE	TRUE	FALSE	Brain
BBI12-MDMD2.Con12_23_Overlay_XY	1184_1198	EC-amp	Focal-amp	EC-amp	EC-amp	0.657933	-1.45045	CCFSTTG1	MDM2	red	TRUE	TRUE	FALSE	Brain
BBI12-MDMD2.Con12_23_Overlay_XY	1170_727	EC-amp	No_Prediction (Low_CENT_Brightness)	EC-amp	EC-amp	0.657933	-1.45045	CCFSTTG1	MDM2	red	TRUE	TRUE	FALSE	Brain
BBI12-MDMD2.Con12_23_Overlay_XY	1200_1090	EC-amp	No_Prediction (Low_CENT_Brightness)	EC-amp	EC-amp	0.657933	-1.45045	CCFSTTG1	MDM2	red	TRUE	TRUE	FALSE	Brain
BBI12-MDMD2.Con12_23_Overlay_XY	1230_711	EC-amp	Focal-amp	EC-amp	EC-amp	0.657933	-1.45045	CCFSTTG1	MDM2	red	TRUE	TRUE	FALSE	Brain
BBI12-MDMD2.Con12_23_Overlay_XY	1214_1027	EC-amp	No_Prediction (Low_CENT_Brightness)	EC-amp	EC-amp	0.657933	-1.45045	CCFSTTG1	MDM2	red	TRUE	TRUE	FALSE	Brain
BBI12-MDMD2.Con12_23_Overlay_XY	1312_358	EC-amp	Focal-amp	EC-amp	EC-amp	0.657933	-1.45045	CCFSTTG1	MDM2	red	TRUE	TRUE	FALSE	Brain
BBI12-MDMD2.Con12_23_Overlay_XY	1236_597	HSR-amp	No_Prediction (Low_CENT_Brightness)	HSR-amp	EC-amp	0.657933	-1.45045	CCFSTTG1	MDM2	red	TRUE	TRUE	FALSE	Brain
BBI12-MDMD2.Con12_23_Overlay_XY	1251_1888	EC-amp	Focal-amp	EC-amp	EC-amp	0.657933	-1.45045	CCFSTTG1	MDM2	red	TRUE	TRUE	FALSE	Brain
BBI12-MDMD2.Con12_23_Overlay_XY	1238_922	EC-amp	Focal-amp	EC-amp	EC-amp	0.657933	-1.45045	CCFSTTG1	MDM2	red	TRUE	TRUE	FALSE	Brain
BBI12-MDMD2.Con12_23_Overlay_XY	1283_1351	EC-amp	Focal-amp	EC-amp	EC-amp	0.657933	-1.45045	CCFSTTG1	MDM2	red	TRUE	TRUE	FALSE	Brain
BBI12-MDMD2.Con12_23_Overlay_XY	1279_1503	EC-amp	Focal-amp	EC-amp	EC-amp	0.657933	-1.45045	CCFSTTG1	MDM2	red	TRUE	TRUE	FALSE	Brain
BBI12-MDMD2.Con12_23_Overlay_XY	1281_792	EC-amp	Focal-amp	EC-amp	EC-amp	0.657933	-1.45045	CCFSTTG1	MDM2	red	TRUE	TRUE	FALSE	Brain
BBI12-MDMD2.Con12_23_Overlay_XY	1286_503	EC-amp	No_Prediction (Low_CENT_Brightness)	EC-amp	EC-amp	0.657933	-1.45045	CCFSTTG1	MDM2	red	TRUE	TRUE	FALSE	Brain
BBI12-MDMD2.Con12_23_Overlay_XY	1325_857	EC-amp	Focal-amp	EC-amp	EC-amp	0.657933	-1.45045	CCFSTTG1	MDM2	red	TRUE	TRUE	FALSE	Brain
BBI12-MDMD2.Con12_23_Overlay_XY	1316_1905	EC-amp	No_Prediction (Low_CENT_Brightness)	EC-amp	EC-amp	0.657933	-1.45045	CCFSTTG1	MDM2	red	TRUE	TRUE	FALSE	Brain
BBI12-MDMD2.Con12_23_Overlay_XY	1363_1226	EC-amp	Focal-amp	EC-amp	EC-amp	0.657933	-1.45045	CCFSTTG1	MDM2	red	TRUE	TRUE	FALSE	Brain
BBI12-MDMD2.Con12_23_Overlay_XY	1392_1314	EC-amp	Focal-amp	EC-amp	EC-amp	0.657933	-1.45045	CCFSTTG1	MDM2	red	TRUE	TRUE	FALSE	Brain
BBI12-MDMD2.Con12_23_Overlay_XY	1385_723	EC-amp	Focal-amp	EC-amp	EC-amp	0.657933	-1.45045	CCFSTTG1	MDM2	red	TRUE	TRUE	FALSE	Brain
BBI12-MDMD2.Con12_23_Overlay_XY	1379_784	EC-amp	Focal-amp	EC-amp	EC-amp	0.657933	-1.45045	CCFSTTG1	MDM2	red	TRUE	TRUE	FALSE	Brain
BBI12-MDMD2.Con12_23_Overlay_XY	1382_1634	EC-amp	Focal-amp	EC-amp	EC-amp	0.657933	-1.45045	CCFSTTG1	MDM2	red	TRUE	TRUE	FALSE	Brain
BBI12-MDMD2.Con12_23_Overlay_XY	1402_1497	EC-amp	Focal-amp	EC-amp	EC-amp	0.657933	-1.45045	CCFSTTG1	MDM2	red	TRUE	TRUE	FALSE	Brain
BBI12-MDMD2.Con12_23_Overlay_XY	1394_1068	EC-amp	Focal-amp	EC-amp	EC-amp	0.657933	-1.45045	CCFSTTG1	MDM2	red	TRUE	TRUE	FALSE	Brain
BBI12-MDMD2.Con12_23_Overlay_XY	1415_1189	EC-amp	Focal-amp	EC-amp	EC-amp	0.657933	-1.45045	CCFSTTG1	MDM2	red	TRUE	TRUE	FALSE	Brain
BBI12-MDMD2.Con12_23_Overlay_XY	1424_453	EC-amp	No_Prediction (Low_CENT_Brightness)	EC-amp	EC-amp	0.657933	-1.45045	CCFSTTG1	MDM2	red	TRUE	TRUE	FALSE	Brain
BBI1-CHP212-MYCN.Con2_05_Overlay_XY	21_53	EC-amp	Focal-amp	EC-amp	EC-amp	1.75779	-1.27427	CHP212	MYCN	red	TRUE	TRUE	FALSE	Brain
BBI1-CHP212-MYCN.Con2_05_Overlay_XY	9_501	EC-amp	No_Prediction (Low_CENT_Brightness)	EC-amp	EC-amp	1.75779	-1.27427	CHP212	MYCN	red	TRUE	TRUE	FALSE	Brain
BBI1-CHP212-MYCN.Con2_05_Overlay_XY	17_960	EC-amp	No_Prediction (Low_CENT_Brightness)	EC-amp	EC-amp	1.75779	-1.27427	CHP212	MYCN	red	TRUE	TRUE	FALSE	Brain
BBI1-CHP212-MYCN.Con2_05_Overlay_XY	23_1146	EC-amp	No_Prediction (Low_CENT_Brightness)	EC-amp	EC-amp	1.75779	-1.27427	CHP212	MYCN	red	TRUE	TRUE	FALSE	Brain
BBI1-CHP212-MYCN.Con2_05_Overlay_XY	16_1570	EC-amp	Focal-amp	EC-amp	EC-amp	1.75779	-1.27427	CHP212	MYCN	red	TRUE	TRUE	FALSE	Brain
BBI1-CHP212-MYCN.Con2_05_Overlay_XY	47_1895	EC-amp	Focal-amp	EC-amp	EC-amp	1.75779	-1.27427	CHP212	MYCN	red	TRUE	TRUE	FALSE	Brain
BBI1-CHP212-MYCN.Con2_05_Overlay_XY	74_465	EC-amp	Focal-amp	EC-amp	EC-amp	1.75779	-1.27427	CHP212	MYCN	red	TRUE	TRUE	FALSE	Brain
BBI1-CHP212-MYCN.Con2_05_Overlay_XY	106_129	EC-amp	No_Prediction (Low_CENT_Brightness)	EC-amp	EC-amp	1.75779	-1.27427	CHP212	MYCN	red	TRUE	TRUE	FALSE	Brain
BBI1-CHP212-MYCN.Con2_05_Overlay_XY	96_1657	EC-amp	Focal-amp	EC-amp	EC-amp	1.75779	-1.27427	CHP212	MYCN	red	TRUE	TRUE	FALSE	Brain
BBI1-CHP212-MYCN.Con2_05_Overlay_XY	120_897	EC-amp	Focal-amp	EC-amp	EC-amp	1.75779	-1.27427	CHP212	MYCN	red	TRUE	TRUE	FALSE	Brain
BBI1-CHP212-MYCN.Con2_05_Overlay_XY	115_1492	EC-amp	Focal-amp	EC-amp	EC-amp	1.75779	-1.27427	CHP212	MYCN	red	TRUE	TRUE	FALSE	Brain
BBI1-CHP212-MYCN.Con2_05_Overlay_XY	117_729	EC-amp	Focal-amp	EC-amp	EC-amp	1.75779	-1.27427	CHP212	MYCN	red	TRUE	TRUE	FALSE	Brain
BBI1-CHP212-MYCN.Con2_05_Overlay_XY	156_368	EC-amp	Focal-amp	EC-amp	EC-amp	1.75779	-1.27427	CHP212	MYCN	red	TRUE	TRUE	FALSE	Brain
BBI1-CHP212-MYCN.Con2_05_Overlay_XY	146_1769	EC-amp	Focal-amp	EC-amp	EC-amp	1.75779	-1.27427	CHP212	MYCN	red	TRUE	TRUE	FALSE	Brain
BBI1-CHP212-MYCN.Con2_05_Overlay_XY	182_1046	EC-amp	Focal-amp	EC-amp	EC-amp	1.75779	-1.27427	CHP212	MYCN	red	TRUE	TRUE	FALSE	Brain
BBI1-CHP212-MYCN.Con2_05_Overlay_XY	160_1888	EC-amp	Focal-amp	EC-amp	EC-amp	1.75779	-1.27427	CHP212	MYCN	red	TRUE	TRUE	FALSE	Brain
BBI1-CHP212-MYCN.Con2_05_Overlay_XY	177_1160	EC-amp	Focal-amp	EC-amp	EC-amp	1.75779	-1.27427	CHP212	MYCN	red	TRUE	TRUE	FALSE	Brain
BBI1-CHP212-MYCN.Con2_05_Overlay_XY	190_753	EC-amp	Focal-amp	EC-amp	EC-amp	1.75779	-1.27427	CHP212	MYCN	red	TRUE	TRUE	FALSE	Brain
BBI1-CHP212-MYCN.Con2_05_Overlay_XY	207_1267	EC-amp	Focal-amp	EC-amp	EC-amp	1.75779	-1.27427	CHP212	MYCN	red	TRUE	TRUE	FALSE	Brain
BBI1-CHP212-MYCN.Con2_05_Overlay_XY	205_194	EC-amp	Focal-amp	EC-amp	EC-amp	1.75779	-1.27427	CHP212	MYCN	red	TRUE	TRUE	FALSE	Brain
BBI1-CHP212-MYCN.Con2_05_Overlay_XY	215_1667	EC-amp	Focal-amp	EC-amp	EC-amp	1.75779	-1.27427	CHP212	MYCN	red	TRUE	TRUE	FALSE	Brain
BBI1-CHP212-MYCN.Con2_05_Overlay_XY	208_1414	EC-amp	Focal-amp	EC-amp	EC-amp	1.75779	-1.27427	CHP212	MYCN	red	TRUE	TRUE	FALSE	Brain
BBI1-CHP212-MYCN.Con2_05_Overlay_XY	237_934	EC-amp	Focal-amp	EC-amp	EC-amp	1.75779	-1.27427	CHP212	MYCN	red	TRUE	TRUE	FALSE	Brain
BBI1-CHP212-MYCN.Con2_05_Overlay_XY	242_1822	EC-amp	Focal-amp	EC-amp	EC-amp	1.75779	-1.27427	CHP212	MYCN	red	TRUE	TRUE	FALSE	Brain
BBI1-CHP212-MYCN.Con2_05_Overlay_XY	246_1324	EC-amp	No_Prediction (Low_CENT_Brightness)	EC-amp	EC-amp	1.75779	-1.27427	CHP212	MYCN	red	TRUE	TRUE	FALSE	Brain
BBI1-CHP212-MYCN.Con2_05_Overlay_XY	286_228	EC-amp	Focal-amp	EC-amp	EC-amp	1.75779	-1.27427	CHP212	MYCN	red	TRUE	TRUE	FALSE	Brain
BBI1-CHP212-MYCN.Con2_05_Overlay_XY	307_1353	HSR-amp	Focal-amp	HSR-amp	EC-amp	1.75779	-1.27427	CHP212	MYCN	red	TRUE	TRUE	FALSE	Brain
BBI1-CHP212-MYCN.Con2_05_Overlay_XY	330_383	EC-amp	Focal-amp	EC-amp	EC-amp	1.75779	-1.27427	CHP212	MYCN	red	TRUE	TRUE	FALSE	Brain
BBI1-CHP212-MYCN.Con2_05_Overlay_XY	322_1396	EC-amp	Focal-amp	EC-amp	EC-amp	1.75779	-1.27427	CHP212	MYCN	red	TRUE	TRUE	FALSE	Brain
BBI1-CHP212-MYCN.Con2_05_Overlay_XY	335_1150	EC-amp	Focal-amp	EC-amp	EC-amp	1.75779	-1.27427	CHP212	MYCN	red	TRUE	TRUE	FALSE	Brain
BBI1-CHP212-MYCN.Con2_05_Overlay_XY	341_1692	EC-amp	Focal-amp	EC-amp	EC-amp	1.75779	-1.27427	CHP212	MYCN	red	TRUE	TRUE	FALSE	Brain
BBI1-CHP212-MYCN.Con2_05_Overlay_XY	336_1453	EC-amp	Focal-amp	EC-amp	EC-amp	1.75779	-1.27427	CHP212	MYCN	red	TRUE	TRUE	FALSE	Brain
BBI1-CHP212-MYCN.Con2_05_Overlay_XY	376_1234	EC-amp	Focal-amp	EC-amp	EC-amp	1.75779	-1.27427	CHP212	MYCN	red	TRUE	TRUE	FALSE	Brain
BBI1-CHP212-MYCN.Con2_05_Overlay_XY	382_1856	EC-amp	Focal-amp	EC-amp	EC-amp	1.75779	-1.27427	CHP212	MYCN	red	TRUE	TRUE	FALSE	Brain
BBI1-CHP212-MYCN.Con2_05_Overlay_XY	385_576	EC-amp	Focal-amp	EC-amp	EC-amp	1.75779	-1.27427	CHP212	MYCN	red	TRUE	TRUE	FALSE	Brain
BBI1-CHP212-MYCN.Con2_05_Overlay_XY	394_694	No-amp	Focal-amp	No-amp	EC-amp	1.75779	-1.27427	CHP212	MYCN	red	TRUE	TRUE	FALSE	Brain
BBI1-CHP212-MYCN.Con2_05_Overlay_XY	397_231	EC-amp	Focal-amp	EC-amp	EC-amp	1.75779	-1.27427	CHP212	MYCN	red	TRUE	TRUE	FALSE	Brain
BBI1-CHP212-MYCN.Con2_05_Overlay_XY	399_1153	EC-amp	Focal-amp	EC-amp	EC-amp	1.75779	-1.27427	CHP212	MYCN	red	TRUE	TRUE	FALSE	Brain
BBI1-CHP212-MYCN.Con2_05_Overlay_XY	410_1314	EC-amp	Focal-amp	EC-amp	EC-amp	1.75779	-1.27427	CHP212	MYCN	red	TRUE	TRUE	FALSE	Brain
BBI1-CHP212-MYCN.Con2_05_Overlay_XY	453_89	EC-amp	Focal-amp	EC-amp	EC-amp	1.75779	-1.27427	CHP212	MYCN	red	TRUE	TRUE	FALSE	Brain
BBI1-CHP212-MYCN.Con2_05_Overlay_XY	463_1591	EC-amp	Focal-amp	EC-amp	EC-amp	1.75779	-1.27427	CHP212	MYCN	red	TRUE	TRUE	FALSE	Brain
BBI1-CHP212-MYCN.Con2_05_Overlay_XY	453_970	EC-amp	Focal-amp	EC-amp	EC-amp	1.75779	-1.27427	CHP212	MYCN	red	TRUE	TRUE	FALSE	Brain
BBI1-CHP212-MYCN.Con2_05_Overlay_XY	467_1438	EC-amp	Focal-amp	EC-amp	EC-amp	1.75779	-1.27427	CHP212	MYCN	red	TRUE	TRUE	FALSE	Brain
BBI1-CHP212-MYCN.Con2_05_Overlay_XY	489_1792	EC-amp	Focal-amp	EC-amp	EC-amp	1.75779	-1.27427	CHP212	MYCN	red	TRUE	TRUE	FALSE	Brain
BBI1-CHP212-MYCN.Con2_05_Overlay_XY	495_872	EC-amp	Focal-amp	EC-amp	EC-amp	1.75779	-1.27427	CHP212	MYCN	red	TRUE	TRUE	FALSE	Brain
BBI1-CHP212-MYCN.Con2_05_Overlay_XY	512_1875	EC-amp	Focal-amp	EC-amp	EC-amp	1.75779	-1.27427	CHP212	MYCN	red	TRUE	TRUE	FALSE	Brain
BBI1-CHP212-MYCN.Con2_05_Overlay_XY	533_174	EC-amp	Focal-amp	EC-amp	EC-amp	1.75779	-1.27427	CHP212	MYCN	red	TRUE	TRUE	FALSE	Brain
BBI1-CHP212-MYCN.Con2_05_Overlay_XY	519_1016	EC-amp	No_Prediction (Low_CENT_Brightness)	EC-amp	EC-amp	1.75779	-1.27427	CHP212	MYCN	red	TRUE	TRUE	FALSE	Brain
BBI1-CHP212-MYCN.Con2_05_Overlay_XY	537_801	EC-amp	Focal-amp	EC-amp	EC-amp	1.75779	-1.27427	CHP212	MYCN	red	TRUE	TRUE	FALSE	Brain
BBI1-CHP212-MYCN.Con2_05_Overlay_XY	565_1608	EC-amp	Focal-amp	EC-amp	EC-amp	1.75779	-1.27427	CHP212	MYCN	red	TRUE	TRUE	FALSE	Brain
BBI1-CHP212-MYCN.Con2_05_Overlay_XY	567_1429	EC-amp	Focal-amp	EC-amp	EC-amp	1.75779	-1.27427	CHP212	MYCN	red	TRUE	TRUE	FALSE	Brain
BBI1-CHP212-MYCN.Con2_05_Overlay_XY	589_1900	EC-amp	No_Prediction (Low_CENT_Brightness)	EC-amp	EC-amp	1.75779	-1.27427	CHP212	MYCN	red	TRUE	TRUE	FALSE	Brain
BBI1-CHP212-MYCN.Con2_05_Overlay_XY	600_256	EC-amp	Focal-amp	EC-amp	EC-amp	1.75779	-1.27427	CHP212	MYCN	red	TRUE	TRUE	FALSE	Brain
BBI1-CHP212-MYCN.Con2_05_Overlay_XY	607_1667	EC-amp	Focal-amp	EC-amp	EC-amp	1.75779	-1.27427	CHP212	MYCN	red	TRUE	TRUE	FALSE	Brain
BBI1-CHP212-MYCN.Con2_05_Overlay_XY	621_472	EC-amp	No_Prediction (Low_CENT_Brightness)	EC-amp	EC-amp	1.75779	-1.27427	CHP212	MYCN	red	TRUE	TRUE	FALSE	Brain
BBI1-CHP212-MYCN.Con2_05_Overlay_XY	639_1185	EC-amp	Focal-amp	EC-amp	EC-amp	1.75779	-1.27427	CHP212	MYCN	red	TRUE	TRUE	FALSE	Brain
BBI1-CHP212-MYCN.Con2_05_Overlay_XY	649_52	EC-amp	Focal-amp	EC-amp	EC-amp	1.75779	-1.27427	CHP212	MYCN	red	TRUE	TRUE	FALSE	Brain
BBI1-CHP212-MYCN.Con2_05_Overlay_XY	663_735	EC-amp	Focal-amp	EC-amp	EC-amp	1.75779	-1.27427	CHP212	MYCN	red	TRUE	TRUE	FALSE	Brain
BBI1-CHP212-MYCN.Con2_05_Overlay_XY	657_1589	EC-amp	Focal-amp	EC-amp	EC-amp	1.75779	-1.27427	CHP212	MYCN	red	TRUE	TRUE	FALSE	Brain
BBI1-CHP212-MYCN.Con2_05_Overlay_XY	662_947	EC-amp	Focal-amp	EC-amp	EC-amp	1.75779	-1.27427	CHP212	MYCN	red	TRUE	TRUE	FALSE	Brain
BBI1-CHP212-MYCN.Con2_05_Overlay_XY	661_1809	EC-amp	Focal-amp	EC-amp	EC-amp	1.75779	-1.27427	CHP212	MYCN	red	TRUE	TRUE	FALSE	Brain
BBI1-CHP212-MYCN.Con2_05_Overlay_XY	747_1726	EC-amp	Focal-amp	EC-amp	EC-amp	1.75779	-1.27427	CHP212	MYCN	red	TRUE	TRUE	FALSE	Brain
BBI1-CHP212-MYCN.Con2_05_Overlay_XY	712_1188	EC-amp	No_Prediction (Low_CENT_Brightness)	EC-amp	EC-amp	1.75779	-1.27427	CHP212	MYCN	red	TRUE	TRUE	FALSE	Brain
BBI1-CHP212-MYCN.Con2_05_Overlay_XY	720_1025	EC-amp	Focal-amp	EC-amp	EC-amp	1.75779	-1.27427	CHP212	MYCN	red	TRUE	TRUE	FALSE	Brain
BBI1-CHP212-MYCN.Con2_05_Overlay_XY	711_1111	EC-amp	No_Prediction (Low_CENT_Brightness)	EC-amp	EC-amp	1.75779	-1.27427	CHP212	MYCN	red	TRUE	TRUE	FALSE	Brain
BBI1-CHP212-MYCN.Con2_05_Overlay_XY	729_1445	EC-amp	Focal-amp	EC-amp	EC-amp	1.75779	-1.27427	CHP212	MYCN	red	TRUE	TRUE	FALSE	Brain
BBI1-CHP212-MYCN.Con2_05_Overlay_XY	735_416	EC-amp	Focal-amp	EC-amp	EC-amp	1.75779	-1.27427	CHP212	MYCN	red	TRUE	TRUE	FALSE	Brain
BBI1-CHP212-MYCN.Con2_05_Overlay_XY	761_1606	EC-amp	Focal-amp	EC-amp	EC-amp	1.75779	-1.27427	CHP212	MYCN	red	TRUE	TRUE	FALSE	Brain
BBI1-CHP212-MYCN.Con2_05_Overlay_XY	770_85	EC-amp	Focal-amp	EC-amp	EC-amp	1.75779	-1.27427	CHP212	MYCN	red	TRUE	TRUE	FALSE	Brain
BBI1-CHP212-MYCN.Con2_05_Overlay_XY	810_1194	EC-amp	Focal-amp	EC-amp	EC-amp	1.75779	-1.27427	CHP212	MYCN	red	TRUE	TRUE	FALSE	Brain
BBI1-CHP212-MYCN.Con2_05_Overlay_XY	844_708	EC-amp	Focal-amp	EC-amp	EC-amp	1.75779	-1.27427	CHP212	MYCN	red	TRUE	TRUE	FALSE	Brain
BBI1-CHP212-MYCN.Con2_05_Overlay_XY	817_1302	EC-amp	Focal-amp	EC-amp	EC-amp	1.75779	-1.27427	CHP212	MYCN	red	TRUE	TRUE	FALSE	Brain
BBI1-CHP212-MYCN.Con2_05_Overlay_XY	839_1519	EC-amp	Focal-amp	EC-amp	EC-amp	1.75779	-1.27427	CHP212	MYCN	red	TRUE	TRUE	FALSE	Brain
BBI1-CHP212-MYCN.Con2_05_Overlay_XY	895_1145	EC-amp	Focal-amp	EC-amp	EC-amp	1.75779	-1.27427	CHP212	MYCN	red	TRUE	TRUE	FALSE	Brain
BBI1-CHP212-MYCN.Con2_05_Overlay_XY	885_1431	EC-amp	No_Prediction (Low_CENT_Brightness)	EC-amp	EC-amp	1.75779	-1.27427	CHP212	MYCN	red	TRUE	TRUE	FALSE	Brain
BBI1-CHP212-MYCN.Con2_05_Overlay_XY	894_85	EC-amp	Focal-amp	EC-amp	EC-amp	1.75779	-1.27427	CHP212	MYCN	red	TRUE	TRUE	FALSE	Brain
BBI1-CHP212-MYCN.Con2_05_Overlay_XY	934_1264	EC-amp	Focal-amp	EC-amp	EC-amp	1.75779	-1.27427	CHP212	MYCN	red	TRUE	TRUE	FALSE	Brain
BBI1-CHP212-MYCN.Con2_05_Overlay_XY	948_1540	EC-amp	Focal-amp	EC-amp	EC-amp	1.75779	-1.27427	CHP212	MYCN	red	TRUE	TRUE	FALSE	Brain
BBI1-CHP212-MYCN.Con2_05_Overlay_XY	929_1009	EC-amp	Focal-amp	EC-amp	EC-amp	1.75779	-1.27427	CHP212	MYCN	red	TRUE	TRUE	FALSE	Brain
BBI1-CHP212-MYCN.Con2_05_Overlay_XY	980_1793	EC-amp	Focal-amp	EC-amp	EC-amp	1.75779	-1.27427	CHP212	MYCN	red	TRUE	TRUE	FALSE	Brain
BBI1-CHP212-MYCN.Con2_05_Overlay_XY	989_828	EC-amp	Focal-amp	EC-amp	EC-amp	1.75779	-1.27427	CHP212	MYCN	red	TRUE	TRUE	FALSE	Brain
BBI1-CHP212-MYCN.Con2_05_Overlay_XY	1029_231	EC-amp	Focal-amp	EC-amp	EC-amp	1.75779	-1.27427	CHP212	MYCN	red	TRUE	TRUE	FALSE	Brain
BBI1-CHP212-MYCN.Con2_05_Overlay_XY	1019_73	EC-amp	No_Prediction (Low_CENT_Brightness)	EC-amp	EC-amp	1.75779	-1.27427	CHP212	MYCN	red	TRUE	TRUE	FALSE	Brain
BBI1-CHP212-MYCN.Con2_05_Overlay_XY	1027_1385	EC-amp	Focal-amp	EC-amp	EC-amp	1.75779	-1.27427	CHP212	MYCN	red	TRUE	TRUE	FALSE	Brain
BBI1-CHP212-MYCN.Con2_05_Overlay_XY	1026_526	EC-amp	Focal-amp	EC-amp	EC-amp	1.75779	-1.27427	CHP212	MYCN	red	TRUE	TRUE	FALSE	Brain
BBI1-CHP212-MYCN.Con2_05_Overlay_XY	1038_1305	EC-amp	No_Prediction (Low_CENT_Brightness)	EC-amp	EC-amp	1.75779	-1.27427	CHP212	MYCN	red	TRUE	TRUE	FALSE	Brain
BBI1-CHP212-MYCN.Con2_05_Overlay_XY	1053_725	EC-amp	Focal-amp	EC-amp	EC-amp	1.75779	-1.27427	CHP212	MYCN	red	TRUE	TRUE	FALSE	Brain
BBI1-CHP212-MYCN.Con2_05_Overlay_XY	1107_1191	EC-amp	Focal-amp	EC-amp	EC-amp	1.75779	-1.27427	CHP212	MYCN	red	TRUE	TRUE	FALSE	Brain
BBI1-CHP212-MYCN.Con2_05_Overlay_XY	1121_699	EC-amp	No_Prediction (Low_CENT_Brightness)	EC-amp	EC-amp	1.75779	-1.27427	CHP212	MYCN	red	TRUE	TRUE	FALSE	Brain
BBI1-CHP212-MYCN.Con2_05_Overlay_XY	1116_925	EC-amp	Focal-amp	EC-amp	EC-amp	1.75779	-1.27427	CHP212	MYCN	red	TRUE	TRUE	FALSE	Brain
BBI1-CHP212-MYCN.Con2_05_Overlay_XY	1159_446	EC-amp	Focal-amp	EC-amp	EC-amp	1.75779	-1.27427	CHP212	MYCN	red	TRUE	TRUE	FALSE	Brain
BBI1-CHP212-MYCN.Con2_05_Overlay_XY	1139_1536	EC-amp	Focal-amp	EC-amp	EC-amp	1.75779	-1.27427	CHP212	MYCN	red	TRUE	TRUE	FALSE	Brain
BBI1-CHP212-MYCN.Con2_05_Overlay_XY	1189_1828	EC-amp	Focal-amp	EC-amp	EC-amp	1.75779	-1.27427	CHP212	MYCN	red	TRUE	TRUE	FALSE	Brain
BBI1-CHP212-MYCN.Con2_05_Overlay_XY	1221_840	EC-amp	Focal-amp	EC-amp	EC-amp	1.75779	-1.27427	CHP212	MYCN	red	TRUE	TRUE	FALSE	Brain
BBI1-CHP212-MYCN.Con2_05_Overlay_XY	1230_1552	EC-amp	Focal-amp	EC-amp	EC-amp	1.75779	-1.27427	CHP212	MYCN	red	TRUE	TRUE	FALSE	Brain
BBI1-CHP212-MYCN.Con2_05_Overlay_XY	1265_1742	EC-amp	Focal-amp	EC-amp	EC-amp	1.75779	-1.27427	CHP212	MYCN	red	TRUE	TRUE	FALSE	Brain
BBI1-CHP212-MYCN.Con2_05_Overlay_XY	1276_1467	No-amp	Focal-amp	No-amp	EC-amp	1.75779	-1.27427	CHP212	MYCN	red	TRUE	TRUE	FALSE	Brain
BBI1-CHP212-MYCN.Con2_05_Overlay_XY	1308_1210	EC-amp	Focal-amp	EC-amp	EC-amp	1.75779	-1.27427	CHP212	MYCN	red	TRUE	TRUE	FALSE	Brain
BBI1-CHP212-MYCN.Con2_05_Overlay_XY	1309_202	EC-amp	Focal-amp	EC-amp	EC-amp	1.75779	-1.27427	CHP212	MYCN	red	TRUE	TRUE	FALSE	Brain
BBI1-CHP212-MYCN.Con2_05_Overlay_XY	1314_341	EC-amp	Focal-amp	EC-amp	EC-amp	1.75779	-1.27427	CHP212	MYCN	red	TRUE	TRUE	FALSE	Brain
BBI1-CHP212-MYCN.Con2_05_Overlay_XY	1304_507	HSR-amp	Focal-amp	HSR-amp	EC-amp	1.75779	-1.27427	CHP212	MYCN	red	TRUE	TRUE	FALSE	Brain
BBI1-CHP212-MYCN.Con2_05_Overlay_XY	1344_1650	HSR-amp	Focal-amp	HSR-amp	EC-amp	1.75779	-1.27427	CHP212	MYCN	red	TRUE	TRUE	FALSE	Brain
BBI1-CHP212-MYCN.Con2_05_Overlay_XY	1375_944	EC-amp	Focal-amp	EC-amp	EC-amp	1.75779	-1.27427	CHP212	MYCN	red	TRUE	TRUE	FALSE	Brain
BBI1-CHP212-MYCN.Con2_05_Overlay_XY	1395_1431	EC-amp	Focal-amp	EC-amp	EC-amp	1.75779	-1.27427	CHP212	MYCN	red	TRUE	TRUE	FALSE	Brain
BBI1-CHP212-MYCN.Con2_05_Overlay_XY	1404_1552	HSR-amp	Focal-amp	HSR-amp	EC-amp	1.75779	-1.27427	CHP212	MYCN	red	TRUE	TRUE	FALSE	Brain
BBI1-CHP212-MYCN.Con2_05_Overlay_XY	1411_247	EC-amp	Focal-amp	EC-amp	EC-amp	1.75779	-1.27427	CHP212	MYCN	red	TRUE	TRUE	FALSE	Brain
BBI1-CHP212-MYCN.Con2_05_Overlay_XY	1415_744	EC-amp	Focal-amp	EC-amp	EC-amp	1.75779	-1.27427	CHP212	MYCN	red	TRUE	TRUE	FALSE	Brain
BBI1-CHP212-MYCN.Con2_05_Overlay_XY	1420_1149	EC-amp	Focal-amp	EC-amp	EC-amp	1.75779	-1.27427	CHP212	MYCN	red	TRUE	TRUE	FALSE	Brain
BBI1-CHP212-MYCN.Con2_05_Overlay_XY	1427_162	HSR-amp	No_Prediction (Low_CENT_Brightness)	HSR-amp	EC-amp	1.75779	-1.27427	CHP212	MYCN	red	TRUE	TRUE	FALSE	Brain
BBI1-CHP212-MYCN.Con2_06_Overlay_XY	9_789	EC-amp	No_Prediction (Low_CENT_Brightness)	EC-amp	EC-amp	1.78859	-0.453547	CHP212	MYCN	red	TRUE	TRUE	FALSE	Brain
BBI1-CHP212-MYCN.Con2_06_Overlay_XY	23_871	EC-amp	Focal-amp	EC-amp	EC-amp	1.78859	-0.453547	CHP212	MYCN	red	TRUE	TRUE	FALSE	Brain
BBI1-CHP212-MYCN.Con2_06_Overlay_XY	45_958	EC-amp	Focal-amp	EC-amp	EC-amp	1.78859	-0.453547	CHP212	MYCN	red	TRUE	TRUE	FALSE	Brain
BBI1-CHP212-MYCN.Con2_06_Overlay_XY	27_1741	EC-amp	Focal-amp	EC-amp	EC-amp	1.78859	-0.453547	CHP212	MYCN	red	TRUE	TRUE	FALSE	Brain
BBI1-CHP212-MYCN.Con2_06_Overlay_XY	94_1872	EC-amp	Focal-amp	EC-amp	EC-amp	1.78859	-0.453547	CHP212	MYCN	red	TRUE	TRUE	FALSE	Brain
BBI1-CHP212-MYCN.Con2_06_Overlay_XY	65_667	EC-amp	Focal-amp	EC-amp	EC-amp	1.78859	-0.453547	CHP212	MYCN	red	TRUE	TRUE	FALSE	Brain
BBI1-CHP212-MYCN.Con2_06_Overlay_XY	92_1301	EC-amp	Focal-amp	EC-amp	EC-amp	1.78859	-0.453547	CHP212	MYCN	red	TRUE	TRUE	FALSE	Brain
BBI1-CHP212-MYCN.Con2_06_Overlay_XY	77_1630	EC-amp	Focal-amp	EC-amp	EC-amp	1.78859	-0.453547	CHP212	MYCN	red	TRUE	TRUE	FALSE	Brain
BBI1-CHP212-MYCN.Con2_06_Overlay_XY	116_1731	EC-amp	Focal-amp	EC-amp	EC-amp	1.78859	-0.453547	CHP212	MYCN	red	TRUE	TRUE	FALSE	Brain
BBI1-CHP212-MYCN.Con2_06_Overlay_XY	136_110	EC-amp	Focal-amp	EC-amp	EC-amp	1.78859	-0.453547	CHP212	MYCN	red	TRUE	TRUE	FALSE	Brain
BBI1-CHP212-MYCN.Con2_06_Overlay_XY	119_269	EC-amp	Focal-amp	EC-amp	EC-amp	1.78859	-0.453547	CHP212	MYCN	red	TRUE	TRUE	FALSE	Brain
BBI1-CHP212-MYCN.Con2_06_Overlay_XY	249_1075	EC-amp	Focal-amp	EC-amp	EC-amp	1.78859	-0.453547	CHP212	MYCN	red	TRUE	TRUE	FALSE	Brain
BBI1-CHP212-MYCN.Con2_06_Overlay_XY	210_1345	EC-amp	Focal-amp	EC-amp	EC-amp	1.78859	-0.453547	CHP212	MYCN	red	TRUE	TRUE	FALSE	Brain
BBI1-CHP212-MYCN.Con2_06_Overlay_XY	169_598	EC-amp	Focal-amp	EC-amp	EC-amp	1.78859	-0.453547	CHP212	MYCN	red	TRUE	TRUE	FALSE	Brain
BBI1-CHP212-MYCN.Con2_06_Overlay_XY	173_329	EC-amp	Focal-amp	EC-amp	EC-amp	1.78859	-0.453547	CHP212	MYCN	red	TRUE	TRUE	FALSE	Brain
BBI1-CHP212-MYCN.Con2_06_Overlay_XY	182_1603	EC-amp	Focal-amp	EC-amp	EC-amp	1.78859	-0.453547	CHP212	MYCN	red	TRUE	TRUE	FALSE	Brain
BBI1-CHP212-MYCN.Con2_06_Overlay_XY	252_1787	EC-amp	Focal-amp	EC-amp	EC-amp	1.78859	-0.453547	CHP212	MYCN	red	TRUE	TRUE	FALSE	Brain
BBI1-CHP212-MYCN.Con2_06_Overlay_XY	235_1654	EC-amp	Focal-amp	EC-amp	EC-amp	1.78859	-0.453547	CHP212	MYCN	red	TRUE	TRUE	FALSE	Brain
BBI1-CHP212-MYCN.Con2_06_Overlay_XY	238_399	EC-amp	Focal-amp	EC-amp	EC-amp	1.78859	-0.453547	CHP212	MYCN	red	TRUE	TRUE	FALSE	Brain
BBI1-CHP212-MYCN.Con2_06_Overlay_XY	251_749	EC-amp	Focal-amp	EC-amp	EC-amp	1.78859	-0.453547	CHP212	MYCN	red	TRUE	TRUE	FALSE	Brain
BBI1-CHP212-MYCN.Con2_06_Overlay_XY	297_1893	EC-amp	Focal-amp	EC-amp	EC-amp	1.78859	-0.453547	CHP212	MYCN	red	TRUE	TRUE	FALSE	Brain
BBI1-CHP212-MYCN.Con2_06_Overlay_XY	258_564	EC-amp	Focal-amp	EC-amp	EC-amp	1.78859	-0.453547	CHP212	MYCN	red	TRUE	TRUE	FALSE	Brain
BBI1-CHP212-MYCN.Con2_06_Overlay_XY	267_1471	EC-amp	Focal-amp	EC-amp	EC-amp	1.78859	-0.453547	CHP212	MYCN	red	TRUE	TRUE	FALSE	Brain
BBI1-CHP212-MYCN.Con2_06_Overlay_XY	280_1580	EC-amp	Focal-amp	EC-amp	EC-amp	1.78859	-0.453547	CHP212	MYCN	red	TRUE	TRUE	FALSE	Brain
BBI1-CHP212-MYCN.Con2_06_Overlay_XY	284_496	EC-amp	Focal-amp	EC-amp	EC-amp	1.78859	-0.453547	CHP212	MYCN	red	TRUE	TRUE	FALSE	Brain
BBI1-CHP212-MYCN.Con2_06_Overlay_XY	294_358	EC-amp	Focal-amp	EC-amp	EC-amp	1.78859	-0.453547	CHP212	MYCN	red	TRUE	TRUE	FALSE	Brain
BBI1-CHP212-MYCN.Con2_06_Overlay_XY	276_261	EC-amp	Focal-amp	EC-amp	EC-amp	1.78859	-0.453547	CHP212	MYCN	red	TRUE	TRUE	FALSE	Brain
BBI1-CHP212-MYCN.Con2_06_Overlay_XY	297_1402	EC-amp	Focal-amp	EC-amp	EC-amp	1.78859	-0.453547	CHP212	MYCN	red	TRUE	TRUE	FALSE	Brain
BBI1-CHP212-MYCN.Con2_06_Overlay_XY	322_1321	EC-amp	Focal-amp	EC-amp	EC-amp	1.78859	-0.453547	CHP212	MYCN	red	TRUE	TRUE	FALSE	Brain
BBI1-CHP212-MYCN.Con2_06_Overlay_XY	337_939	EC-amp	Focal-amp	EC-amp	EC-amp	1.78859	-0.453547	CHP212	MYCN	red	TRUE	TRUE	FALSE	Brain
BBI1-CHP212-MYCN.Con2_06_Overlay_XY	349_1459	EC-amp	Focal-amp	EC-amp	EC-amp	1.78859	-0.453547	CHP212	MYCN	red	TRUE	TRUE	FALSE	Brain
BBI1-CHP212-MYCN.Con2_06_Overlay_XY	346_23	EC-amp	Focal-amp	EC-amp	EC-amp	1.78859	-0.453547	CHP212	MYCN	red	TRUE	TRUE	FALSE	Brain
BBI1-CHP212-MYCN.Con2_06_Overlay_XY	369_246	EC-amp	Focal-amp	EC-amp	EC-amp	1.78859	-0.453547	CHP212	MYCN	red	TRUE	TRUE	FALSE	Brain
BBI1-CHP212-MYCN.Con2_06_Overlay_XY	395_1633	EC-amp	Focal-amp	EC-amp	EC-amp	1.78859	-0.453547	CHP212	MYCN	red	TRUE	TRUE	FALSE	Brain
BBI1-CHP212-MYCN.Con2_06_Overlay_XY	429_1246	EC-amp	Focal-amp	EC-amp	EC-amp	1.78859	-0.453547	CHP212	MYCN	red	TRUE	TRUE	FALSE	Brain
BBI1-CHP212-MYCN.Con2_06_Overlay_XY	386_420	EC-amp	Focal-amp	EC-amp	EC-amp	1.78859	-0.453547	CHP212	MYCN	red	TRUE	TRUE	FALSE	Brain
BBI1-CHP212-MYCN.Con2_06_Overlay_XY	417_1420	EC-amp	Focal-amp	EC-amp	EC-amp	1.78859	-0.453547	CHP212	MYCN	red	TRUE	TRUE	FALSE	Brain
BBI1-CHP212-MYCN.Con2_06_Overlay_XY	419_1868	EC-amp	Focal-amp	EC-amp	EC-amp	1.78859	-0.453547	CHP212	MYCN	red	TRUE	TRUE	FALSE	Brain
BBI1-CHP212-MYCN.Con2_06_Overlay_XY	415_1318	EC-amp	Focal-amp	EC-amp	EC-amp	1.78859	-0.453547	CHP212	MYCN	red	TRUE	TRUE	FALSE	Brain
BBI1-CHP212-MYCN.Con2_06_Overlay_XY	437_965	EC-amp	Focal-amp	EC-amp	EC-amp	1.78859	-0.453547	CHP212	MYCN	red	TRUE	TRUE	FALSE	Brain
BBI1-CHP212-MYCN.Con2_06_Overlay_XY	501_190	EC-amp	Focal-amp	EC-amp	EC-amp	1.78859	-0.453547	CHP212	MYCN	red	TRUE	TRUE	FALSE	Brain
BBI1-CHP212-MYCN.Con2_06_Overlay_XY	445_22	HSR-amp	Focal-amp	HSR-amp	EC-amp	1.78859	-0.453547	CHP212	MYCN	red	TRUE	TRUE	FALSE	Brain
BBI1-CHP212-MYCN.Con2_06_Overlay_XY	465_1371	EC-amp	Focal-amp	EC-amp	EC-amp	1.78859	-0.453547	CHP212	MYCN	red	TRUE	TRUE	FALSE	Brain
BBI1-CHP212-MYCN.Con2_06_Overlay_XY	471_1493	EC-amp	Focal-amp	EC-amp	EC-amp	1.78859	-0.453547	CHP212	MYCN	red	TRUE	TRUE	FALSE	Brain
BBI1-CHP212-MYCN.Con2_06_Overlay_XY	464_484	EC-amp	Focal-amp	EC-amp	EC-amp	1.78859	-0.453547	CHP212	MYCN	red	TRUE	TRUE	FALSE	Brain
BBI1-CHP212-MYCN.Con2_06_Overlay_XY	501_295	EC-amp	Focal-amp	EC-amp	EC-amp	1.78859	-0.453547	CHP212	MYCN	red	TRUE	TRUE	FALSE	Brain
BBI1-CHP212-MYCN.Con2_06_Overlay_XY	510_760	EC-amp	Focal-amp	EC-amp	EC-amp	1.78859	-0.453547	CHP212	MYCN	red	TRUE	TRUE	FALSE	Brain
BBI1-CHP212-MYCN.Con2_06_Overlay_XY	577_1747	EC-amp	Focal-amp	EC-amp	EC-amp	1.78859	-0.453547	CHP212	MYCN	red	TRUE	TRUE	FALSE	Brain
BBI1-CHP212-MYCN.Con2_06_Overlay_XY	525_648	EC-amp	Focal-amp	EC-amp	EC-amp	1.78859	-0.453547	CHP212	MYCN	red	TRUE	TRUE	FALSE	Brain
BBI1-CHP212-MYCN.Con2_06_Overlay_XY	507_888	EC-amp	Focal-amp	EC-amp	EC-amp	1.78859	-0.453547	CHP212	MYCN	red	TRUE	TRUE	FALSE	Brain
BBI1-CHP212-MYCN.Con2_06_Overlay_XY	589_48	EC-amp	Focal-amp	EC-amp	EC-amp	1.78859	-0.453547	CHP212	MYCN	red	TRUE	TRUE	FALSE	Brain
BBI1-CHP212-MYCN.Con2_06_Overlay_XY	558_1436	EC-amp	Focal-amp	EC-amp	EC-amp	1.78859	-0.453547	CHP212	MYCN	red	TRUE	TRUE	FALSE	Brain
BBI1-CHP212-MYCN.Con2_06_Overlay_XY	570_1647	EC-amp	Focal-amp	EC-amp	EC-amp	1.78859	-0.453547	CHP212	MYCN	red	TRUE	TRUE	FALSE	Brain
BBI1-CHP212-MYCN.Con2_06_Overlay_XY	583_892	EC-amp	Focal-amp	EC-amp	EC-amp	1.78859	-0.453547	CHP212	MYCN	red	TRUE	TRUE	FALSE	Brain
BBI1-CHP212-MYCN.Con2_06_Overlay_XY	592_1899	EC-amp	Focal-amp	EC-amp	EC-amp	1.78859	-0.453547	CHP212	MYCN	red	TRUE	TRUE	FALSE	Brain
BBI1-CHP212-MYCN.Con2_06_Overlay_XY	597_684	EC-amp	Focal-amp	EC-amp	EC-amp	1.78859	-0.453547	CHP212	MYCN	red	TRUE	TRUE	FALSE	Brain
BBI1-CHP212-MYCN.Con2_06_Overlay_XY	610_324	EC-amp	Focal-amp	EC-amp	EC-amp	1.78859	-0.453547	CHP212	MYCN	red	TRUE	TRUE	FALSE	Brain
BBI1-CHP212-MYCN.Con2_06_Overlay_XY	607_440	EC-amp	Focal-amp	EC-amp	EC-amp	1.78859	-0.453547	CHP212	MYCN	red	TRUE	TRUE	FALSE	Brain
BBI1-CHP212-MYCN.Con2_06_Overlay_XY	617_1155	EC-amp	Focal-amp	EC-amp	EC-amp	1.78859	-0.453547	CHP212	MYCN	red	TRUE	TRUE	FALSE	Brain
BBI1-CHP212-MYCN.Con2_06_Overlay_XY	613_1559	EC-amp	Focal-amp	EC-amp	EC-amp	1.78859	-0.453547	CHP212	MYCN	red	TRUE	TRUE	FALSE	Brain
BBI1-CHP212-MYCN.Con2_06_Overlay_XY	669_938	EC-amp	Focal-amp	EC-amp	EC-amp	1.78859	-0.453547	CHP212	MYCN	red	TRUE	TRUE	FALSE	Brain
BBI1-CHP212-MYCN.Con2_06_Overlay_XY	690_72	EC-amp	Focal-amp	EC-amp	EC-amp	1.78859	-0.453547	CHP212	MYCN	red	TRUE	TRUE	FALSE	Brain
BBI1-CHP212-MYCN.Con2_06_Overlay_XY	668_1207	EC-amp	Focal-amp	EC-amp	EC-amp	1.78859	-0.453547	CHP212	MYCN	red	TRUE	TRUE	FALSE	Brain
BBI1-CHP212-MYCN.Con2_06_Overlay_XY	693_242	EC-amp	Focal-amp	EC-amp	EC-amp	1.78859	-0.453547	CHP212	MYCN	red	TRUE	TRUE	FALSE	Brain
BBI1-CHP212-MYCN.Con2_06_Overlay_XY	707_1348	EC-amp	Focal-amp	EC-amp	EC-amp	1.78859	-0.453547	CHP212	MYCN	red	TRUE	TRUE	FALSE	Brain
BBI1-CHP212-MYCN.Con2_06_Overlay_XY	713_1841	EC-amp	No_Prediction (Low_CENT_Brightness)	EC-amp	EC-amp	1.78859	-0.453547	CHP212	MYCN	red	TRUE	TRUE	FALSE	Brain
BBI1-CHP212-MYCN.Con2_06_Overlay_XY	717_1146	EC-amp	Focal-amp	EC-amp	EC-amp	1.78859	-0.453547	CHP212	MYCN	red	TRUE	TRUE	FALSE	Brain
BBI1-CHP212-MYCN.Con2_06_Overlay_XY	746_762	EC-amp	Focal-amp	EC-amp	EC-amp	1.78859	-0.453547	CHP212	MYCN	red	TRUE	TRUE	FALSE	Brain
BBI1-CHP212-MYCN.Con2_06_Overlay_XY	747_491	EC-amp	Focal-amp	EC-amp	EC-amp	1.78859	-0.453547	CHP212	MYCN	red	TRUE	TRUE	FALSE	Brain
BBI1-CHP212-MYCN.Con2_06_Overlay_XY	749_831	EC-amp	Focal-amp	EC-amp	EC-amp	1.78859	-0.453547	CHP212	MYCN	red	TRUE	TRUE	FALSE	Brain
BBI1-CHP212-MYCN.Con2_06_Overlay_XY	762_1912	HSR-amp	No_Prediction (Low_CENT_Brightness)	HSR-amp	EC-amp	1.78859	-0.453547	CHP212	MYCN	red	TRUE	TRUE	FALSE	Brain
BBI1-CHP212-MYCN.Con2_06_Overlay_XY	770_1454	EC-amp	No_Prediction (Low_CENT_Brightness)	EC-amp	EC-amp	1.78859	-0.453547	CHP212	MYCN	red	TRUE	TRUE	FALSE	Brain
BBI1-CHP212-MYCN.Con2_06_Overlay_XY	796_109	EC-amp	Focal-amp	EC-amp	EC-amp	1.78859	-0.453547	CHP212	MYCN	red	TRUE	TRUE	FALSE	Brain
BBI1-CHP212-MYCN.Con2_06_Overlay_XY	784_936	EC-amp	Focal-amp	EC-amp	EC-amp	1.78859	-0.453547	CHP212	MYCN	red	TRUE	TRUE	FALSE	Brain
BBI1-CHP212-MYCN.Con2_06_Overlay_XY	802_353	EC-amp	Focal-amp	EC-amp	EC-amp	1.78859	-0.453547	CHP212	MYCN	red	TRUE	TRUE	FALSE	Brain
BBI1-CHP212-MYCN.Con2_06_Overlay_XY	837_229	EC-amp	Focal-amp	EC-amp	EC-amp	1.78859	-0.453547	CHP212	MYCN	red	TRUE	TRUE	FALSE	Brain
BBI1-CHP212-MYCN.Con2_06_Overlay_XY	831_513	HSR-amp	Focal-amp	HSR-amp	EC-amp	1.78859	-0.453547	CHP212	MYCN	red	TRUE	TRUE	FALSE	Brain
BBI1-CHP212-MYCN.Con2_06_Overlay_XY	857_1840	EC-amp	Focal-amp	EC-amp	EC-amp	1.78859	-0.453547	CHP212	MYCN	red	TRUE	TRUE	FALSE	Brain
BBI1-CHP212-MYCN.Con2_06_Overlay_XY	854_936	EC-amp	Focal-amp	EC-amp	EC-amp	1.78859	-0.453547	CHP212	MYCN	red	TRUE	TRUE	FALSE	Brain
BBI1-CHP212-MYCN.Con2_06_Overlay_XY	892_1720	EC-amp	Focal-amp	EC-amp	EC-amp	1.78859	-0.453547	CHP212	MYCN	red	TRUE	TRUE	FALSE	Brain
BBI1-CHP212-MYCN.Con2_06_Overlay_XY	873_1257	EC-amp	Focal-amp	EC-amp	EC-amp	1.78859	-0.453547	CHP212	MYCN	red	TRUE	TRUE	FALSE	Brain
BBI1-CHP212-MYCN.Con2_06_Overlay_XY	870_786	EC-amp	Focal-amp	EC-amp	EC-amp	1.78859	-0.453547	CHP212	MYCN	red	TRUE	TRUE	FALSE	Brain
BBI1-CHP212-MYCN.Con2_06_Overlay_XY	890_1343	EC-amp	Focal-amp	EC-amp	EC-amp	1.78859	-0.453547	CHP212	MYCN	red	TRUE	TRUE	FALSE	Brain
BBI1-CHP212-MYCN.Con2_06_Overlay_XY	885_1542	EC-amp	Focal-amp	EC-amp	EC-amp	1.78859	-0.453547	CHP212	MYCN	red	TRUE	TRUE	FALSE	Brain
BBI1-CHP212-MYCN.Con2_06_Overlay_XY	917_406	EC-amp	Focal-amp	EC-amp	EC-amp	1.78859	-0.453547	CHP212	MYCN	red	TRUE	TRUE	FALSE	Brain
BBI1-CHP212-MYCN.Con2_06_Overlay_XY	923_175	EC-amp	Focal-amp	EC-amp	EC-amp	1.78859	-0.453547	CHP212	MYCN	red	TRUE	TRUE	FALSE	Brain
BBI1-CHP212-MYCN.Con2_06_Overlay_XY	950_1619	EC-amp	Focal-amp	EC-amp	EC-amp	1.78859	-0.453547	CHP212	MYCN	red	TRUE	TRUE	FALSE	Brain
BBI1-CHP212-MYCN.Con2_06_Overlay_XY	953_867	EC-amp	Focal-amp	EC-amp	EC-amp	1.78859	-0.453547	CHP212	MYCN	red	TRUE	TRUE	FALSE	Brain
BBI1-CHP212-MYCN.Con2_06_Overlay_XY	949_996	EC-amp	Focal-amp	EC-amp	EC-amp	1.78859	-0.453547	CHP212	MYCN	red	TRUE	TRUE	FALSE	Brain
BBI1-CHP212-MYCN.Con2_06_Overlay_XY	996_693	EC-amp	Focal-amp	EC-amp	EC-amp	1.78859	-0.453547	CHP212	MYCN	red	TRUE	TRUE	FALSE	Brain
BBI1-CHP212-MYCN.Con2_06_Overlay_XY	994_1761	EC-amp	Focal-amp	EC-amp	EC-amp	1.78859	-0.453547	CHP212	MYCN	red	TRUE	TRUE	FALSE	Brain
BBI1-CHP212-MYCN.Con2_06_Overlay_XY	992_749	EC-amp	No_Prediction (Low_CENT_Brightness)	EC-amp	EC-amp	1.78859	-0.453547	CHP212	MYCN	red	TRUE	TRUE	FALSE	Brain
BBI1-CHP212-MYCN.Con2_06_Overlay_XY	1043_852	EC-amp	Focal-amp	EC-amp	EC-amp	1.78859	-0.453547	CHP212	MYCN	red	TRUE	TRUE	FALSE	Brain
BBI1-CHP212-MYCN.Con2_06_Overlay_XY	1047_1508	EC-amp	Focal-amp	EC-amp	EC-amp	1.78859	-0.453547	CHP212	MYCN	red	TRUE	TRUE	FALSE	Brain
BBI1-CHP212-MYCN.Con2_06_Overlay_XY	1040_1838	HSR-amp	No_Prediction (Low_CENT_Brightness)	HSR-amp	EC-amp	1.78859	-0.453547	CHP212	MYCN	red	TRUE	TRUE	FALSE	Brain
BBI1-CHP212-MYCN.Con2_06_Overlay_XY	1037_765	EC-amp	Focal-amp	EC-amp	EC-amp	1.78859	-0.453547	CHP212	MYCN	red	TRUE	TRUE	FALSE	Brain
BBI1-CHP212-MYCN.Con2_06_Overlay_XY	1049_1112	EC-amp	Focal-amp	EC-amp	EC-amp	1.78859	-0.453547	CHP212	MYCN	red	TRUE	TRUE	FALSE	Brain
BBI1-CHP212-MYCN.Con2_06_Overlay_XY	1066_1731	EC-amp	Focal-amp	EC-amp	EC-amp	1.78859	-0.453547	CHP212	MYCN	red	TRUE	TRUE	FALSE	Brain
BBI1-CHP212-MYCN.Con2_06_Overlay_XY	1078_1313	EC-amp	Focal-amp	EC-amp	EC-amp	1.78859	-0.453547	CHP212	MYCN	red	TRUE	TRUE	FALSE	Brain
BBI1-CHP212-MYCN.Con2_06_Overlay_XY	1092_153	EC-amp	Focal-amp	EC-amp	EC-amp	1.78859	-0.453547	CHP212	MYCN	red	TRUE	TRUE	FALSE	Brain
BBI1-CHP212-MYCN.Con2_06_Overlay_XY	1104_1599	EC-amp	Focal-amp	EC-amp	EC-amp	1.78859	-0.453547	CHP212	MYCN	red	TRUE	TRUE	FALSE	Brain
BBI1-CHP212-MYCN.Con2_06_Overlay_XY	1124_352	EC-amp	Focal-amp	EC-amp	EC-amp	1.78859	-0.453547	CHP212	MYCN	red	TRUE	TRUE	FALSE	Brain
BBI1-CHP212-MYCN.Con2_06_Overlay_XY	1112_1890	EC-amp	Focal-amp	EC-amp	EC-amp	1.78859	-0.453547	CHP212	MYCN	red	TRUE	TRUE	FALSE	Brain
BBI1-CHP212-MYCN.Con2_06_Overlay_XY	1114_812	EC-amp	Focal-amp	EC-amp	EC-amp	1.78859	-0.453547	CHP212	MYCN	red	TRUE	TRUE	FALSE	Brain
BBI1-CHP212-MYCN.Con2_06_Overlay_XY	1123_1195	EC-amp	Focal-amp	EC-amp	EC-amp	1.78859	-0.453547	CHP212	MYCN	red	TRUE	TRUE	FALSE	Brain
BBI1-CHP212-MYCN.Con2_06_Overlay_XY	1132_1388	EC-amp	No_Prediction (Low_CENT_Brightness)	EC-amp	EC-amp	1.78859	-0.453547	CHP212	MYCN	red	TRUE	TRUE	FALSE	Brain
BBI1-CHP212-MYCN.Con2_06_Overlay_XY	1140_1479	HSR-amp	Focal-amp	HSR-amp	EC-amp	1.78859	-0.453547	CHP212	MYCN	red	TRUE	TRUE	FALSE	Brain
BBI1-CHP212-MYCN.Con2_06_Overlay_XY	1155_1786	EC-amp	Focal-amp	EC-amp	EC-amp	1.78859	-0.453547	CHP212	MYCN	red	TRUE	TRUE	FALSE	Brain
BBI1-CHP212-MYCN.Con2_06_Overlay_XY	1154_487	EC-amp	Focal-amp	EC-amp	EC-amp	1.78859	-0.453547	CHP212	MYCN	red	TRUE	TRUE	FALSE	Brain
BBI1-CHP212-MYCN.Con2_06_Overlay_XY	1174_42	EC-amp	Focal-amp	EC-amp	EC-amp	1.78859	-0.453547	CHP212	MYCN	red	TRUE	TRUE	FALSE	Brain
BBI1-CHP212-MYCN.Con2_06_Overlay_XY	1190_1602	EC-amp	Focal-amp	EC-amp	EC-amp	1.78859	-0.453547	CHP212	MYCN	red	TRUE	TRUE	FALSE	Brain
BBI1-CHP212-MYCN.Con2_06_Overlay_XY	1190_649	EC-amp	Focal-amp	EC-amp	EC-amp	1.78859	-0.453547	CHP212	MYCN	red	TRUE	TRUE	FALSE	Brain
BBI1-CHP212-MYCN.Con2_06_Overlay_XY	1207_271	EC-amp	Focal-amp	EC-amp	EC-amp	1.78859	-0.453547	CHP212	MYCN	red	TRUE	TRUE	FALSE	Brain
BBI1-CHP212-MYCN.Con2_06_Overlay_XY	1207_1092	EC-amp	Focal-amp	EC-amp	EC-amp	1.78859	-0.453547	CHP212	MYCN	red	TRUE	TRUE	FALSE	Brain
BBI1-CHP212-MYCN.Con2_06_Overlay_XY	1234_1004	HSR-amp	Focal-amp	HSR-amp	EC-amp	1.78859	-0.453547	CHP212	MYCN	red	TRUE	TRUE	FALSE	Brain
BBI1-CHP212-MYCN.Con2_06_Overlay_XY	1241_1679	EC-amp	Focal-amp	EC-amp	EC-amp	1.78859	-0.453547	CHP212	MYCN	red	TRUE	TRUE	FALSE	Brain
BBI1-CHP212-MYCN.Con2_06_Overlay_XY	1268_1284	EC-amp	Focal-amp	EC-amp	EC-amp	1.78859	-0.453547	CHP212	MYCN	red	TRUE	TRUE	FALSE	Brain
BBI1-CHP212-MYCN.Con2_06_Overlay_XY	1251_1541	EC-amp	No_Prediction (Low_CENT_Brightness)	EC-amp	EC-amp	1.78859	-0.453547	CHP212	MYCN	red	TRUE	TRUE	FALSE	Brain
BBI1-CHP212-MYCN.Con2_06_Overlay_XY	1264_902	EC-amp	Focal-amp	EC-amp	EC-amp	1.78859	-0.453547	CHP212	MYCN	red	TRUE	TRUE	FALSE	Brain
BBI1-CHP212-MYCN.Con2_06_Overlay_XY	1281_1842	HSR-amp	Focal-amp	HSR-amp	EC-amp	1.78859	-0.453547	CHP212	MYCN	red	TRUE	TRUE	FALSE	Brain
BBI1-CHP212-MYCN.Con2_06_Overlay_XY	1315_1744	EC-amp	Focal-amp	EC-amp	EC-amp	1.78859	-0.453547	CHP212	MYCN	red	TRUE	TRUE	FALSE	Brain
BBI1-CHP212-MYCN.Con2_06_Overlay_XY	1284_68	EC-amp	No_Prediction (Low_CENT_Brightness)	EC-amp	EC-amp	1.78859	-0.453547	CHP212	MYCN	red	TRUE	TRUE	FALSE	Brain
BBI1-CHP212-MYCN.Con2_06_Overlay_XY	1299_260	EC-amp	Focal-amp	EC-amp	EC-amp	1.78859	-0.453547	CHP212	MYCN	red	TRUE	TRUE	FALSE	Brain
BBI1-CHP212-MYCN.Con2_06_Overlay_XY	1287_1169	EC-amp	Focal-amp	EC-amp	EC-amp	1.78859	-0.453547	CHP212	MYCN	red	TRUE	TRUE	FALSE	Brain
BBI1-CHP212-MYCN.Con2_06_Overlay_XY	1310_775	EC-amp	Focal-amp	EC-amp	EC-amp	1.78859	-0.453547	CHP212	MYCN	red	TRUE	TRUE	FALSE	Brain
BBI1-CHP212-MYCN.Con2_06_Overlay_XY	1378_1462	EC-amp	Focal-amp	EC-amp	EC-amp	1.78859	-0.453547	CHP212	MYCN	red	TRUE	TRUE	FALSE	Brain
BBI1-CHP212-MYCN.Con2_06_Overlay_XY	1310_1088	EC-amp	Focal-amp	EC-amp	EC-amp	1.78859	-0.453547	CHP212	MYCN	red	TRUE	TRUE	FALSE	Brain
BBI1-CHP212-MYCN.Con2_06_Overlay_XY	1325_1591	EC-amp	Focal-amp	EC-amp	EC-amp	1.78859	-0.453547	CHP212	MYCN	red	TRUE	TRUE	FALSE	Brain
BBI1-CHP212-MYCN.Con2_06_Overlay_XY	1331_494	EC-amp	Focal-amp	EC-amp	EC-amp	1.78859	-0.453547	CHP212	MYCN	red	TRUE	TRUE	FALSE	Brain
BBI1-CHP212-MYCN.Con2_06_Overlay_XY	1354_1006	EC-amp	Focal-amp	EC-amp	EC-amp	1.78859	-0.453547	CHP212	MYCN	red	TRUE	TRUE	FALSE	Brain
BBI1-CHP212-MYCN.Con2_06_Overlay_XY	1394_1821	EC-amp	Focal-amp	EC-amp	EC-amp	1.78859	-0.453547	CHP212	MYCN	red	TRUE	TRUE	FALSE	Brain
BBI1-CHP212-MYCN.Con2_06_Overlay_XY	1377_442	EC-amp	Focal-amp	EC-amp	EC-amp	1.78859	-0.453547	CHP212	MYCN	red	TRUE	TRUE	FALSE	Brain
BBI1-CHP212-MYCN.Con2_06_Overlay_XY	1371_754	EC-amp	Focal-amp	EC-amp	EC-amp	1.78859	-0.453547	CHP212	MYCN	red	TRUE	TRUE	FALSE	Brain
BBI1-CHP212-MYCN.Con2_06_Overlay_XY	1394_287	EC-amp	Focal-amp	EC-amp	EC-amp	1.78859	-0.453547	CHP212	MYCN	red	TRUE	TRUE	FALSE	Brain
BBI1-CHP212-MYCN.Con2_06_Overlay_XY	1403_1094	EC-amp	Focal-amp	EC-amp	EC-amp	1.78859	-0.453547	CHP212	MYCN	red	TRUE	TRUE	FALSE	Brain
BBI1-CHP212-MYCN.Con2_06_Overlay_XY	1412_145	EC-amp	Focal-amp	EC-amp	EC-amp	1.78859	-0.453547	CHP212	MYCN	red	TRUE	TRUE	FALSE	Brain
BBI1-CHP212-MYCN.Con2_06_Overlay_XY	1420_865	HSR-amp	No_Prediction (Low_CENT_Brightness)	HSR-amp	EC-amp	1.78859	-0.453547	CHP212	MYCN	red	TRUE	TRUE	FALSE	Brain
BBI1-CHP212-MYCN.Con2_08_Overlay_XY	23_387	EC-amp	Focal-amp	EC-amp	EC-amp	1.85306	-1.12866	CHP212	MYCN	red	TRUE	TRUE	FALSE	Brain
BBI1-CHP212-MYCN.Con2_08_Overlay_XY	19_507	EC-amp	Focal-amp	EC-amp	EC-amp	1.85306	-1.12866	CHP212	MYCN	red	TRUE	TRUE	FALSE	Brain
BBI1-CHP212-MYCN.Con2_08_Overlay_XY	20_843	EC-amp	No_Prediction (Low_CENT_Brightness)	EC-amp	EC-amp	1.85306	-1.12866	CHP212	MYCN	red	TRUE	TRUE	FALSE	Brain
BBI1-CHP212-MYCN.Con2_08_Overlay_XY	37_984	EC-amp	Focal-amp	EC-amp	EC-amp	1.85306	-1.12866	CHP212	MYCN	red	TRUE	TRUE	FALSE	Brain
BBI1-CHP212-MYCN.Con2_08_Overlay_XY	12_1231	HSR-amp	No_Prediction (Low_CENT_Brightness)	HSR-amp	EC-amp	1.85306	-1.12866	CHP212	MYCN	red	TRUE	TRUE	FALSE	Brain
BBI1-CHP212-MYCN.Con2_08_Overlay_XY	7_1510	EC-amp	No_Prediction (Low_CENT_Brightness)	EC-amp	EC-amp	1.85306	-1.12866	CHP212	MYCN	red	TRUE	TRUE	FALSE	Brain
BBI1-CHP212-MYCN.Con2_08_Overlay_XY	19_1633	EC-amp	Focal-amp	EC-amp	EC-amp	1.85306	-1.12866	CHP212	MYCN	red	TRUE	TRUE	FALSE	Brain
BBI1-CHP212-MYCN.Con2_08_Overlay_XY	40_650	EC-amp	Focal-amp	EC-amp	EC-amp	1.85306	-1.12866	CHP212	MYCN	red	TRUE	TRUE	FALSE	Brain
BBI1-CHP212-MYCN.Con2_08_Overlay_XY	35_1888	EC-amp	Focal-amp	EC-amp	EC-amp	1.85306	-1.12866	CHP212	MYCN	red	TRUE	TRUE	FALSE	Brain
BBI1-CHP212-MYCN.Con2_08_Overlay_XY	58_29	EC-amp	Focal-amp	EC-amp	EC-amp	1.85306	-1.12866	CHP212	MYCN	red	TRUE	TRUE	FALSE	Brain
BBI1-CHP212-MYCN.Con2_08_Overlay_XY	92_407	HSR-amp	Focal-amp	HSR-amp	EC-amp	1.85306	-1.12866	CHP212	MYCN	red	TRUE	TRUE	FALSE	Brain
BBI1-CHP212-MYCN.Con2_08_Overlay_XY	94_1845	HSR-amp	No_Prediction (Low_CENT_Brightness)	HSR-amp	EC-amp	1.85306	-1.12866	CHP212	MYCN	red	TRUE	TRUE	FALSE	Brain
BBI1-CHP212-MYCN.Con2_08_Overlay_XY	112_1583	EC-amp	Focal-amp	EC-amp	EC-amp	1.85306	-1.12866	CHP212	MYCN	red	TRUE	TRUE	FALSE	Brain
BBI1-CHP212-MYCN.Con2_08_Overlay_XY	127_1501	EC-amp	Focal-amp	EC-amp	EC-amp	1.85306	-1.12866	CHP212	MYCN	red	TRUE	TRUE	FALSE	Brain
BBI1-CHP212-MYCN.Con2_08_Overlay_XY	112_1115	EC-amp	Focal-amp	EC-amp	EC-amp	1.85306	-1.12866	CHP212	MYCN	red	TRUE	TRUE	FALSE	Brain
BBI1-CHP212-MYCN.Con2_08_Overlay_XY	173_1045	EC-amp	Focal-amp	EC-amp	EC-amp	1.85306	-1.12866	CHP212	MYCN	red	TRUE	TRUE	FALSE	Brain
BBI1-CHP212-MYCN.Con2_08_Overlay_XY	182_900	EC-amp	Focal-amp	EC-amp	EC-amp	1.85306	-1.12866	CHP212	MYCN	red	TRUE	TRUE	FALSE	Brain
BBI1-CHP212-MYCN.Con2_08_Overlay_XY	206_1601	EC-amp	Focal-amp	EC-amp	EC-amp	1.85306	-1.12866	CHP212	MYCN	red	TRUE	TRUE	FALSE	Brain
BBI1-CHP212-MYCN.Con2_08_Overlay_XY	188_1839	EC-amp	Focal-amp	EC-amp	EC-amp	1.85306	-1.12866	CHP212	MYCN	red	TRUE	TRUE	FALSE	Brain
BBI1-CHP212-MYCN.Con2_08_Overlay_XY	215_725	EC-amp	Focal-amp	EC-amp	EC-amp	1.85306	-1.12866	CHP212	MYCN	red	TRUE	TRUE	FALSE	Brain
BBI1-CHP212-MYCN.Con2_08_Overlay_XY	223_1895	EC-amp	Focal-amp	EC-amp	EC-amp	1.85306	-1.12866	CHP212	MYCN	red	TRUE	TRUE	FALSE	Brain
BBI1-CHP212-MYCN.Con2_08_Overlay_XY	274_1806	EC-amp	Focal-amp	EC-amp	EC-amp	1.85306	-1.12866	CHP212	MYCN	red	TRUE	TRUE	FALSE	Brain
BBI1-CHP212-MYCN.Con2_08_Overlay_XY	233_987	EC-amp	Focal-amp	EC-amp	EC-amp	1.85306	-1.12866	CHP212	MYCN	red	TRUE	TRUE	FALSE	Brain
BBI1-CHP212-MYCN.Con2_08_Overlay_XY	298_255	EC-amp	Focal-amp	EC-amp	EC-amp	1.85306	-1.12866	CHP212	MYCN	red	TRUE	TRUE	FALSE	Brain
BBI1-CHP212-MYCN.Con2_08_Overlay_XY	257_492	EC-amp	Focal-amp	EC-amp	EC-amp	1.85306	-1.12866	CHP212	MYCN	red	TRUE	TRUE	FALSE	Brain
BBI1-CHP212-MYCN.Con2_08_Overlay_XY	280_1033	EC-amp	Focal-amp	EC-amp	EC-amp	1.85306	-1.12866	CHP212	MYCN	red	TRUE	TRUE	FALSE	Brain
BBI1-CHP212-MYCN.Con2_08_Overlay_XY	306_852	EC-amp	Focal-amp	EC-amp	EC-amp	1.85306	-1.12866	CHP212	MYCN	red	TRUE	TRUE	FALSE	Brain
BBI1-CHP212-MYCN.Con2_08_Overlay_XY	304_1608	EC-amp	Focal-amp	EC-amp	EC-amp	1.85306	-1.12866	CHP212	MYCN	red	TRUE	TRUE	FALSE	Brain
BBI1-CHP212-MYCN.Con2_08_Overlay_XY	319_1407	EC-amp	Focal-amp	EC-amp	EC-amp	1.85306	-1.12866	CHP212	MYCN	red	TRUE	TRUE	FALSE	Brain
BBI1-CHP212-MYCN.Con2_08_Overlay_XY	318_567	EC-amp	Focal-amp	EC-amp	EC-amp	1.85306	-1.12866	CHP212	MYCN	red	TRUE	TRUE	FALSE	Brain
BBI1-CHP212-MYCN.Con2_08_Overlay_XY	307_1724	EC-amp	Focal-amp	EC-amp	EC-amp	1.85306	-1.12866	CHP212	MYCN	red	TRUE	TRUE	FALSE	Brain
BBI1-CHP212-MYCN.Con2_08_Overlay_XY	321_45	EC-amp	Focal-amp	EC-amp	EC-amp	1.85306	-1.12866	CHP212	MYCN	red	TRUE	TRUE	FALSE	Brain
BBI1-CHP212-MYCN.Con2_08_Overlay_XY	332_1166	EC-amp	Focal-amp	EC-amp	EC-amp	1.85306	-1.12866	CHP212	MYCN	red	TRUE	TRUE	FALSE	Brain
BBI1-CHP212-MYCN.Con2_08_Overlay_XY	356_1667	EC-amp	Focal-amp	EC-amp	EC-amp	1.85306	-1.12866	CHP212	MYCN	red	TRUE	TRUE	FALSE	Brain
BBI1-CHP212-MYCN.Con2_08_Overlay_XY	382_161	EC-amp	Focal-amp	EC-amp	EC-amp	1.85306	-1.12866	CHP212	MYCN	red	TRUE	TRUE	FALSE	Brain
BBI1-CHP212-MYCN.Con2_08_Overlay_XY	386_706	EC-amp	Focal-amp	EC-amp	EC-amp	1.85306	-1.12866	CHP212	MYCN	red	TRUE	TRUE	FALSE	Brain
BBI1-CHP212-MYCN.Con2_08_Overlay_XY	393_905	EC-amp	Focal-amp	EC-amp	EC-amp	1.85306	-1.12866	CHP212	MYCN	red	TRUE	TRUE	FALSE	Brain
BBI1-CHP212-MYCN.Con2_08_Overlay_XY	398_1580	EC-amp	Focal-amp	EC-amp	EC-amp	1.85306	-1.12866	CHP212	MYCN	red	TRUE	TRUE	FALSE	Brain
BBI1-CHP212-MYCN.Con2_08_Overlay_XY	408_1183	EC-amp	Focal-amp	EC-amp	EC-amp	1.85306	-1.12866	CHP212	MYCN	red	TRUE	TRUE	FALSE	Brain
BBI1-CHP212-MYCN.Con2_08_Overlay_XY	429_73	EC-amp	Focal-amp	EC-amp	EC-amp	1.85306	-1.12866	CHP212	MYCN	red	TRUE	TRUE	FALSE	Brain
BBI1-CHP212-MYCN.Con2_08_Overlay_XY	455_1425	EC-amp	Focal-amp	EC-amp	EC-amp	1.85306	-1.12866	CHP212	MYCN	red	TRUE	TRUE	FALSE	Brain
BBI1-CHP212-MYCN.Con2_08_Overlay_XY	482_1231	EC-amp	Focal-amp	EC-amp	EC-amp	1.85306	-1.12866	CHP212	MYCN	red	TRUE	TRUE	FALSE	Brain
BBI1-CHP212-MYCN.Con2_08_Overlay_XY	482_1563	HSR-amp	No_Prediction (Low_CENT_Brightness)	HSR-amp	EC-amp	1.85306	-1.12866	CHP212	MYCN	red	TRUE	TRUE	FALSE	Brain
BBI1-CHP212-MYCN.Con2_08_Overlay_XY	509_1683	EC-amp	Focal-amp	EC-amp	EC-amp	1.85306	-1.12866	CHP212	MYCN	red	TRUE	TRUE	FALSE	Brain
BBI1-CHP212-MYCN.Con2_08_Overlay_XY	503_916	EC-amp	Focal-amp	EC-amp	EC-amp	1.85306	-1.12866	CHP212	MYCN	red	TRUE	TRUE	FALSE	Brain
BBI1-CHP212-MYCN.Con2_08_Overlay_XY	582_345	EC-amp	Focal-amp	EC-amp	EC-amp	1.85306	-1.12866	CHP212	MYCN	red	TRUE	TRUE	FALSE	Brain
BBI1-CHP212-MYCN.Con2_08_Overlay_XY	558_435	EC-amp	Focal-amp	EC-amp	EC-amp	1.85306	-1.12866	CHP212	MYCN	red	TRUE	TRUE	FALSE	Brain
BBI1-CHP212-MYCN.Con2_08_Overlay_XY	563_1899	EC-amp	Focal-amp	EC-amp	EC-amp	1.85306	-1.12866	CHP212	MYCN	red	TRUE	TRUE	FALSE	Brain
BBI1-CHP212-MYCN.Con2_08_Overlay_XY	613_1194	EC-amp	Focal-amp	EC-amp	EC-amp	1.85306	-1.12866	CHP212	MYCN	red	TRUE	TRUE	FALSE	Brain
BBI1-CHP212-MYCN.Con2_08_Overlay_XY	638_89	EC-amp	Focal-amp	EC-amp	EC-amp	1.85306	-1.12866	CHP212	MYCN	red	TRUE	TRUE	FALSE	Brain
BBI1-CHP212-MYCN.Con2_08_Overlay_XY	650_685	EC-amp	No_Prediction (Low_CENT_Brightness)	EC-amp	EC-amp	1.85306	-1.12866	CHP212	MYCN	red	TRUE	TRUE	FALSE	Brain
BBI1-CHP212-MYCN.Con2_08_Overlay_XY	658_952	HSR-amp	Focal-amp	HSR-amp	EC-amp	1.85306	-1.12866	CHP212	MYCN	red	TRUE	TRUE	FALSE	Brain
BBI1-CHP212-MYCN.Con2_08_Overlay_XY	693_1367	EC-amp	Focal-amp	EC-amp	EC-amp	1.85306	-1.12866	CHP212	MYCN	red	TRUE	TRUE	FALSE	Brain
BBI1-CHP212-MYCN.Con2_08_Overlay_XY	727_165	EC-amp	Focal-amp	EC-amp	EC-amp	1.85306	-1.12866	CHP212	MYCN	red	TRUE	TRUE	FALSE	Brain
BBI1-CHP212-MYCN.Con2_08_Overlay_XY	721_711	EC-amp	Focal-amp	EC-amp	EC-amp	1.85306	-1.12866	CHP212	MYCN	red	TRUE	TRUE	FALSE	Brain
BBI1-CHP212-MYCN.Con2_08_Overlay_XY	727_629	No-amp	Focal-amp	No-amp	EC-amp	1.85306	-1.12866	CHP212	MYCN	red	TRUE	TRUE	FALSE	Brain
BBI1-CHP212-MYCN.Con2_08_Overlay_XY	762_378	EC-amp	No_Prediction (Low_CENT_Brightness)	EC-amp	EC-amp	1.85306	-1.12866	CHP212	MYCN	red	TRUE	TRUE	FALSE	Brain
BBI1-CHP212-MYCN.Con2_08_Overlay_XY	772_1857	EC-amp	Focal-amp	EC-amp	EC-amp	1.85306	-1.12866	CHP212	MYCN	red	TRUE	TRUE	FALSE	Brain
BBI1-CHP212-MYCN.Con2_08_Overlay_XY	761_1029	EC-amp	Focal-amp	EC-amp	EC-amp	1.85306	-1.12866	CHP212	MYCN	red	TRUE	TRUE	FALSE	Brain
BBI1-CHP212-MYCN.Con2_08_Overlay_XY	785_1122	EC-amp	No_Prediction (Low_CENT_Brightness)	EC-amp	EC-amp	1.85306	-1.12866	CHP212	MYCN	red	TRUE	TRUE	FALSE	Brain
BBI1-CHP212-MYCN.Con2_08_Overlay_XY	779_1714	EC-amp	Focal-amp	EC-amp	EC-amp	1.85306	-1.12866	CHP212	MYCN	red	TRUE	TRUE	FALSE	Brain
BBI1-CHP212-MYCN.Con2_08_Overlay_XY	776_874	EC-amp	No_Prediction (Low_CENT_Brightness)	EC-amp	EC-amp	1.85306	-1.12866	CHP212	MYCN	red	TRUE	TRUE	FALSE	Brain
BBI1-CHP212-MYCN.Con2_08_Overlay_XY	823_689	EC-amp	Focal-amp	EC-amp	EC-amp	1.85306	-1.12866	CHP212	MYCN	red	TRUE	TRUE	FALSE	Brain
BBI1-CHP212-MYCN.Con2_08_Overlay_XY	812_1556	EC-amp	Focal-amp	EC-amp	EC-amp	1.85306	-1.12866	CHP212	MYCN	red	TRUE	TRUE	FALSE	Brain
BBI1-CHP212-MYCN.Con2_08_Overlay_XY	800_424	EC-amp	Focal-amp	EC-amp	EC-amp	1.85306	-1.12866	CHP212	MYCN	red	TRUE	TRUE	FALSE	Brain
BBI1-CHP212-MYCN.Con2_08_Overlay_XY	830_1460	EC-amp	Focal-amp	EC-amp	EC-amp	1.85306	-1.12866	CHP212	MYCN	red	TRUE	TRUE	FALSE	Brain
BBI1-CHP212-MYCN.Con2_08_Overlay_XY	879_1891	EC-amp	Focal-amp	EC-amp	EC-amp	1.85306	-1.12866	CHP212	MYCN	red	TRUE	TRUE	FALSE	Brain
BBI1-CHP212-MYCN.Con2_08_Overlay_XY	885_981	EC-amp	Focal-amp	EC-amp	EC-amp	1.85306	-1.12866	CHP212	MYCN	red	TRUE	TRUE	FALSE	Brain
BBI1-CHP212-MYCN.Con2_08_Overlay_XY	890_1335	EC-amp	Focal-amp	EC-amp	EC-amp	1.85306	-1.12866	CHP212	MYCN	red	TRUE	TRUE	FALSE	Brain
BBI1-CHP212-MYCN.Con2_08_Overlay_XY	916_1636	HSR-amp	Focal-amp	HSR-amp	EC-amp	1.85306	-1.12866	CHP212	MYCN	red	TRUE	TRUE	FALSE	Brain
BBI1-CHP212-MYCN.Con2_08_Overlay_XY	927_1758	EC-amp	Focal-amp	EC-amp	EC-amp	1.85306	-1.12866	CHP212	MYCN	red	TRUE	TRUE	FALSE	Brain
BBI1-CHP212-MYCN.Con2_08_Overlay_XY	955_1253	EC-amp	Focal-amp	EC-amp	EC-amp	1.85306	-1.12866	CHP212	MYCN	red	TRUE	TRUE	FALSE	Brain
BBI1-CHP212-MYCN.Con2_08_Overlay_XY	985_1523	EC-amp	Focal-amp	EC-amp	EC-amp	1.85306	-1.12866	CHP212	MYCN	red	TRUE	TRUE	FALSE	Brain
BBI1-CHP212-MYCN.Con2_08_Overlay_XY	984_494	EC-amp	Focal-amp	EC-amp	EC-amp	1.85306	-1.12866	CHP212	MYCN	red	TRUE	TRUE	FALSE	Brain
BBI1-CHP212-MYCN.Con2_08_Overlay_XY	1002_1877	EC-amp	Focal-amp	EC-amp	EC-amp	1.85306	-1.12866	CHP212	MYCN	red	TRUE	TRUE	FALSE	Brain
BBI1-CHP212-MYCN.Con2_08_Overlay_XY	1000_1147	EC-amp	Focal-amp	EC-amp	EC-amp	1.85306	-1.12866	CHP212	MYCN	red	TRUE	TRUE	FALSE	Brain
BBI1-CHP212-MYCN.Con2_08_Overlay_XY	1026_7	EC-amp	Focal-amp	EC-amp	EC-amp	1.85306	-1.12866	CHP212	MYCN	red	TRUE	TRUE	FALSE	Brain
BBI1-CHP212-MYCN.Con2_08_Overlay_XY	1043_588	No-amp	No-amp	EC-amp	EC-amp	1.85306	-1.12866	CHP212	MYCN	red	TRUE	TRUE	FALSE	Brain
BBI1-CHP212-MYCN.Con2_08_Overlay_XY	1042_483	HSR-amp	Focal-amp	HSR-amp	EC-amp	1.85306	-1.12866	CHP212	MYCN	red	TRUE	TRUE	FALSE	Brain
BBI1-CHP212-MYCN.Con2_08_Overlay_XY	1065_1740	EC-amp	Focal-amp	EC-amp	EC-amp	1.85306	-1.12866	CHP212	MYCN	red	TRUE	TRUE	FALSE	Brain
BBI1-CHP212-MYCN.Con2_08_Overlay_XY	1084_67	HSR-amp	No_Prediction (Low_CENT_Brightness)	HSR-amp	EC-amp	1.85306	-1.12866	CHP212	MYCN	red	TRUE	TRUE	FALSE	Brain
BBI1-CHP212-MYCN.Con2_08_Overlay_XY	1089_1210	EC-amp	Focal-amp	EC-amp	EC-amp	1.85306	-1.12866	CHP212	MYCN	red	TRUE	TRUE	FALSE	Brain
BBI1-CHP212-MYCN.Con2_08_Overlay_XY	1134_449	EC-amp	Focal-amp	EC-amp	EC-amp	1.85306	-1.12866	CHP212	MYCN	red	TRUE	TRUE	FALSE	Brain
BBI1-CHP212-MYCN.Con2_08_Overlay_XY	1137_1897	EC-amp	Focal-amp	EC-amp	EC-amp	1.85306	-1.12866	CHP212	MYCN	red	TRUE	TRUE	FALSE	Brain
BBI1-CHP212-MYCN.Con2_08_Overlay_XY	1138_1750	EC-amp	Focal-amp	EC-amp	EC-amp	1.85306	-1.12866	CHP212	MYCN	red	TRUE	TRUE	FALSE	Brain
BBI1-CHP212-MYCN.Con2_08_Overlay_XY	1152_1516	EC-amp	Focal-amp	EC-amp	EC-amp	1.85306	-1.12866	CHP212	MYCN	red	TRUE	TRUE	FALSE	Brain
BBI1-CHP212-MYCN.Con2_08_Overlay_XY	1165_654	EC-amp	Focal-amp	EC-amp	EC-amp	1.85306	-1.12866	CHP212	MYCN	red	TRUE	TRUE	FALSE	Brain
BBI1-CHP212-MYCN.Con2_08_Overlay_XY	1160_249	EC-amp	Focal-amp	EC-amp	EC-amp	1.85306	-1.12866	CHP212	MYCN	red	TRUE	TRUE	FALSE	Brain
BBI1-CHP212-MYCN.Con2_08_Overlay_XY	1190_1602	EC-amp	Focal-amp	EC-amp	EC-amp	1.85306	-1.12866	CHP212	MYCN	red	TRUE	TRUE	FALSE	Brain
BBI1-CHP212-MYCN.Con2_08_Overlay_XY	1224_1472	EC-amp	Focal-amp	EC-amp	EC-amp	1.85306	-1.12866	CHP212	MYCN	red	TRUE	TRUE	FALSE	Brain
BBI1-CHP212-MYCN.Con2_08_Overlay_XY	1236_254	EC-amp	Focal-amp	EC-amp	EC-amp	1.85306	-1.12866	CHP212	MYCN	red	TRUE	TRUE	FALSE	Brain
BBI1-CHP212-MYCN.Con2_08_Overlay_XY	1279_1759	EC-amp	Focal-amp	EC-amp	EC-amp	1.85306	-1.12866	CHP212	MYCN	red	TRUE	TRUE	FALSE	Brain
BBI1-CHP212-MYCN.Con2_08_Overlay_XY	1298_876	EC-amp	Focal-amp	EC-amp	EC-amp	1.85306	-1.12866	CHP212	MYCN	red	TRUE	TRUE	FALSE	Brain
BBI1-CHP212-MYCN.Con2_08_Overlay_XY	1294_978	EC-amp	Focal-amp	EC-amp	EC-amp	1.85306	-1.12866	CHP212	MYCN	red	TRUE	TRUE	FALSE	Brain
BBI1-CHP212-MYCN.Con2_08_Overlay_XY	1302_773	EC-amp	No_Prediction (Low_CENT_Brightness)	EC-amp	EC-amp	1.85306	-1.12866	CHP212	MYCN	red	TRUE	TRUE	FALSE	Brain
BBI1-CHP212-MYCN.Con2_08_Overlay_XY	1303_1898	EC-amp	Focal-amp	EC-amp	EC-amp	1.85306	-1.12866	CHP212	MYCN	red	TRUE	TRUE	FALSE	Brain
BBI1-CHP212-MYCN.Con2_08_Overlay_XY	1318_475	EC-amp	Focal-amp	EC-amp	EC-amp	1.85306	-1.12866	CHP212	MYCN	red	TRUE	TRUE	FALSE	Brain
BBI1-CHP212-MYCN.Con2_08_Overlay_XY	1325_267	EC-amp	Focal-amp	EC-amp	EC-amp	1.85306	-1.12866	CHP212	MYCN	red	TRUE	TRUE	FALSE	Brain
BBI1-CHP212-MYCN.Con2_08_Overlay_XY	1333_614	EC-amp	Focal-amp	EC-amp	EC-amp	1.85306	-1.12866	CHP212	MYCN	red	TRUE	TRUE	FALSE	Brain
BBI1-CHP212-MYCN.Con2_08_Overlay_XY	1323_1104	EC-amp	Focal-amp	EC-amp	EC-amp	1.85306	-1.12866	CHP212	MYCN	red	TRUE	TRUE	FALSE	Brain
BBI1-CHP212-MYCN.Con2_08_Overlay_XY	1338_12	No-amp	No-amp	HSR-amp	EC-amp	1.85306	-1.12866	CHP212	MYCN	red	TRUE	TRUE	FALSE	Brain
BBI1-CHP212-MYCN.Con2_08_Overlay_XY	1349_1389	EC-amp	Focal-amp	EC-amp	EC-amp	1.85306	-1.12866	CHP212	MYCN	red	TRUE	TRUE	FALSE	Brain
BBI1-CHP212-MYCN.Con2_08_Overlay_XY	1368_1573	EC-amp	Focal-amp	EC-amp	EC-amp	1.85306	-1.12866	CHP212	MYCN	red	TRUE	TRUE	FALSE	Brain
BBI1-CHP212-MYCN.Con2_08_Overlay_XY	1380_763	EC-amp	Focal-amp	EC-amp	EC-amp	1.85306	-1.12866	CHP212	MYCN	red	TRUE	TRUE	FALSE	Brain
BBI1-CHP212-MYCN.Con2_08_Overlay_XY	1385_506	HSR-amp	Focal-amp	HSR-amp	EC-amp	1.85306	-1.12866	CHP212	MYCN	red	TRUE	TRUE	FALSE	Brain
BBI1-CHP212-MYCN.Con2_08_Overlay_XY	1426_1073	EC-amp	Focal-amp	EC-amp	EC-amp	1.85306	-1.12866	CHP212	MYCN	red	TRUE	TRUE	FALSE	Brain
BBI1-CHP212-MYCN.Con2_08_Overlay_XY	1428_137	EC-amp	Focal-amp	EC-amp	EC-amp	1.85306	-1.12866	CHP212	MYCN	red	TRUE	TRUE	FALSE	Brain
BBI1-CHP212-MYCN.Con2_13_Overlay_XY	70_744	EC-amp	Focal-amp	EC-amp	EC-amp	1.64254	-1.25573	CHP212	MYCN	red	TRUE	TRUE	FALSE	Brain
BBI1-CHP212-MYCN.Con2_13_Overlay_XY	25_1049	EC-amp	Focal-amp	EC-amp	EC-amp	1.64254	-1.25573	CHP212	MYCN	red	TRUE	TRUE	FALSE	Brain
BBI1-CHP212-MYCN.Con2_13_Overlay_XY	14_1719	EC-amp	No_Prediction (Low_CENT_Brightness)	EC-amp	EC-amp	1.64254	-1.25573	CHP212	MYCN	red	TRUE	TRUE	FALSE	Brain
BBI1-CHP212-MYCN.Con2_13_Overlay_XY	91_324	EC-amp	Focal-amp	EC-amp	EC-amp	1.64254	-1.25573	CHP212	MYCN	red	TRUE	TRUE	FALSE	Brain
BBI1-CHP212-MYCN.Con2_13_Overlay_XY	54_211	EC-amp	No_Prediction (Low_CENT_Brightness)	EC-amp	EC-amp	1.64254	-1.25573	CHP212	MYCN	red	TRUE	TRUE	FALSE	Brain
BBI1-CHP212-MYCN.Con2_13_Overlay_XY	62_1476	EC-amp	Focal-amp	EC-amp	EC-amp	1.64254	-1.25573	CHP212	MYCN	red	TRUE	TRUE	FALSE	Brain
BBI1-CHP212-MYCN.Con2_13_Overlay_XY	74_153	EC-amp	Focal-amp	EC-amp	EC-amp	1.64254	-1.25573	CHP212	MYCN	red	TRUE	TRUE	FALSE	Brain
BBI1-CHP212-MYCN.Con2_13_Overlay_XY	108_935	EC-amp	Focal-amp	EC-amp	EC-amp	1.64254	-1.25573	CHP212	MYCN	red	TRUE	TRUE	FALSE	Brain
BBI1-CHP212-MYCN.Con2_13_Overlay_XY	136_1240	EC-amp	Focal-amp	EC-amp	EC-amp	1.64254	-1.25573	CHP212	MYCN	red	TRUE	TRUE	FALSE	Brain
BBI1-CHP212-MYCN.Con2_13_Overlay_XY	170_1666	EC-amp	Focal-amp	EC-amp	EC-amp	1.64254	-1.25573	CHP212	MYCN	red	TRUE	TRUE	FALSE	Brain
BBI1-CHP212-MYCN.Con2_13_Overlay_XY	254_1740	EC-amp	Focal-amp	EC-amp	EC-amp	1.64254	-1.25573	CHP212	MYCN	red	TRUE	TRUE	FALSE	Brain
BBI1-CHP212-MYCN.Con2_13_Overlay_XY	260_1364	EC-amp	Focal-amp	EC-amp	EC-amp	1.64254	-1.25573	CHP212	MYCN	red	TRUE	TRUE	FALSE	Brain
BBI1-CHP212-MYCN.Con2_13_Overlay_XY	276_1180	EC-amp	Focal-amp	EC-amp	EC-amp	1.64254	-1.25573	CHP212	MYCN	red	TRUE	TRUE	FALSE	Brain
BBI1-CHP212-MYCN.Con2_13_Overlay_XY	291_455	EC-amp	Focal-amp	EC-amp	EC-amp	1.64254	-1.25573	CHP212	MYCN	red	TRUE	TRUE	FALSE	Brain
BBI1-CHP212-MYCN.Con2_13_Overlay_XY	341_550	EC-amp	Focal-amp	EC-amp	EC-amp	1.64254	-1.25573	CHP212	MYCN	red	TRUE	TRUE	FALSE	Brain
BBI1-CHP212-MYCN.Con2_13_Overlay_XY	344_1750	EC-amp	Focal-amp	EC-amp	EC-amp	1.64254	-1.25573	CHP212	MYCN	red	TRUE	TRUE	FALSE	Brain
BBI1-CHP212-MYCN.Con2_13_Overlay_XY	379_48	EC-amp	Focal-amp	EC-amp	EC-amp	1.64254	-1.25573	CHP212	MYCN	red	TRUE	TRUE	FALSE	Brain
BBI1-CHP212-MYCN.Con2_13_Overlay_XY	416_988	EC-amp	Focal-amp	EC-amp	EC-amp	1.64254	-1.25573	CHP212	MYCN	red	TRUE	TRUE	FALSE	Brain
BBI1-CHP212-MYCN.Con2_13_Overlay_XY	391_909	EC-amp	No_Prediction (Low_CENT_Brightness)	EC-amp	EC-amp	1.64254	-1.25573	CHP212	MYCN	red	TRUE	TRUE	FALSE	Brain
BBI1-CHP212-MYCN.Con2_13_Overlay_XY	500_15	EC-amp	Focal-amp	EC-amp	EC-amp	1.64254	-1.25573	CHP212	MYCN	red	TRUE	TRUE	FALSE	Brain
BBI1-CHP212-MYCN.Con2_13_Overlay_XY	521_515	EC-amp	Focal-amp	EC-amp	EC-amp	1.64254	-1.25573	CHP212	MYCN	red	TRUE	TRUE	FALSE	Brain
BBI1-CHP212-MYCN.Con2_13_Overlay_XY	548_394	EC-amp	Focal-amp	EC-amp	EC-amp	1.64254	-1.25573	CHP212	MYCN	red	TRUE	TRUE	FALSE	Brain
BBI1-CHP212-MYCN.Con2_13_Overlay_XY	558_1330	EC-amp	Focal-amp	EC-amp	EC-amp	1.64254	-1.25573	CHP212	MYCN	red	TRUE	TRUE	FALSE	Brain
BBI1-CHP212-MYCN.Con2_13_Overlay_XY	594_1646	EC-amp	Focal-amp	EC-amp	EC-amp	1.64254	-1.25573	CHP212	MYCN	red	TRUE	TRUE	FALSE	Brain
BBI1-CHP212-MYCN.Con2_13_Overlay_XY	621_237	EC-amp	Focal-amp	EC-amp	EC-amp	1.64254	-1.25573	CHP212	MYCN	red	TRUE	TRUE	FALSE	Brain
BBI1-CHP212-MYCN.Con2_13_Overlay_XY	635_447	EC-amp	No_Prediction (Low_CENT_Brightness)	EC-amp	EC-amp	1.64254	-1.25573	CHP212	MYCN	red	TRUE	TRUE	FALSE	Brain
BBI1-CHP212-MYCN.Con2_13_Overlay_XY	672_181	EC-amp	Focal-amp	EC-amp	EC-amp	1.64254	-1.25573	CHP212	MYCN	red	TRUE	TRUE	FALSE	Brain
BBI1-CHP212-MYCN.Con2_13_Overlay_XY	737_1522	EC-amp	Focal-amp	EC-amp	EC-amp	1.64254	-1.25573	CHP212	MYCN	red	TRUE	TRUE	FALSE	Brain
BBI1-CHP212-MYCN.Con2_13_Overlay_XY	733_800	EC-amp	Focal-amp	EC-amp	EC-amp	1.64254	-1.25573	CHP212	MYCN	red	TRUE	TRUE	FALSE	Brain
BBI1-CHP212-MYCN.Con2_13_Overlay_XY	823_1120	EC-amp	Focal-amp	EC-amp	EC-amp	1.64254	-1.25573	CHP212	MYCN	red	TRUE	TRUE	FALSE	Brain
BBI1-CHP212-MYCN.Con2_13_Overlay_XY	839_1875	EC-amp	Focal-amp	EC-amp	EC-amp	1.64254	-1.25573	CHP212	MYCN	red	TRUE	TRUE	FALSE	Brain
BBI1-CHP212-MYCN.Con2_13_Overlay_XY	845_91	EC-amp	Focal-amp	EC-amp	EC-amp	1.64254	-1.25573	CHP212	MYCN	red	TRUE	TRUE	FALSE	Brain
BBI1-CHP212-MYCN.Con2_13_Overlay_XY	883_169	EC-amp	Focal-amp	EC-amp	EC-amp	1.64254	-1.25573	CHP212	MYCN	red	TRUE	TRUE	FALSE	Brain
BBI1-CHP212-MYCN.Con2_13_Overlay_XY	878_1510	EC-amp	Focal-amp	EC-amp	EC-amp	1.64254	-1.25573	CHP212	MYCN	red	TRUE	TRUE	FALSE	Brain
BBI1-CHP212-MYCN.Con2_13_Overlay_XY	945_620	EC-amp	Focal-amp	EC-amp	EC-amp	1.64254	-1.25573	CHP212	MYCN	red	TRUE	TRUE	FALSE	Brain
BBI1-CHP212-MYCN.Con2_13_Overlay_XY	955_1557	EC-amp	Focal-amp	EC-amp	EC-amp	1.64254	-1.25573	CHP212	MYCN	red	TRUE	TRUE	FALSE	Brain
BBI1-CHP212-MYCN.Con2_13_Overlay_XY	984_231	EC-amp	Focal-amp	EC-amp	EC-amp	1.64254	-1.25573	CHP212	MYCN	red	TRUE	TRUE	FALSE	Brain
BBI1-CHP212-MYCN.Con2_13_Overlay_XY	1006_34	EC-amp	No_Prediction (Low_CENT_Brightness)	EC-amp	EC-amp	1.64254	-1.25573	CHP212	MYCN	red	TRUE	TRUE	FALSE	Brain
BBI1-CHP212-MYCN.Con2_13_Overlay_XY	1020_835	EC-amp	Focal-amp	EC-amp	EC-amp	1.64254	-1.25573	CHP212	MYCN	red	TRUE	TRUE	FALSE	Brain
BBI1-CHP212-MYCN.Con2_13_Overlay_XY	1014_580	EC-amp	Focal-amp	EC-amp	EC-amp	1.64254	-1.25573	CHP212	MYCN	red	TRUE	TRUE	FALSE	Brain
BBI1-CHP212-MYCN.Con2_13_Overlay_XY	1025_1068	EC-amp	Focal-amp	EC-amp	EC-amp	1.64254	-1.25573	CHP212	MYCN	red	TRUE	TRUE	FALSE	Brain
BBI1-CHP212-MYCN.Con2_13_Overlay_XY	1040_1756	EC-amp	Focal-amp	EC-amp	EC-amp	1.64254	-1.25573	CHP212	MYCN	red	TRUE	TRUE	FALSE	Brain
BBI1-CHP212-MYCN.Con2_13_Overlay_XY	1109_654	EC-amp	Focal-amp	EC-amp	EC-amp	1.64254	-1.25573	CHP212	MYCN	red	TRUE	TRUE	FALSE	Brain
BBI1-CHP212-MYCN.Con2_13_Overlay_XY	1123_438	EC-amp	Focal-amp	EC-amp	EC-amp	1.64254	-1.25573	CHP212	MYCN	red	TRUE	TRUE	FALSE	Brain
BBI1-CHP212-MYCN.Con2_13_Overlay_XY	1169_326	EC-amp	Focal-amp	EC-amp	EC-amp	1.64254	-1.25573	CHP212	MYCN	red	TRUE	TRUE	FALSE	Brain
BBI1-CHP212-MYCN.Con2_13_Overlay_XY	1205_1728	EC-amp	Focal-amp	EC-amp	EC-amp	1.64254	-1.25573	CHP212	MYCN	red	TRUE	TRUE	FALSE	Brain
BBI1-CHP212-MYCN.Con2_13_Overlay_XY	1241_1303	EC-amp	Focal-amp	EC-amp	EC-amp	1.64254	-1.25573	CHP212	MYCN	red	TRUE	TRUE	FALSE	Brain
BBI1-CHP212-MYCN.Con2_13_Overlay_XY	1260_1219	EC-amp	No_Prediction (Low_CENT_Brightness)	EC-amp	EC-amp	1.64254	-1.25573	CHP212	MYCN	red	TRUE	TRUE	FALSE	Brain
BBI1-CHP212-MYCN.Con2_13_Overlay_XY	1272_830	EC-amp	Focal-amp	EC-amp	EC-amp	1.64254	-1.25573	CHP212	MYCN	red	TRUE	TRUE	FALSE	Brain
BBI1-CHP212-MYCN.Con2_13_Overlay_XY	1299_1749	EC-amp	Focal-amp	EC-amp	EC-amp	1.64254	-1.25573	CHP212	MYCN	red	TRUE	TRUE	FALSE	Brain
BBI1-CHP212-MYCN.Con2_13_Overlay_XY	1299_313	EC-amp	Focal-amp	EC-amp	EC-amp	1.64254	-1.25573	CHP212	MYCN	red	TRUE	TRUE	FALSE	Brain
BBI1-CHP212-MYCN.Con2_13_Overlay_XY	1309_1903	EC-amp	Focal-amp	EC-amp	EC-amp	1.64254	-1.25573	CHP212	MYCN	red	TRUE	TRUE	FALSE	Brain
BBI1-CHP212-MYCN.Con2_13_Overlay_XY	1315_392	EC-amp	Focal-amp	EC-amp	EC-amp	1.64254	-1.25573	CHP212	MYCN	red	TRUE	TRUE	FALSE	Brain
BBI1-CHP212-MYCN.Con2_13_Overlay_XY	1318_695	EC-amp	Focal-amp	EC-amp	EC-amp	1.64254	-1.25573	CHP212	MYCN	red	TRUE	TRUE	FALSE	Brain
BBI1-CHP212-MYCN.Con2_13_Overlay_XY	1333_64	EC-amp	Focal-amp	EC-amp	EC-amp	1.64254	-1.25573	CHP212	MYCN	red	TRUE	TRUE	FALSE	Brain
BBI1-CHP212-MYCN.Con2_13_Overlay_XY	1345_8	HSR-amp	No_Prediction (Low_CENT_Brightness)	HSR-amp	EC-amp	1.64254	-1.25573	CHP212	MYCN	red	TRUE	TRUE	FALSE	Brain
BBI1-CHP212-MYCN.Con2_13_Overlay_XY	1373_617	EC-amp	Focal-amp	EC-amp	EC-amp	1.64254	-1.25573	CHP212	MYCN	red	TRUE	TRUE	FALSE	Brain
BBI1-CHP212-MYCN.Con2_13_Overlay_XY	1378_812	EC-amp	Focal-amp	EC-amp	EC-amp	1.64254	-1.25573	CHP212	MYCN	red	TRUE	TRUE	FALSE	Brain
BBI1-CHP212-MYCN.Con2_13_Overlay_XY	1378_1578	EC-amp	Focal-amp	EC-amp	EC-amp	1.64254	-1.25573	CHP212	MYCN	red	TRUE	TRUE	FALSE	Brain
BBI1-CHP212-MYCN.Con2_13_Overlay_XY	1407_200	EC-amp	Focal-amp	EC-amp	EC-amp	1.64254	-1.25573	CHP212	MYCN	red	TRUE	TRUE	FALSE	Brain
BBI1-CHP212-MYCN.Con2_13_Overlay_XY	1398_1265	EC-amp	Focal-amp	EC-amp	EC-amp	1.64254	-1.25573	CHP212	MYCN	red	TRUE	TRUE	FALSE	Brain
BBI1-CHP212-MYCN.Con2_13_Overlay_XY	1418_1392	EC-amp	No_Prediction (Low_CENT_Brightness)	EC-amp	EC-amp	1.64254	-1.25573	CHP212	MYCN	red	TRUE	TRUE	FALSE	Brain
BBI1-CHP212-MYCN.Con2_17_Overlay_XY	46_1295	EC-amp	Focal-amp	EC-amp	EC-amp	0.987409	-1.2352	CHP212	MYCN	red	TRUE	TRUE	FALSE	Brain
BBI1-CHP212-MYCN.Con2_17_Overlay_XY	14_1563	HSR-amp	Focal-amp	HSR-amp	EC-amp	0.987409	-1.2352	CHP212	MYCN	red	TRUE	TRUE	FALSE	Brain
BBI1-CHP212-MYCN.Con2_17_Overlay_XY	51_716	HSR-amp	Focal-amp	HSR-amp	EC-amp	0.987409	-1.2352	CHP212	MYCN	red	TRUE	TRUE	FALSE	Brain
BBI1-CHP212-MYCN.Con2_17_Overlay_XY	91_949	EC-amp	Focal-amp	EC-amp	EC-amp	0.987409	-1.2352	CHP212	MYCN	red	TRUE	TRUE	FALSE	Brain
BBI1-CHP212-MYCN.Con2_17_Overlay_XY	44_255	EC-amp	Focal-amp	EC-amp	EC-amp	0.987409	-1.2352	CHP212	MYCN	red	TRUE	TRUE	FALSE	Brain
BBI1-CHP212-MYCN.Con2_17_Overlay_XY	102_641	EC-amp	Focal-amp	EC-amp	EC-amp	0.987409	-1.2352	CHP212	MYCN	red	TRUE	TRUE	FALSE	Brain
BBI1-CHP212-MYCN.Con2_17_Overlay_XY	101_1077	EC-amp	Focal-amp	EC-amp	EC-amp	0.987409	-1.2352	CHP212	MYCN	red	TRUE	TRUE	FALSE	Brain
BBI1-CHP212-MYCN.Con2_17_Overlay_XY	108_1607	HSR-amp	Focal-amp	HSR-amp	EC-amp	0.987409	-1.2352	CHP212	MYCN	red	TRUE	TRUE	FALSE	Brain
BBI1-CHP212-MYCN.Con2_17_Overlay_XY	136_1240	EC-amp	Focal-amp	EC-amp	EC-amp	0.987409	-1.2352	CHP212	MYCN	red	TRUE	TRUE	FALSE	Brain
BBI1-CHP212-MYCN.Con2_17_Overlay_XY	148_860	EC-amp	Focal-amp	EC-amp	EC-amp	0.987409	-1.2352	CHP212	MYCN	red	TRUE	TRUE	FALSE	Brain
BBI1-CHP212-MYCN.Con2_17_Overlay_XY	182_1358	HSR-amp	Focal-amp	HSR-amp	EC-amp	0.987409	-1.2352	CHP212	MYCN	red	TRUE	TRUE	FALSE	Brain
BBI1-CHP212-MYCN.Con2_17_Overlay_XY	156_1778	HSR-amp	Focal-amp	HSR-amp	EC-amp	0.987409	-1.2352	CHP212	MYCN	red	TRUE	TRUE	FALSE	Brain
BBI1-CHP212-MYCN.Con2_17_Overlay_XY	161_1058	EC-amp	No_Prediction (Low_CENT_Brightness)	EC-amp	EC-amp	0.987409	-1.2352	CHP212	MYCN	red	TRUE	TRUE	FALSE	Brain
BBI1-CHP212-MYCN.Con2_17_Overlay_XY	207_944	HSR-amp	No_Prediction (Low_CENT_Brightness)	HSR-amp	EC-amp	0.987409	-1.2352	CHP212	MYCN	red	TRUE	TRUE	FALSE	Brain
BBI1-CHP212-MYCN.Con2_17_Overlay_XY	251_1798	EC-amp	No_Prediction (Low_CENT_Brightness)	EC-amp	EC-amp	0.987409	-1.2352	CHP212	MYCN	red	TRUE	TRUE	FALSE	Brain
BBI1-CHP212-MYCN.Con2_17_Overlay_XY	284_385	EC-amp	Focal-amp	EC-amp	EC-amp	0.987409	-1.2352	CHP212	MYCN	red	TRUE	TRUE	FALSE	Brain
BBI1-CHP212-MYCN.Con2_17_Overlay_XY	274_759	EC-amp	Focal-amp	EC-amp	EC-amp	0.987409	-1.2352	CHP212	MYCN	red	TRUE	TRUE	FALSE	Brain
BBI1-CHP212-MYCN.Con2_17_Overlay_XY	279_1184	EC-amp	Focal-amp	EC-amp	EC-amp	0.987409	-1.2352	CHP212	MYCN	red	TRUE	TRUE	FALSE	Brain
BBI1-CHP212-MYCN.Con2_17_Overlay_XY	307_879	HSR-amp	Focal-amp	HSR-amp	EC-amp	0.987409	-1.2352	CHP212	MYCN	red	TRUE	TRUE	FALSE	Brain
BBI1-CHP212-MYCN.Con2_17_Overlay_XY	288_687	EC-amp	No_Prediction (Low_CENT_Brightness)	EC-amp	EC-amp	0.987409	-1.2352	CHP212	MYCN	red	TRUE	TRUE	FALSE	Brain
BBI1-CHP212-MYCN.Con2_17_Overlay_XY	314_981	HSR-amp	Focal-amp	HSR-amp	EC-amp	0.987409	-1.2352	CHP212	MYCN	red	TRUE	TRUE	FALSE	Brain
BBI1-CHP212-MYCN.Con2_17_Overlay_XY	306_1634	EC-amp	Focal-amp	EC-amp	EC-amp	0.987409	-1.2352	CHP212	MYCN	red	TRUE	TRUE	FALSE	Brain
BBI1-CHP212-MYCN.Con2_17_Overlay_XY	319_259	HSR-amp	Focal-amp	HSR-amp	EC-amp	0.987409	-1.2352	CHP212	MYCN	red	TRUE	TRUE	FALSE	Brain
BBI1-CHP212-MYCN.Con2_17_Overlay_XY	332_1720	EC-amp	Focal-amp	EC-amp	EC-amp	0.987409	-1.2352	CHP212	MYCN	red	TRUE	TRUE	FALSE	Brain
BBI1-CHP212-MYCN.Con2_17_Overlay_XY	334_1840	EC-amp	Focal-amp	EC-amp	EC-amp	0.987409	-1.2352	CHP212	MYCN	red	TRUE	TRUE	FALSE	Brain
BBI1-CHP212-MYCN.Con2_17_Overlay_XY	329_1328	EC-amp	No_Prediction (Low_CENT_Brightness)	EC-amp	EC-amp	0.987409	-1.2352	CHP212	MYCN	red	TRUE	TRUE	FALSE	Brain
BBI1-CHP212-MYCN.Con2_17_Overlay_XY	347_802	EC-amp	No_Prediction (Low_CENT_Brightness)	EC-amp	EC-amp	0.987409	-1.2352	CHP212	MYCN	red	TRUE	TRUE	FALSE	Brain
BBI1-CHP212-MYCN.Con2_17_Overlay_XY	344_1904	EC-amp	No_Prediction (Low_CENT_Brightness)	EC-amp	EC-amp	0.987409	-1.2352	CHP212	MYCN	red	TRUE	TRUE	FALSE	Brain
BBI1-CHP212-MYCN.Con2_17_Overlay_XY	349_593	EC-amp	Focal-amp	EC-amp	EC-amp	0.987409	-1.2352	CHP212	MYCN	red	TRUE	TRUE	FALSE	Brain
BBI1-CHP212-MYCN.Con2_17_Overlay_XY	347_660	HSR-amp	No_Prediction (Low_CENT_Brightness)	HSR-amp	EC-amp	0.987409	-1.2352	CHP212	MYCN	red	TRUE	TRUE	FALSE	Brain
BBI1-CHP212-MYCN.Con2_17_Overlay_XY	359_1528	HSR-amp	No_Prediction (Low_CENT_Brightness)	HSR-amp	EC-amp	0.987409	-1.2352	CHP212	MYCN	red	TRUE	TRUE	FALSE	Brain
BBI1-CHP212-MYCN.Con2_17_Overlay_XY	364_411	EC-amp	Focal-amp	EC-amp	EC-amp	0.987409	-1.2352	CHP212	MYCN	red	TRUE	TRUE	FALSE	Brain
BBI1-CHP212-MYCN.Con2_17_Overlay_XY	379_150	EC-amp	Focal-amp	EC-amp	EC-amp	0.987409	-1.2352	CHP212	MYCN	red	TRUE	TRUE	FALSE	Brain
BBI1-CHP212-MYCN.Con2_17_Overlay_XY	391_721	HSR-amp	No_Prediction (Low_CENT_Brightness)	HSR-amp	EC-amp	0.987409	-1.2352	CHP212	MYCN	red	TRUE	TRUE	FALSE	Brain
BBI1-CHP212-MYCN.Con2_17_Overlay_XY	386_224	EC-amp	Focal-amp	EC-amp	EC-amp	0.987409	-1.2352	CHP212	MYCN	red	TRUE	TRUE	FALSE	Brain
BBI1-CHP212-MYCN.Con2_17_Overlay_XY	405_1471	EC-amp	Focal-amp	EC-amp	EC-amp	0.987409	-1.2352	CHP212	MYCN	red	TRUE	TRUE	FALSE	Brain
BBI1-CHP212-MYCN.Con2_17_Overlay_XY	396_1658	EC-amp	No_Prediction (Low_CENT_Brightness)	EC-amp	EC-amp	0.987409	-1.2352	CHP212	MYCN	red	TRUE	TRUE	FALSE	Brain
BBI1-CHP212-MYCN.Con2_17_Overlay_XY	418_1569	EC-amp	No_Prediction (Low_CENT_Brightness)	EC-amp	EC-amp	0.987409	-1.2352	CHP212	MYCN	red	TRUE	TRUE	FALSE	Brain
BBI1-CHP212-MYCN.Con2_17_Overlay_XY	438_1372	EC-amp	Focal-amp	EC-amp	EC-amp	0.987409	-1.2352	CHP212	MYCN	red	TRUE	TRUE	FALSE	Brain
BBI1-CHP212-MYCN.Con2_17_Overlay_XY	458_952	EC-amp	Focal-amp	EC-amp	EC-amp	0.987409	-1.2352	CHP212	MYCN	red	TRUE	TRUE	FALSE	Brain
BBI1-CHP212-MYCN.Con2_17_Overlay_XY	448_584	EC-amp	Focal-amp	EC-amp	EC-amp	0.987409	-1.2352	CHP212	MYCN	red	TRUE	TRUE	FALSE	Brain
BBI1-CHP212-MYCN.Con2_17_Overlay_XY	471_293	EC-amp	Focal-amp	EC-amp	EC-amp	0.987409	-1.2352	CHP212	MYCN	red	TRUE	TRUE	FALSE	Brain
BBI1-CHP212-MYCN.Con2_17_Overlay_XY	598_1812	EC-amp	Focal-amp	EC-amp	EC-amp	0.987409	-1.2352	CHP212	MYCN	red	TRUE	TRUE	FALSE	Brain
BBI1-CHP212-MYCN.Con2_17_Overlay_XY	491_771	EC-amp	Focal-amp	EC-amp	EC-amp	0.987409	-1.2352	CHP212	MYCN	red	TRUE	TRUE	FALSE	Brain
BBI1-CHP212-MYCN.Con2_17_Overlay_XY	472_465	EC-amp	Focal-amp	EC-amp	EC-amp	0.987409	-1.2352	CHP212	MYCN	red	TRUE	TRUE	FALSE	Brain
BBI1-CHP212-MYCN.Con2_17_Overlay_XY	488_1439	EC-amp	No_Prediction (Low_CENT_Brightness)	EC-amp	EC-amp	0.987409	-1.2352	CHP212	MYCN	red	TRUE	TRUE	FALSE	Brain
BBI1-CHP212-MYCN.Con2_17_Overlay_XY	500_1091	EC-amp	Focal-amp	EC-amp	EC-amp	0.987409	-1.2352	CHP212	MYCN	red	TRUE	TRUE	FALSE	Brain
BBI1-CHP212-MYCN.Con2_17_Overlay_XY	506_549	EC-amp	Focal-amp	EC-amp	EC-amp	0.987409	-1.2352	CHP212	MYCN	red	TRUE	TRUE	FALSE	Brain
BBI1-CHP212-MYCN.Con2_17_Overlay_XY	537_1184	HSR-amp	Focal-amp	HSR-amp	EC-amp	0.987409	-1.2352	CHP212	MYCN	red	TRUE	TRUE	FALSE	Brain
BBI1-CHP212-MYCN.Con2_17_Overlay_XY	535_1312	EC-amp	Focal-amp	EC-amp	EC-amp	0.987409	-1.2352	CHP212	MYCN	red	TRUE	TRUE	FALSE	Brain
BBI1-CHP212-MYCN.Con2_17_Overlay_XY	546_1892	HSR-amp	Focal-amp	HSR-amp	EC-amp	0.987409	-1.2352	CHP212	MYCN	red	TRUE	TRUE	FALSE	Brain
BBI1-CHP212-MYCN.Con2_17_Overlay_XY	602_844	EC-amp	Focal-amp	EC-amp	EC-amp	0.987409	-1.2352	CHP212	MYCN	red	TRUE	TRUE	FALSE	Brain
BBI1-CHP212-MYCN.Con2_17_Overlay_XY	548_1555	EC-amp	Focal-amp	EC-amp	EC-amp	0.987409	-1.2352	CHP212	MYCN	red	TRUE	TRUE	FALSE	Brain
BBI1-CHP212-MYCN.Con2_17_Overlay_XY	568_596	EC-amp	Focal-amp	EC-amp	EC-amp	0.987409	-1.2352	CHP212	MYCN	red	TRUE	TRUE	FALSE	Brain
BBI1-CHP212-MYCN.Con2_17_Overlay_XY	603_47	EC-amp	Focal-amp	EC-amp	EC-amp	0.987409	-1.2352	CHP212	MYCN	red	TRUE	TRUE	FALSE	Brain
BBI1-CHP212-MYCN.Con2_17_Overlay_XY	566_452	EC-amp	Focal-amp	EC-amp	EC-amp	0.987409	-1.2352	CHP212	MYCN	red	TRUE	TRUE	FALSE	Brain
BBI1-CHP212-MYCN.Con2_17_Overlay_XY	605_1041	HSR-amp	No_Prediction (Low_CENT_Brightness)	HSR-amp	EC-amp	0.987409	-1.2352	CHP212	MYCN	red	TRUE	TRUE	FALSE	Brain
BBI1-CHP212-MYCN.Con2_17_Overlay_XY	614_251	EC-amp	Focal-amp	EC-amp	EC-amp	0.987409	-1.2352	CHP212	MYCN	red	TRUE	TRUE	FALSE	Brain
BBI1-CHP212-MYCN.Con2_17_Overlay_XY	611_1701	EC-amp	Focal-amp	EC-amp	EC-amp	0.987409	-1.2352	CHP212	MYCN	red	TRUE	TRUE	FALSE	Brain
BBI1-CHP212-MYCN.Con2_17_Overlay_XY	603_1116	EC-amp	No_Prediction (Low_CENT_Brightness)	EC-amp	EC-amp	0.987409	-1.2352	CHP212	MYCN	red	TRUE	TRUE	FALSE	Brain
BBI1-CHP212-MYCN.Con2_17_Overlay_XY	759_735	EC-amp	Focal-amp	EC-amp	EC-amp	0.987409	-1.2352	CHP212	MYCN	red	TRUE	TRUE	FALSE	Brain
BBI1-CHP212-MYCN.Con2_17_Overlay_XY	648_1126	EC-amp	No_Prediction (Low_CENT_Brightness)	EC-amp	EC-amp	0.987409	-1.2352	CHP212	MYCN	red	TRUE	TRUE	FALSE	Brain
BBI1-CHP212-MYCN.Con2_17_Overlay_XY	677_1582	EC-amp	Focal-amp	EC-amp	EC-amp	0.987409	-1.2352	CHP212	MYCN	red	TRUE	TRUE	FALSE	Brain
BBI1-CHP212-MYCN.Con2_17_Overlay_XY	676_956	HSR-amp	No_Prediction (Low_CENT_Brightness)	HSR-amp	EC-amp	0.987409	-1.2352	CHP212	MYCN	red	TRUE	TRUE	FALSE	Brain
BBI1-CHP212-MYCN.Con2_17_Overlay_XY	725_177	EC-amp	Focal-amp	EC-amp	EC-amp	0.987409	-1.2352	CHP212	MYCN	red	TRUE	TRUE	FALSE	Brain
BBI1-CHP212-MYCN.Con2_17_Overlay_XY	727_1156	EC-amp	Focal-amp	EC-amp	EC-amp	0.987409	-1.2352	CHP212	MYCN	red	TRUE	TRUE	FALSE	Brain
BBI1-CHP212-MYCN.Con2_17_Overlay_XY	771_442	HSR-amp	Focal-amp	HSR-amp	EC-amp	0.987409	-1.2352	CHP212	MYCN	red	TRUE	TRUE	FALSE	Brain
BBI1-CHP212-MYCN.Con2_17_Overlay_XY	742_356	EC-amp	No_Prediction (Low_CENT_Brightness)	EC-amp	EC-amp	0.987409	-1.2352	CHP212	MYCN	red	TRUE	TRUE	FALSE	Brain
BBI1-CHP212-MYCN.Con2_17_Overlay_XY	756_1087	EC-amp	Focal-amp	EC-amp	EC-amp	0.987409	-1.2352	CHP212	MYCN	red	TRUE	TRUE	FALSE	Brain
BBI1-CHP212-MYCN.Con2_17_Overlay_XY	759_989	HSR-amp	Focal-amp	HSR-amp	EC-amp	0.987409	-1.2352	CHP212	MYCN	red	TRUE	TRUE	FALSE	Brain
BBI1-CHP212-MYCN.Con2_17_Overlay_XY	789_853	HSR-amp	Focal-amp	HSR-amp	EC-amp	0.987409	-1.2352	CHP212	MYCN	red	TRUE	TRUE	FALSE	Brain
BBI1-CHP212-MYCN.Con2_17_Overlay_XY	779_540	EC-amp	Focal-amp	EC-amp	EC-amp	0.987409	-1.2352	CHP212	MYCN	red	TRUE	TRUE	FALSE	Brain
BBI1-CHP212-MYCN.Con2_17_Overlay_XY	813_1634	EC-amp	No_Prediction (Low_CENT_Brightness)	EC-amp	EC-amp	0.987409	-1.2352	CHP212	MYCN	red	TRUE	TRUE	FALSE	Brain
BBI1-CHP212-MYCN.Con2_17_Overlay_XY	826_1467	EC-amp	Focal-amp	EC-amp	EC-amp	0.987409	-1.2352	CHP212	MYCN	red	TRUE	TRUE	FALSE	Brain
BBI1-CHP212-MYCN.Con2_17_Overlay_XY	828_1134	EC-amp	Focal-amp	EC-amp	EC-amp	0.987409	-1.2352	CHP212	MYCN	red	TRUE	TRUE	FALSE	Brain
BBI1-CHP212-MYCN.Con2_17_Overlay_XY	880_1809	HSR-amp	Focal-amp	HSR-amp	EC-amp	0.987409	-1.2352	CHP212	MYCN	red	TRUE	TRUE	FALSE	Brain
BBI1-CHP212-MYCN.Con2_17_Overlay_XY	847_204	EC-amp	Focal-amp	EC-amp	EC-amp	0.987409	-1.2352	CHP212	MYCN	red	TRUE	TRUE	FALSE	Brain
BBI1-CHP212-MYCN.Con2_17_Overlay_XY	875_544	HSR-amp	Focal-amp	HSR-amp	EC-amp	0.987409	-1.2352	CHP212	MYCN	red	TRUE	TRUE	FALSE	Brain
BBI1-CHP212-MYCN.Con2_17_Overlay_XY	878_349	HSR-amp	Focal-amp	HSR-amp	EC-amp	0.987409	-1.2352	CHP212	MYCN	red	TRUE	TRUE	FALSE	Brain
BBI1-CHP212-MYCN.Con2_17_Overlay_XY	836_1721	EC-amp	No_Prediction (Low_CENT_Brightness)	EC-amp	EC-amp	0.987409	-1.2352	CHP212	MYCN	red	TRUE	TRUE	FALSE	Brain
BBI1-CHP212-MYCN.Con2_17_Overlay_XY	863_1339	EC-amp	Focal-amp	EC-amp	EC-amp	0.987409	-1.2352	CHP212	MYCN	red	TRUE	TRUE	FALSE	Brain
BBI1-CHP212-MYCN.Con2_17_Overlay_XY	931_875	EC-amp	Focal-amp	EC-amp	EC-amp	0.987409	-1.2352	CHP212	MYCN	red	TRUE	TRUE	FALSE	Brain
BBI1-CHP212-MYCN.Con2_17_Overlay_XY	911_1246	EC-amp	Focal-amp	EC-amp	EC-amp	0.987409	-1.2352	CHP212	MYCN	red	TRUE	TRUE	FALSE	Brain
BBI1-CHP212-MYCN.Con2_17_Overlay_XY	902_1431	EC-amp	No_Prediction (Low_CENT_Brightness)	EC-amp	EC-amp	0.987409	-1.2352	CHP212	MYCN	red	TRUE	TRUE	FALSE	Brain
BBI1-CHP212-MYCN.Con2_17_Overlay_XY	959_593	EC-amp	Focal-amp	EC-amp	EC-amp	0.987409	-1.2352	CHP212	MYCN	red	TRUE	TRUE	FALSE	Brain
BBI1-CHP212-MYCN.Con2_17_Overlay_XY	979_1101	HSR-amp	Focal-amp	HSR-amp	EC-amp	0.987409	-1.2352	CHP212	MYCN	red	TRUE	TRUE	FALSE	Brain
BBI1-CHP212-MYCN.Con2_17_Overlay_XY	973_17	EC-amp	Focal-amp	EC-amp	EC-amp	0.987409	-1.2352	CHP212	MYCN	red	TRUE	TRUE	FALSE	Brain
BBI1-CHP212-MYCN.Con2_17_Overlay_XY	1000_1529	EC-amp	Focal-amp	EC-amp	EC-amp	0.987409	-1.2352	CHP212	MYCN	red	TRUE	TRUE	FALSE	Brain
BBI1-CHP212-MYCN.Con2_17_Overlay_XY	993_1215	HSR-amp	Focal-amp	HSR-amp	EC-amp	0.987409	-1.2352	CHP212	MYCN	red	TRUE	TRUE	FALSE	Brain
BBI1-CHP212-MYCN.Con2_17_Overlay_XY	1107_1379	EC-amp	Focal-amp	EC-amp	EC-amp	0.987409	-1.2352	CHP212	MYCN	red	TRUE	TRUE	FALSE	Brain
BBI1-CHP212-MYCN.Con2_17_Overlay_XY	1032_209	HSR-amp	Focal-amp	HSR-amp	EC-amp	0.987409	-1.2352	CHP212	MYCN	red	TRUE	TRUE	FALSE	Brain
BBI1-CHP212-MYCN.Con2_17_Overlay_XY	1016_102	HSR-amp	No_Prediction (Low_CENT_Brightness)	HSR-amp	EC-amp	0.987409	-1.2352	CHP212	MYCN	red	TRUE	TRUE	FALSE	Brain
BBI1-CHP212-MYCN.Con2_17_Overlay_XY	1061_674	EC-amp	Focal-amp	EC-amp	EC-amp	0.987409	-1.2352	CHP212	MYCN	red	TRUE	TRUE	FALSE	Brain
BBI1-CHP212-MYCN.Con2_17_Overlay_XY	1038_511	EC-amp	No_Prediction (Low_CENT_Brightness)	EC-amp	EC-amp	0.987409	-1.2352	CHP212	MYCN	red	TRUE	TRUE	FALSE	Brain
BBI1-CHP212-MYCN.Con2_17_Overlay_XY	1066_1144	EC-amp	Focal-amp	EC-amp	EC-amp	0.987409	-1.2352	CHP212	MYCN	red	TRUE	TRUE	FALSE	Brain
BBI1-CHP212-MYCN.Con2_17_Overlay_XY	1119_1021	EC-amp	Focal-amp	EC-amp	EC-amp	0.987409	-1.2352	CHP212	MYCN	red	TRUE	TRUE	FALSE	Brain
BBI1-CHP212-MYCN.Con2_17_Overlay_XY	1074_1447	HSR-amp	Focal-amp	HSR-amp	EC-amp	0.987409	-1.2352	CHP212	MYCN	red	TRUE	TRUE	FALSE	Brain
BBI1-CHP212-MYCN.Con2_17_Overlay_XY	1103_216	EC-amp	Focal-amp	EC-amp	EC-amp	0.987409	-1.2352	CHP212	MYCN	red	TRUE	TRUE	FALSE	Brain
BBI1-CHP212-MYCN.Con2_17_Overlay_XY	1132_1659	EC-amp	Focal-amp	EC-amp	EC-amp	0.987409	-1.2352	CHP212	MYCN	red	TRUE	TRUE	FALSE	Brain
BBI1-CHP212-MYCN.Con2_17_Overlay_XY	1138_14	HSR-amp	Focal-amp	HSR-amp	EC-amp	0.987409	-1.2352	CHP212	MYCN	red	TRUE	TRUE	FALSE	Brain
BBI1-CHP212-MYCN.Con2_17_Overlay_XY	1170_626	EC-amp	Focal-amp	EC-amp	EC-amp	0.987409	-1.2352	CHP212	MYCN	red	TRUE	TRUE	FALSE	Brain
BBI1-CHP212-MYCN.Con2_17_Overlay_XY	1145_766	EC-amp	Focal-amp	EC-amp	EC-amp	0.987409	-1.2352	CHP212	MYCN	red	TRUE	TRUE	FALSE	Brain
BBI1-CHP212-MYCN.Con2_17_Overlay_XY	1156_422	EC-amp	Focal-amp	EC-amp	EC-amp	0.987409	-1.2352	CHP212	MYCN	red	TRUE	TRUE	FALSE	Brain
BBI1-CHP212-MYCN.Con2_17_Overlay_XY	1229_99	EC-amp	Focal-amp	EC-amp	EC-amp	0.987409	-1.2352	CHP212	MYCN	red	TRUE	TRUE	FALSE	Brain
BBI1-CHP212-MYCN.Con2_17_Overlay_XY	1199_886	EC-amp	Focal-amp	EC-amp	EC-amp	0.987409	-1.2352	CHP212	MYCN	red	TRUE	TRUE	FALSE	Brain
BBI1-CHP212-MYCN.Con2_17_Overlay_XY	1205_1006	EC-amp	No_Prediction (Low_CENT_Brightness)	EC-amp	EC-amp	0.987409	-1.2352	CHP212	MYCN	red	TRUE	TRUE	FALSE	Brain
BBI1-CHP212-MYCN.Con2_17_Overlay_XY	1225_264	EC-amp	Focal-amp	EC-amp	EC-amp	0.987409	-1.2352	CHP212	MYCN	red	TRUE	TRUE	FALSE	Brain
BBI1-CHP212-MYCN.Con2_17_Overlay_XY	1232_1155	EC-amp	Focal-amp	EC-amp	EC-amp	0.987409	-1.2352	CHP212	MYCN	red	TRUE	TRUE	FALSE	Brain
BBI1-CHP212-MYCN.Con2_17_Overlay_XY	1267_1663	HSR-amp	Focal-amp	HSR-amp	EC-amp	0.987409	-1.2352	CHP212	MYCN	red	TRUE	TRUE	FALSE	Brain
BBI1-CHP212-MYCN.Con2_17_Overlay_XY	1356_1010	HSR-amp	Focal-amp	HSR-amp	EC-amp	0.987409	-1.2352	CHP212	MYCN	red	TRUE	TRUE	FALSE	Brain
BBI1-CHP212-MYCN.Con2_17_Overlay_XY	1338_706	EC-amp	Focal-amp	EC-amp	EC-amp	0.987409	-1.2352	CHP212	MYCN	red	TRUE	TRUE	FALSE	Brain
BBI1-CHP212-MYCN.Con2_17_Overlay_XY	1329_1185	EC-amp	Focal-amp	EC-amp	EC-amp	0.987409	-1.2352	CHP212	MYCN	red	TRUE	TRUE	FALSE	Brain
BBI1-CHP212-MYCN.Con2_17_Overlay_XY	1353_184	EC-amp	Focal-amp	EC-amp	EC-amp	0.987409	-1.2352	CHP212	MYCN	red	TRUE	TRUE	FALSE	Brain
BBI1-CHP212-MYCN.Con2_17_Overlay_XY	1387_1112	HSR-amp	Focal-amp	HSR-amp	EC-amp	0.987409	-1.2352	CHP212	MYCN	red	TRUE	TRUE	FALSE	Brain
BBI1-CHP212-MYCN.Con2_17_Overlay_XY	1376_341	EC-amp	Focal-amp	EC-amp	EC-amp	0.987409	-1.2352	CHP212	MYCN	red	TRUE	TRUE	FALSE	Brain
BBI1-CHP212-MYCN.Con2_17_Overlay_XY	1415_1220	EC-amp	Focal-amp	EC-amp	EC-amp	0.987409	-1.2352	CHP212	MYCN	red	TRUE	TRUE	FALSE	Brain
BBI1-CHP212-MYCN.Con2_17_Overlay_XY	1424_170	EC-amp	No_Prediction (Low_CENT_Brightness)	EC-amp	EC-amp	0.987409	-1.2352	CHP212	MYCN	red	TRUE	TRUE	FALSE	Brain
BBI1-CHP212-MYCN.Con2_22_Overlay_XY	22_392	EC-amp	Focal-amp	EC-amp	EC-amp	0.367213	-1.39462	CHP212	MYCN	red	TRUE	TRUE	FALSE	Brain
BBI1-CHP212-MYCN.Con2_22_Overlay_XY	15_523	EC-amp	Focal-amp	EC-amp	EC-amp	0.367213	-1.39462	CHP212	MYCN	red	TRUE	TRUE	FALSE	Brain
BBI1-CHP212-MYCN.Con2_22_Overlay_XY	21_1083	EC-amp	Focal-amp	EC-amp	EC-amp	0.367213	-1.39462	CHP212	MYCN	red	TRUE	TRUE	FALSE	Brain
BBI1-CHP212-MYCN.Con2_22_Overlay_XY	17_1170	EC-amp	Focal-amp	EC-amp	EC-amp	0.367213	-1.39462	CHP212	MYCN	red	TRUE	TRUE	FALSE	Brain
BBI1-CHP212-MYCN.Con2_22_Overlay_XY	36_1349	EC-amp	Focal-amp	EC-amp	EC-amp	0.367213	-1.39462	CHP212	MYCN	red	TRUE	TRUE	FALSE	Brain
BBI1-CHP212-MYCN.Con2_22_Overlay_XY	19_1426	EC-amp	No_Prediction (Low_CENT_Brightness)	EC-amp	EC-amp	0.367213	-1.39462	CHP212	MYCN	red	TRUE	TRUE	FALSE	Brain
BBI1-CHP212-MYCN.Con2_22_Overlay_XY	7_1498	EC-amp	Focal-amp	EC-amp	EC-amp	0.367213	-1.39462	CHP212	MYCN	red	TRUE	TRUE	FALSE	Brain
BBI1-CHP212-MYCN.Con2_22_Overlay_XY	15_1609	EC-amp	No_Prediction (Low_CENT_Brightness)	EC-amp	EC-amp	0.367213	-1.39462	CHP212	MYCN	red	TRUE	TRUE	FALSE	Brain
BBI1-CHP212-MYCN.Con2_22_Overlay_XY	28_1827	EC-amp	Focal-amp	EC-amp	EC-amp	0.367213	-1.39462	CHP212	MYCN	red	TRUE	TRUE	FALSE	Brain
BBI1-CHP212-MYCN.Con2_22_Overlay_XY	105_1892	EC-amp	Focal-amp	EC-amp	EC-amp	0.367213	-1.39462	CHP212	MYCN	red	TRUE	TRUE	FALSE	Brain
BBI1-CHP212-MYCN.Con2_22_Overlay_XY	51_966	EC-amp	Focal-amp	EC-amp	EC-amp	0.367213	-1.39462	CHP212	MYCN	red	TRUE	TRUE	FALSE	Brain
BBI1-CHP212-MYCN.Con2_22_Overlay_XY	63_1486	EC-amp	Focal-amp	EC-amp	EC-amp	0.367213	-1.39462	CHP212	MYCN	red	TRUE	TRUE	FALSE	Brain
BBI1-CHP212-MYCN.Con2_22_Overlay_XY	58_47	EC-amp	Focal-amp	EC-amp	EC-amp	0.367213	-1.39462	CHP212	MYCN	red	TRUE	TRUE	FALSE	Brain
BBI1-CHP212-MYCN.Con2_22_Overlay_XY	109_1662	EC-amp	Focal-amp	EC-amp	EC-amp	0.367213	-1.39462	CHP212	MYCN	red	TRUE	TRUE	FALSE	Brain
BBI1-CHP212-MYCN.Con2_22_Overlay_XY	84_270	EC-amp	Focal-amp	EC-amp	EC-amp	0.367213	-1.39462	CHP212	MYCN	red	TRUE	TRUE	FALSE	Brain
BBI1-CHP212-MYCN.Con2_22_Overlay_XY	133_1270	EC-amp	Focal-amp	EC-amp	EC-amp	0.367213	-1.39462	CHP212	MYCN	red	TRUE	TRUE	FALSE	Brain
BBI1-CHP212-MYCN.Con2_22_Overlay_XY	99_447	EC-amp	Focal-amp	EC-amp	EC-amp	0.367213	-1.39462	CHP212	MYCN	red	TRUE	TRUE	FALSE	Brain
BBI1-CHP212-MYCN.Con2_22_Overlay_XY	127_1342	EC-amp	Focal-amp	EC-amp	EC-amp	0.367213	-1.39462	CHP212	MYCN	red	TRUE	TRUE	FALSE	Brain
BBI1-CHP212-MYCN.Con2_22_Overlay_XY	150_993	EC-amp	Focal-amp	EC-amp	EC-amp	0.367213	-1.39462	CHP212	MYCN	red	TRUE	TRUE	FALSE	Brain
BBI1-CHP212-MYCN.Con2_22_Overlay_XY	152_1455	EC-amp	Focal-amp	EC-amp	EC-amp	0.367213	-1.39462	CHP212	MYCN	red	TRUE	TRUE	FALSE	Brain
BBI1-CHP212-MYCN.Con2_22_Overlay_XY	214_217	EC-amp	Focal-amp	EC-amp	EC-amp	0.367213	-1.39462	CHP212	MYCN	red	TRUE	TRUE	FALSE	Brain
BBI1-CHP212-MYCN.Con2_22_Overlay_XY	158_50	HSR-amp	No_Prediction (Low_CENT_Brightness)	HSR-amp	EC-amp	0.367213	-1.39462	CHP212	MYCN	red	TRUE	TRUE	FALSE	Brain
BBI1-CHP212-MYCN.Con2_22_Overlay_XY	179_1398	EC-amp	Focal-amp	EC-amp	EC-amp	0.367213	-1.39462	CHP212	MYCN	red	TRUE	TRUE	FALSE	Brain
BBI1-CHP212-MYCN.Con2_22_Overlay_XY	185_1520	HSR-amp	Focal-amp	HSR-amp	EC-amp	0.367213	-1.39462	CHP212	MYCN	red	TRUE	TRUE	FALSE	Brain
BBI1-CHP212-MYCN.Con2_22_Overlay_XY	193_512	EC-amp	No_Prediction (Low_CENT_Brightness)	EC-amp	EC-amp	0.367213	-1.39462	CHP212	MYCN	red	TRUE	TRUE	FALSE	Brain
BBI1-CHP212-MYCN.Con2_22_Overlay_XY	214_322	EC-amp	Focal-amp	EC-amp	EC-amp	0.367213	-1.39462	CHP212	MYCN	red	TRUE	TRUE	FALSE	Brain
BBI1-CHP212-MYCN.Con2_22_Overlay_XY	221_790	EC-amp	Focal-amp	EC-amp	EC-amp	0.367213	-1.39462	CHP212	MYCN	red	TRUE	TRUE	FALSE	Brain
BBI1-CHP212-MYCN.Con2_22_Overlay_XY	290_1774	EC-amp	Focal-amp	EC-amp	EC-amp	0.367213	-1.39462	CHP212	MYCN	red	TRUE	TRUE	FALSE	Brain
BBI1-CHP212-MYCN.Con2_22_Overlay_XY	239_677	EC-amp	Focal-amp	EC-amp	EC-amp	0.367213	-1.39462	CHP212	MYCN	red	TRUE	TRUE	FALSE	Brain
BBI1-CHP212-MYCN.Con2_22_Overlay_XY	220_916	EC-amp	Focal-amp	EC-amp	EC-amp	0.367213	-1.39462	CHP212	MYCN	red	TRUE	TRUE	FALSE	Brain
BBI1-CHP212-MYCN.Con2_22_Overlay_XY	272_1463	EC-amp	Focal-amp	EC-amp	EC-amp	0.367213	-1.39462	CHP212	MYCN	red	TRUE	TRUE	FALSE	Brain
BBI1-CHP212-MYCN.Con2_22_Overlay_XY	363_84	EC-amp	Focal-amp	EC-amp	EC-amp	0.367213	-1.39462	CHP212	MYCN	red	TRUE	TRUE	FALSE	Brain
BBI1-CHP212-MYCN.Con2_22_Overlay_XY	285_1675	EC-amp	Focal-amp	EC-amp	EC-amp	0.367213	-1.39462	CHP212	MYCN	red	TRUE	TRUE	FALSE	Brain
BBI1-CHP212-MYCN.Con2_22_Overlay_XY	297_921	EC-amp	Focal-amp	EC-amp	EC-amp	0.367213	-1.39462	CHP212	MYCN	red	TRUE	TRUE	FALSE	Brain
BBI1-CHP212-MYCN.Con2_22_Overlay_XY	310_711	EC-amp	Focal-amp	EC-amp	EC-amp	0.367213	-1.39462	CHP212	MYCN	red	TRUE	TRUE	FALSE	Brain
BBI1-CHP212-MYCN.Con2_22_Overlay_XY	305_1912	No-amp	No_Prediction (Low_CENT_Brightness)	No-amp	EC-amp	0.367213	-1.39462	CHP212	MYCN	red	TRUE	TRUE	FALSE	Brain
BBI1-CHP212-MYCN.Con2_22_Overlay_XY	320_465	EC-amp	Focal-amp	EC-amp	EC-amp	0.367213	-1.39462	CHP212	MYCN	red	TRUE	TRUE	FALSE	Brain
BBI1-CHP212-MYCN.Con2_22_Overlay_XY	327_342	EC-amp	Focal-amp	EC-amp	EC-amp	0.367213	-1.39462	CHP212	MYCN	red	TRUE	TRUE	FALSE	Brain
BBI1-CHP212-MYCN.Con2_22_Overlay_XY	332_1183	EC-amp	Focal-amp	EC-amp	EC-amp	0.367213	-1.39462	CHP212	MYCN	red	TRUE	TRUE	FALSE	Brain
BBI1-CHP212-MYCN.Con2_22_Overlay_XY	327_1584	EC-amp	Focal-amp	EC-amp	EC-amp	0.367213	-1.39462	CHP212	MYCN	red	TRUE	TRUE	FALSE	Brain
BBI1-CHP212-MYCN.Con2_22_Overlay_XY	373_935	EC-amp	Focal-amp	EC-amp	EC-amp	0.367213	-1.39462	CHP212	MYCN	red	TRUE	TRUE	FALSE	Brain
BBI1-CHP212-MYCN.Con2_22_Overlay_XY	383_1232	EC-amp	Focal-amp	EC-amp	EC-amp	0.367213	-1.39462	CHP212	MYCN	red	TRUE	TRUE	FALSE	Brain
BBI1-CHP212-MYCN.Con2_22_Overlay_XY	393_1007	EC-amp	Focal-amp	EC-amp	EC-amp	0.367213	-1.39462	CHP212	MYCN	red	TRUE	TRUE	FALSE	Brain
BBI1-CHP212-MYCN.Con2_22_Overlay_XY	409_1343	EC-amp	Focal-amp	EC-amp	EC-amp	0.367213	-1.39462	CHP212	MYCN	red	TRUE	TRUE	FALSE	Brain
BBI1-CHP212-MYCN.Con2_22_Overlay_XY	407_269	EC-amp	Focal-amp	EC-amp	EC-amp	0.367213	-1.39462	CHP212	MYCN	red	TRUE	TRUE	FALSE	Brain
BBI1-CHP212-MYCN.Con2_22_Overlay_XY	428_1868	EC-amp	No_Prediction (Low_CENT_Brightness)	EC-amp	EC-amp	0.367213	-1.39462	CHP212	MYCN	red	TRUE	TRUE	FALSE	Brain
BBI1-CHP212-MYCN.Con2_22_Overlay_XY	432_1173	EC-amp	Focal-amp	EC-amp	EC-amp	0.367213	-1.39462	CHP212	MYCN	red	TRUE	TRUE	FALSE	Brain
BBI1-CHP212-MYCN.Con2_22_Overlay_XY	443_1423	EC-amp	Focal-amp	EC-amp	EC-amp	0.367213	-1.39462	CHP212	MYCN	red	TRUE	TRUE	FALSE	Brain
BBI1-CHP212-MYCN.Con2_22_Overlay_XY	463_858	HSR-amp	Focal-amp	HSR-amp	EC-amp	0.367213	-1.39462	CHP212	MYCN	red	TRUE	TRUE	FALSE	Brain
BBI1-CHP212-MYCN.Con2_22_Overlay_XY	467_788	EC-amp	No_Prediction (Low_CENT_Brightness)	EC-amp	EC-amp	0.367213	-1.39462	CHP212	MYCN	red	TRUE	TRUE	FALSE	Brain
BBI1-CHP212-MYCN.Con2_22_Overlay_XY	477_528	EC-amp	No_Prediction (Low_CENT_Brightness)	EC-amp	EC-amp	0.367213	-1.39462	CHP212	MYCN	red	TRUE	TRUE	FALSE	Brain
BBI1-CHP212-MYCN.Con2_22_Overlay_XY	485_1479	EC-amp	No_Prediction (Low_CENT_Brightness)	EC-amp	EC-amp	0.367213	-1.39462	CHP212	MYCN	red	TRUE	TRUE	FALSE	Brain
BBI1-CHP212-MYCN.Con2_22_Overlay_XY	509_137	EC-amp	Focal-amp	EC-amp	EC-amp	0.367213	-1.39462	CHP212	MYCN	red	TRUE	TRUE	FALSE	Brain
BBI1-CHP212-MYCN.Con2_22_Overlay_XY	503_377	EC-amp	Focal-amp	EC-amp	EC-amp	0.367213	-1.39462	CHP212	MYCN	red	TRUE	TRUE	FALSE	Brain
BBI1-CHP212-MYCN.Con2_22_Overlay_XY	551_257	EC-amp	Focal-amp	EC-amp	EC-amp	0.367213	-1.39462	CHP212	MYCN	red	TRUE	TRUE	FALSE	Brain
BBI1-CHP212-MYCN.Con2_22_Overlay_XY	545_541	EC-amp	Focal-amp	EC-amp	EC-amp	0.367213	-1.39462	CHP212	MYCN	red	TRUE	TRUE	FALSE	Brain
BBI1-CHP212-MYCN.Con2_22_Overlay_XY	575_1869	EC-amp	Focal-amp	EC-amp	EC-amp	0.367213	-1.39462	CHP212	MYCN	red	TRUE	TRUE	FALSE	Brain
BBI1-CHP212-MYCN.Con2_22_Overlay_XY	567_964	EC-amp	Focal-amp	EC-amp	EC-amp	0.367213	-1.39462	CHP212	MYCN	red	TRUE	TRUE	FALSE	Brain
BBI1-CHP212-MYCN.Con2_22_Overlay_XY	605_1747	EC-amp	Focal-amp	EC-amp	EC-amp	0.367213	-1.39462	CHP212	MYCN	red	TRUE	TRUE	FALSE	Brain
BBI1-CHP212-MYCN.Con2_22_Overlay_XY	587_1285	EC-amp	Focal-amp	EC-amp	EC-amp	0.367213	-1.39462	CHP212	MYCN	red	TRUE	TRUE	FALSE	Brain
BBI1-CHP212-MYCN.Con2_22_Overlay_XY	605_1369	EC-amp	Focal-amp	EC-amp	EC-amp	0.367213	-1.39462	CHP212	MYCN	red	TRUE	TRUE	FALSE	Brain
BBI1-CHP212-MYCN.Con2_22_Overlay_XY	632_435	EC-amp	Focal-amp	EC-amp	EC-amp	0.367213	-1.39462	CHP212	MYCN	red	TRUE	TRUE	FALSE	Brain
BBI1-CHP212-MYCN.Con2_22_Overlay_XY	600_1577	EC-amp	Focal-amp	EC-amp	EC-amp	0.367213	-1.39462	CHP212	MYCN	red	TRUE	TRUE	FALSE	Brain
BBI1-CHP212-MYCN.Con2_22_Overlay_XY	635_206	EC-amp	Focal-amp	EC-amp	EC-amp	0.367213	-1.39462	CHP212	MYCN	red	TRUE	TRUE	FALSE	Brain
BBI1-CHP212-MYCN.Con2_22_Overlay_XY	664_1645	EC-amp	Focal-amp	EC-amp	EC-amp	0.367213	-1.39462	CHP212	MYCN	red	TRUE	TRUE	FALSE	Brain
BBI1-CHP212-MYCN.Con2_22_Overlay_XY	663_1023	EC-amp	Focal-amp	EC-amp	EC-amp	0.367213	-1.39462	CHP212	MYCN	red	TRUE	TRUE	FALSE	Brain
BBI1-CHP212-MYCN.Con2_22_Overlay_XY	670_875	EC-amp	Focal-amp	EC-amp	EC-amp	0.367213	-1.39462	CHP212	MYCN	red	TRUE	TRUE	FALSE	Brain
BBI1-CHP212-MYCN.Con2_22_Overlay_XY	672_917	EC-amp	No_Prediction (Low_CENT_Brightness)	EC-amp	EC-amp	0.367213	-1.39462	CHP212	MYCN	red	TRUE	TRUE	FALSE	Brain
BBI1-CHP212-MYCN.Con2_22_Overlay_XY	709_722	EC-amp	Focal-amp	EC-amp	EC-amp	0.367213	-1.39462	CHP212	MYCN	red	TRUE	TRUE	FALSE	Brain
BBI1-CHP212-MYCN.Con2_22_Overlay_XY	708_1787	HSR-amp	Focal-amp	HSR-amp	EC-amp	0.367213	-1.39462	CHP212	MYCN	red	TRUE	TRUE	FALSE	Brain
BBI1-CHP212-MYCN.Con2_22_Overlay_XY	758_1535	EC-amp	Focal-amp	EC-amp	EC-amp	0.367213	-1.39462	CHP212	MYCN	red	TRUE	TRUE	FALSE	Brain
BBI1-CHP212-MYCN.Con2_22_Overlay_XY	755_1864	EC-amp	No_Prediction (Low_CENT_Brightness)	EC-amp	EC-amp	0.367213	-1.39462	CHP212	MYCN	red	TRUE	TRUE	FALSE	Brain
BBI1-CHP212-MYCN.Con2_22_Overlay_XY	759_879	HSR-amp	Focal-amp	HSR-amp	EC-amp	0.367213	-1.39462	CHP212	MYCN	red	TRUE	TRUE	FALSE	Brain
BBI1-CHP212-MYCN.Con2_22_Overlay_XY	763_1138	EC-amp	Focal-amp	EC-amp	EC-amp	0.367213	-1.39462	CHP212	MYCN	red	TRUE	TRUE	FALSE	Brain
BBI1-CHP212-MYCN.Con2_22_Overlay_XY	779_1757	HSR-amp	Focal-amp	HSR-amp	EC-amp	0.367213	-1.39462	CHP212	MYCN	red	TRUE	TRUE	FALSE	Brain
BBI1-CHP212-MYCN.Con2_22_Overlay_XY	793_1338	EC-amp	Focal-amp	EC-amp	EC-amp	0.367213	-1.39462	CHP212	MYCN	red	TRUE	TRUE	FALSE	Brain
BBI1-CHP212-MYCN.Con2_22_Overlay_XY	805_180	EC-amp	Focal-amp	EC-amp	EC-amp	0.367213	-1.39462	CHP212	MYCN	red	TRUE	TRUE	FALSE	Brain
BBI1-CHP212-MYCN.Con2_22_Overlay_XY	819_1625	EC-amp	Focal-amp	EC-amp	EC-amp	0.367213	-1.39462	CHP212	MYCN	red	TRUE	TRUE	FALSE	Brain
BBI1-CHP212-MYCN.Con2_22_Overlay_XY	873_51	EC-amp	Focal-amp	EC-amp	EC-amp	0.367213	-1.39462	CHP212	MYCN	red	TRUE	TRUE	FALSE	Brain
BBI1-CHP212-MYCN.Con2_22_Overlay_XY	837_379	HSR-amp	Focal-amp	HSR-amp	EC-amp	0.367213	-1.39462	CHP212	MYCN	red	TRUE	TRUE	FALSE	Brain
BBI1-CHP212-MYCN.Con2_22_Overlay_XY	826_1906	EC-amp	Focal-amp	EC-amp	EC-amp	0.367213	-1.39462	CHP212	MYCN	red	TRUE	TRUE	FALSE	Brain
BBI1-CHP212-MYCN.Con2_22_Overlay_XY	825_845	HSR-amp	Focal-amp	HSR-amp	EC-amp	0.367213	-1.39462	CHP212	MYCN	red	TRUE	TRUE	FALSE	Brain
BBI1-CHP212-MYCN.Con2_22_Overlay_XY	837_1222	EC-amp	Focal-amp	EC-amp	EC-amp	0.367213	-1.39462	CHP212	MYCN	red	TRUE	TRUE	FALSE	Brain
BBI1-CHP212-MYCN.Con2_22_Overlay_XY	840_1409	EC-amp	No_Prediction (Low_CENT_Brightness)	EC-amp	EC-amp	0.367213	-1.39462	CHP212	MYCN	red	TRUE	TRUE	FALSE	Brain
BBI1-CHP212-MYCN.Con2_22_Overlay_XY	868_1813	EC-amp	Focal-amp	EC-amp	EC-amp	0.367213	-1.39462	CHP212	MYCN	red	TRUE	TRUE	FALSE	Brain
BBI1-CHP212-MYCN.Con2_22_Overlay_XY	870_515	EC-amp	Focal-amp	EC-amp	EC-amp	0.367213	-1.39462	CHP212	MYCN	red	TRUE	TRUE	FALSE	Brain
BBI1-CHP212-MYCN.Con2_22_Overlay_XY	904_1628	EC-amp	Focal-amp	EC-amp	EC-amp	0.367213	-1.39462	CHP212	MYCN	red	TRUE	TRUE	FALSE	Brain
BBI1-CHP212-MYCN.Con2_22_Overlay_XY	908_659	EC-amp	Focal-amp	EC-amp	EC-amp	0.367213	-1.39462	CHP212	MYCN	red	TRUE	TRUE	FALSE	Brain
BBI1-CHP212-MYCN.Con2_22_Overlay_XY	925_295	EC-amp	Focal-amp	EC-amp	EC-amp	0.367213	-1.39462	CHP212	MYCN	red	TRUE	TRUE	FALSE	Brain
BBI1-CHP212-MYCN.Con2_22_Overlay_XY	907_1121	EC-amp	Focal-amp	EC-amp	EC-amp	0.367213	-1.39462	CHP212	MYCN	red	TRUE	TRUE	FALSE	Brain
BBI1-CHP212-MYCN.Con2_22_Overlay_XY	955_1706	EC-amp	Focal-amp	EC-amp	EC-amp	0.367213	-1.39462	CHP212	MYCN	red	TRUE	TRUE	FALSE	Brain
BBI1-CHP212-MYCN.Con2_22_Overlay_XY	980_1316	EC-amp	Focal-amp	EC-amp	EC-amp	0.367213	-1.39462	CHP212	MYCN	red	TRUE	TRUE	FALSE	Brain
BBI1-CHP212-MYCN.Con2_22_Overlay_XY	965_13	No-amp	No-amp	HSR-amp	EC-amp	0.367213	-1.39462	CHP212	MYCN	red	TRUE	TRUE	FALSE	Brain
BBI1-CHP212-MYCN.Con2_22_Overlay_XY	968_936	EC-amp	No_Prediction (Low_CENT_Brightness)	EC-amp	EC-amp	0.367213	-1.39462	CHP212	MYCN	red	TRUE	TRUE	FALSE	Brain
BBI1-CHP212-MYCN.Con2_22_Overlay_XY	966_1035	EC-amp	Focal-amp	EC-amp	EC-amp	0.367213	-1.39462	CHP212	MYCN	red	TRUE	TRUE	FALSE	Brain
BBI1-CHP212-MYCN.Con2_22_Overlay_XY	995_1868	HSR-amp	Focal-amp	HSR-amp	EC-amp	0.367213	-1.39462	CHP212	MYCN	red	TRUE	TRUE	FALSE	Brain
BBI1-CHP212-MYCN.Con2_22_Overlay_XY	1025_1771	EC-amp	Focal-amp	EC-amp	EC-amp	0.367213	-1.39462	CHP212	MYCN	red	TRUE	TRUE	FALSE	Brain
BBI1-CHP212-MYCN.Con2_22_Overlay_XY	995_95	EC-amp	No_Prediction (Low_CENT_Brightness)	EC-amp	EC-amp	0.367213	-1.39462	CHP212	MYCN	red	TRUE	TRUE	FALSE	Brain
BBI1-CHP212-MYCN.Con2_22_Overlay_XY	1010_287	EC-amp	Focal-amp	EC-amp	EC-amp	0.367213	-1.39462	CHP212	MYCN	red	TRUE	TRUE	FALSE	Brain
BBI1-CHP212-MYCN.Con2_22_Overlay_XY	1000_1195	EC-amp	Focal-amp	EC-amp	EC-amp	0.367213	-1.39462	CHP212	MYCN	red	TRUE	TRUE	FALSE	Brain
BBI1-CHP212-MYCN.Con2_22_Overlay_XY	1025_801	EC-amp	Focal-amp	EC-amp	EC-amp	0.367213	-1.39462	CHP212	MYCN	red	TRUE	TRUE	FALSE	Brain
BBI1-CHP212-MYCN.Con2_22_Overlay_XY	1029_1472	EC-amp	Focal-amp	EC-amp	EC-amp	0.367213	-1.39462	CHP212	MYCN	red	TRUE	TRUE	FALSE	Brain
BBI1-CHP212-MYCN.Con2_22_Overlay_XY	1024_1626	EC-amp	No_Prediction (Low_CENT_Brightness)	EC-amp	EC-amp	0.367213	-1.39462	CHP212	MYCN	red	TRUE	TRUE	FALSE	Brain
BBI1-CHP212-MYCN.Con2_22_Overlay_XY	1040_519	EC-amp	Focal-amp	EC-amp	EC-amp	0.367213	-1.39462	CHP212	MYCN	red	TRUE	TRUE	FALSE	Brain
BBI1-CHP212-MYCN.Con2_22_Overlay_XY	1116_1548	EC-amp	Focal-amp	EC-amp	EC-amp	0.367213	-1.39462	CHP212	MYCN	red	TRUE	TRUE	FALSE	Brain
BBI1-CHP212-MYCN.Con2_22_Overlay_XY	1105_1845	HSR-amp	Focal-amp	HSR-amp	EC-amp	0.367213	-1.39462	CHP212	MYCN	red	TRUE	TRUE	FALSE	Brain
BBI1-CHP212-MYCN.Con2_22_Overlay_XY	1088_469	EC-amp	Focal-amp	EC-amp	EC-amp	0.367213	-1.39462	CHP212	MYCN	red	TRUE	TRUE	FALSE	Brain
BBI1-CHP212-MYCN.Con2_22_Overlay_XY	1083_782	EC-amp	Focal-amp	EC-amp	EC-amp	0.367213	-1.39462	CHP212	MYCN	red	TRUE	TRUE	FALSE	Brain
BBI1-CHP212-MYCN.Con2_22_Overlay_XY	1106_287	EC-amp	Focal-amp	EC-amp	EC-amp	0.367213	-1.39462	CHP212	MYCN	red	TRUE	TRUE	FALSE	Brain
BBI1-CHP212-MYCN.Con2_22_Overlay_XY	1114_1428	EC-amp	Focal-amp	EC-amp	EC-amp	0.367213	-1.39462	CHP212	MYCN	red	TRUE	TRUE	FALSE	Brain
BBI1-CHP212-MYCN.Con2_22_Overlay_XY	1145_166	HSR-amp	Focal-amp	HSR-amp	EC-amp	0.367213	-1.39462	CHP212	MYCN	red	TRUE	TRUE	FALSE	Brain
BBI1-CHP212-MYCN.Con2_22_Overlay_XY	1174_883	EC-amp	Focal-amp	EC-amp	EC-amp	0.367213	-1.39462	CHP212	MYCN	red	TRUE	TRUE	FALSE	Brain
BBI1-CHP212-MYCN.Con2_22_Overlay_XY	1187_1734	EC-amp	Focal-amp	EC-amp	EC-amp	0.367213	-1.39462	CHP212	MYCN	red	TRUE	TRUE	FALSE	Brain
BBI1-CHP212-MYCN.Con2_22_Overlay_XY	1194_948	EC-amp	Focal-amp	EC-amp	EC-amp	0.367213	-1.39462	CHP212	MYCN	red	TRUE	TRUE	FALSE	Brain
BBI1-CHP212-MYCN.Con2_22_Overlay_XY	1207_683	EC-amp	Focal-amp	EC-amp	EC-amp	0.367213	-1.39462	CHP212	MYCN	red	TRUE	TRUE	FALSE	Brain
BBI1-CHP212-MYCN.Con2_22_Overlay_XY	1206_1165	EC-amp	Focal-amp	EC-amp	EC-amp	0.367213	-1.39462	CHP212	MYCN	red	TRUE	TRUE	FALSE	Brain
BBI1-CHP212-MYCN.Con2_22_Overlay_XY	1211_1254	EC-amp	Focal-amp	EC-amp	EC-amp	0.367213	-1.39462	CHP212	MYCN	red	TRUE	TRUE	FALSE	Brain
BBI1-CHP212-MYCN.Con2_22_Overlay_XY	1188_1843	EC-amp	Focal-amp	EC-amp	EC-amp	0.367213	-1.39462	CHP212	MYCN	red	TRUE	TRUE	FALSE	Brain
BBI1-CHP212-MYCN.Con2_22_Overlay_XY	1204_343	EC-amp	Focal-amp	EC-amp	EC-amp	0.367213	-1.39462	CHP212	MYCN	red	TRUE	TRUE	FALSE	Brain
BBI1-CHP212-MYCN.Con2_22_Overlay_XY	1235_1890	EC-amp	No_Prediction (Low_CENT_Brightness)	EC-amp	EC-amp	0.367213	-1.39462	CHP212	MYCN	red	TRUE	TRUE	FALSE	Brain
BBI1-CHP212-MYCN.Con2_22_Overlay_XY	1257_276	EC-amp	Focal-amp	EC-amp	EC-amp	0.367213	-1.39462	CHP212	MYCN	red	TRUE	TRUE	FALSE	Brain
BBI1-CHP212-MYCN.Con2_22_Overlay_XY	1230_1404	EC-amp	No_Prediction (Low_CENT_Brightness)	EC-amp	EC-amp	0.367213	-1.39462	CHP212	MYCN	red	TRUE	TRUE	FALSE	Brain
BBI1-CHP212-MYCN.Con2_22_Overlay_XY	1249_789	EC-amp	Focal-amp	EC-amp	EC-amp	0.367213	-1.39462	CHP212	MYCN	red	TRUE	TRUE	FALSE	Brain
BBI1-CHP212-MYCN.Con2_22_Overlay_XY	1259_550	EC-amp	Focal-amp	EC-amp	EC-amp	0.367213	-1.39462	CHP212	MYCN	red	TRUE	TRUE	FALSE	Brain
BBI1-CHP212-MYCN.Con2_22_Overlay_XY	1260_102	EC-amp	Focal-amp	EC-amp	EC-amp	0.367213	-1.39462	CHP212	MYCN	red	TRUE	TRUE	FALSE	Brain
BBI1-CHP212-MYCN.Con2_22_Overlay_XY	1276_1793	EC-amp	Focal-amp	EC-amp	EC-amp	0.367213	-1.39462	CHP212	MYCN	red	TRUE	TRUE	FALSE	Brain
BBI1-CHP212-MYCN.Con2_22_Overlay_XY	1286_1016	EC-amp	No_Prediction (Low_CENT_Brightness)	EC-amp	EC-amp	0.367213	-1.39462	CHP212	MYCN	red	TRUE	TRUE	FALSE	Brain
BBI1-CHP212-MYCN.Con2_22_Overlay_XY	1302_1299	EC-amp	Focal-amp	EC-amp	EC-amp	0.367213	-1.39462	CHP212	MYCN	red	TRUE	TRUE	FALSE	Brain
BBI1-CHP212-MYCN.Con2_22_Overlay_XY	1333_226	EC-amp	No_Prediction (Low_CENT_Brightness)	EC-amp	EC-amp	0.367213	-1.39462	CHP212	MYCN	red	TRUE	TRUE	FALSE	Brain
BBI1-CHP212-MYCN.Con2_22_Overlay_XY	1364_364	EC-amp	No_Prediction (Low_CENT_Brightness)	EC-amp	EC-amp	0.367213	-1.39462	CHP212	MYCN	red	TRUE	TRUE	FALSE	Brain
BBI1-CHP212-MYCN.Con2_22_Overlay_XY	1366_1734	EC-amp	Focal-amp	EC-amp	EC-amp	0.367213	-1.39462	CHP212	MYCN	red	TRUE	TRUE	FALSE	Brain
BBI1-CHP212-MYCN.Con2_22_Overlay_XY	1392_1120	EC-amp	Focal-amp	EC-amp	EC-amp	0.367213	-1.39462	CHP212	MYCN	red	TRUE	TRUE	FALSE	Brain
BBI1-CHP212-MYCN.Con2_22_Overlay_XY	1387_565	EC-amp	Focal-amp	EC-amp	EC-amp	0.367213	-1.39462	CHP212	MYCN	red	TRUE	TRUE	FALSE	Brain
BBI1-CHP212-MYCN.Con2_22_Overlay_XY	1398_816	EC-amp	No_Prediction (Low_CENT_Brightness)	EC-amp	EC-amp	0.367213	-1.39462	CHP212	MYCN	red	TRUE	TRUE	FALSE	Brain
BBI1-CHP212-MYCN.Con2_22_Overlay_XY	1411_705	EC-amp	Focal-amp	EC-amp	EC-amp	0.367213	-1.39462	CHP212	MYCN	red	TRUE	TRUE	FALSE	Brain
BBI1-CHP212-MYCN.Con2_22_Overlay_XY	1416_190	EC-amp	No_Prediction (Low_CENT_Brightness)	EC-amp	EC-amp	0.367213	-1.39462	CHP212	MYCN	red	TRUE	TRUE	FALSE	Brain
BBI1-CHP212-MYCN.Con2_22_Overlay_XY	1416_1491	EC-amp	Focal-amp	EC-amp	EC-amp	0.367213	-1.39462	CHP212	MYCN	red	TRUE	TRUE	FALSE	Brain
BBI1-CHP212-MYCN.Con2_22_Overlay_XY	1417_1868	EC-amp	No_Prediction (Low_CENT_Brightness)	EC-amp	EC-amp	0.367213	-1.39462	CHP212	MYCN	red	TRUE	TRUE	FALSE	Brain
BBI1-CHP212-MYCN.Con2_22_Overlay_XY	1424_420	EC-amp	Focal-amp	EC-amp	EC-amp	0.367213	-1.39462	CHP212	MYCN	red	TRUE	TRUE	FALSE	Brain
BBI1-CHP212-MYCN.Con2_22_Overlay_XY	1426_1777	EC-amp	Focal-amp	EC-amp	EC-amp	0.367213	-1.39462	CHP212	MYCN	red	TRUE	TRUE	FALSE	Brain
BBI1-CHP212-MYCN.Con2_22_Overlay_XY	1430_65	EC-amp	No_Prediction (Low_CENT_Brightness)	EC-amp	EC-amp	0.367213	-1.39462	CHP212	MYCN	red	TRUE	TRUE	FALSE	Brain
BBI11-MYC.Con8_11_Overlay_XY	23_32	EC-amp	Focal-amp	EC-amp	EC-amp	1.09756	-0.769124	COLO320DM	MYC	red	TRUE	TRUE	FALSE	Colon
BBI11-MYC.Con8_11_Overlay_XY	40_854	HSR-amp	Focal-amp	HSR-amp	EC-amp	1.09756	-0.769124	COLO320DM	MYC	red	TRUE	TRUE	FALSE	Colon
BBI11-MYC.Con8_11_Overlay_XY	80_1027	EC-amp	Focal-amp	EC-amp	EC-amp	1.09756	-0.769124	COLO320DM	MYC	red	TRUE	TRUE	FALSE	Colon
BBI11-MYC.Con8_11_Overlay_XY	143_1694	EC-amp	Focal-amp	EC-amp	EC-amp	1.09756	-0.769124	COLO320DM	MYC	red	TRUE	TRUE	FALSE	Colon
BBI11-MYC.Con8_11_Overlay_XY	101_35	EC-amp	Focal-amp	EC-amp	EC-amp	1.09756	-0.769124	COLO320DM	MYC	red	TRUE	TRUE	FALSE	Colon
BBI11-MYC.Con8_11_Overlay_XY	147_725	EC-amp	Focal-amp	EC-amp	EC-amp	1.09756	-0.769124	COLO320DM	MYC	red	TRUE	TRUE	FALSE	Colon
BBI11-MYC.Con8_11_Overlay_XY	112_1278	EC-amp	No_Prediction (Low_CENT_Brightness)	EC-amp	EC-amp	1.09756	-0.769124	COLO320DM	MYC	red	TRUE	TRUE	FALSE	Colon
BBI11-MYC.Con8_11_Overlay_XY	166_316	EC-amp	Focal-amp	EC-amp	EC-amp	1.09756	-0.769124	COLO320DM	MYC	red	TRUE	TRUE	FALSE	Colon
BBI11-MYC.Con8_11_Overlay_XY	241_1223	HSR-amp	Focal-amp	HSR-amp	EC-amp	1.09756	-0.769124	COLO320DM	MYC	red	TRUE	TRUE	FALSE	Colon
BBI11-MYC.Con8_11_Overlay_XY	200_1537	EC-amp	Focal-amp	EC-amp	EC-amp	1.09756	-0.769124	COLO320DM	MYC	red	TRUE	TRUE	FALSE	Colon
BBI11-MYC.Con8_11_Overlay_XY	288_1414	HSR-amp	Focal-amp	HSR-amp	EC-amp	1.09756	-0.769124	COLO320DM	MYC	red	TRUE	TRUE	FALSE	Colon
BBI11-MYC.Con8_11_Overlay_XY	281_116	EC-amp	Focal-amp	EC-amp	EC-amp	1.09756	-0.769124	COLO320DM	MYC	red	TRUE	TRUE	FALSE	Colon
BBI11-MYC.Con8_11_Overlay_XY	381_116	HSR-amp	Focal-amp	HSR-amp	EC-amp	1.09756	-0.769124	COLO320DM	MYC	red	TRUE	TRUE	FALSE	Colon
BBI11-MYC.Con8_11_Overlay_XY	409_891	HSR-amp	Focal-amp	HSR-amp	EC-amp	1.09756	-0.769124	COLO320DM	MYC	red	TRUE	TRUE	FALSE	Colon
BBI11-MYC.Con8_11_Overlay_XY	528_404	EC-amp	Focal-amp	EC-amp	EC-amp	1.09756	-0.769124	COLO320DM	MYC	red	TRUE	TRUE	FALSE	Colon
BBI11-MYC.Con8_11_Overlay_XY	584_222	No-amp	No_Prediction (Low_CENT_Brightness)	No-amp	EC-amp	1.09756	-0.769124	COLO320DM	MYC	red	TRUE	TRUE	FALSE	Colon
BBI11-MYC.Con8_11_Overlay_XY	655_1583	EC-amp	Focal-amp	EC-amp	EC-amp	1.09756	-0.769124	COLO320DM	MYC	red	TRUE	TRUE	FALSE	Colon
BBI11-MYC.Con8_11_Overlay_XY	621_998	EC-amp	Focal-amp	EC-amp	EC-amp	1.09756	-0.769124	COLO320DM	MYC	red	TRUE	TRUE	FALSE	Colon
BBI11-MYC.Con8_11_Overlay_XY	652_1350	EC-amp	Focal-amp	EC-amp	EC-amp	1.09756	-0.769124	COLO320DM	MYC	red	TRUE	TRUE	FALSE	Colon
BBI11-MYC.Con8_11_Overlay_XY	629_705	EC-amp	Focal-amp	EC-amp	EC-amp	1.09756	-0.769124	COLO320DM	MYC	red	TRUE	TRUE	FALSE	Colon
BBI11-MYC.Con8_11_Overlay_XY	648_381	EC-amp	No_Prediction (Low_CENT_Brightness)	EC-amp	EC-amp	1.09756	-0.769124	COLO320DM	MYC	red	TRUE	TRUE	FALSE	Colon
BBI11-MYC.Con8_11_Overlay_XY	693_1885	EC-amp	Focal-amp	EC-amp	EC-amp	1.09756	-0.769124	COLO320DM	MYC	red	TRUE	TRUE	FALSE	Colon
BBI11-MYC.Con8_11_Overlay_XY	758_800	EC-amp	Focal-amp	EC-amp	EC-amp	1.09756	-0.769124	COLO320DM	MYC	red	TRUE	TRUE	FALSE	Colon
BBI11-MYC.Con8_11_Overlay_XY	775_1732	EC-amp	Focal-amp	EC-amp	EC-amp	1.09756	-0.769124	COLO320DM	MYC	red	TRUE	TRUE	FALSE	Colon
BBI11-MYC.Con8_11_Overlay_XY	781_1151	EC-amp	Focal-amp	EC-amp	EC-amp	1.09756	-0.769124	COLO320DM	MYC	red	TRUE	TRUE	FALSE	Colon
BBI11-MYC.Con8_11_Overlay_XY	787_981	EC-amp	Focal-amp	EC-amp	EC-amp	1.09756	-0.769124	COLO320DM	MYC	red	TRUE	TRUE	FALSE	Colon
BBI11-MYC.Con8_11_Overlay_XY	795_1906	HSR-amp	No_Prediction (Low_CENT_Brightness)	HSR-amp	EC-amp	1.09756	-0.769124	COLO320DM	MYC	red	TRUE	TRUE	FALSE	Colon
BBI11-MYC.Con8_11_Overlay_XY	811_428	EC-amp	Focal-amp	EC-amp	EC-amp	1.09756	-0.769124	COLO320DM	MYC	red	TRUE	TRUE	FALSE	Colon
BBI11-MYC.Con8_11_Overlay_XY	882_692	EC-amp	Focal-amp	EC-amp	EC-amp	1.09756	-0.769124	COLO320DM	MYC	red	TRUE	TRUE	FALSE	Colon
BBI11-MYC.Con8_11_Overlay_XY	909_905	EC-amp	Focal-amp	EC-amp	EC-amp	1.09756	-0.769124	COLO320DM	MYC	red	TRUE	TRUE	FALSE	Colon
BBI11-MYC.Con8_11_Overlay_XY	907_1712	EC-amp	No_Prediction (Low_CENT_Brightness)	EC-amp	EC-amp	1.09756	-0.769124	COLO320DM	MYC	red	TRUE	TRUE	FALSE	Colon
BBI11-MYC.Con8_11_Overlay_XY	1003_608	EC-amp	No_Prediction (Low_CENT_Brightness)	EC-amp	EC-amp	1.09756	-0.769124	COLO320DM	MYC	red	TRUE	TRUE	FALSE	Colon
BBI11-MYC.Con8_11_Overlay_XY	1035_468	EC-amp	Focal-amp	EC-amp	EC-amp	1.09756	-0.769124	COLO320DM	MYC	red	TRUE	TRUE	FALSE	Colon
BBI11-MYC.Con8_11_Overlay_XY	1023_722	EC-amp	Focal-amp	EC-amp	EC-amp	1.09756	-0.769124	COLO320DM	MYC	red	TRUE	TRUE	FALSE	Colon
BBI11-MYC.Con8_11_Overlay_XY	1052_247	EC-amp	Focal-amp	EC-amp	EC-amp	1.09756	-0.769124	COLO320DM	MYC	red	TRUE	TRUE	FALSE	Colon
BBI11-MYC.Con8_11_Overlay_XY	1102_1134	EC-amp	No_Prediction (Low_CENT_Brightness)	EC-amp	EC-amp	1.09756	-0.769124	COLO320DM	MYC	red	TRUE	TRUE	FALSE	Colon
BBI11-MYC.Con8_11_Overlay_XY	1147_914	EC-amp	Focal-amp	EC-amp	EC-amp	1.09756	-0.769124	COLO320DM	MYC	red	TRUE	TRUE	FALSE	Colon
BBI11-MYC.Con8_11_Overlay_XY	1148_1685	EC-amp	No_Prediction (Low_CENT_Brightness)	EC-amp	EC-amp	1.09756	-0.769124	COLO320DM	MYC	red	TRUE	TRUE	FALSE	Colon
BBI11-MYC.Con8_11_Overlay_XY	1211_580	HSR-amp	Focal-amp	HSR-amp	EC-amp	1.09756	-0.769124	COLO320DM	MYC	red	TRUE	TRUE	FALSE	Colon
BBI11-MYC.Con8_11_Overlay_XY	1209_791	HSR-amp	Focal-amp	HSR-amp	EC-amp	1.09756	-0.769124	COLO320DM	MYC	red	TRUE	TRUE	FALSE	Colon
BBI11-MYC.Con8_11_Overlay_XY	1261_1215	EC-amp	Focal-amp	EC-amp	EC-amp	1.09756	-0.769124	COLO320DM	MYC	red	TRUE	TRUE	FALSE	Colon
BBI11-MYC.Con8_11_Overlay_XY	1257_1908	HSR-amp	No_Prediction (Low_CENT_Brightness)	HSR-amp	EC-amp	1.09756	-0.769124	COLO320DM	MYC	red	TRUE	TRUE	FALSE	Colon
BBI11-MYC.Con8_11_Overlay_XY	1324_17	EC-amp	Focal-amp	EC-amp	EC-amp	1.09756	-0.769124	COLO320DM	MYC	red	TRUE	TRUE	FALSE	Colon
BBI11-MYC.Con8_11_Overlay_XY	1366_324	EC-amp	Focal-amp	EC-amp	EC-amp	1.09756	-0.769124	COLO320DM	MYC	red	TRUE	TRUE	FALSE	Colon
BBI11-MYC.Con8_11_Overlay_XY	1348_654	HSR-amp	No_Prediction (Low_CENT_Brightness)	HSR-amp	EC-amp	1.09756	-0.769124	COLO320DM	MYC	red	TRUE	TRUE	FALSE	Colon
BBI11-MYC.Con8_23_Overlay_XY	23_125	HSR-amp	Focal-amp	HSR-amp	EC-amp	0.789489	0.33879	COLO320DM	MYC	red	TRUE	TRUE	FALSE	Colon
BBI11-MYC.Con8_23_Overlay_XY	71_541	EC-amp	Focal-amp	EC-amp	EC-amp	0.789489	0.33879	COLO320DM	MYC	red	TRUE	TRUE	FALSE	Colon
BBI11-MYC.Con8_23_Overlay_XY	24_1299	EC-amp	Focal-amp	EC-amp	EC-amp	0.789489	0.33879	COLO320DM	MYC	red	TRUE	TRUE	FALSE	Colon
BBI11-MYC.Con8_23_Overlay_XY	81_11	EC-amp	No_Prediction (Low_CENT_Brightness)	EC-amp	EC-amp	0.789489	0.33879	COLO320DM	MYC	red	TRUE	TRUE	FALSE	Colon
BBI11-MYC.Con8_23_Overlay_XY	98_959	EC-amp	Focal-amp	EC-amp	EC-amp	0.789489	0.33879	COLO320DM	MYC	red	TRUE	TRUE	FALSE	Colon
BBI11-MYC.Con8_23_Overlay_XY	113_1692	HSR-amp	Focal-amp	HSR-amp	EC-amp	0.789489	0.33879	COLO320DM	MYC	red	TRUE	TRUE	FALSE	Colon
BBI11-MYC.Con8_23_Overlay_XY	136_741	HSR-amp	Focal-amp	HSR-amp	EC-amp	0.789489	0.33879	COLO320DM	MYC	red	TRUE	TRUE	FALSE	Colon
BBI11-MYC.Con8_23_Overlay_XY	232_633	EC-amp	No_Prediction (Low_CENT_Brightness)	EC-amp	EC-amp	0.789489	0.33879	COLO320DM	MYC	red	TRUE	TRUE	FALSE	Colon
BBI11-MYC.Con8_23_Overlay_XY	317_1335	EC-amp	Focal-amp	EC-amp	EC-amp	0.789489	0.33879	COLO320DM	MYC	red	TRUE	TRUE	FALSE	Colon
BBI11-MYC.Con8_23_Overlay_XY	313_676	HSR-amp	Focal-amp	HSR-amp	EC-amp	0.789489	0.33879	COLO320DM	MYC	red	TRUE	TRUE	FALSE	Colon
BBI11-MYC.Con8_23_Overlay_XY	331_1445	HSR-amp	Focal-amp	HSR-amp	EC-amp	0.789489	0.33879	COLO320DM	MYC	red	TRUE	TRUE	FALSE	Colon
BBI11-MYC.Con8_23_Overlay_XY	377_266	HSR-amp	Focal-amp	HSR-amp	EC-amp	0.789489	0.33879	COLO320DM	MYC	red	TRUE	TRUE	FALSE	Colon
BBI11-MYC.Con8_23_Overlay_XY	349_1637	EC-amp	Focal-amp	EC-amp	EC-amp	0.789489	0.33879	COLO320DM	MYC	red	TRUE	TRUE	FALSE	Colon
BBI11-MYC.Con8_23_Overlay_XY	436_11	EC-amp	Focal-amp	EC-amp	EC-amp	0.789489	0.33879	COLO320DM	MYC	red	TRUE	TRUE	FALSE	Colon
BBI11-MYC.Con8_23_Overlay_XY	462_793	EC-amp	Focal-amp	EC-amp	EC-amp	0.789489	0.33879	COLO320DM	MYC	red	TRUE	TRUE	FALSE	Colon
BBI11-MYC.Con8_23_Overlay_XY	459_1400	EC-amp	Focal-amp	EC-amp	EC-amp	0.789489	0.33879	COLO320DM	MYC	red	TRUE	TRUE	FALSE	Colon
BBI11-MYC.Con8_23_Overlay_XY	471_613	HSR-amp	Focal-amp	HSR-amp	EC-amp	0.789489	0.33879	COLO320DM	MYC	red	TRUE	TRUE	FALSE	Colon
BBI11-MYC.Con8_23_Overlay_XY	510_153	EC-amp	Focal-amp	EC-amp	EC-amp	0.789489	0.33879	COLO320DM	MYC	red	TRUE	TRUE	FALSE	Colon
BBI11-MYC.Con8_23_Overlay_XY	586_340	EC-amp	Focal-amp	EC-amp	EC-amp	0.789489	0.33879	COLO320DM	MYC	red	TRUE	TRUE	FALSE	Colon
BBI11-MYC.Con8_23_Overlay_XY	516_1468	EC-amp	Focal-amp	EC-amp	EC-amp	0.789489	0.33879	COLO320DM	MYC	red	TRUE	TRUE	FALSE	Colon
BBI11-MYC.Con8_23_Overlay_XY	530_1802	EC-amp	Focal-amp	EC-amp	EC-amp	0.789489	0.33879	COLO320DM	MYC	red	TRUE	TRUE	FALSE	Colon
BBI11-MYC.Con8_23_Overlay_XY	636_1909	HSR-amp	No_Prediction (Low_CENT_Brightness)	HSR-amp	EC-amp	0.789489	0.33879	COLO320DM	MYC	red	TRUE	TRUE	FALSE	Colon
BBI11-MYC.Con8_23_Overlay_XY	666_15	EC-amp	Focal-amp	EC-amp	EC-amp	0.789489	0.33879	COLO320DM	MYC	red	TRUE	TRUE	FALSE	Colon
BBI11-MYC.Con8_23_Overlay_XY	653_732	HSR-amp	Focal-amp	HSR-amp	EC-amp	0.789489	0.33879	COLO320DM	MYC	red	TRUE	TRUE	FALSE	Colon
BBI11-MYC.Con8_23_Overlay_XY	680_1783	HSR-amp	No_Prediction (Low_CENT_Brightness)	HSR-amp	EC-amp	0.789489	0.33879	COLO320DM	MYC	red	TRUE	TRUE	FALSE	Colon
BBI11-MYC.Con8_23_Overlay_XY	743_1232	EC-amp	Focal-amp	EC-amp	EC-amp	0.789489	0.33879	COLO320DM	MYC	red	TRUE	TRUE	FALSE	Colon
BBI11-MYC.Con8_23_Overlay_XY	756_1747	EC-amp	Focal-amp	EC-amp	EC-amp	0.789489	0.33879	COLO320DM	MYC	red	TRUE	TRUE	FALSE	Colon
BBI11-MYC.Con8_23_Overlay_XY	771_359	EC-amp	Focal-amp	EC-amp	EC-amp	0.789489	0.33879	COLO320DM	MYC	red	TRUE	TRUE	FALSE	Colon
BBI11-MYC.Con8_23_Overlay_XY	848_1563	EC-amp	Focal-amp	EC-amp	EC-amp	0.789489	0.33879	COLO320DM	MYC	red	TRUE	TRUE	FALSE	Colon
BBI11-MYC.Con8_23_Overlay_XY	888_166	EC-amp	Focal-amp	EC-amp	EC-amp	0.789489	0.33879	COLO320DM	MYC	red	TRUE	TRUE	FALSE	Colon
BBI11-MYC.Con8_23_Overlay_XY	850_1317	EC-amp	Focal-amp	EC-amp	EC-amp	0.789489	0.33879	COLO320DM	MYC	red	TRUE	TRUE	FALSE	Colon
BBI11-MYC.Con8_23_Overlay_XY	861_1888	EC-amp	Focal-amp	EC-amp	EC-amp	0.789489	0.33879	COLO320DM	MYC	red	TRUE	TRUE	FALSE	Colon
BBI11-MYC.Con8_23_Overlay_XY	872_717	EC-amp	Focal-amp	EC-amp	EC-amp	0.789489	0.33879	COLO320DM	MYC	red	TRUE	TRUE	FALSE	Colon
BBI11-MYC.Con8_23_Overlay_XY	971_881	EC-amp	Focal-amp	EC-amp	EC-amp	0.789489	0.33879	COLO320DM	MYC	red	TRUE	TRUE	FALSE	Colon
BBI11-MYC.Con8_23_Overlay_XY	987_502	HSR-amp	Focal-amp	HSR-amp	EC-amp	0.789489	0.33879	COLO320DM	MYC	red	TRUE	TRUE	FALSE	Colon
BBI11-MYC.Con8_23_Overlay_XY	982_282	HSR-amp	Focal-amp	HSR-amp	EC-amp	0.789489	0.33879	COLO320DM	MYC	red	TRUE	TRUE	FALSE	Colon
BBI11-MYC.Con8_23_Overlay_XY	989_23	EC-amp	No_Prediction (Low_CENT_Brightness)	EC-amp	EC-amp	0.789489	0.33879	COLO320DM	MYC	red	TRUE	TRUE	FALSE	Colon
BBI11-MYC.Con8_23_Overlay_XY	1005_132	EC-amp	Focal-amp	EC-amp	EC-amp	0.789489	0.33879	COLO320DM	MYC	red	TRUE	TRUE	FALSE	Colon
BBI11-MYC.Con8_23_Overlay_XY	1035_743	EC-amp	Focal-amp	EC-amp	EC-amp	0.789489	0.33879	COLO320DM	MYC	red	TRUE	TRUE	FALSE	Colon
BBI11-MYC.Con8_23_Overlay_XY	1058_290	EC-amp	Focal-amp	EC-amp	EC-amp	0.789489	0.33879	COLO320DM	MYC	red	TRUE	TRUE	FALSE	Colon
BBI11-MYC.Con8_23_Overlay_XY	1077_413	EC-amp	No_Prediction (Low_CENT_Brightness)	EC-amp	EC-amp	0.789489	0.33879	COLO320DM	MYC	red	TRUE	TRUE	FALSE	Colon
BBI11-MYC.Con8_23_Overlay_XY	1085_996	HSR-amp	Focal-amp	HSR-amp	EC-amp	0.789489	0.33879	COLO320DM	MYC	red	TRUE	TRUE	FALSE	Colon
BBI11-MYC.Con8_23_Overlay_XY	1083_1734	EC-amp	No_Prediction (Low_CENT_Brightness)	EC-amp	EC-amp	0.789489	0.33879	COLO320DM	MYC	red	TRUE	TRUE	FALSE	Colon
BBI11-MYC.Con8_23_Overlay_XY	1092_22	EC-amp	No_Prediction (Low_CENT_Brightness)	EC-amp	EC-amp	0.789489	0.33879	COLO320DM	MYC	red	TRUE	TRUE	FALSE	Colon
BBI11-MYC.Con8_23_Overlay_XY	1096_1320	EC-amp	Focal-amp	EC-amp	EC-amp	0.789489	0.33879	COLO320DM	MYC	red	TRUE	TRUE	FALSE	Colon
BBI11-MYC.Con8_23_Overlay_XY	1100_1449	EC-amp	Focal-amp	EC-amp	EC-amp	0.789489	0.33879	COLO320DM	MYC	red	TRUE	TRUE	FALSE	Colon
BBI11-MYC.Con8_23_Overlay_XY	1124_210	HSR-amp	Focal-amp	HSR-amp	EC-amp	0.789489	0.33879	COLO320DM	MYC	red	TRUE	TRUE	FALSE	Colon
BBI11-MYC.Con8_23_Overlay_XY	1137_508	EC-amp	No_Prediction (Low_CENT_Brightness)	EC-amp	EC-amp	0.789489	0.33879	COLO320DM	MYC	red	TRUE	TRUE	FALSE	Colon
BBI11-MYC.Con8_23_Overlay_XY	1150_1644	EC-amp	Focal-amp	EC-amp	EC-amp	0.789489	0.33879	COLO320DM	MYC	red	TRUE	TRUE	FALSE	Colon
BBI11-MYC.Con8_23_Overlay_XY	1166_995	EC-amp	Focal-amp	EC-amp	EC-amp	0.789489	0.33879	COLO320DM	MYC	red	TRUE	TRUE	FALSE	Colon
BBI11-MYC.Con8_23_Overlay_XY	1192_1369	EC-amp	Focal-amp	EC-amp	EC-amp	0.789489	0.33879	COLO320DM	MYC	red	TRUE	TRUE	FALSE	Colon
BBI11-MYC.Con8_23_Overlay_XY	1225_850	HSR-amp	Focal-amp	HSR-amp	EC-amp	0.789489	0.33879	COLO320DM	MYC	red	TRUE	TRUE	FALSE	Colon
BBI11-MYC.Con8_23_Overlay_XY	1249_28	EC-amp	Focal-amp	EC-amp	EC-amp	0.789489	0.33879	COLO320DM	MYC	red	TRUE	TRUE	FALSE	Colon
BBI11-MYC.Con8_23_Overlay_XY	1294_132	EC-amp	Focal-amp	EC-amp	EC-amp	0.789489	0.33879	COLO320DM	MYC	red	TRUE	TRUE	FALSE	Colon
BBI11-MYC.Con8_23_Overlay_XY	1277_1072	EC-amp	Focal-amp	EC-amp	EC-amp	0.789489	0.33879	COLO320DM	MYC	red	TRUE	TRUE	FALSE	Colon
BBI11-MYC.Con8_23_Overlay_XY	1286_538	EC-amp	Focal-amp	EC-amp	EC-amp	0.789489	0.33879	COLO320DM	MYC	red	TRUE	TRUE	FALSE	Colon
BBI11-MYC.Con8_23_Overlay_XY	1383_328	EC-amp	Focal-amp	EC-amp	EC-amp	0.789489	0.33879	COLO320DM	MYC	red	TRUE	TRUE	FALSE	Colon
BBI11-MYC.Con8_23_Overlay_XY	1408_1097	EC-amp	Focal-amp	EC-amp	EC-amp	0.789489	0.33879	COLO320DM	MYC	red	TRUE	TRUE	FALSE	Colon
BBI11-MYC.Con8_23_Overlay_XY	1418_1533	HSR-amp	Focal-amp	HSR-amp	EC-amp	0.789489	0.33879	COLO320DM	MYC	red	TRUE	TRUE	FALSE	Colon
BBI11-MYC.Con8_23_Overlay_XY	1419_833	EC-amp	Focal-amp	EC-amp	EC-amp	0.789489	0.33879	COLO320DM	MYC	red	TRUE	TRUE	FALSE	Colon
BBI11-MYC.Con8_23_Overlay_XY	1423_426	HSR-amp	Focal-amp	HSR-amp	EC-amp	0.789489	0.33879	COLO320DM	MYC	red	TRUE	TRUE	FALSE	Colon
BBI11-MYC.Con8_23_Overlay_XY	1427_1696	HSR-amp	Focal-amp	HSR-amp	EC-amp	0.789489	0.33879	COLO320DM	MYC	red	TRUE	TRUE	FALSE	Colon
BBI2-MYC.Con8_04_Overlay_XY	28_79	HSR-amp	Focal-amp	HSR-amp	HSR-amp	2.87399	2.28716	COLO320HSR	MYC	red	TRUE	FALSE	TRUE	Colon
BBI2-MYC.Con8_04_Overlay_XY	47_868	HSR-amp	Focal-amp	HSR-amp	HSR-amp	2.87399	2.28716	COLO320HSR	MYC	red	TRUE	FALSE	TRUE	Colon
BBI2-MYC.Con8_04_Overlay_XY	52_961	HSR-amp	Focal-amp	HSR-amp	HSR-amp	2.87399	2.28716	COLO320HSR	MYC	red	TRUE	FALSE	TRUE	Colon
BBI2-MYC.Con8_04_Overlay_XY	15_1529	No-amp	Focal-amp	No-amp	HSR-amp	2.87399	2.28716	COLO320HSR	MYC	red	TRUE	FALSE	TRUE	Colon
BBI2-MYC.Con8_04_Overlay_XY	40_1053	HSR-amp	Focal-amp	HSR-amp	HSR-amp	2.87399	2.28716	COLO320HSR	MYC	red	TRUE	FALSE	TRUE	Colon
BBI2-MYC.Con8_04_Overlay_XY	56_1882	HSR-amp	No_Prediction (Low_CENT_Brightness)	HSR-amp	HSR-amp	2.87399	2.28716	COLO320HSR	MYC	red	TRUE	FALSE	TRUE	Colon
BBI2-MYC.Con8_04_Overlay_XY	57_1812	HSR-amp	No_Prediction (Low_CENT_Brightness)	HSR-amp	HSR-amp	2.87399	2.28716	COLO320HSR	MYC	red	TRUE	FALSE	TRUE	Colon
BBI2-MYC.Con8_04_Overlay_XY	82_301	HSR-amp	Focal-amp	HSR-amp	HSR-amp	2.87399	2.28716	COLO320HSR	MYC	red	TRUE	FALSE	TRUE	Colon
BBI2-MYC.Con8_04_Overlay_XY	71_1572	HSR-amp	Focal-amp	HSR-amp	HSR-amp	2.87399	2.28716	COLO320HSR	MYC	red	TRUE	FALSE	TRUE	Colon
BBI2-MYC.Con8_04_Overlay_XY	103_47	HSR-amp	Focal-amp	HSR-amp	HSR-amp	2.87399	2.28716	COLO320HSR	MYC	red	TRUE	FALSE	TRUE	Colon
BBI2-MYC.Con8_04_Overlay_XY	115_401	HSR-amp	Focal-amp	HSR-amp	HSR-amp	2.87399	2.28716	COLO320HSR	MYC	red	TRUE	FALSE	TRUE	Colon
BBI2-MYC.Con8_04_Overlay_XY	200_265	HSR-amp	Focal-amp	HSR-amp	HSR-amp	2.87399	2.28716	COLO320HSR	MYC	red	TRUE	FALSE	TRUE	Colon
BBI2-MYC.Con8_04_Overlay_XY	140_1784	HSR-amp	Focal-amp	HSR-amp	HSR-amp	2.87399	2.28716	COLO320HSR	MYC	red	TRUE	FALSE	TRUE	Colon
BBI2-MYC.Con8_04_Overlay_XY	162_1176	HSR-amp	Focal-amp	HSR-amp	HSR-amp	2.87399	2.28716	COLO320HSR	MYC	red	TRUE	FALSE	TRUE	Colon
BBI2-MYC.Con8_04_Overlay_XY	154_1463	HSR-amp	Focal-amp	HSR-amp	HSR-amp	2.87399	2.28716	COLO320HSR	MYC	red	TRUE	FALSE	TRUE	Colon
BBI2-MYC.Con8_04_Overlay_XY	229_1622	HSR-amp	Focal-amp	HSR-amp	HSR-amp	2.87399	2.28716	COLO320HSR	MYC	red	TRUE	FALSE	TRUE	Colon
BBI2-MYC.Con8_04_Overlay_XY	155_1013	HSR-amp	Focal-amp	HSR-amp	HSR-amp	2.87399	2.28716	COLO320HSR	MYC	red	TRUE	FALSE	TRUE	Colon
BBI2-MYC.Con8_04_Overlay_XY	165_1068	HSR-amp	Focal-amp	HSR-amp	HSR-amp	2.87399	2.28716	COLO320HSR	MYC	red	TRUE	FALSE	TRUE	Colon
BBI2-MYC.Con8_04_Overlay_XY	214_984	HSR-amp	Focal-amp	HSR-amp	HSR-amp	2.87399	2.28716	COLO320HSR	MYC	red	TRUE	FALSE	TRUE	Colon
BBI2-MYC.Con8_04_Overlay_XY	216_1373	EC-amp	Focal-amp	EC-amp	HSR-amp	2.87399	2.28716	COLO320HSR	MYC	red	TRUE	FALSE	TRUE	Colon
BBI2-MYC.Con8_04_Overlay_XY	248_1143	HSR-amp	Focal-amp	HSR-amp	HSR-amp	2.87399	2.28716	COLO320HSR	MYC	red	TRUE	FALSE	TRUE	Colon
BBI2-MYC.Con8_04_Overlay_XY	295_1340	HSR-amp	Focal-amp	HSR-amp	HSR-amp	2.87399	2.28716	COLO320HSR	MYC	red	TRUE	FALSE	TRUE	Colon
BBI2-MYC.Con8_04_Overlay_XY	267_632	HSR-amp	Focal-amp	HSR-amp	HSR-amp	2.87399	2.28716	COLO320HSR	MYC	red	TRUE	FALSE	TRUE	Colon
BBI2-MYC.Con8_04_Overlay_XY	297_155	HSR-amp	Focal-amp	HSR-amp	HSR-amp	2.87399	2.28716	COLO320HSR	MYC	red	TRUE	FALSE	TRUE	Colon
BBI2-MYC.Con8_04_Overlay_XY	356_1086	HSR-amp	Focal-amp	HSR-amp	HSR-amp	2.87399	2.28716	COLO320HSR	MYC	red	TRUE	FALSE	TRUE	Colon
BBI2-MYC.Con8_04_Overlay_XY	321_1873	HSR-amp	Focal-amp	HSR-amp	HSR-amp	2.87399	2.28716	COLO320HSR	MYC	red	TRUE	FALSE	TRUE	Colon
BBI2-MYC.Con8_04_Overlay_XY	330_459	HSR-amp	Focal-amp	HSR-amp	HSR-amp	2.87399	2.28716	COLO320HSR	MYC	red	TRUE	FALSE	TRUE	Colon
BBI2-MYC.Con8_04_Overlay_XY	347_651	HSR-amp	Focal-amp	HSR-amp	HSR-amp	2.87399	2.28716	COLO320HSR	MYC	red	TRUE	FALSE	TRUE	Colon
BBI2-MYC.Con8_04_Overlay_XY	359_151	HSR-amp	Focal-amp	HSR-amp	HSR-amp	2.87399	2.28716	COLO320HSR	MYC	red	TRUE	FALSE	TRUE	Colon
BBI2-MYC.Con8_04_Overlay_XY	364_720	HSR-amp	No_Prediction (Low_CENT_Brightness)	HSR-amp	HSR-amp	2.87399	2.28716	COLO320HSR	MYC	red	TRUE	FALSE	TRUE	Colon
BBI2-MYC.Con8_04_Overlay_XY	374_64	HSR-amp	Focal-amp	HSR-amp	HSR-amp	2.87399	2.28716	COLO320HSR	MYC	red	TRUE	FALSE	TRUE	Colon
BBI2-MYC.Con8_04_Overlay_XY	384_906	HSR-amp	Focal-amp	HSR-amp	HSR-amp	2.87399	2.28716	COLO320HSR	MYC	red	TRUE	FALSE	TRUE	Colon
BBI2-MYC.Con8_04_Overlay_XY	438_656	HSR-amp	Focal-amp	HSR-amp	HSR-amp	2.87399	2.28716	COLO320HSR	MYC	red	TRUE	FALSE	TRUE	Colon
BBI2-MYC.Con8_04_Overlay_XY	459_1716	HSR-amp	Focal-amp	HSR-amp	HSR-amp	2.87399	2.28716	COLO320HSR	MYC	red	TRUE	FALSE	TRUE	Colon
BBI2-MYC.Con8_04_Overlay_XY	471_1103	HSR-amp	Focal-amp	HSR-amp	HSR-amp	2.87399	2.28716	COLO320HSR	MYC	red	TRUE	FALSE	TRUE	Colon
BBI2-MYC.Con8_04_Overlay_XY	487_113	HSR-amp	Focal-amp	HSR-amp	HSR-amp	2.87399	2.28716	COLO320HSR	MYC	red	TRUE	FALSE	TRUE	Colon
BBI2-MYC.Con8_04_Overlay_XY	558_483	HSR-amp	Focal-amp	HSR-amp	HSR-amp	2.87399	2.28716	COLO320HSR	MYC	red	TRUE	FALSE	TRUE	Colon
BBI2-MYC.Con8_04_Overlay_XY	554_1731	HSR-amp	Focal-amp	HSR-amp	HSR-amp	2.87399	2.28716	COLO320HSR	MYC	red	TRUE	FALSE	TRUE	Colon
BBI2-MYC.Con8_04_Overlay_XY	609_1024	HSR-amp	Focal-amp	HSR-amp	HSR-amp	2.87399	2.28716	COLO320HSR	MYC	red	TRUE	FALSE	TRUE	Colon
BBI2-MYC.Con8_04_Overlay_XY	592_713	HSR-amp	Focal-amp	HSR-amp	HSR-amp	2.87399	2.28716	COLO320HSR	MYC	red	TRUE	FALSE	TRUE	Colon
BBI2-MYC.Con8_04_Overlay_XY	602_802	HSR-amp	Focal-amp	HSR-amp	HSR-amp	2.87399	2.28716	COLO320HSR	MYC	red	TRUE	FALSE	TRUE	Colon
BBI2-MYC.Con8_04_Overlay_XY	630_1392	HSR-amp	Focal-amp	HSR-amp	HSR-amp	2.87399	2.28716	COLO320HSR	MYC	red	TRUE	FALSE	TRUE	Colon
BBI2-MYC.Con8_04_Overlay_XY	618_1514	HSR-amp	Focal-amp	HSR-amp	HSR-amp	2.87399	2.28716	COLO320HSR	MYC	red	TRUE	FALSE	TRUE	Colon
BBI2-MYC.Con8_04_Overlay_XY	640_475	HSR-amp	Focal-amp	HSR-amp	HSR-amp	2.87399	2.28716	COLO320HSR	MYC	red	TRUE	FALSE	TRUE	Colon
BBI2-MYC.Con8_04_Overlay_XY	649_1744	HSR-amp	Focal-amp	HSR-amp	HSR-amp	2.87399	2.28716	COLO320HSR	MYC	red	TRUE	FALSE	TRUE	Colon
BBI2-MYC.Con8_04_Overlay_XY	666_1152	HSR-amp	Focal-amp	HSR-amp	HSR-amp	2.87399	2.28716	COLO320HSR	MYC	red	TRUE	FALSE	TRUE	Colon
BBI2-MYC.Con8_04_Overlay_XY	672_1321	HSR-amp	Focal-amp	HSR-amp	HSR-amp	2.87399	2.28716	COLO320HSR	MYC	red	TRUE	FALSE	TRUE	Colon
BBI2-MYC.Con8_04_Overlay_XY	669_707	HSR-amp	Focal-amp	HSR-amp	HSR-amp	2.87399	2.28716	COLO320HSR	MYC	red	TRUE	FALSE	TRUE	Colon
BBI2-MYC.Con8_04_Overlay_XY	703_628	HSR-amp	Focal-amp	HSR-amp	HSR-amp	2.87399	2.28716	COLO320HSR	MYC	red	TRUE	FALSE	TRUE	Colon
BBI2-MYC.Con8_04_Overlay_XY	691_819	HSR-amp	No_Prediction (Low_CENT_Brightness)	HSR-amp	HSR-amp	2.87399	2.28716	COLO320HSR	MYC	red	TRUE	FALSE	TRUE	Colon
BBI2-MYC.Con8_04_Overlay_XY	730_1499	HSR-amp	Focal-amp	HSR-amp	HSR-amp	2.87399	2.28716	COLO320HSR	MYC	red	TRUE	FALSE	TRUE	Colon
BBI2-MYC.Con8_04_Overlay_XY	737_1069	HSR-amp	Focal-amp	HSR-amp	HSR-amp	2.87399	2.28716	COLO320HSR	MYC	red	TRUE	FALSE	TRUE	Colon
BBI2-MYC.Con8_04_Overlay_XY	765_1152	HSR-amp	Focal-amp	HSR-amp	HSR-amp	2.87399	2.28716	COLO320HSR	MYC	red	TRUE	FALSE	TRUE	Colon
BBI2-MYC.Con8_04_Overlay_XY	757_1777	HSR-amp	No_Prediction (Low_CENT_Brightness)	HSR-amp	HSR-amp	2.87399	2.28716	COLO320HSR	MYC	red	TRUE	FALSE	TRUE	Colon
BBI2-MYC.Con8_04_Overlay_XY	766_220	HSR-amp	Focal-amp	HSR-amp	HSR-amp	2.87399	2.28716	COLO320HSR	MYC	red	TRUE	FALSE	TRUE	Colon
BBI2-MYC.Con8_04_Overlay_XY	776_302	HSR-amp	Focal-amp	HSR-amp	HSR-amp	2.87399	2.28716	COLO320HSR	MYC	red	TRUE	FALSE	TRUE	Colon
BBI2-MYC.Con8_04_Overlay_XY	792_960	HSR-amp	Focal-amp	HSR-amp	HSR-amp	2.87399	2.28716	COLO320HSR	MYC	red	TRUE	FALSE	TRUE	Colon
BBI2-MYC.Con8_04_Overlay_XY	815_750	HSR-amp	Focal-amp	HSR-amp	HSR-amp	2.87399	2.28716	COLO320HSR	MYC	red	TRUE	FALSE	TRUE	Colon
BBI2-MYC.Con8_04_Overlay_XY	807_1529	HSR-amp	Focal-amp	HSR-amp	HSR-amp	2.87399	2.28716	COLO320HSR	MYC	red	TRUE	FALSE	TRUE	Colon
BBI2-MYC.Con8_04_Overlay_XY	821_423	HSR-amp	Focal-amp	HSR-amp	HSR-amp	2.87399	2.28716	COLO320HSR	MYC	red	TRUE	FALSE	TRUE	Colon
BBI2-MYC.Con8_04_Overlay_XY	874_237	HSR-amp	Focal-amp	HSR-amp	HSR-amp	2.87399	2.28716	COLO320HSR	MYC	red	TRUE	FALSE	TRUE	Colon
BBI2-MYC.Con8_04_Overlay_XY	845_1136	HSR-amp	Focal-amp	HSR-amp	HSR-amp	2.87399	2.28716	COLO320HSR	MYC	red	TRUE	FALSE	TRUE	Colon
BBI2-MYC.Con8_04_Overlay_XY	835_1258	No-amp	No_Prediction (Low_CENT_Brightness)	No-amp	HSR-amp	2.87399	2.28716	COLO320HSR	MYC	red	TRUE	FALSE	TRUE	Colon
BBI2-MYC.Con8_04_Overlay_XY	880_932	HSR-amp	Focal-amp	HSR-amp	HSR-amp	2.87399	2.28716	COLO320HSR	MYC	red	TRUE	FALSE	TRUE	Colon
BBI2-MYC.Con8_04_Overlay_XY	874_681	HSR-amp	Focal-amp	HSR-amp	HSR-amp	2.87399	2.28716	COLO320HSR	MYC	red	TRUE	FALSE	TRUE	Colon
BBI2-MYC.Con8_04_Overlay_XY	881_1046	HSR-amp	No_Prediction (Low_CENT_Brightness)	HSR-amp	HSR-amp	2.87399	2.28716	COLO320HSR	MYC	red	TRUE	FALSE	TRUE	Colon
BBI2-MYC.Con8_04_Overlay_XY	921_1368	HSR-amp	Focal-amp	HSR-amp	HSR-amp	2.87399	2.28716	COLO320HSR	MYC	red	TRUE	FALSE	TRUE	Colon
BBI2-MYC.Con8_04_Overlay_XY	912_629	HSR-amp	Focal-amp	HSR-amp	HSR-amp	2.87399	2.28716	COLO320HSR	MYC	red	TRUE	FALSE	TRUE	Colon
BBI2-MYC.Con8_04_Overlay_XY	917_1131	HSR-amp	Focal-amp	HSR-amp	HSR-amp	2.87399	2.28716	COLO320HSR	MYC	red	TRUE	FALSE	TRUE	Colon
BBI2-MYC.Con8_04_Overlay_XY	956_973	HSR-amp	Focal-amp	HSR-amp	HSR-amp	2.87399	2.28716	COLO320HSR	MYC	red	TRUE	FALSE	TRUE	Colon
BBI2-MYC.Con8_04_Overlay_XY	949_177	HSR-amp	Focal-amp	HSR-amp	HSR-amp	2.87399	2.28716	COLO320HSR	MYC	red	TRUE	FALSE	TRUE	Colon
BBI2-MYC.Con8_04_Overlay_XY	1014_241	HSR-amp	Focal-amp	HSR-amp	HSR-amp	2.87399	2.28716	COLO320HSR	MYC	red	TRUE	FALSE	TRUE	Colon
BBI2-MYC.Con8_04_Overlay_XY	954_1050	HSR-amp	Focal-amp	HSR-amp	HSR-amp	2.87399	2.28716	COLO320HSR	MYC	red	TRUE	FALSE	TRUE	Colon
BBI2-MYC.Con8_04_Overlay_XY	960_714	HSR-amp	Focal-amp	HSR-amp	HSR-amp	2.87399	2.28716	COLO320HSR	MYC	red	TRUE	FALSE	TRUE	Colon
BBI2-MYC.Con8_04_Overlay_XY	977_514	HSR-amp	Focal-amp	HSR-amp	HSR-amp	2.87399	2.28716	COLO320HSR	MYC	red	TRUE	FALSE	TRUE	Colon
BBI2-MYC.Con8_04_Overlay_XY	992_1292	HSR-amp	No_Prediction (Low_CENT_Brightness)	HSR-amp	HSR-amp	2.87399	2.28716	COLO320HSR	MYC	red	TRUE	FALSE	TRUE	Colon
BBI2-MYC.Con8_04_Overlay_XY	1046_1544	HSR-amp	Focal-amp	HSR-amp	HSR-amp	2.87399	2.28716	COLO320HSR	MYC	red	TRUE	FALSE	TRUE	Colon
BBI2-MYC.Con8_04_Overlay_XY	1010_19	HSR-amp	Focal-amp	HSR-amp	HSR-amp	2.87399	2.28716	COLO320HSR	MYC	red	TRUE	FALSE	TRUE	Colon
BBI2-MYC.Con8_04_Overlay_XY	1103_1809	HSR-amp	Focal-amp	HSR-amp	HSR-amp	2.87399	2.28716	COLO320HSR	MYC	red	TRUE	FALSE	TRUE	Colon
BBI2-MYC.Con8_04_Overlay_XY	1012_1081	EC-amp	No_Prediction (Low_CENT_Brightness)	EC-amp	HSR-amp	2.87399	2.28716	COLO320HSR	MYC	red	TRUE	FALSE	TRUE	Colon
BBI2-MYC.Con8_04_Overlay_XY	1077_833	HSR-amp	Focal-amp	HSR-amp	HSR-amp	2.87399	2.28716	COLO320HSR	MYC	red	TRUE	FALSE	TRUE	Colon
BBI2-MYC.Con8_04_Overlay_XY	1052_1232	HSR-amp	Focal-amp	HSR-amp	HSR-amp	2.87399	2.28716	COLO320HSR	MYC	red	TRUE	FALSE	TRUE	Colon
BBI2-MYC.Con8_04_Overlay_XY	1075_450	HSR-amp	Focal-amp	HSR-amp	HSR-amp	2.87399	2.28716	COLO320HSR	MYC	red	TRUE	FALSE	TRUE	Colon
BBI2-MYC.Con8_04_Overlay_XY	1082_1351	HSR-amp	Focal-amp	HSR-amp	HSR-amp	2.87399	2.28716	COLO320HSR	MYC	red	TRUE	FALSE	TRUE	Colon
BBI2-MYC.Con8_04_Overlay_XY	1076_318	HSR-amp	Focal-amp	HSR-amp	HSR-amp	2.87399	2.28716	COLO320HSR	MYC	red	TRUE	FALSE	TRUE	Colon
BBI2-MYC.Con8_04_Overlay_XY	1080_914	HSR-amp	Focal-amp	HSR-amp	HSR-amp	2.87399	2.28716	COLO320HSR	MYC	red	TRUE	FALSE	TRUE	Colon
BBI2-MYC.Con8_04_Overlay_XY	1097_104	HSR-amp	Focal-amp	HSR-amp	HSR-amp	2.87399	2.28716	COLO320HSR	MYC	red	TRUE	FALSE	TRUE	Colon
BBI2-MYC.Con8_04_Overlay_XY	1082_1459	HSR-amp	Focal-amp	HSR-amp	HSR-amp	2.87399	2.28716	COLO320HSR	MYC	red	TRUE	FALSE	TRUE	Colon
BBI2-MYC.Con8_04_Overlay_XY	1127_598	HSR-amp	Focal-amp	HSR-amp	HSR-amp	2.87399	2.28716	COLO320HSR	MYC	red	TRUE	FALSE	TRUE	Colon
BBI2-MYC.Con8_04_Overlay_XY	1151_52	HSR-amp	Focal-amp	HSR-amp	HSR-amp	2.87399	2.28716	COLO320HSR	MYC	red	TRUE	FALSE	TRUE	Colon
BBI2-MYC.Con8_04_Overlay_XY	1157_1004	HSR-amp	Focal-amp	HSR-amp	HSR-amp	2.87399	2.28716	COLO320HSR	MYC	red	TRUE	FALSE	TRUE	Colon
BBI2-MYC.Con8_04_Overlay_XY	1199_1503	HSR-amp	Focal-amp	HSR-amp	HSR-amp	2.87399	2.28716	COLO320HSR	MYC	red	TRUE	FALSE	TRUE	Colon
BBI2-MYC.Con8_04_Overlay_XY	1188_323	HSR-amp	Focal-amp	HSR-amp	HSR-amp	2.87399	2.28716	COLO320HSR	MYC	red	TRUE	FALSE	TRUE	Colon
[truncated: 7,734 more rows]
