# Supplementary material for: Accurate prediction of ecDNA in interphase cancer cells using deep neural networks
Source: Commun Biol. 2026 Apr 11;9:805. doi: 10.1038/s42003-026-09982-4 (PMC13265960; doi:10.1038/s42003-026-09982-4)
Supplement: Supplementary file 5 — Supplementary Data 3 [file 42003_2026_9982_MOESM5_ESM.xlsx]

## Sheet: SD3. EC vs. HSR variance-mean
image_name	label	mean	variance
PC3 myc FISH-7	ec-amp	3.78891	22.0788
BBI7-EGFR2.Con7_21_Overlay_XY	HSR-amp	3.30802	10.4797
RPMI8226_non_ecDNA_IRF4_red 7	HSR-amp	0.989904	0.331357
BBI9-MYC.Con8_06_Overlay_XY	no-amp	2.48829	10.8314
HCC1569_non_ecDNA_BMP5_red 10	HSR-amp	0.379024	0.0674728
H716_ecDNA_MYC_red 10	ec-amp	7.52886	21.4988
BBI12-CDK6.Con7_10_Overlay_XY	ec-amp	11.6771	153.504
BBI11-MYC.Con8_12_Overlay_XY	ec-amp	1.80755	16.5576
BBI4-ERBB2.Con17_16_Overlay_XY	ec-amp	8.85099	49.4937
SF268_non_ecDNA_MMP8_red 6	HSR-amp	6.16659	208.816
BBI1-CHP212-MYCN.Con2_16_Overlay_XY	ec-amp	6.2837	69.8853
BBI13-MYC.Con8_25_Overlay_XY	HSR-amp	8.2117	29.4802
H522_non_ecDNA_TNF_red 10	HSR-amp	0.630364	0.983357
Colo320HSR_Myc_Red (9)	HSR-amp	3.69699	5.99294
BBI3-DLD1-MYC.Con8_23_Overlay_XY	no-amp	0.296519	0.538552
H716_ecDNA_FGFR2_green 1	ec-amp	10.6866	7.48197
H716_ecDNA_FGFR2_green 2	ec-amp	7.63761	34.7509
BBI5-FGFR2.Con10-30Mar22_14_Overlay_XY	HSR-amp	3.76847	7.69958
BBI3-DLD1-MYC.Con8_11_Overlay_XY	no-amp	0.821873	0.715549
BBI2-MYC.Con8_19_Overlay_XY	HSR-amp	5.90014	14.278
BBI11-MYC.Con8_22_Overlay_XY	ec-amp	0.689544	6.88552
SNU16_ecDNA_myc_16	ec-amp	7.81076	0.194456
HK359_non_ecDNA_ARID5B_red 1	HSR-amp	1.30544
BBI13-ERBB2.Con17_28_Overlay_XY	HSR-amp	5.53926	20.7034
COLO320DM_ G1_FFPE_MYCred 15	ec-amp	1.3619	11.7134
BBI8-MYC.Con8_15_Overlay_XY	no-amp	2.89222	18.0695
Colo320HSR_Myc_Red (1)	HSR-amp	5.8109	1.13621
BBI13-ERBB2.Con17_04_Overlay_XY	HSR-amp	3.54609	5.49636
GBM39DN_ecDNA_EGFR_green 6	ec-amp	20.1107	386.494
BBI12-MDMD2.Con12_18_Overlay_XY	ec-amp	17.2218	158.305
COLO320HSR_ G7_FFPE_MYCred 14	HSR-amp	4.89652	10.2929
BBI10-MDM2.Con12_18_Overlay_XY	HSR-amp	4.61522	10.6938
BBI4-ERBB2.Con17_01_Overlay_XY	ec-amp	13.9819	119.437
BBI13-MYC.Con8_01_Overlay_XY	HSR-amp	6.82426	16.7851
BBI13-MYC.Con8_28_Overlay_XY	HSR-amp	5.87964	17.2424
HOP62_non_ecDNA_ERCC2_red 6	HSR-amp	0.185055	0.105287
H716_ecDNA_MYC_red 1	ec-amp	11.3281	48.9607
H716_ecDNA_FGFR2_green 4	ec-amp	9.23953	21.5613
BBI4-MYC.Con8-30Mar22_11_Overlay_XY	ec-amp	19.2666	189.621
GBM39DN_ecDNA_EGFR_green 7	ec-amp	3.11909	5.52702
BBI13-MYC.Con8_16_Overlay_XY	HSR-amp	3.29042	9.72134
GSC11_non_ecDNA_EGFR_red 7	HSR-amp	0.451896	0.0584421
HK359_non_ecDNA_ARID5B_red 2	HSR-amp	0.547157	0.0514518
BBI1-CHP212-MYCN.Con2_15_Overlay_XY	ec-amp	23.1485	299.456
BBI13-ERBB2.Con17_23_Overlay_XY	HSR-amp	3.89361	12.2386
HOP62_non_ecDNA_ERCC2_red 7	HSR-amp	0.730816	0.23811
OVCAR5_non_ecDNA_BRF2_red 4	HSR-amp	0.15812	0.0316428
RPMI8226_non_ecDNA_IRF4_red 3	HSR-amp	2.2255	3.53368
EKVX_non_ecDNA_RORC_red 1(1)	HSR-amp	1.01358	0.492842
BBI13-ERBB2.Con17_11_Overlay_XY	HSR-amp	2.27617	4.43708
BBI5-FGFR2.Con10-30Mar22_04_Overlay_XY	HSR-amp	3.29789	9.95023
BBI12-CDK6.Con7_16_Overlay_XY	ec-amp	9.4377	65.7841
H522_non_ecDNA_TNF_red 7	HSR-amp	0.456987	0.444676
OVCAR3_non_ecDNA_PAF1_red 4	HSR-amp	2.43146	13.9916
BBI13-MYC.Con8_26_Overlay_XY	HSR-amp	6.53511	19.329
BBI3-DLD1-MYC.Con8_20_Overlay_XY	no-amp	0.317222	0.135699
BBI12-MDMD2.Con12_23_Overlay_XY	ec-amp	16.9262	145.637
HCC1569_non_ecDNA_BMP5_red 3	HSR-amp	0.674933	0.354183
HK359_non_ecDNA_ARID5B_red 10	HSR-amp	0.585145	0.171203
Colo320HSR_Myc_Red (3)	HSR-amp	3.81754	3.12469
BBI10-MDM2.Con12_16_Overlay_XY	HSR-amp	5.80858	16.7288
COLO320DM_ G1_FFPE_MYCred 17	ec-amp	13.8308	181.059
HCC1569_non_ecDNA_BMP5_red 7	HSR-amp	0.427661	0.354936
BBI8-MYC.Con8_02_Overlay_XY	no-amp	8.81393	41.3431
BBI1-CHP212-MYCN.Con2_17_Overlay_XY	ec-amp	7.04371	97.8532
BBI11-MYC.Con8_07_Overlay_XY	ec-amp	0.754094	6.57961
BBI9-MYC.Con8_19_Overlay_XY	no-amp	0.411146	0.51083
BBI13-ERBB2.Con17_07_Overlay_XY	HSR-amp	5.00243	15.6775
BBI9-MYC.Con8_01_Overlay_XY	no-amp	1.40628	5.64281
H716_ecDNA_FGFR2_green 3	ec-amp	14.0447	90.425
BBI12-CDK6.Con7_11_Overlay_XY	ec-amp	8.35309	60.9028
COLO320HSR_ G7_FFPE_MYCred 13	HSR-amp	5.52665	14.1814
BBI12-CDK6.Con7_09_Overlay_XY	ec-amp	7.60893	78.7294
BBI9-MYC.Con8_18_Overlay_XY	no-amp	1.34081	4.4305
HOP62_non_ecDNA_ERCC2_red 3	HSR-amp	0.131387	0.0345252
BBI6-FGFR2.Con10_19_Overlay_XY	ec-amp	21.9316	583.487
SF268_non_ecDNA_MMP8_red 5	HSR-amp	1.66636	3.37651
H522_non_ecDNA_TNF_red 9	HSR-amp	0.285071	0.0503729
PC3 myc FISH-6	ec-amp	10.541	23.7674
COLO320HSR_ G7_FFPE_MYCred 11	HSR-amp	2.59934	12.2052
HK359 egfr FISH-10	ec-amp	7.72949	59.1357
BBI7-EGFR2.Con7_20_Overlay_XY	HSR-amp	3.96495	14.8145
BBI8-MYC.Con8_08_Overlay_XY	no-amp	5.02441	47.2051
PC3 myc FISH-8	ec-amp	2.73744	14.1508
SF268_non_ecDNA_MMP8_red 1	HSR-amp	4.30076	82.1733
BBI12-CDK6.Con7_21_Overlay_XY	ec-amp	11.2001	93.3618
H322_non_ecDNA_SBDS_red 7	HSR-amp	1.68266	14.7361
BBI5-FGFR2.Con10-30Mar22_18_Overlay_XY	HSR-amp	3.82901	7.69337
BBI13-ERBB2.Con17_25_Overlay_XY	HSR-amp	3.98969	24.5426
BBI4-MYC.Con8-30Mar22_23_Overlay_XY	ec-amp	12.205	136.692
BBI12-MDMD2.Con12_01_Overlay_XY	ec-amp	12.9198	97.3748
BBI4-MYC.Con8-30Mar22_18_Overlay_XY	ec-amp	9.25438	108.155
BBI6-FGFR2.Con10_05_Overlay_XY	ec-amp	12.3456	330.674
BBI11-MYC.Con8_18_Overlay_XY	ec-amp	18.0826	266.895
COLO320HSR_ G7_FFPE_MYCred 9	HSR-amp	4.77057	13.891
COLO320HSR_ G7_FFPE_MYCred 21	HSR-amp	4.8493	14.2435
BBI2-MYC.Con8_01_Overlay_XY	HSR-amp	2.60367	14.7107
BBI3-DLD1-MYC.Con8_06_Overlay_XY	no-amp	0.222068	0.0887323
BBI1-CHP212-MYCN.Con2_20_Overlay_XY	ec-amp	6.43607	57.0925
GSC11_non_ecDNA_EGFR_red 1	HSR-amp	1.03267	1.08169
COLO320HSR_ G7_FFPE_MYCred 18	HSR-amp	1.91873	10.4738
H716_ecDNA_MYC_red 3	ec-amp	8.85248	17.8383
BBI10-MDM2.Con12_10_Overlay_XY	HSR-amp	5.01981	16.1074
BBI12-CDK6.Con7_02_Overlay_XY	ec-amp	2.24015	21.8833
BBI4-ERBB2.Con17_15_Overlay_XY	ec-amp	8.71938	67.8448
BBI2-MYC.Con8_08_Overlay_XY	HSR-amp	2.10263	6.47123
COLO320HSR_ G7_FFPE_MYCred 16	HSR-amp	2.50884	14.0096
BBI10-CDK4.Con12_07_Overlay_XY	HSR-amp	5.12961	15.7645
BBI4-MYC.Con8-30Mar22_16_Overlay_XY	ec-amp	21.4279	229.725
BBI13-ERBB2.Con17_20_Overlay_XY	HSR-amp	5.40023	12.1382
BBI3-DLD1-MYC.Con8_03_Overlay_XY	no-amp	0.835141	0.707832
DU145_non_ecDNA_NFKBIA_red 2	HSR-amp	0.533654	0.797738
BBI12-MDMD2.Con12_05_Overlay_XY	ec-amp	10.2446	68.6199
HOP62_non_ecDNA_ERCC2_red 2	HSR-amp	0.0558014	0.0108335
Colo320HSR_Myc_Red (4)	HSR-amp	2.55611	2.65461
BBI12-CDK6.Con7_23_Overlay_XY	ec-amp	3.43127	28.7329
BBI4-ERBB2.Con17_17_Overlay_XY	ec-amp	8.22348	121.883
BBI2-MYC.Con8_18_Overlay_XY	HSR-amp	2.11551	8.01013
BBI8-MYC.Con8_19_Overlay_XY	no-amp	3.66113	20.4264
GBM39DN_ecDNA_EGFR_green 9	ec-amp	20.976	173.99
BBI2-MYC.Con8_23_Overlay_XY	HSR-amp	1.5868	7.17284
BBI10-CDK4.Con12_22_Overlay_XY	HSR-amp	4.66959	12.3115
COLO320HSR_ G7_FFPE_MYCred 20	HSR-amp	5.20238	16.8342
BBI4-MYC.Con8-30Mar22_17_Overlay_XY	ec-amp	11.3869	100.318
EKVX_non_ecDNA_RORC_red 8	HSR-amp	0.267883	0.0905453
GBM39ec egfr FISH-8	ec-amp	10.0629	17.7338
BBI2-MYC.Con8_09_Overlay_XY	HSR-amp	5.66612	12.6085
BBI9-MYC.Con8_03_Overlay_XY	no-amp	1.23736	5.6764
EKVX_non_ecDNA_RORC_red 10	HSR-amp	0.246885	0.0490861
BBI7-EGFR2.Con7_08_Overlay_XY	HSR-amp	3.24758	9.81505
BBI6-FGFR2.Con10_20_Overlay_XY	ec-amp	15.5629	315.148
BBI5-FGFR2.Con10-30Mar22_17_Overlay_XY	HSR-amp	3.47823	9.66157
BBI1-CHP212-MYCN.Con2_09_Overlay_XY	ec-amp	6.77874	73.7664
BBI6-MYC.Con8_06_Overlay_XY	ec-amp	16.1327	372.714
BBI12-CDK6.Con7_18_Overlay_XY	ec-amp	1.81086	15.4726
HCC1569_non_ecDNA_BMP5_red 1	HSR-amp	0.655537	0.110737
COLO320HSR_ G7_FFPE_MYCred 1	HSR-amp	4.62926	9.38173
BBI8-MYC.Con8_12_Overlay_XY	no-amp	4.4474	29.7044
HK359 egfr FISH-6	ec-amp	5.41424	56.0739
COLO320HSR MYC green 1	HSR-amp	1.53855	1.70508
RPMI8226_non_ecDNA_IRF4_red 2	HSR-amp	2.85626	13.0372
HK359_non_ecDNA_ARID5B_red 3	HSR-amp	0.924847	1.15022
BBI10-MDM2.Con12_12_Overlay_XY	HSR-amp	6.21933	24.1546
HOP62_non_ecDNA_ERCC2_red 1	HSR-amp	1.99134
H716_ecDNA_MYC_red 4	ec-amp	8.61966	21.0807
EKVX_non_ecDNA_RORC_red 4	HSR-amp	0.555913	0.148507
BBI6-MYC.Con8_05_Overlay_XY	ec-amp	6.69921	88.7783
H522_non_ecDNA_TNF_red 3	HSR-amp	0.293422	0.0864447
COLO320DM_ G1_FFPE_MYCred 5	ec-amp	20.236	293.939
H716_ecDNA_FGFR2_green 9	ec-amp	10.8062	37.3064
BBI4-ERBB2.Con17_26_Overlay_XY	ec-amp	5.3027	43.7066
BBI12-CDK6.Con7_22_Overlay_XY	ec-amp	18.8799	254.123
HK359_non_ecDNA_ARID5B_red 4	HSR-amp	0.994922	0.343108
BBI13-MYC.Con8_11_Overlay_XY	HSR-amp	3.07655	7.07113
BBI2-MYC.Con8_13_Overlay_XY	HSR-amp	2.04659	7.7441
BBI3-DLD1-MYC.Con8_04_Overlay_XY	no-amp	0.731025	0.476206
BBI2-MYC.Con8_15_Overlay_XY	HSR-amp	5.71061	21.6798
BBI10-CDK4.Con12_05_Overlay_XY	HSR-amp	4.0332	9.20849
BBI8-MYC.Con8_06_Overlay_XY	no-amp	5.58732	33.2018
BBI6-MYC.Con8_09_Overlay_XY	ec-amp	7.2107	123.531
RPMI8226_non_ecDNA_IRF4_red 4	HSR-amp	1.22846	0.660409
SNU16_ecDNA_myc_9	ec-amp	5.69923	25.3316
GBM39HSR egfr FISH-4	HSR-amp	8.72539	3.69236
SN12C_non_ecDNA_TNFRSF13B_red 4	HSR-amp	0.158185	0.0559141
BBI9-MYC.Con8_22_Overlay_XY	no-amp	2.23212	15.4112
BBI4-ERBB2.Con17_14_Overlay_XY	ec-amp	6.27951	70.2928
BBI12-CDK6.Con7_03_Overlay_XY	ec-amp	10.2421	95.4141
Series008	ec-amp	2.45963	12.6678
BBI12-MDMD2.Con12_11_Overlay_XY	ec-amp	13.9269	131.37
OVCAR3_non_ecDNA_PAF1_red 3	HSR-amp	0.517624	0.507527
COLO320DM_ G1_FFPE_MYCred 6	ec-amp	19.2049	180.54
HCC1569_non_ecDNA_BMP5_red 4	HSR-amp	0.475682	0.046613
H522_non_ecDNA_TNF_red 8	HSR-amp	0.13415	0.0233859
BBI9-MYC.Con8_17_Overlay_XY	no-amp	0.63693	1.35815
BBI5-FGFR2.Con10-30Mar22_21_Overlay_XY	HSR-amp	2.50663	7.31092
BBI13-ERBB2.Con17_14_Overlay_XY	HSR-amp	4.82794	27.7882
BBI3-DLD1-MYC.Con8_15_Overlay_XY	no-amp	0.268336	0.138525
DU145_non_ecDNA_NFKBIA_red 6	HSR-amp	1.80887	15.2189
Series003	ec-amp	3.70619	16.5756
SF268_non_ecDNA_MMP8_red 2	HSR-amp	3.67895	10.3464
BBI1-CHP212-MYCN.Con2_10_Overlay_XY	ec-amp	3.37787	30.4738
BBI13-MYC.Con8_04_Overlay_XY	HSR-amp	2.18385	4.75235
BBI1-MYCN.Con8_03_Overlay_XY	ec-amp	10.8907	64.7338
BBI4-MYC.Con8-30Mar22_21_Overlay_XY	ec-amp	20.4893	221.885
BBI2-MYC.Con8_10_Overlay_XY	HSR-amp	6.68883	9.9253
SNU16_ecDNA_myc_8	ec-amp	4.28924	5.26584
H522_non_ecDNA_TNF_red 2	HSR-amp	0.177752	0.0270244
H716_ecDNA_MYC_red 8	ec-amp	13.4144	22.5484
BBI13-MYC.Con8_12_Overlay_XY	HSR-amp	5.34108	19.8274
BBI6-MYC.Con8_13_Overlay_XY	ec-amp	12.7283	257.77
BBI10-CDK4.Con12_02_Overlay_XY	HSR-amp	3.37822	7.85172
H716_ecDNA_MYC_red 5	ec-amp	12.3083	89.702
SW620_non_ecDNA_IGFBP1_red 5	HSR-amp	1.44138	0.368732
COLO320HSR_ G7_FFPE_MYCred 12	HSR-amp	5.4633	28.5732
BBI7-EGFR2.Con7_12_Overlay_XY	HSR-amp	2.67709	6.13922
BBI10-MDM2.Con12_22_Overlay_XY	HSR-amp	4.84907	15.7821
BBI5-FGFR2.Con10-30Mar22_19_Overlay_XY	HSR-amp	3.3522	11.3273
BBI4-ERBB2.Con17_06_Overlay_XY	ec-amp	13.7015	198.042
BBI10-MDM2.Con12_21_Overlay_XY	HSR-amp	4.75545	15.6394
BBI1-CHP212-MYCN.Con2_22_Overlay_XY	ec-amp	17.2718	184.734
HOP62_non_ecDNA_ERCC2_red 5	HSR-amp	8.34242	139.192
BBI10-MDM2.Con12_13_Overlay_XY	HSR-amp	5.2787	17.097
Series009	ec-amp	3.22322	16.7137
BBI6-MYC.Con8_18_Overlay_XY	ec-amp	14.1951	280.456
BBI10-CDK4.Con12_03_Overlay_XY	HSR-amp	3.63357	6.79953
BBI1-CHP212-MYCN.Con2_04_Overlay_XY	ec-amp	6.1699	85.8887
BBI1-CHP212-MYCN.Con2_14_Overlay_XY	ec-amp	6.22771	68.4489
BBI3-DLD1-MYC.Con8_13_Overlay_XY	no-amp	0.796903	1.0704
BBI13-MYC.Con8_10_Overlay_XY	HSR-amp	3.76772	9.89523
SW620_non_ecDNA_IGFBP1_red 9	HSR-amp	0.940131	1.22683
BBI6-MYC.Con8_03_Overlay_XY	ec-amp	18.6231	422.651
SNU16_ecDNA_myc_13	ec-amp	6.05659	12.4842
BBI12-CDK6.Con7_27_Overlay_XY	ec-amp	6.27238	46.2283
BBI6-FGFR2.Con10_11_Overlay_XY	ec-amp	19.0091	249.065
BBI4-ERBB2.Con17_25_Overlay_XY	ec-amp	7.82286	80.0559
Series006	ec-amp	4.19269	26.3984
BBI13-MYC.Con8_17_Overlay_XY	HSR-amp	7.94724	17.0173
Series001	ec-amp	2.30125	10.9682
SNU16_ecDNA_myc_12	ec-amp	6.65692	3.34147
BBI12-MDMD2.Con12_19_Overlay_XY	ec-amp	10.886	33.5497
BBI12-CDK6.Con7_07_Overlay_XY	ec-amp	14.3561	183.707
BBI13-MYC.Con8_15_Overlay_XY	HSR-amp	9.12817	32.2559
BBI5-FGFR2.Con10-30Mar22_01_Overlay_XY	HSR-amp	4.71175	22.4627
BBI4-MYC.Con8-30Mar22_01_Overlay_XY	ec-amp	10.9081	107.796
BBI10-MDM2.Con12_11_Overlay_XY	HSR-amp	6.58044	14.4603
BBI13-ERBB2.Con17_17_Overlay_XY	HSR-amp	4.52958	17.3719
BBI13-MYC.Con8_13_Overlay_XY	HSR-amp	6.23089	21.7734
BBI6-FGFR2.Con10_21_Overlay_XY	ec-amp	8.82509	192.501
COLO320DM_ G1_FFPE_MYCred 7	ec-amp	15.1968	150.987
COLO320DM_ G1_FFPE_MYCred 9	ec-amp	20.3644	323.5
BBI8-MYC.Con8_05_Overlay_XY	no-amp	1.87981	9.26818
BBI9-MYC.Con8_14_Overlay_XY	no-amp	4.98247	23.6418
COLO320DM_ G1_FFPE_MYCred 19	ec-amp	12.6477	122.739
COLO320HSR MYC green 7	HSR-amp	3.5755	4.31177
BBI4-ERBB2.Con17_22_Overlay_XY	ec-amp	7.22252	50.1834
H716_ecDNA_FGFR2_green 5	ec-amp	7.94316	23.6502
BBI1-CHP212-MYCN.Con2_01_Overlay_XY	ec-amp	7.42814	80.388
HK359 egfr FISH-1	ec-amp	9.74929	20.3975
DU145_non_ecDNA_NFKBIA_red 8	HSR-amp	0.126592	0.0360156
GSC11_non_ecDNA_EGFR_red 2	HSR-amp	0.523641	0.151477
SW620_non_ecDNA_IGFBP1_red 4	HSR-amp	0.743225	0.854098
HCC1569_non_ecDNA_BMP5_red 6	HSR-amp	0.845618	0.281567
COLO320DM_ G1_FFPE_MYCred 2	ec-amp	17.5975	156.669
SN12C_non_ecDNA_TNFRSF13B_red 10	HSR-amp	0.257016	0.216133
BBI6-MYC.Con8_16_Overlay_XY	ec-amp	13.5678	215.555
BBI9-MYC.Con8_23_Overlay_XY	no-amp	1.5246	6.1788
BBI5-FGFR2.Con10-30Mar22_10_Overlay_XY	HSR-amp	3.65065	12.8526
BBI11-MYC.Con8_05_Overlay_XY	ec-amp	0.440571	3.22563
BBI10-MDM2.Con12_15_Overlay_XY	HSR-amp	4.55655	12.358
BBI13-MYC.Con8_19_Overlay_XY	HSR-amp	5.77526	16.4689
SF268_non_ecDNA_MMP8_red 7	HSR-amp	3.33691	33.1062
H522_non_ecDNA_TNF_red 1	HSR-amp	1.27206	3.94543
BBI13-MYC.Con8_06_Overlay_XY	HSR-amp	5.45583	12.3217
GSC11_non_ecDNA_EGFR_red 4	HSR-amp	0.617478	0.0268414
H522_non_ecDNA_TNF_red 6	HSR-amp	0.582383	0.835762
SF268_non_ecDNA_MMP8_red 4	HSR-amp	0.664724	0.996916
BBI11-MYC.Con8_17_Overlay_XY	ec-amp	0.187716	1.23066
BBI11-MYC.Con8_08_Overlay_XY	ec-amp	14.4424	141.897
COLO320HSR_ G7_FFPE_MYCred 19	HSR-amp	2.32909	9.6833
BBI10-CDK4.Con12_11_Overlay_XY	HSR-amp	4.15563	13.792
BBI2-MYC.Con8_07_Overlay_XY	HSR-amp	5.57293	22.6884
RPMI8226_non_ecDNA_IRF4_red 10	HSR-amp	2.37967	13.4324
BBI13-ERBB2.Con17_16_Overlay_XY	HSR-amp	2.27512	3.8602
GBM39ec egfr FISH-5	ec-amp	5.3449	29.6168
H716_ecDNA_FGFR2_green 7	ec-amp	8.58487	21.2393
COLO320HSR_ G7_FFPE_MYCred 4	HSR-amp	2.35613	10.0883
BBI8-MYC.Con8_01_Overlay_XY	no-amp	0.421365	0.264453
BBI13-ERBB2.Con17_03_Overlay_XY	HSR-amp	3.97124	7.94431
BBI2-MYC.Con8_14_Overlay_XY	HSR-amp	2.34851	11.4263
H716_ecDNA_MYC_red 9	ec-amp	8.81458	75.0661
H322_non_ecDNA_SBDS_red 9	HSR-amp	1.95602	8.57698
HK359_non_ecDNA_ARID5B_red 8	HSR-amp	1.50042
H322_non_ecDNA_SBDS_red 4	HSR-amp	0.609104	0.85465
BBI4-ERBB2.Con17_08_Overlay_XY	ec-amp	12.7132	98.0099
BBI5-FGFR2.Con10-30Mar22_16_Overlay_XY	HSR-amp	3.73594	9.66092
BBI10-CDK4.Con12_18_Overlay_XY	HSR-amp	5.0014	14.9757
HK359 egfr FISH-2	ec-amp	6.80675	58.3848
SW620_non_ecDNA_IGFBP1_red 3	HSR-amp	2.73654	26.9284
BBI7-EGFR2.Con7_09_Overlay_XY	HSR-amp	2.92837	13.2941
BBI9-MYC.Con8_09_Overlay_XY	no-amp	0.16296	0.179008
DU145_non_ecDNA_NFKBIA_red 4	HSR-amp	3.63149	26.7025
BBI6-FGFR2.Con10_08_Overlay_XY	ec-amp	14.3561	298.122
BBI2-MYC.Con8_11_Overlay_XY	HSR-amp	2.03062	8.16981
GBM39ec egfr FISH-1	ec-amp	10.3299	15.938
BBI9-MYC.Con8_08_Overlay_XY	no-amp	0.793227	1.16698
BBI4-ERBB2.Con17_20_Overlay_XY	ec-amp	4.41458	56.5816
BBI4-MYC.Con8-30Mar22_12_Overlay_XY	ec-amp	14.7592	114.6
BBI12-CDK6.Con7_14_Overlay_XY	ec-amp	5.58423	57.8164
BBI9-MYC.Con8_13_Overlay_XY	no-amp	5.33638	35.0509
SN12C_non_ecDNA_TNFRSF13B_red 5	HSR-amp	0.0940723	0.0157469
H322_non_ecDNA_SBDS_red 10	HSR-amp	0.664302	0.494995
BBI6-MYC.Con8_19_Overlay_XY	ec-amp	7.15167	158.16
BBI7-EGFR2.Con7_24_Overlay_XY	HSR-amp	2.96027	8.3945
BBI7-EGFR2.Con7_18_Overlay_XY	HSR-amp	2.73457	6.11559
BBI12-MDMD2.Con12_13_Overlay_XY	ec-amp	13.1674	120.151
DU145_non_ecDNA_NFKBIA_red 7	HSR-amp	0.892593	9.60396
GSC11_non_ecDNA_EGFR_red 10	HSR-amp	0.344121	0.109698
SN12C_non_ecDNA_TNFRSF13B_red 3	HSR-amp	0.335151	0.275449
SN12C_non_ecDNA_TNFRSF13B_red 7	HSR-amp	0.163209	0.0685876
BBI4-ERBB2.Con17-02_Overlay_XY	ec-amp	8.21518	99.1226
BBI5-FGFR2.Con10-30Mar22_06_Overlay_XY	HSR-amp	3.96605	11.5428
BBI12-MDMD2.Con12_17_Overlay_XY	ec-amp	8.81033	55.6404
BBI12-CDK6.Con7_08_Overlay_XY	ec-amp	8.40721	42.2481
BBI12-MDMD2.Con12_21_Overlay_XY	ec-amp	16.6863	165.73
COLO320HSR_ G7_FFPE_MYCred 10	HSR-amp	2.5778	13.8113
HK359 egfr FISH-4	ec-amp	10.1144	10.3211
Colo320HSR_Myc_Red (6)	HSR-amp	2.81565	3.88337
BBI7-FGFR2.Con2_01_Overlay_XY	HSR-amp	3.50029	9.7311
BBI13-ERBB2.Con17_26_Overlay_XY	HSR-amp	4.59335	18.3338
HK359_non_ecDNA_ARID5B_red 9	HSR-amp	0.823267	0.600015
GSC11_non_ecDNA_EGFR_red 5	HSR-amp	0.401818	0.215254
Series004	ec-amp	2.65493	6.83239
BBI5-FGFR2.Con10-30Mar22_11_Overlay_XY	HSR-amp	4.61137	18.5978
BBI13-MYC.Con8_05_Overlay_XY	HSR-amp	4.90656	12.31
BBI12-MDMD2.Con12_15_Overlay_XY	ec-amp	10.1759	78.7763
BBI7-EGFR2.Con7_04_Overlay_XY	HSR-amp	3.35691	16.0866
COLO320HSR MYC green 8	HSR-amp	3.29853	1.80077
BBI5-FGFR2.Con10-30Mar22_22_Overlay_XY	HSR-amp	3.43077	10.9186
SW620_non_ecDNA_IGFBP1_red 6	HSR-amp	6.3807	243.43
BBI3-DLD1-MYC.Con8_17_Overlay_XY	no-amp	0.712801	0.989243
BBI13-MYC.Con8_02_Overlay_XY	HSR-amp	5.38522	16.8794
BBI11-MYC.Con8_10_Overlay_XY	ec-amp	1.01706	5.77583
HCC1569_non_ecDNA_BMP5_red 9	HSR-amp	0.677075	0.325817
GBM39HSR egfr FISH-2	HSR-amp	7.54351	2.63157
BBI7-EGFR2.Con7_23_Overlay_XY	HSR-amp	2.95454	8.42208
PC3 myc FISH-4	ec-amp	7.37646	32.3244
HK359 egfr FISH-8	ec-amp	10.1653	19.9475
BBI2-MYC.Con8_22_Overlay_XY	HSR-amp	5.49673	19.7718
SF268_non_ecDNA_MMP8_red 3	HSR-amp	10.5999	421.384
SW620_non_ecDNA_IGFBP1_red 8	HSR-amp	1.13535	3.1057
COLO320HSR_ G7_FFPE_MYCred 2	HSR-amp	2.58597	13.4461
BBI10-CDK4.Con12_15_Overlay_XY	HSR-amp	3.87633	10.0086
GSC11_non_ecDNA_EGFR_red 9	HSR-amp	1.68326	12.2103
BBI5-FGFR2.Con10-30Mar22_08_Overlay_XY	HSR-amp	4.16779	14.0862
BBI6-FGFR2.Con10_23_Overlay_XY	ec-amp	18.5023	315.157
BBI12-MDMD2.Con12_16_Overlay_XY	ec-amp	13.8737	110.934
EKVX_non_ecDNA_RORC_red 3	HSR-amp	1.27051	1.04424
BBI10-CDK4.Con12_09_Overlay_XY	HSR-amp	4.36652	26.7972
HK359_non_ecDNA_ARID5B_red 6	HSR-amp	0.502816	0.127292
RPMI8226_non_ecDNA_IRF4_red 1	HSR-amp	4.26097	60.1755
BBI6-MYC.Con8_10_Overlay_XY	ec-amp	10.1891	171.95
BBI4-ERBB2.Con17_04_Overlay_XY	ec-amp	7.97471	63.2543
BBI1-CHP212-MYCN.Con2_06_Overlay_XY	ec-amp	5.88996	75.5764
BBI12-MDMD2.Con12_12_Overlay_XY	ec-amp	9.16189	59.5428
BBI1-CHP212-MYCN.Con2_12_Overlay_XY	ec-amp	15.6768	185.411
BBI10-MDM2.Con12_09_Overlay_XY	HSR-amp	6.18262	16.9839
BBI10-CDK4.Con12_01_Overlay_XY	HSR-amp	3.75086	8.63552
BBI6-FGFR2.Con10_02_Overlay_XY	ec-amp	12.3506	265.551
BBI6-FGFR2.Con10_22_Overlay_XY	ec-amp	16.3862	464.111
BBI3-DLD1-MYC.Con8_22_Overlay_XY	no-amp	0.903141	2.29889
SF268_non_ecDNA_MMP8_red 8	HSR-amp	14.1966	503.795
BBI9-MYC.Con8_02_Overlay_XY	no-amp	0.674948	1.28772
BBI11-MYC.Con8_23_Overlay_XY	ec-amp	16.0298	135.086
SN12C_non_ecDNA_TNFRSF13B_red 8	HSR-amp	0.0450956	0.00541994
BBI11-MYC.Con8_20_Overlay_XY	ec-amp	0.820664	7.17504
BBI9-MYC.Con8_10_Overlay_XY	no-amp	0.795911	5.66075
COLO320HSR_ G7_FFPE_MYCred 15	HSR-amp	5.54934	21.1465
HOP62_non_ecDNA_ERCC2_red 8(1)	HSR-amp	0.0722732	0.0118436
EKVX_non_ecDNA_RORC_red 9	HSR-amp	0.56414	0.182634
BBI3-DLD1-MYC.Con8_19_Overlay_XY	no-amp	0.49279	0.246493
BBI12-MDMD2.Con12_08_Overlay_XY	ec-amp	15.7971	78.0913
HCC1569_non_ecDNA_BMP5_red 5	HSR-amp	0.207616	0.0498848
COLO320HSR_ G7_FFPE_MYCred 17	HSR-amp	7.11426	18.8205
BBI6-MYC.Con8_14_Overlay_XY	ec-amp	14.8662	233.459
BBI7-EGFR2.Con7_22_Overlay_XY	HSR-amp	3.71159	16.7166
GBM39DN_ecDNA_EGFR_green 5	ec-amp	7.39007	77.4954
Series005	ec-amp	3.65393	13.9102
BBI8-MYC.Con8_18_Overlay_XY	no-amp	3.27968	19.9632
BBI6-MYC.Con8_07_Overlay_XY	ec-amp	7.74654	127.942
BBI11-MYC.Con8_14_Overlay_XY	ec-amp	19.7817	203.003
BBI13-MYC.Con8_08_Overlay_XY	HSR-amp	3.32728	8.22961
BBI3-DLD1-MYC.Con8_16_Overlay_XY	no-amp	0.857622	0.875468
BBI6-FGFR2.Con10_09_Overlay_XY	ec-amp	1.23716	18.7573
RPMI8226_non_ecDNA_IRF4_red 8	HSR-amp	1.94983	3.00546
BBI12-MDMD2.Con12_03_Overlay_XY	ec-amp	13.8256	124.312
BBI2-MYC.Con8_21_Overlay_XY	HSR-amp	1.90934	8.31371
BBI8-MYC.Con8_10_Overlay_XY	no-amp	1.93636	10.3545
BBI7-EGFR2.Con7_17_Overlay_XY	HSR-amp	3.68782	14.5889
BBI13-ERBB2.Con17_01_Overlay_XY	HSR-amp	3.20975	8.39587
BBI6-FGFR2.Con10_13_Overlay_XY	ec-amp	17.6802	374.862
BBI11-MYC.Con8_21_Overlay_XY	ec-amp	20.1946	181.745
BBI13-ERBB2.Con17_09_Overlay_XY	HSR-amp	7.11707	43.6029
BBI4-ERBB2.Con17_27_Overlay_XY	ec-amp	4.39031	54.0088
BBI12-CDK6.Con7_17_Overlay_XY	ec-amp	12.2908	130.982
BBI6-MYC.Con8_20_Overlay_XY	ec-amp	8.70479	161.862
GBM39HSR egfr FISH-1	HSR-amp	9.03407	4.90694
BBI12-CDK6.Con7_15_Overlay_XY	ec-amp	3.26121	26.3881
BBI1-CHP212-MYCN.Con2_07_Overlay_XY	ec-amp	3.8492	30.4401
BBI6-MYC.Con8_15_Overlay_XY	ec-amp	8.0561	138.431
BBI1-CHP212-MYCN.Con2_05_Overlay_XY	ec-amp	20.7612	318.405
H716_ecDNA_MYC_red 7	ec-amp	8.83179	12.9627
BBI10-CDK4.Con12_04_Overlay_XY	HSR-amp	3.43721	9.69077
BBI6-FGFR2.Con10_17_Overlay_XY	ec-amp	8.48809	182.813
HK359_non_ecDNA_ARID5B_red 7	HSR-amp	1.1787	2.81682
BBI6-FGFR2.Con10_03_Overlay_XY	ec-amp	6.71684	216.178
BBI1-CHP212-MYCN.Con2_19_Overlay_XY	ec-amp	12.9407	118.502
H322_non_ecDNA_SBDS_red 1	HSR-amp	1.1203	5.87421
BBI10-MDM2.Con12_20_Overlay_XY	HSR-amp	3.93297	10.7539
BBI13-ERBB2.Con17_02_Overlay_XY	HSR-amp	5.33632	14.0887
BBI11-MYC.Con8_15_Overlay_XY	ec-amp	0.719713	6.28019
BBI12-CDK6.Con7_13_Overlay_XY	ec-amp	6.02597	64.7617
COLO320HSR_ G7_FFPE_MYCred 5	HSR-amp	2.72335	15.1632
BBI4-MYC.Con8-30Mar22_09_Overlay_XY	ec-amp	12.9046	109.023
BBI6-FGFR2.Con10_10_Overlay_XY	ec-amp	4.3978	97.0426
BBI10-CDK4.Con12_19_Overlay_XY	HSR-amp	4.03162	10.564
BBI4-ERBB2.Con17_24_Overlay_XY	ec-amp	12.8121	104.204
GBM39DN_ecDNA_EGFR_green 3	ec-amp	10.7788	105.388
H322_non_ecDNA_SBDS_red 5	HSR-amp	1.41446	6.17249
BBI6-MYC.Con8_02_Overlay_XY	ec-amp	7.82583	156.302
COLO320HSR_ G7_FFPE_MYCred 8	HSR-amp	4.59518	15.7742
OVCAR3_non_ecDNA_PAF1_red 5	HSR-amp	0.0590921	0.00753247
GBM39HSR egfr FISH-3	HSR-amp	7.90683	2.77882
BBI2-MYC.Con8_02_Overlay_XY	HSR-amp	5.36481	16.5116
RPMI8226_non_ecDNA_IRF4_red 5	HSR-amp	1.23357	0.481577
OVCAR5_non_ecDNA_BRF2_red 2	HSR-amp	0.524901	0.51011
Series007	ec-amp	2.90572	14.9952
HK359 egfr FISH-3	ec-amp	6.55967	22.3897
BBI8-MYC.Con8_17_Overlay_XY	no-amp	3.78579	25.325
COLO320HSR_ G7_FFPE_MYCred 7	HSR-amp	4.93584	13.5659
OVCAR3_non_ecDNA_PAF1_red 2	HSR-amp	0.319263	0.0783497
BBI8-MYC.Con8_07_Overlay_XY	no-amp	0.452153	0.767237
HOP62_non_ecDNA_ERCC2_red 8	HSR-amp	1.86791	4.0156
BBI13-ERBB2.Con17_10_Overlay_XY	HSR-amp	6.4445	20.1551
Colo320HSR_Myc_Red (5)	HSR-amp	3.85478	4.46802
BBI6-FGFR2.Con10_12_Overlay_XY	ec-amp	7.62185	155.523
BBI12-CDK6.Con7_19_Overlay_XY	ec-amp	12.3703	167.209
Colo320HSR_Myc_Red (10)	HSR-amp	3.35486	2.81999
BBI4-MYC.Con8-30Mar22_15_Overlay_XY	ec-amp	13.9675	143.928
BBI4-ERBB2.Con17_23_Overlay_XY	ec-amp	4.12733	29.7051
BBI4-ERBB2.Con17_11_Overlay_XY	ec-amp	13.5621	119.476
BBI4-ERBB2.Con17_09_Overlay_XY	ec-amp	8.53325	77.3166
BBI5-FGFR2.Con10-30Mar22_15_Overlay_XY	HSR-amp	3.4846	12.5696
GBM39ec egfr FISH-7	ec-amp	6.25955	16.7331
BBI9-MYC.Con8_12_Overlay_XY	no-amp	1.62695	5.39265
BBI8-MYC.Con8_16_Overlay_XY	no-amp	1.40089	2.92364
BBI13-MYC.Con8_27_Overlay_XY	HSR-amp	7.00201	31.937
BBI7-FGFR2.Con2_02_Overlay_XY	HSR-amp	3.48644	17.9191
BBI6-FGFR2.Con10_04_Overlay_XY	ec-amp	14.1523	247.51
SF268_non_ecDNA_MMP8_red 10	HSR-amp	1.83934	4.31331
BBI6-MYC.Con8_01_Overlay_XY	ec-amp	16.5434	234.295
BBI8-MYC.Con8_20_Overlay_XY	no-amp	3.14228	18.8473
SF268_non_ecDNA_MMP8_red 9	HSR-amp	3.01609	11.2102
BBI3-DLD1-MYC.Con8_08_Overlay_XY	no-amp	0.629024	0.390406
BBI4-MYC.Con8-30Mar22_19_Overlay_XY	ec-amp	14.8823	106.291
BBI10-MDM2.Con12_19_Overlay_XY	HSR-amp	8.68712	44.1817
COLO320DM_ G1_FFPE_MYCred 3	ec-amp	2.10641	23.7406
BBI2-MYC.Con8_04_Overlay_XY	HSR-amp	1.62947	6.54481
SW620_non_ecDNA_IGFBP1_red 10	HSR-amp	0.894425	2.97947
BBI3-DLD1-MYC.Con8_14_Overlay_XY	no-amp	0.565413	0.339436
BBI13-ERBB2.Con17_19_Overlay_XY	HSR-amp	4.16858	10.4704
GBM39DN_ecDNA_EGFR_green 2	ec-amp	18.4585	188.02
GBM39ec egfr FISH-4	ec-amp	8.00626	12.7381
BBI10-CDK4.Con12_14_Overlay_XY	HSR-amp	3.98814	8.59994
BBI7-EGFR2.Con7_15_Overlay_XY	HSR-amp	2.96891	11.7697
BBI2-MYC.Con8_20_Overlay_XY	HSR-amp	4.82084	12.6133
COLO320HSR MYC green 5	HSR-amp	3.37962	2.83885
BBI9-MYC.Con8_04_Overlay_XY	no-amp	4.07771	34.7021
HK359 egfr FISH-9	ec-amp	4.80153	6.10596
PC3 myc FISH-1	ec-amp	5.23252	7.36992
PC3 myc FISH-5	ec-amp	5.23885	42.7244
BBI7-EGFR2.Con7_16_Overlay_XY	HSR-amp	3.43111	7.51521
BBI8-MYC.Con8_21_Overlay_XY	no-amp	6.24362	21.8894
GBM39ec egfr FISH-6	ec-amp	4.53858	9.84779
BBI12-CDK6.Con7_29_Overlay_XY	ec-amp	10.1513	71.4809
BBI5-FGFR2.Con10-30Mar22_07_Overlay_XY	HSR-amp	3.54113	13.2632
BBI4-ERBB2.Con17_05_Overlay_XY	ec-amp	5.53252	38.4986
BBI7-EGFR2.Con7_05_Overlay_XY	HSR-amp	2.69246	5.91608
BBI13-MYC.Con8_24_Overlay_XY	HSR-amp	4.75336	14.0079
BBI12-MDMD2.Con12_14_Overlay_XY	ec-amp	10.881	79.4291
BBI2-MYC.Con8_12_Overlay_XY	HSR-amp	5.25057	15.8987
GSC11_non_ecDNA_EGFR_red 3	HSR-amp	0.857	0.358563
COLO320HSR MYC green 4	HSR-amp	4.04315	1.92532
BBI9-MYC.Con8_07_Overlay_XY	no-amp	0.763908	2.49299
BBI5-FGFR2.Con10-30Mar22_03_Overlay_XY	HSR-amp	2.96452	4.51387
BBI8-MYC.Con8_04_Overlay_XY	no-amp	8.61726	82.8317
EKVX_non_ecDNA_RORC_red 5	HSR-amp	0.430489	0.0942209
SN12C_non_ecDNA_TNFRSF13B_red 6	HSR-amp	0.154909	0.0625938
BBI2-MYC.Con8_17_Overlay_XY	HSR-amp	6.53602	14.6598
BBI3-DLD1-MYC.Con8_21_Overlay_XY	no-amp	0.913925	0.987231
DU145_non_ecDNA_NFKBIA_red 10	HSR-amp	0.303082	0.120196
BBI12-MDMD2.Con12_07_Overlay_XY	ec-amp	13.6216	64.4723
BBI4-MYC.Con8-30Mar22_20_Overlay_XY	ec-amp	13.4669	123.262
H716_ecDNA_FGFR2_green 10	ec-amp	9.30664	15.2604
BBI12-MDMD2.Con12_20_Overlay_XY	ec-amp	7.49003	42.3571
BBI10-CDK4.Con12_12_Overlay_XY	HSR-amp	4.47838	13.5396
BBI13-MYC.Con8_03_Overlay_XY	HSR-amp	6.27387	26.9049
BBI3-DLD1-MYC.Con8_10_Overlay_XY	no-amp	0.646305	0.384184
EKVX_non_ecDNA_RORC_red 6	HSR-amp	0.362745	0.0389626
BBI1-CHP212-MYCN.Con2_18_Overlay_XY	ec-amp	6.19463	60.5257
BBI11-MYC.Con8_19_Overlay_XY	ec-amp	0.934421	9.08358
GBM39DN_ecDNA_EGFR_green 4	ec-amp	21.6509	682.078
BBI2-MYC.Con8_03_Overlay_XY	HSR-amp	1.88144	7.37271
BBI6-MYC.Con8_22_Overlay_XY	ec-amp	9.58918	199.909
BBI9-MYC.Con8_16_Overlay_XY	no-amp	1.48702	6.92351
HCC1569_non_ecDNA_BMP5_red 2	HSR-amp	0.707798	0.543749
BBI6-FGFR2.Con10_01_Overlay_XY	ec-amp	13.3687	201.84
PC3 myc FISH-3	ec-amp	7.48762	37.2233
BBI4-ERBB2.Con17_03_Overlay_XY	ec-amp	13.0209	72.9671
RPMI8226_non_ecDNA_IRF4_red 6	HSR-amp	1.72557	3.06441
BBI4-MYC.Con8-30Mar22_02_Overlay_XY	ec-amp	14.1194	165.004
GBM39ec egfr FISH-2	ec-amp	7.37452	25.57
COLO320DM_ G1_FFPE_MYCred 4	ec-amp	1.73783	10.4128
BBI3-DLD1-MYC.Con8_02_Overlay_XY	no-amp	0.670614	0.542728
RPMI8226_non_ecDNA_IRF4_red 9	HSR-amp	1.81005	2.6249
H716_ecDNA_MYC_red 2	ec-amp	11.6781	44.7403
BBI5-FGFR2.Con10-30Mar22_05_Overlay_XY	HSR-amp	2.89643	10.8897
COLO320DM_ G1_FFPE_MYCred 21	ec-amp	1.38467	9.5286
BBI13-MYC.Con8_21_Overlay_XY	HSR-amp	6.7405	24.092
PC3 myc FISH-9	ec-amp	7.33292	15.0079
SNU16_ecDNA_myc_10	ec-amp	6.33259	1.15089
BBI7-EGFR2.Con7_10_Overlay_XY	HSR-amp	3.2606	12.9052
DU145_non_ecDNA_NFKBIA_red 3	HSR-amp	0.734183	0.58296
BBI6-MYC.Con8_21_Overlay_XY	ec-amp	14.3867	229.832
OVCAR3_non_ecDNA_PAF1_red 1	HSR-amp	0.119242	0.0193584
BBI11-MYC.Con8_13_Overlay_XY	ec-amp	10.094	82.0907
SNU16_ecDNA_myc_15	ec-amp	7.46154	29.929
H322_non_ecDNA_SBDS_red 8	HSR-amp	1.75242	9.31479
BBI4-MYC.Con8-30Mar22_06_Overlay_XY	ec-amp	11.984	226.145
BBI13-ERBB2.Con17_22_Overlay_XY	HSR-amp	5.50523	22.2489
BBI13-ERBB2.Con17_05_Overlay_XY	HSR-amp	4.61022	21.4708
BBI13-ERBB2.Con17_08_Overlay_XY	HSR-amp	6.70548	12.7365
BBI13-ERBB2.Con17_27_Overlay_XY	HSR-amp	5.85807	15.5837
BBI13-MYC.Con8_18_Overlay_XY	HSR-amp	4.99115	10.1242
COLO320DM_ G1_FFPE_MYCred 16	ec-amp	17.679	141.485
BBI4-ERBB2.Con17_010_Overlay_XY	ec-amp	12.9839	114.63
BBI12-CDK6.Con7_24_Overlay_XY	ec-amp	1.94981	17.0795
GSC11_non_ecDNA_EGFR_red 6	HSR-amp	0.470613	0.31283
BBI1-CHP212-MYCN.Con2_13_Overlay_XY	ec-amp	5.29063	74.1237
COLO320DM_ G1_FFPE_MYCred 18	ec-amp	6.79906	21.9258
HK359_non_ecDNA_ARID5B_red 5	HSR-amp	1.33447	0.486261
BBI12-MDMD2.Con12_09_Overlay_XY	ec-amp	13.1265	65.7239
Colo320HSR_Myc_Red (2)	HSR-amp	3.34626	7.50317
BBI13-ERBB2.Con17_21_Overlay_XY	HSR-amp	2.77424	11.9092
BBI4-ERBB2.Con17_12_Overlay_XY	ec-amp	4.36277	40.3193
BBI10-MDM2.Con12_01_Overlay_XY	HSR-amp	5.21436	9.51916
H322_non_ecDNA_SBDS_red 3	HSR-amp	1.09955	1.82515
BBI13-ERBB2.Con17_18_Overlay_XY	HSR-amp	3.15581	7.62953
BBI13-ERBB2.Con17_15_Overlay_XY	HSR-amp	4.67893	11.8093
COLO320HSR_ G7_FFPE_MYCred 6	HSR-amp	4.88346	14.2889
BBI10-CDK4.Con12_17_Overlay_XY	HSR-amp	5.004	19.8458
BBI1-CHP212-MYCN.Con2_02_Overlay_XY	ec-amp	13.184	237.579
BBI12-CDK6.Con7_28_Overlay_XY	ec-amp	2.60885	26.121
BBI1-CHP212-MYCN.Con2_03_Overlay_XY	ec-amp	4.22598	35.7707
BBI5-FGFR2.Con10-30Mar22_13_Overlay_XY	HSR-amp	3.72158	8.89039
BBI12-MDMD2.Con12_04_Overlay_XY	ec-amp	21.2865	254.059
BBI10-CDK4.Con12_08_Overlay_XY	HSR-amp	4.56108	17.2472
BBI10-MDM2.Con12_07_Overlay_XY	HSR-amp	6.485	23.7934
BBI7-EGFR2.Con7_11_Overlay_XY	HSR-amp	2.79268	7.59406
SNU16_ecDNA_myc_14	ec-amp	6.70984	5.38099
HCC1569_non_ecDNA_BMP5_red 8	HSR-amp	0.461108	0.0386562
BBI13-MYC.Con8_07_Overlay_XY	HSR-amp	3.69244	10.7601
BBI11-MYC.Con8_16_Overlay_XY	ec-amp	16.2977	164.382
BBI6-MYC.Con8_23_Overlay_XY	ec-amp	15.1645	196.423
BBI7-EGFR2.Con7_13_Overlay_XY	HSR-amp	3.21221	12.6791
BBI12-CDK6.Con7_05_Overlay_XY	ec-amp	4.97041	48.5511
BBI10-MDM2.Con12_04_Overlay_XY	HSR-amp	5.3056	14.467
BBI13-MYC.Con8_20_Overlay_XY	HSR-amp	1.9211	4.07164
BBI9-MYC.Con8_15_Overlay_XY	no-amp	0.750575	1.4644
BBI1-CHP212-MYCN.Con2_21_Overlay_XY	ec-amp	5.48205	61.6533
BBI12-CDK6.Con7_25_Overlay_XY	ec-amp	12.5114	112.304
PC3 myc FISH-10	ec-amp	10.1606	16.5063
H322_non_ecDNA_SBDS_red 2	HSR-amp	1.03809	1.24055
BBI13-ERBB2.Con17_24_Overlay_XY	HSR-amp	7.3561	20.8993
BBI10-CDK4.Con12_06_Overlay_XY	HSR-amp	3.94161	10.8884
BBI11-MYC.Con8_11_Overlay_XY	ec-amp	14.4976	139.276
BBI10-MDM2.Con12_08_Overlay_XY	HSR-amp	5.68957	18.5016
EKVX_non_ecDNA_RORC_red 7	HSR-amp	0.418839	0.0922967
H716_ecDNA_FGFR2_green 6	ec-amp	11.201	31.7374
BBI6-FGFR2.Con10_06_Overlay_XY	ec-amp	26.9219	435.745
BBI6-FGFR2.Con10_07_Overlay_XY	ec-amp	13.9821	334.822
DU145_non_ecDNA_NFKBIA_red 1	HSR-amp	0.178069	0.0281631
H522_non_ecDNA_TNF_red 4	HSR-amp	0.840421	1.44318
SN12C_non_ecDNA_TNFRSF13B_red 9	HSR-amp	0.341162	0.358317
COLO320HSR_ G7_FFPE_MYCred 3	HSR-amp	1.98525	8.44251
SW620_non_ecDNA_IGFBP1_red 2	HSR-amp	0.472739	0.625099
HK359 egfr FISH-5	ec-amp	5.95043	39.3154
BBI13-MYC.Con8_23_Overlay_XY	HSR-amp	4.54661	11.0198
BBI4-ERBB2.Con17_19_Overlay_XY	ec-amp	8.0583	61.8552
BBI11-MYC.Con8_06_Overlay_XY	ec-amp	21.3067	277.057
BBI13-ERBB2.Con17_12_Overlay_XY	HSR-amp	6.9265	13.907
BBI12-MDMD2.Con12_10_Overlay_XY	ec-amp	14.7553	85.7072
OVCAR5_non_ecDNA_BRF2_red 1	HSR-amp	0.112074	0.0291492
H322_non_ecDNA_SBDS_red 6	HSR-amp	1.44193	0.99804
BBI12-CDK6.Con7_20_Overlay_XY	ec-amp	6.6955	63.2404
Colo320HSR_Myc_Red (8)	HSR-amp	3.43557	2.87469
Series010	ec-amp	2.75224	12.2483
BBI10-CDK4.Con12_13_Overlay_XY	HSR-amp	3.69074	13.8784
GBM39ec egfr FISH-3	ec-amp	4.83651	18.9034
BBI10-MDM2.Con12_06_Overlay_XY	HSR-amp	5.00317	14.9535
SNU16_ecDNA_myc_11	ec-amp	9.41764	27.3737
BBI3-DLD1-MYC.Con8_12_Overlay_XY	no-amp	0.759449	1.64795
BBI13-MYC.Con8_22_Overlay_XY	HSR-amp	5.45881	14.9853
GSC11_non_ecDNA_EGFR_red 8	HSR-amp	0.194296	0.0755019
COLO320DM_ G1_FFPE_MYCred 14	ec-amp	1.50386	10.9014
OVCAR3_non_ecDNA_PAF1_red 6	HSR-amp	2.18421	25.4407
BBI6-FGFR2.Con10_14_Overlay_XY	ec-amp	15.9197	550.212
H522_non_ecDNA_TNF_red 5	HSR-amp	0.177485	0.00663053
BBI8-MYC.Con8_14_Overlay_XY	no-amp	2.00057	6.8931
BBI1-CHP212-MYCN.Con2_08_Overlay_XY	ec-amp	5.40149	55.174
BBI10-MDM2.Con12_17_Overlay_XY	HSR-amp	5.38857	17.4996
BBI9-MYC.Con8_05_Overlay_XY	no-amp	0.310522	0.269069
BBI3-DLD1-MYC.Con8_01_Overlay_XY	no-amp	0.507707	0.248502
COLO320DM_ G1_FFPE_MYCred 12	ec-amp	0.972262	7.73353
H716_ecDNA_FGFR2_green 8	ec-amp	11.554	38.8965
DU145_non_ecDNA_NFKBIA_red 5	HSR-amp	0.520782	0.606085
BBI6-MYC.Con8_11_Overlay_XY	ec-amp	15.0301	247.571
BBI11-MYC.Con8_01_Overlay_XY	ec-amp	13.0272	88.7898
BBI6-MYC.Con8_17_Overlay_XY	ec-amp	8.13856	139.544
BBI1-CHP212-MYCN.Con2_11_Overlay_XY	ec-amp	5.88169	57.9757
GBM39DN_ecDNA_EGFR_green 8	ec-amp	13.7593	113.221
SN12C_non_ecDNA_TNFRSF13B_red 2	HSR-amp	0.446471	1.73599
PC3 myc FISH-2	ec-amp	6.2318	19.1594
BBI6-FGFR2.Con10_18_Overlay_XY	ec-amp	25.2425	457.144
BBI4-MYC.Con8-30Mar22_13_Overlay_XY	ec-amp	13.9776	93.4641
BBI3-DLD1-MYC.Con8_07_Overlay_XY	no-amp	0.560399	0.236936
BBI9-MYC.Con8_20_Overlay_XY	no-amp	0.324102	0.381523
HK359 egfr FISH-7	ec-amp	3.67591	11.1131
BBI7-EGFR2.Con7_14_Overlay_XY	HSR-amp	3.1488	10.0028
COLO320HSR MYC green 6	HSR-amp	3.45343	4.6746
COLO320HSR MYC green 10	HSR-amp	2.42929	1.38936
BBI6-FGFR2.Con10_15_Overlay_XY	ec-amp	11.1146	210.154
H716_ecDNA_MYC_red 6	ec-amp	5.70987	9.4681
BBI13-ERBB2.Con17_06_Overlay_XY	HSR-amp	5.27869	12.7853
BBI8-MYC.Con8_03_Overlay_XY	no-amp	7.22731	44.9616
BBI2-MYC.Con8_16_Overlay_XY	HSR-amp	1.51368	5.31184
BBI5-FGFR2.Con10-30Mar22_09_Overlay_XY	HSR-amp	3.75575	13.9746
BBI12-MDMD2.Con12_02_Overlay_XY	ec-amp	7.76568	75.4851
SW620_non_ecDNA_IGFBP1_red 1	HSR-amp	1.7418	2.08511
COLO320DM_ G1_FFPE_MYCred 20	ec-amp	1.73403	15.3267
BBI8-MYC.Con8_09_Overlay_XY	no-amp	3.19219	17.4296
GBM39DN_ecDNA_EGFR_green 10	ec-amp	4.17458	26.9476
BBI4-MYC.Con8-30Mar22_22_Overlay_XY	ec-amp	13.2845	115.527
BBI13-MYC.Con8_09_Overlay_XY	HSR-amp	7.32387	20.8509
BBI4-ERBB2.Con17_21_Overlay_XY	ec-amp	7.7979	88.3504
EKVX_non_ecDNA_RORC_red 1	HSR-amp	1.51971	8.05282
BBI10-MDM2.Con12_05_Overlay_XY	HSR-amp	5.77178	23.5247
SW620_non_ecDNA_IGFBP1_red 7	HSR-amp	0.685458	2.1333
BBI2-MYC.Con8_05_Overlay_XY	HSR-amp	4.87279	12.129
COLO320DM_ G1_FFPE_MYCred 11	ec-amp	20.2268	242.682
BBI11-MYC.Con8_09_Overlay_XY	ec-amp	0.578846	7.84822
COLO320DM_ G1_FFPE_MYCred 8	ec-amp	15.3003	185.063
BBI13-ERBB2.Con17_13_Overlay_XY	HSR-amp	5.9857	15.9593
HOP62_non_ecDNA_ERCC2_red 4	HSR-amp	0.0618729	0.0076565
OVCAR5_non_ecDNA_BRF2_red 3	HSR-amp	0.281342	0.147991
COLO320HSR MYC green 9	HSR-amp	2.84292	2.82563
BBI8-MYC.Con8_13_Overlay_XY	no-amp	2.61468	11.5304
Series011	ec-amp	6.23708	23.0097
SNU16_ecDNA_myc_17	ec-amp	8.93212	19.0563
BBI2-MYC.Con8_06_Overlay_XY	HSR-amp	2.02234	8.2727
BBI3-DLD1-MYC.Con8_18_Overlay_XY	no-amp	0.432642	0.535355
BBI1-MYCN.Con8_02_Overlay_XY	ec-amp	0.869614	8.5632
BBI7-EGFR2.Con7_06_Overlay_XY	HSR-amp	2.85266	6.23769
GBM39DN_ecDNA_EGFR_green 1	ec-amp	16.6683	79.6407
BBI11-MYC.Con8_04_Overlay_XY	ec-amp	11.6142	74.5194
BBI12-CDK6.Con7_26_Overlay_XY	ec-amp	2.34554	36.2079
BBI6-MYC.Con8_04_Overlay_XY	ec-amp	15.3905	195.29
BBI10-MDM2.Con12_02_Overlay_XY	HSR-amp	5.21387	14.4643
BBI7-FGFR2.Con2_03_Overlay_XY	HSR-amp	3.80014	15.2061
BBI10-MDM2.Con12_14_Overlay_XY	HSR-amp	4.69959	19.8125
BBI12-CDK6.Con7_01_Overlay_XY	ec-amp	7.51845	45.5366
BBI6-FGFR2.Con10_16_Overlay_XY	ec-amp	17.1278	357.841
BBI12-CDK6.Con7_04_Overlay_XY	ec-amp	3.19511	31.6267
BBI9-MYC.Con8_11_Overlay_XY	no-amp	1.89635	14.1438
Colo320HSR_Myc_Red (7)	HSR-amp	2.24345	2.05602
BBI4-ERBB2.Con17_13_Overlay_XY	ec-amp	11.801	83.7291
DU145_non_ecDNA_NFKBIA_red 9	HSR-amp	0.214731	0.0455694
COLO320HSR MYC green 2	HSR-amp	3.50763	0.792697
BBI12-MDMD2.Con12_22_Overlay_XY	ec-amp	9.71561	51.4759
BBI8-MYC.Con8_11_Overlay_XY	no-amp	2.88669	14.5514
SN12C_non_ecDNA_TNFRSF13B_red 1	HSR-amp	0.154316	0.059393
BBI9-MYC.Con8_21_Overlay_XY	no-amp	1.3471	5.49063
BBI6-MYC.Con8_08_Overlay_XY	ec-amp	14.9145	208.767
BBI3-DLD1-MYC.Con8_05_Overlay_XY	no-amp	0.916179	0.612379
BBI5-FGFR2.Con10-30Mar22_12_Overlay_XY	HSR-amp	3.30956	19.2385
BBI5-FGFR2.Con10-30Mar22_20_Overlay_XY	HSR-amp	3.42922	8.96138
BBI4-ERBB2.Con17_18_Overlay_XY	ec-amp	11.6599	124.954
COLO320HSR MYC green 3	HSR-amp	2.69596	0.912569
