# Supplementary material for: Accurate prediction of ecDNA in interphase cancer cells using deep neural networks
Source: Commun Biol. 2026 Apr 11;9:805. doi: 10.1038/s42003-026-09982-4 (PMC13265960; doi:10.1038/s42003-026-09982-4)
Supplement: Supplementary file 6 — Supplementary Data 4 [file 42003_2026_9982_MOESM6_ESM.xlsx]

## Sheet: SD4. statFish results for EC-am
image_name	nucleus_center	#_FISH_pixels (green)	#_FISH_foci (green)	Avg fish intensity (green)	Max fish intensity (green)	#_FISH_pixels (red)	#_FISH_foci (red)	Avg fish intensity (red)	Max fish intensity (red)	#_DAPI_pixels	#_FISH_pixels (green and red)	#_FISH_foci (green and red)
BBI12-CDK6.Con7_24_Overlay_XY	11_567	0	0	11.5	69	537	2	133.217	255	2087	0	0
BBI12-CDK6.Con7_24_Overlay_XY	28_1731	0	0	0	0	20	2	27.9429	132	2418	0	0
BBI12-CDK6.Con7_24_Overlay_XY	42_30	0	0	19.5789	121	153	5	67.1943	255	2589	0	0
BBI12-CDK6.Con7_24_Overlay_XY	59_404	0	0	0	0	0	0	9.5	16	1129	0	0
BBI12-CDK6.Con7_24_Overlay_XY	89_1466	7	1	54.5366	255	1184	14	139.726	255	5148	0	0
BBI12-CDK6.Con7_24_Overlay_XY	117_585	0	0	11.9381	174	464	13	77.988	255	3014	0	0
BBI12-CDK6.Con7_24_Overlay_XY	114_1111	0	0	0	0	0	0	23.1299	82	2193	0	0
BBI12-CDK6.Con7_24_Overlay_XY	147_1363	0	0	29.6364	215	596	11	99.4896	255	3045	0	0
BBI12-CDK6.Con7_24_Overlay_XY	145_99	0	0	45.6129	166	975	5	151.662	255	3745	0	0
BBI12-CDK6.Con7_24_Overlay_XY	205_605	0	0	15.7647	48	385	4	113.945	255	1941	0	0
BBI12-CDK6.Con7_24_Overlay_XY	238_68	0	0	133.889	255	244	5	76.8762	255	4440	0	0
BBI12-CDK6.Con7_24_Overlay_XY	242_981	0	0	10.3636	16	559	13	80.1115	255	3195	0	0
BBI12-CDK6.Con7_24_Overlay_XY	375_874	0	0	15.4167	73	439	7	107.753	255	1860	0	0
BBI12-CDK6.Con7_24_Overlay_XY	391_939	0	0	64.1379	211	200	9	53.8889	255	2855	0	0
BBI12-CDK6.Con7_24_Overlay_XY	411_11	42	2	32.7255	255	81	5	39.777	148	1748	0	0
BBI12-CDK6.Con7_24_Overlay_XY	424_1466	7	1	60.825	255	282	14	58.8052	255	3766	0	0
BBI12-CDK6.Con7_24_Overlay_XY	463_484	0	0	90.7727	255	306	9	68.0363	255	3703	0	0
BBI12-CDK6.Con7_24_Overlay_XY	472_1143	0	0	115.733	211	52	4	42.3207	189	3104	0	0
BBI12-CDK6.Con7_24_Overlay_XY	535_688	0	0	69.3333	89	48	2	60.1512	255	3354	0	0
BBI12-CDK6.Con7_24_Overlay_XY	566_1914	0	0	0	0	40	2	36.6	231	768	0	0
BBI12-CDK6.Con7_24_Overlay_XY	603_1827	0	0	107.231	199	285	7	58.4814	255	3897	0	0
BBI12-CDK6.Con7_24_Overlay_XY	625_1641	0	0	35.0333	170	912	6	157.587	255	2841	0	0
BBI12-CDK6.Con7_24_Overlay_XY	666_565	65	5	110.349	255	3101	11	160.724	255	7958	32	3
BBI12-CDK6.Con7_24_Overlay_XY	663_1025	0	0	77.5	93	96	5	55.2959	247	2350	0	0
BBI12-CDK6.Con7_24_Overlay_XY	696_213	0	0	2.53125	4	83	5	32.7766	247	4251	0	0
BBI12-CDK6.Con7_24_Overlay_XY	724_1253	0	0	19.6508	166	1739	16	127.764	255	6020	0	0
BBI12-CDK6.Con7_24_Overlay_XY	742_333	0	0	5.34483	12	485	13	67.5341	255	3069	0	0
BBI12-CDK6.Con7_24_Overlay_XY	759_1180	8	1	92.9091	223	152	6	41.3099	239	3409	0	0
BBI12-CDK6.Con7_24_Overlay_XY	757_997	0	0	72.6667	162	47	3	54.0469	239	2547	0	0
BBI12-CDK6.Con7_24_Overlay_XY	786_734	0	0	16.8	36	38	4	43.2723	198	2994	0	0
BBI12-CDK6.Con7_24_Overlay_XY	817_1274	47	3	26.3071	255	303	13	55.1864	255	3570	0	0
BBI12-CDK6.Con7_24_Overlay_XY	872_785	0	0	15.1681	243	96	8	33.3532	255	2804	0	0
BBI12-CDK6.Con7_24_Overlay_XY	942_164	176	7	36.4669	255	949	32	92.1058	255	5622	11	1
BBI12-CDK6.Con7_24_Overlay_XY	948_538	0	0	32	32	16	2	55.0959	123	857	0	0
BBI12-CDK6.Con7_24_Overlay_XY	984_1160	0	0	40.9625	178	748	14	80.9853	255	4881	0	0
BBI12-CDK6.Con7_24_Overlay_XY	990_1303	12	1	88.1154	255	366	6	78.4513	255	2910	10	1
BBI12-CDK6.Con7_24_Overlay_XY	1000_842	0	0	60.1875	174	1467	5	165.668	255	3237	0	0
BBI12-CDK6.Con7_24_Overlay_XY	1001_1054	0	0	33.2581	251	20	1	45.125	156	1254	0	0
BBI12-CDK6.Con7_24_Overlay_XY	1060_725	0	0	93.25	150	122	5	53.2562	255	2915	0	0
BBI12-CDK6.Con7_24_Overlay_XY	1093_303	0	0	72.1429	101	115	7	38.0153	231	2067	0	0
BBI12-CDK6.Con7_24_Overlay_XY	1101_545	0	0	6.93182	24	255	5	75.6773	255	2658	0	0
BBI12-CDK6.Con7_24_Overlay_XY	1120_1220	0	0	42.5625	211	788	7	126.436	255	3705	0	0
BBI12-CDK6.Con7_24_Overlay_XY	1138_19	8	1	103.143	227	664	10	99.6926	255	3871	0	0
BBI12-CDK6.Con7_24_Overlay_XY	1142_1754	8	1	54.5395	247	1193	13	132.486	255	4898	0	0
BBI12-CDK6.Con7_24_Overlay_XY	1194_1073	0	0	53.5517	255	1410	14	130.525	255	4992	0	0
BBI12-CDK6.Con7_24_Overlay_XY	1216_320	0	0	23.2745	130	282	10	62.5517	222	3345	0	0
BBI12-CDK6.Con7_24_Overlay_XY	1230_1406	264	10	59.2498	255	746	17	68.3466	255	5481	74	4
BBI12-CDK6.Con7_24_Overlay_XY	1220_1348	0	0	20.7368	215	43	1	54.8094	255	1410	0	0
BBI12-CDK6.Con7_24_Overlay_XY	1236_1250	7	1	72.3158	247	86	6	42.4934	189	2321	0	0
BBI12-CDK6.Con7_24_Overlay_XY	1321_1580	17	2	127.515	255	1239	14	122.582	255	4768	0	0
BBI12-CDK6.Con7_24_Overlay_XY	1313_819	0	0	33.3818	223	1037	19	90.2278	255	5200	0	0
BBI12-CDK6.Con7_24_Overlay_XY	1333_725	0	0	96.1538	190	359	8	71.3615	255	3016	0	0
BBI12-CDK6.Con7_24_Overlay_XY	1334_598	0	0	32	154	579	10	76.837	255	2977	0	0
BBI12-CDK6.Con7_24_Overlay_XY	1372_67	7	1	55.7619	243	568	21	57.449	255	4785	0	0
BBI12-CDK6.Con7_24_Overlay_XY	1367_465	0	0	28.3611	235	41	3	43.8244	231	2876	0	0
BBI12-CDK6.Con7_24_Overlay_XY	1388_1016	8	1	63.0513	243	193	5	49.472	255	3378	0	0
BBI12-CDK6.Con7_24_Overlay_XY	1411_133	0	0	79.4667	162	248	6	55.5613	255	3019	0	0
BBI12-CDK6.Con7_24_Overlay_XY	753_597	0	0	47.6786	203	1364	19	140.097	255	5102	0	0
BBI12-CDK6.Con7_24_Overlay_XY	1361_689	0	0	43.0968	247	137	2	58.9789	255	1954	0	0
BBI12-CDK6.Con7_18_Overlay_XY	23_241	0	0	94.2308	190	122	5	31.11	222	2961	0	0
BBI12-CDK6.Con7_18_Overlay_XY	36_828	9	1	47.3571	219	335	8	67.8264	255	5368	0	0
BBI12-CDK6.Con7_18_Overlay_XY	39_931	29	2	48.1625	255	294	9	51.3912	206	6417	20	1
BBI12-CDK6.Con7_18_Overlay_XY	7_1322	0	0	0	0	38	1	50.5233	206	841	0	0
BBI12-CDK6.Con7_18_Overlay_XY	57_1667	19	2	73.0933	255	832	19	89.335	255	5633	0	0
BBI12-CDK6.Con7_18_Overlay_XY	57_1757	0	0	0	0	28	2	49.3672	255	2434	0	0
BBI12-CDK6.Con7_18_Overlay_XY	76_1484	0	0	0	0	74	1	39.3558	206	1893	0	0
BBI12-CDK6.Con7_18_Overlay_XY	102_1189	0	0	74	158	10	1	30.1423	165	3307	0	0
BBI12-CDK6.Con7_18_Overlay_XY	117_1570	0	0	92.6842	199	191	4	45.1363	255	5074	0	0
BBI12-CDK6.Con7_18_Overlay_XY	109_1322	0	0	64.6316	255	108	6	29.3197	173	3375	0	0
BBI12-CDK6.Con7_18_Overlay_XY	126_383	0	0	58.7273	227	464	6	71.7402	255	3849	0	0
BBI12-CDK6.Con7_18_Overlay_XY	123_1445	37	3	69.0109	255	391	13	70.1668	255	3612	0	0
BBI12-CDK6.Con7_18_Overlay_XY	111_801	0	0	0	0	0	0	39.15	90	745	0	0
BBI12-CDK6.Con7_18_Overlay_XY	140_911	0	0	91.36	195	234	7	56.0494	222	3492	0	0
BBI12-CDK6.Con7_18_Overlay_XY	135_1847	8	1	32.2903	235	35	2	31.0528	173	2464	0	0
BBI12-CDK6.Con7_18_Overlay_XY	165_665	9	1	14.7881	251	91	4	40.4405	222	3692	0	0
BBI12-CDK6.Con7_18_Overlay_XY	171_783	9	1	54.0769	190	20	1	31.2335	181	4743	0	0
BBI12-CDK6.Con7_18_Overlay_XY	189_1746	0	0	59.4286	142	56	2	41.8013	189	2967	0	0
BBI12-CDK6.Con7_18_Overlay_XY	224_1191	0	0	27.2812	182	1852	16	152.342	255	5650	0	0
BBI12-CDK6.Con7_18_Overlay_XY	233_299	12	1	45.878	255	147	1	67.104	255	1982	0	0
BBI12-CDK6.Con7_18_Overlay_XY	247_1284	44	3	24.5204	255	15	2	27.5378	148	4287	0	0
BBI12-CDK6.Con7_18_Overlay_XY	236_566	9	1	57.7692	255	15	1	22.9061	189	2621	0	0
BBI12-CDK6.Con7_18_Overlay_XY	240_1595	0	0	76.96	231	0	0	21.76	74	2449	0	0
BBI12-CDK6.Con7_18_Overlay_XY	258_1810	39	4	34.6269	138	112	8	52.1135	156	2878	9	1
BBI12-CDK6.Con7_18_Overlay_XY	280_465	0	0	52.5652	182	0	0	17.4676	140	4759	0	0
BBI12-CDK6.Con7_18_Overlay_XY	297_706	129	5	59.0214	255	232	8	38.3056	255	6335	0	0
BBI12-CDK6.Con7_18_Overlay_XY	286_1905	0	0	52.6923	113	0	0	34.2371	123	1733	0	0
BBI12-CDK6.Con7_18_Overlay_XY	349_86	12	1	40.1706	243	1766	16	100.893	255	13022	0	0
BBI12-CDK6.Con7_18_Overlay_XY	325_1472	37	3	104.74	255	752	18	77.5655	255	6220	0	0
BBI12-CDK6.Con7_18_Overlay_XY	308_298	8	1	31.6281	113	66	3	67.0128	189	928	7	1
BBI12-CDK6.Con7_18_Overlay_XY	311_1757	7	1	59	227	60	4	29.7365	255	2233	0	0
BBI12-CDK6.Con7_18_Overlay_XY	326_1165	0	0	8.875	24	539	9	106.071	255	3608	0	0
BBI12-CDK6.Con7_18_Overlay_XY	351_895	9	1	119.778	231	0	0	27.6798	132	1834	0	0
BBI12-CDK6.Con7_18_Overlay_XY	362_1694	0	0	86.3125	178	20	2	31.3641	140	2449	0	0
BBI12-CDK6.Con7_18_Overlay_XY	374_433	9	1	38.5625	138	17	2	20.949	198	2980	0	0
BBI12-CDK6.Con7_18_Overlay_XY	387_1288	0	0	113.769	215	7	1	27.9808	115	5072	0	0
BBI12-CDK6.Con7_18_Overlay_XY	421_181	7	1	52.8552	239	561	17	53.2316	255	10886	0	0
BBI12-CDK6.Con7_18_Overlay_XY	388_599	0	0	0	0	34	2	68.9	247	896	0	0
BBI12-CDK6.Con7_18_Overlay_XY	443_1903	7	1	130.429	239	30	2	36.4884	173	1986	0	0
BBI12-CDK6.Con7_18_Overlay_XY	442_983	55	3	41.9205	170	223	11	51.8017	198	2805	43	2
BBI12-CDK6.Con7_18_Overlay_XY	458_1090	0	0	10.5088	109	97	3	61.9118	255	2461	0	0
BBI12-CDK6.Con7_18_Overlay_XY	464_1717	7	1	97.303	227	0	0	25.9425	90	3417	0	0
BBI12-CDK6.Con7_18_Overlay_XY	488_1375	0	0	52.7234	186	274	7	54.8553	255	4533	0	0
BBI12-CDK6.Con7_18_Overlay_XY	499_1618	0	0	16.7568	162	493	7	92.6794	255	3270	0	0
BBI12-CDK6.Con7_18_Overlay_XY	508_1481	0	0	16.3944	101	168	6	53.1403	255	2764	0	0
BBI12-CDK6.Con7_18_Overlay_XY	522_32	32	1	25.3212	255	158	12	41.2183	189	3715	0	0
BBI12-CDK6.Con7_18_Overlay_XY	523_905	0	0	78.75	109	12	1	32.4674	115	2295	0	0
BBI12-CDK6.Con7_18_Overlay_XY	520_1101	0	0	23	44	0	0	0	0	2374	0	0
BBI12-CDK6.Con7_18_Overlay_XY	534_322	0	0	67.5	81	0	0	16.8056	82	2023	0	0
BBI12-CDK6.Con7_18_Overlay_XY	580_723	0	0	79.25	199	569	9	107.571	255	5470	0	0
BBI12-CDK6.Con7_18_Overlay_XY	570_843	17	2	74.4324	255	0	0	18.958	107	3394	0	0
BBI12-CDK6.Con7_18_Overlay_XY	630_1026	31	4	73.5596	255	331	18	35.8292	255	8612	0	0
BBI12-CDK6.Con7_18_Overlay_XY	596_1298	0	0	72.6667	109	0	0	0	0	1623	0	0
BBI12-CDK6.Con7_18_Overlay_XY	605_1449	14	1	103.429	255	14	1	43.652	214	3054	0	0
BBI12-CDK6.Con7_18_Overlay_XY	594_1676	0	0	36.7	150	0	0	30.9065	115	2674	0	0
BBI12-CDK6.Con7_18_Overlay_XY	616_1141	7	1	51.9342	255	70	4	40.6988	198	4853	0	0
BBI12-CDK6.Con7_18_Overlay_XY	618_179	0	0	21.5801	125	94	3	60.7946	231	912	0	0
BBI12-CDK6.Con7_18_Overlay_XY	619_1861	0	0	0	0	0	0	0	0	876	0	0
BBI12-CDK6.Con7_18_Overlay_XY	655_473	0	0	72.875	117	72	3	45.412	255	4428	0	0
BBI12-CDK6.Con7_18_Overlay_XY	660_1555	0	0	64.3704	255	7	1	28.376	140	2950	0	0
BBI12-CDK6.Con7_18_Overlay_XY	652_144	0	0	91.3333	190	0	0	6.3125	16	1326	0	0
BBI12-CDK6.Con7_18_Overlay_XY	666_1891	21	2	75.5882	243	95	2	47.2764	255	3045	11	1
BBI12-CDK6.Con7_18_Overlay_XY	669_1284	0	0	14.1042	56	33	3	34.3811	140	2639	0	0
BBI12-CDK6.Con7_18_Overlay_XY	670_607	7	1	148.714	251	203	5	83.0316	255	2513	0	0
BBI12-CDK6.Con7_18_Overlay_XY	684_46	0	0	26.7	174	403	11	67.257	255	4220	0	0
BBI12-CDK6.Con7_18_Overlay_XY	669_795	0	0	5.44828	32	16	1	31.1781	148	2543	0	0
BBI12-CDK6.Con7_18_Overlay_XY	675_894	0	0	38.1818	182	103	4	53.5909	255	2122	0	0
BBI12-CDK6.Con7_18_Overlay_XY	683_1420	0	0	25.0244	113	52	3	52.7991	255	2499	0	0
BBI12-CDK6.Con7_18_Overlay_XY	695_1711	0	0	92.5	101	0	0	0	0	1376	0	0
BBI12-CDK6.Con7_18_Overlay_XY	747_1246	0	0	94.48	255	85	6	37.0796	206	3833	0	0
BBI12-CDK6.Con7_18_Overlay_XY	763_966	0	0	37.6842	174	0	0	0	0	4354	0	0
BBI12-CDK6.Con7_18_Overlay_XY	757_1116	0	0	74.9048	219	480	8	72.1366	255	4121	0	0
BBI12-CDK6.Con7_18_Overlay_XY	764_1785	0	0	53.2308	170	614	9	93.2408	255	3265	0	0
BBI12-CDK6.Con7_18_Overlay_XY	749_640	0	0	0	0	0	0	0	0	1391	0	0
BBI12-CDK6.Con7_18_Overlay_XY	780_1370	0	0	24.8718	142	161	3	44.3602	255	3268	0	0
BBI12-CDK6.Con7_18_Overlay_XY	779_270	0	0	62.5439	178	186	7	41.5648	198	3246	0	0
BBI12-CDK6.Con7_18_Overlay_XY	791_450	21	1	101.735	255	35	4	35.8618	148	2004	0	0
BBI12-CDK6.Con7_18_Overlay_XY	829_666	41	3	33.6562	235	258	11	39.6368	255	5403	16	1
BBI12-CDK6.Con7_18_Overlay_XY	842_14	0	0	104.667	166	156	7	47.3034	206	1914	0	0
BBI12-CDK6.Con7_18_Overlay_XY	847_787	0	0	50.0833	97	257	5	71.7363	255	2959	0	0
BBI12-CDK6.Con7_18_Overlay_XY	864_1881	19	2	107.868	255	34	2	36.9568	148	6146	0	0
BBI12-CDK6.Con7_18_Overlay_XY	849_1162	0	0	81.5	134	62	4	36.5327	198	1989	0	0
BBI12-CDK6.Con7_18_Overlay_XY	865_89	9	1	76.4878	223	146	6	49.8819	222	3145	8	1
BBI12-CDK6.Con7_18_Overlay_XY	856_1239	0	0	32.75	56	0	0	3.92857	8	1709	0	0
BBI12-CDK6.Con7_18_Overlay_XY	884_872	40	2	27.5155	255	281	15	43.7399	206	3787	12	1
BBI12-CDK6.Con7_18_Overlay_XY	868_1085	0	0	127.75	219	14	1	54.7467	239	2168	0	0
BBI12-CDK6.Con7_18_Overlay_XY	874_964	0	0	7.91892	40	0	0	4	8	1736	0	0
BBI12-CDK6.Con7_18_Overlay_XY	879_1757	0	0	79.4545	199	32	1	29.0063	173	4103	0	0
BBI12-CDK6.Con7_18_Overlay_XY	917_417	0	0	42.129	190	16	1	22.6563	181	4409	0	0
BBI12-CDK6.Con7_18_Overlay_XY	901_1335	0	0	18	105	7	1	25.707	123	3085	0	0
BBI12-CDK6.Con7_18_Overlay_XY	914_1601	0	0	0	0	110	3	76.9912	255	2460	0	0
BBI12-CDK6.Con7_18_Overlay_XY	927_13	15	1	74.975	255	0	0	0	0	817	0	0
BBI12-CDK6.Con7_18_Overlay_XY	958_1796	7	1	48.9535	255	1508	24	114.676	255	6172	0	0
BBI12-CDK6.Con7_18_Overlay_XY	956_1003	0	0	61.4286	150	95	5	51.657	214	2863	0	0
BBI12-CDK6.Con7_18_Overlay_XY	958_277	0	0	0	0	0	0	35.6241	107	2297	0	0
BBI12-CDK6.Con7_18_Overlay_XY	955_890	0	0	54.6667	89	0	0	44	66	816	0	0
BBI12-CDK6.Con7_18_Overlay_XY	980_1651	17	2	65.6842	255	630	13	80.1865	255	4840	9	1
BBI12-CDK6.Con7_18_Overlay_XY	968_1225	0	0	0	0	12	1	99.4783	206	2060	0	0
BBI12-CDK6.Con7_18_Overlay_XY	1009_1387	0	0	67.963	255	2250	3	187.391	255	3945	0	0
BBI12-CDK6.Con7_18_Overlay_XY	1023_684	0	0	70.3214	231	105	3	44.211	231	2894	0	0
BBI12-CDK6.Con7_18_Overlay_XY	1020_1228	0	0	20.6286	85	449	10	77.6545	255	3093	0	0
BBI12-CDK6.Con7_18_Overlay_XY	1034_403	0	0	13.1429	89	327	3	93.1226	255	3259	0	0
BBI12-CDK6.Con7_18_Overlay_XY	1035_267	0	0	0	0	284	4	64.4294	255	1773	0	0
BBI12-CDK6.Con7_18_Overlay_XY	1053_152	0	0	56.1111	101	17	1	39.5673	140	2786	0	0
BBI12-CDK6.Con7_18_Overlay_XY	1052_531	16	1	92.5161	255	104	3	39.7387	231	4138	0	0
BBI12-CDK6.Con7_18_Overlay_XY	1041_1554	0	0	20.8621	77	12	1	45.2542	165	1023	0	0
BBI12-CDK6.Con7_18_Overlay_XY	1058_914	0	0	53.1026	227	289	11	60.5902	255	4396	0	0
BBI12-CDK6.Con7_18_Overlay_XY	1074_1815	0	0	50.6296	243	733	10	90.7344	255	6296	0	0
BBI12-CDK6.Con7_18_Overlay_XY	1064_1095	0	0	35.6053	186	227	4	114.633	255	1825	0	0
BBI12-CDK6.Con7_18_Overlay_XY	1070_828	0	0	106.478	227	7	1	30.9938	107	2740	0	0
BBI12-CDK6.Con7_18_Overlay_XY	1060_1184	0	0	0	0	0	0	19.2632	57	829	0	0
BBI12-CDK6.Con7_18_Overlay_XY	1089_11	0	0	0	0	243	5	83.3319	255	1512	0	0
BBI12-CDK6.Con7_18_Overlay_XY	1086_1383	0	0	0	0	0	0	7.36364	33	2023	0	0
BBI12-CDK6.Con7_18_Overlay_XY	1125_1873	0	0	46.2432	150	248	7	51.4739	255	5702	0	0
BBI12-CDK6.Con7_18_Overlay_XY	1112_1268	12	1	69.6129	255	158	6	61.0355	255	2751	0	0
BBI12-CDK6.Con7_18_Overlay_XY	1138_356	0	0	7.30233	28	237	8	63.0746	255	2497	0	0
BBI12-CDK6.Con7_18_Overlay_XY	1143_1514	0	0	0	0	69	2	62.2143	255	1874	0	0
BBI12-CDK6.Con7_18_Overlay_XY	1143_418	0	0	0	0	0	0	0	0	1467	0	0
BBI12-CDK6.Con7_18_Overlay_XY	1157_1699	10	1	34.1914	255	817	11	86.6991	255	5664	0	0
BBI12-CDK6.Con7_18_Overlay_XY	1173_736	7	1	67.4167	255	502	18	64.4214	255	5219	0	0
BBI12-CDK6.Con7_18_Overlay_XY	1168_561	0	0	142.714	243	0	0	19.0885	74	2021	0	0
BBI12-CDK6.Con7_18_Overlay_XY	1193_1581	20	2	116.35	251	527	12	74.8135	255	3537	0	0
BBI12-CDK6.Con7_18_Overlay_XY	1193_1233	0	0	0	0	0	0	10.1538	16	1809	0	0
BBI12-CDK6.Con7_18_Overlay_XY	1200_109	0	0	28.7667	170	495	10	68.9314	255	3426	0	0
BBI12-CDK6.Con7_18_Overlay_XY	1188_808	0	0	0	0	0	0	41.6667	107	1552	0	0
BBI12-CDK6.Con7_18_Overlay_XY	1210_1300	0	0	77.9167	170	0	0	14.197	49	4346	0	0
BBI12-CDK6.Con7_18_Overlay_XY	1211_197	0	0	54.75	73	117	5	55.7384	255	2927	0	0
BBI12-CDK6.Con7_18_Overlay_XY	1230_1904	0	0	28.1333	162	23	1	35.4862	148	1225	0	0
BBI12-CDK6.Con7_18_Overlay_XY	1249_6	0	0	107	231	54	2	56.0152	156	813	0	0
BBI12-CDK6.Con7_18_Overlay_XY	1252_1835	0	0	10.8867	146	467	14	81.4059	255	2956	0	0
BBI12-CDK6.Con7_18_Overlay_XY	1259_331	0	0	0	0	20	2	40.7982	148	2025	0	0
BBI12-CDK6.Con7_18_Overlay_XY	1262_1367	0	0	55	60	0	0	9.25	16	1682	0	0
BBI12-CDK6.Con7_18_Overlay_XY	1262_1635	0	0	0	0	0	0	46.9149	99	948	0	0
BBI12-CDK6.Con7_18_Overlay_XY	1305_163	55	3	80.75	255	622	10	91.9736	255	7080	0	0
BBI12-CDK6.Con7_18_Overlay_XY	1310_1681	13	1	23.7243	255	125	9	38.5519	181	3629	0	0
BBI12-CDK6.Con7_18_Overlay_XY	1317_1296	25	1	36.3857	255	0	0	16.814	49	2383	0	0
BBI12-CDK6.Con7_18_Overlay_XY	1316_718	0	0	0	0	0	0	42.75	123	2271	0	0
BBI12-CDK6.Con7_18_Overlay_XY	1348_425	0	0	37.125	239	751	19	71.3174	255	8505	0	0
BBI12-CDK6.Con7_18_Overlay_XY	1342_993	0	0	72.5	109	280	8	66.5228	255	3986	0	0
BBI12-CDK6.Con7_18_Overlay_XY	1333_561	23	2	36.7977	255	214	8	36.3578	165	3382	0	0
BBI12-CDK6.Con7_18_Overlay_XY	1337_879	0	0	22.4783	125	0	0	18.0294	107	4898	0	0
BBI12-CDK6.Con7_18_Overlay_XY	1332_1518	0	0	7.33333	20	23	1	33.1965	214	2513	0	0
BBI12-CDK6.Con7_18_Overlay_XY	1348_1402	0	0	0	0	0	0	14.1941	66	932	0	0
BBI12-CDK6.Con7_18_Overlay_XY	1352_1834	0	0	0	0	0	0	4.25	8	2350	0	0
BBI12-CDK6.Con7_18_Overlay_XY	1350_34	0	0	0	0	14	1	56.725	148	1128	0	0
BBI12-CDK6.Con7_18_Overlay_XY	1363_1142	0	0	42.7692	178	0	0	0	0	1907	0	0
BBI12-CDK6.Con7_18_Overlay_XY	1385_528	0	0	0	0	0	0	57.6	107	1289	0	0
BBI12-CDK6.Con7_18_Overlay_XY	1413_138	0	0	32.1429	101	0	0	12.7143	33	3103	0	0
BBI12-CDK6.Con7_18_Overlay_XY	1415_710	0	0	13.5714	81	0	0	20.4	49	2023	0	0
BBI12-CDK6.Con7_18_Overlay_XY	1415_61	16	2	58.4878	255	97	2	49.7064	222	2208	8	1
BBI12-CDK6.Con7_18_Overlay_XY	1421_1224	0	0	28.3265	239	113	7	47.6719	173	2362	0	0
BBI12-CDK6.Con7_18_Overlay_XY	177_1419	37	3	146.767	255	50	2	52.8077	231	3237	0	0
BBI12-CDK6.Con7_18_Overlay_XY	375_1508	0	0	0	0	0	0	25.1	57	1518	0	0
BBI12-CDK6.Con7_18_Overlay_XY	309_1544	27	2	31.7267	255	148	4	41.2086	255	2178	0	0
BBI12-CDK6.Con7_18_Overlay_XY	451_594	44	2	103.885	255	1756	17	102.071	255	10068	21	1
BBI12-CDK6.Con7_18_Overlay_XY	588_47	0	0	72.5	89	0	0	0	0	4292	0	0
BBI12-CDK6.Con7_18_Overlay_XY	558_380	0	0	42.3571	178	1198	16	113.763	255	5671	0	0
BBI12-CDK6.Con7_18_Overlay_XY	655_378	0	0	103.895	178	346	8	62.1361	255	6415	0	0
BBI12-CDK6.Con7_18_Overlay_XY	842_1362	0	0	128.818	255	250	7	61.1349	247	3172	0	0
BBI12-CDK6.Con7_18_Overlay_XY	824_234	0	0	19.7083	117	45	1	34.9153	189	2365	0	0
BBI12-CDK6.Con7_18_Overlay_XY	889_1183	0	0	35.1053	174	47	4	30.1031	214	1978	0	0
BBI12-CDK6.Con7_18_Overlay_XY	1061_743	23	2	69.0896	255	452	11	92.723	255	4740	13	1
BBI12-CDK6.Con7_18_Overlay_XY	1348_1047	7	1	83.6957	255	223	8	59.9052	255	3385	0	0
BBI12-CDK6.Con7_23_Overlay_XY	12_179	0	0	12.2162	81	425	5	106.232	255	1486	0	0
BBI12-CDK6.Con7_23_Overlay_XY	20_457	0	0	52.6667	182	311	12	61.1583	255	2114	0	0
BBI12-CDK6.Con7_23_Overlay_XY	13_1114	0	0	46.7778	109	584	3	126.303	255	2162	0	0
BBI12-CDK6.Con7_23_Overlay_XY	14_1364	0	0	33.5455	65	7	1	34.1061	132	1660	0	0
BBI12-CDK6.Con7_23_Overlay_XY	56_496	0	0	0	0	156	6	66.6517	255	2049	0	0
BBI12-CDK6.Con7_23_Overlay_XY	78_839	0	0	49.1143	199	450	14	61.0595	255	5932	0	0
BBI12-CDK6.Con7_23_Overlay_XY	72_382	0	0	32.1538	119	85	3	47.7521	255	869	0	0
BBI12-CDK6.Con7_23_Overlay_XY	122_1218	0	0	12.6667	52	353	4	107.658	255	3050	0	0
BBI12-CDK6.Con7_23_Overlay_XY	177_238	0	0	24.4196	166	539	6	103.68	255	2725	0	0
BBI12-CDK6.Con7_23_Overlay_XY	254_992	0	0	18.6829	89	722	12	108.179	255	4736	0	0
BBI12-CDK6.Con7_23_Overlay_XY	251_781	0	0	29.1591	203	285	6	63.0268	255	2790	0	0
BBI12-CDK6.Con7_23_Overlay_XY	253_1303	0	0	6.19048	12	125	7	37.541	255	2825	0	0
BBI12-CDK6.Con7_23_Overlay_XY	322_791	0	0	6.88679	16	646	13	119.161	255	2962	0	0
BBI12-CDK6.Con7_23_Overlay_XY	332_688	0	0	24.5333	174	244	5	72.7964	255	3029	0	0
BBI12-CDK6.Con7_23_Overlay_XY	339_93	0	0	34	166	117	4	51.0524	255	2425	0	0
BBI12-CDK6.Con7_23_Overlay_XY	351_1043	0	0	71	85	942	11	138.163	255	2600	0	0
BBI12-CDK6.Con7_23_Overlay_XY	356_1524	16	2	15.2612	219	0	0	22.619	148	2317	0	0
BBI12-CDK6.Con7_23_Overlay_XY	406_1847	18	2	44.7632	255	658	12	81.8014	255	4287	0	0
BBI12-CDK6.Con7_23_Overlay_XY	472_336	154	9	50.6997	255	1445	23	137.173	255	6003	34	2
BBI12-CDK6.Con7_23_Overlay_XY	479_1639	0	0	14.6897	89	482	8	91.0305	255	2421	0	0
BBI12-CDK6.Con7_23_Overlay_XY	490_446	0	0	24.74	146	1721	4	183.675	255	3378	0	0
BBI12-CDK6.Con7_23_Overlay_XY	516_855	0	0	17.0556	60	888	10	114.299	255	3361	0	0
BBI12-CDK6.Con7_23_Overlay_XY	522_1858	10	1	126.056	255	1625	3	191.339	255	2846	10	1
BBI12-CDK6.Con7_23_Overlay_XY	530_1393	0	0	15.5532	109	492	6	90.7567	255	2901	0	0
BBI12-CDK6.Con7_23_Overlay_XY	551_568	0	0	31.2553	243	2817	3	189.011	255	4747	0	0
BBI12-CDK6.Con7_23_Overlay_XY	538_1100	0	0	34.2979	178	347	10	70.1834	255	2915	0	0
BBI12-CDK6.Con7_23_Overlay_XY	568_137	0	0	0	0	215	4	81.8074	255	1598	0	0
BBI12-CDK6.Con7_23_Overlay_XY	697_1154	7	1	60.6393	255	79	5	42.4937	206	7952	0	0
BBI12-CDK6.Con7_23_Overlay_XY	694_1685	0	0	25.3333	146	432	8	99.3976	255	2658	0	0
BBI12-CDK6.Con7_23_Overlay_XY	712_392	0	0	71.0625	203	63	5	46.4809	206	4412	0	0
BBI12-CDK6.Con7_23_Overlay_XY	728_23	0	0	132.667	158	1134	8	156.925	255	2760	0	0
BBI12-CDK6.Con7_23_Overlay_XY	732_1281	0	0	10.1875	65	122	3	92.8691	255	1838	0	0
BBI12-CDK6.Con7_23_Overlay_XY	780_800	0	0	9.73333	16	0	0	35.4859	156	1859	0	0
BBI12-CDK6.Con7_23_Overlay_XY	805_160	0	0	0	0	11	1	49.3659	165	2184	0	0
BBI12-CDK6.Con7_23_Overlay_XY	817_1486	0	0	56.9167	162	100	6	49.4743	255	3296	0	0
BBI12-CDK6.Con7_23_Overlay_XY	880_1039	11	1	34.6916	235	1464	39	87.1122	255	7591	0	0
BBI12-CDK6.Con7_23_Overlay_XY	918_131	0	0	26.4762	138	148	6	65.0206	255	3012	0	0
BBI12-CDK6.Con7_23_Overlay_XY	935_546	0	0	17.4286	113	1178	5	174.282	255	2053	0	0
BBI12-CDK6.Con7_23_Overlay_XY	939_420	0	0	31.25	52	70	4	55.0167	255	1723	0	0
BBI12-CDK6.Con7_23_Overlay_XY	1005_1587	9	1	59.1795	211	1323	20	115.154	255	6288	0	0
BBI12-CDK6.Con7_23_Overlay_XY	994_45	202	6	62.8229	219	537	10	113.502	255	2318	83	4
BBI12-CDK6.Con7_23_Overlay_XY	1039_140	0	0	20.5714	89	2037	3	188.416	255	3497	0	0
BBI12-CDK6.Con7_23_Overlay_XY	1084_1846	0	0	11.0333	97	722	6	124.275	255	2595	0	0
BBI12-CDK6.Con7_23_Overlay_XY	1137_979	7	1	79.7407	255	2067	5	182.675	255	3994	7	1
BBI12-CDK6.Con7_23_Overlay_XY	1125_1398	212	4	42.705	255	553	9	76.162	255	2632	159	3
BBI12-CDK6.Con7_23_Overlay_XY	1172_1698	0	0	112	239	846	19	88.8016	255	5179	0	0
BBI12-CDK6.Con7_23_Overlay_XY	1196_744	7	1	48.92	195	89	7	35.1807	214	4308	0	0
BBI12-CDK6.Con7_23_Overlay_XY	1198_1606	0	0	33.2927	203	249	8	68.9323	255	2924	0	0
BBI12-CDK6.Con7_23_Overlay_XY	1230_1897	0	0	43.8	77	82	4	77.4059	255	1554	0	0
BBI12-CDK6.Con7_23_Overlay_XY	1248_854	0	0	8.80488	24	837	6	145.539	255	2703	0	0
BBI12-CDK6.Con7_23_Overlay_XY	1249_119	0	0	31.8	121	657	13	116.339	255	3384	0	0
BBI12-CDK6.Con7_23_Overlay_XY	1288_1481	0	0	19.3623	174	824	11	117.033	255	3576	0	0
BBI12-CDK6.Con7_23_Overlay_XY	1309_592	0	0	24.6364	121	148	7	54.3355	255	3537	0	0
BBI12-CDK6.Con7_23_Overlay_XY	1306_1063	0	0	4.64	12	161	4	78.9587	255	1004	0	0
BBI12-CDK6.Con7_23_Overlay_XY	1331_332	0	0	25.7568	219	254	9	57.854	255	1722	0	0
BBI12-CDK6.Con7_23_Overlay_XY	1386_790	42	4	97.8202	255	3164	22	150.694	255	9587	0	0
BBI12-CDK6.Con7_23_Overlay_XY	1363_1078	0	0	41.8889	158	1405	12	134.646	255	4739	0	0
BBI12-CDK6.Con7_23_Overlay_XY	1354_1843	0	0	20.2727	105	683	11	125.947	255	3046	0	0
BBI12-CDK6.Con7_23_Overlay_XY	1380_953	14	1	61.126	255	2566	38	126.482	255	11698	11	1
BBI12-CDK6.Con7_23_Overlay_XY	1374_152	0	0	0	0	312	8	88.4018	255	2636	0	0
BBI12-CDK6.Con7_23_Overlay_XY	1383_1539	17	2	29.279	251	311	19	53.1269	255	4054	0	0
BBI12-CDK6.Con7_23_Overlay_XY	1402_1619	0	0	17.2419	170	501	17	63	255	5794	0	0
BBI12-CDK6.Con7_23_Overlay_XY	1393_606	0	0	30.5385	174	531	8	97.1017	255	2940	0	0
BBI12-CDK6.Con7_23_Overlay_XY	1429_310	0	0	0	0	10	1	40.9725	140	969	0	0
BBI12-CDK6.Con7_23_Overlay_XY	1290_56	0	0	40.0455	170	2675	8	178.931	255	5309	0	0
BBI12-CDK6.Con7_01_Overlay_XY	14_419	7	1	151	255	0	0	19.04	57	3807	0	0
BBI12-CDK6.Con7_01_Overlay_XY	24_778	0	0	117.733	255	130	5	61.521	255	4257	0	0
BBI12-CDK6.Con7_01_Overlay_XY	21_1437	0	0	0	0	0	0	43.9429	90	1775	0	0
BBI12-CDK6.Con7_01_Overlay_XY	31_1561	0	0	172.125	255	70	4	71.9854	214	3343	0	0
BBI12-CDK6.Con7_01_Overlay_XY	33_1050	8	1	144.1	255	32	1	39.1316	156	2517	0	0
BBI12-CDK6.Con7_01_Overlay_XY	50_175	0	0	0	0	0	0	13.8	24	2630	0	0
BBI12-CDK6.Con7_01_Overlay_XY	79_372	0	0	47.4203	255	1988	9	169.957	255	7834	0	0
BBI12-CDK6.Con7_01_Overlay_XY	61_1171	0	0	116.444	239	0	0	20.6154	74	3207	0	0
BBI12-CDK6.Con7_01_Overlay_XY	102_104	31	4	124.439	255	75	6	47.0478	206	11091	0	0
BBI12-CDK6.Con7_01_Overlay_XY	75_1715	0	0	102.5	158	0	0	27.8113	107	3534	0	0
BBI12-CDK6.Con7_01_Overlay_XY	70_1341	0	0	0	0	0	0	0	0	1077	0	0
BBI12-CDK6.Con7_01_Overlay_XY	71_1429	0	0	89.6	162	0	0	0	0	2071	0	0
BBI12-CDK6.Con7_01_Overlay_XY	77_640	0	0	145.5	215	0	0	0	0	2166	0	0
BBI12-CDK6.Con7_01_Overlay_XY	117_704	0	0	47.36	109	0	0	32.3333	57	2360	0	0
BBI12-CDK6.Con7_01_Overlay_XY	118_912	7	1	163.375	255	0	0	22.0926	90	3810	0	0
BBI12-CDK6.Con7_01_Overlay_XY	136_1318	13	1	131.931	255	67	4	81.0486	255	5293	0	0
BBI12-CDK6.Con7_01_Overlay_XY	170_766	0	0	92.7692	211	72	2	87.2025	255	4196	0	0
BBI12-CDK6.Con7_01_Overlay_XY	167_1847	0	0	31.2308	60	54	3	61.418	255	3426	0	0
BBI12-CDK6.Con7_01_Overlay_XY	184_1454	19	2	185.654	255	218	8	56.8289	198	4235	0	0
BBI12-CDK6.Con7_01_Overlay_XY	214_317	25	1	127.357	255	143	2	62.2172	255	4948	0	0
BBI12-CDK6.Con7_01_Overlay_XY	226_1046	21	2	104.515	255	212	2	96.8137	255	6294	0	0
BBI12-CDK6.Con7_01_Overlay_XY	228_1214	0	0	78.2857	117	11	1	67.902	189	3733	0	0
BBI12-CDK6.Con7_01_Overlay_XY	228_396	0	0	50.6957	239	0	0	6.66667	24	1995	0	0
BBI12-CDK6.Con7_01_Overlay_XY	252_1516	0	0	90.625	174	0	0	16	24	2769	0	0
BBI12-CDK6.Con7_01_Overlay_XY	248_964	0	0	0	0	0	0	0	0	2281	0	0
BBI12-CDK6.Con7_01_Overlay_XY	262_1121	0	0	0	0	0	0	37.7442	82	2782	0	0
BBI12-CDK6.Con7_01_Overlay_XY	294_837	49	3	37.497	255	66	5	31.7027	148	4214	0	0
BBI12-CDK6.Con7_01_Overlay_XY	294_1606	0	0	131.682	255	376	5	83.5557	255	4977	0	0
BBI12-CDK6.Con7_01_Overlay_XY	300_477	0	0	64.1429	154	64	3	52.4365	247	4488	0	0
BBI12-CDK6.Con7_01_Overlay_XY	300_1367	7	1	89.1176	255	57	3	64.3023	231	6298	0	0
BBI12-CDK6.Con7_01_Overlay_XY	322_122	42	4	145.842	255	303	4	77.5535	255	6990	0	0
BBI12-CDK6.Con7_01_Overlay_XY	291_1872	0	0	0	0	0	0	6.5	8	1191	0	0
BBI12-CDK6.Con7_01_Overlay_XY	313_663	0	0	96.6667	174	78	1	86.1157	255	2411	0	0
BBI12-CDK6.Con7_01_Overlay_XY	358_1683	10	1	91.3	255	0	0	5.68889	24	3844	0	0
BBI12-CDK6.Con7_01_Overlay_XY	353_943	7	1	139.316	255	213	11	55.4268	255	5118	0	0
BBI12-CDK6.Con7_01_Overlay_XY	371_608	13	1	106.026	255	33	2	43.2803	140	4253	0	0
BBI12-CDK6.Con7_01_Overlay_XY	364_9	0	0	0	0	0	0	0	0	1004	0	0
BBI12-CDK6.Con7_01_Overlay_XY	399_1437	18	1	105.375	255	86	2	90.4375	255	5635	18	1
BBI12-CDK6.Con7_01_Overlay_XY	400_220	0	0	47.1087	255	302	8	85.1874	255	4820	0	0
BBI12-CDK6.Con7_01_Overlay_XY	427_98	0	0	116.067	255	229	3	109.737	255	6252	0	0
BBI12-CDK6.Con7_01_Overlay_XY	417_1903	7	1	143.462	255	0	0	39.5116	115	1695	0	0
BBI12-CDK6.Con7_01_Overlay_XY	427_1805	0	0	126.667	178	0	0	27.1	57	2264	0	0
BBI12-CDK6.Con7_01_Overlay_XY	428_814	0	0	0	0	0	0	0	0	1955	0	0
BBI12-CDK6.Con7_01_Overlay_XY	444_471	0	0	125	255	0	0	34.35	90	3630	0	0
BBI12-CDK6.Con7_01_Overlay_XY	448_1315	16	2	150.136	255	45	1	42.2797	189	2810	0	0
BBI12-CDK6.Con7_01_Overlay_XY	439_530	0	0	0	0	0	0	0	0	857	0	0
BBI12-CDK6.Con7_01_Overlay_XY	463_888	7	1	86.1786	255	0	0	25.1917	148	3312	0	0
BBI12-CDK6.Con7_01_Overlay_XY	476_968	0	0	122.083	255	274	9	68.0559	255	4834	0	0
BBI12-CDK6.Con7_01_Overlay_XY	479_1079	10	1	79.9667	251	212	7	70.262	255	4745	0	0
BBI12-CDK6.Con7_01_Overlay_XY	474_1410	0	0	0	0	0	0	10.6667	16	3316	0	0
BBI12-CDK6.Con7_01_Overlay_XY	480_1906	0	0	59.4	125	13	1	74.0882	206	1312	0	0
BBI12-CDK6.Con7_01_Overlay_XY	508_671	14	2	102.343	255	40	3	52.4	239	4427	0	0
BBI12-CDK6.Con7_01_Overlay_XY	497_1703	0	0	0	0	0	0	0	0	2400	0	0
BBI12-CDK6.Con7_01_Overlay_XY	522_761	0	0	30.9412	125	0	0	50.3571	123	2279	0	0
BBI12-CDK6.Con7_01_Overlay_XY	533_1206	0	0	54	81	0	0	0	0	1972	0	0
BBI12-CDK6.Con7_01_Overlay_XY	551_23	0	0	0	0	0	0	0	0	1392	0	0
BBI12-CDK6.Con7_01_Overlay_XY	578_1912	0	0	176	211	0	0	20.5	33	1072	0	0
BBI12-CDK6.Con7_01_Overlay_XY	584_910	0	0	97.2581	255	334	8	89.7926	255	5722	0	0
BBI12-CDK6.Con7_01_Overlay_XY	590_1691	9	1	74.4754	255	279	9	67.8753	255	4901	0	0
BBI12-CDK6.Con7_01_Overlay_XY	598_446	0	0	0	0	19	1	58.9574	231	1964	0	0
BBI12-CDK6.Con7_01_Overlay_XY	612_1848	0	0	92.4	170	0	0	30.2941	82	5176	0	0
BBI12-CDK6.Con7_01_Overlay_XY	597_704	0	0	0	0	0	0	71.125	123	1020	0	0
BBI12-CDK6.Con7_01_Overlay_XY	626_1217	0	0	77.625	255	0	0	28.8571	82	4260	0	0
BBI12-CDK6.Con7_01_Overlay_XY	642_377	0	0	55.0741	255	99	6	77.4286	255	4002	0	0
BBI12-CDK6.Con7_01_Overlay_XY	631_1380	0	0	118.667	247	42	3	55.2342	206	5245	0	0
BBI12-CDK6.Con7_01_Overlay_XY	648_539	0	0	95.7222	203	19	2	43.6726	173	5628	0	0
BBI12-CDK6.Con7_01_Overlay_XY	636_821	0	0	138	138	0	0	18	24	2504	0	0
BBI12-CDK6.Con7_01_Overlay_XY	638_1035	0	0	37.75	231	14	1	35.9531	140	2373	0	0
BBI12-CDK6.Con7_01_Overlay_XY	702_92	42	2	111.277	255	174	4	50.4435	255	6866	0	0
BBI12-CDK6.Con7_01_Overlay_XY	708_843	0	0	48.2353	203	476	12	71.9051	255	3628	0	0
BBI12-CDK6.Con7_01_Overlay_XY	696_977	0	0	40.75	211	0	0	0	0	1840	0	0
BBI12-CDK6.Con7_01_Overlay_XY	709_1575	0	0	100.619	227	1031	10	130.958	255	4715	0	0
BBI12-CDK6.Con7_01_Overlay_XY	714_1211	0	0	155.778	255	10	1	51.5366	239	4795	0	0
BBI12-CDK6.Con7_01_Overlay_XY	713_1901	0	0	51.2	207	359	8	64.2281	255	2748	0	0
BBI12-CDK6.Con7_01_Overlay_XY	716_1150	0	0	5.58333	8	0	0	35	82	1735	0	0
BBI12-CDK6.Con7_01_Overlay_XY	731_484	0	0	0	0	0	0	0	0	1949	0	0
BBI12-CDK6.Con7_01_Overlay_XY	736_1372	0	0	136.4	186	113	3	111.359	255	2774	0	0
BBI12-CDK6.Con7_01_Overlay_XY	780_1839	7	1	76	255	9	1	26.8201	148	5246	0	0
BBI12-CDK6.Con7_01_Overlay_XY	762_1624	0	0	127.5	203	0	0	15.5625	74	2497	0	0
BBI12-CDK6.Con7_01_Overlay_XY	763_162	0	0	176.4	255	0	0	0	0	1666	0	0
BBI12-CDK6.Con7_01_Overlay_XY	767_621	0	0	0	0	0	0	0	0	905	0	0
BBI12-CDK6.Con7_01_Overlay_XY	792_1706	8	1	64.8936	255	30	1	45.7903	140	3713	0	0
BBI12-CDK6.Con7_01_Overlay_XY	808_987	0	0	175.25	231	0	0	21.6053	49	3064	0	0
BBI12-CDK6.Con7_01_Overlay_XY	791_1562	0	0	0	0	0	0	6.5	8	1035	0	0
BBI12-CDK6.Con7_01_Overlay_XY	796_353	0	0	21.0833	40	0	0	20.7143	41	1372	0	0
BBI12-CDK6.Con7_01_Overlay_XY	848_864	19	2	60.1489	255	585	10	81.4632	255	4210	0	0
BBI12-CDK6.Con7_01_Overlay_XY	860_97	32	4	116.278	255	0	0	26.268	107	6782	0	0
BBI12-CDK6.Con7_01_Overlay_XY	854_396	48	1	37.9851	166	22	2	32.5317	99	2074	22	2
BBI12-CDK6.Con7_01_Overlay_XY	891_1038	95	3	181.059	255	605	16	87.4252	255	9215	17	1
BBI12-CDK6.Con7_01_Overlay_XY	876_447	0	0	38.7857	174	0	0	0	0	1763	0	0
BBI12-CDK6.Con7_01_Overlay_XY	883_726	0	0	137.444	251	0	0	25	82	3245	0	0
BBI12-CDK6.Con7_01_Overlay_XY	882_535	0	0	0	0	37	3	54.0625	198	3215	0	0
BBI12-CDK6.Con7_01_Overlay_XY	923_1696	45	2	149.932	255	0	0	25.767	90	9495	0	0
BBI12-CDK6.Con7_01_Overlay_XY	902_226	0	0	48.2	105	7	1	49.65	132	5339	0	0
BBI12-CDK6.Con7_01_Overlay_XY	923_628	0	0	84.375	182	14	1	51.9811	148	6617	0	0
BBI12-CDK6.Con7_01_Overlay_XY	940_1394	10	1	46.125	251	0	0	24.5	57	4532	0	0
BBI12-CDK6.Con7_01_Overlay_XY	1024_1883	119	8	94.9644	255	1133	28	81.1237	255	11697	28	1
BBI12-CDK6.Con7_01_Overlay_XY	994_478	0	0	67	255	116	3	82.1551	255	3153	0	0
BBI12-CDK6.Con7_01_Overlay_XY	990_394	0	0	0	0	0	0	0	0	1042	0	0
BBI12-CDK6.Con7_01_Overlay_XY	1020_1593	49	3	176.604	255	149	3	73.5915	255	4979	0	0
BBI12-CDK6.Con7_01_Overlay_XY	1026_739	7	1	85.5714	247	0	0	44.4138	165	3453	0	0
BBI12-CDK6.Con7_01_Overlay_XY	1046_1810	11	1	44.3729	255	515	13	74.0135	255	5146	0	0
BBI12-CDK6.Con7_01_Overlay_XY	1042_1207	8	1	71.8857	255	99	4	62.3596	255	3006	0	0
BBI12-CDK6.Con7_01_Overlay_XY	1054_101	0	0	13.7059	101	72	3	72.6957	255	4252	0	0
BBI12-CDK6.Con7_01_Overlay_XY	1058_1123	9	1	60.4412	251	42	2	46.8456	214	2797	0	0
BBI12-CDK6.Con7_01_Overlay_XY	1096_1408	16	2	133.667	255	0	0	19.6667	82	5284	0	0
BBI12-CDK6.Con7_01_Overlay_XY	1113_1008	17	2	137.85	255	0	0	20.7571	107	2969	0	0
BBI12-CDK6.Con7_01_Overlay_XY	1102_1565	14	1	76.2703	255	0	0	28.6667	41	2453	0	0
BBI12-CDK6.Con7_01_Overlay_XY	1115_770	12	1	41.1698	166	8	1	42.1724	115	1416	8	1
BBI12-CDK6.Con7_01_Overlay_XY	1109_877	0	0	85.4286	178	0	0	4.59091	8	2299	0	0
BBI12-CDK6.Con7_01_Overlay_XY	1124_649	0	0	159.778	255	0	0	16.2083	57	3857	0	0
BBI12-CDK6.Con7_01_Overlay_XY	1147_1228	40	2	85.974	255	0	0	18.4262	57	5474	0	0
BBI12-CDK6.Con7_01_Overlay_XY	1134_710	0	0	0	0	0	0	0	0	1810	0	0
BBI12-CDK6.Con7_01_Overlay_XY	1140_239	15	2	148.333	255	0	0	35.2	66	3819	0	0
BBI12-CDK6.Con7_01_Overlay_XY	1144_1072	7	1	156.579	255	0	0	0	0	2970	0	0
BBI12-CDK6.Con7_01_Overlay_XY	1148_14	0	0	0	0	0	0	18	24	1741	0	0
BBI12-CDK6.Con7_01_Overlay_XY	1146_475	0	0	196.5	255	32	2	80.439	198	2685	0	0
BBI12-CDK6.Con7_01_Overlay_XY	1149_1638	16	1	114.846	255	21	1	49.2549	189	2569	0	0
BBI12-CDK6.Con7_01_Overlay_XY	1171_1803	0	0	0	0	0	0	14.6667	24	2470	0	0
BBI12-CDK6.Con7_01_Overlay_XY	1197_1292	26	3	103.672	255	37	2	44.6982	222	4931	0	0
BBI12-CDK6.Con7_01_Overlay_XY	1204_419	25	2	149.047	255	46	5	42.6652	148	5045	0	0
BBI12-CDK6.Con7_01_Overlay_XY	1199_915	0	0	56.4	73	8	1	59.4828	165	4099	0	0
BBI12-CDK6.Con7_01_Overlay_XY	1219_166	0	0	0	0	7	1	35.5896	132	3876	0	0
BBI12-CDK6.Con7_01_Overlay_XY	1217_1005	0	0	110.333	195	0	0	27.082	90	4780	0	0
BBI12-CDK6.Con7_01_Overlay_XY	1210_845	7	1	173.643	255	0	0	29.375	41	2430	0	0
BBI12-CDK6.Con7_01_Overlay_XY	1202_1660	0	0	0	0	0	0	31.48	115	950	0	0
BBI12-CDK6.Con7_01_Overlay_XY	1220_1456	10	1	124.727	255	0	0	24.7077	99	3674	0	0
BBI12-CDK6.Con7_01_Overlay_XY	1247_1866	0	0	0	0	268	3	129.876	255	4924	0	0
BBI12-CDK6.Con7_01_Overlay_XY	1241_1601	0	0	134.545	255	0	0	37.55	115	3248	0	0
BBI12-CDK6.Con7_01_Overlay_XY	1284_1112	14	1	26.9421	255	0	0	10.3836	57	4627	0	0
BBI12-CDK6.Con7_01_Overlay_XY	1292_851	23	2	79.8831	255	18	1	37.5941	222	5326	14	1
BBI12-CDK6.Con7_01_Overlay_XY	1286_1441	7	1	80.3333	255	0	0	15.7917	57	3091	0	0
BBI12-CDK6.Con7_01_Overlay_XY	1293_1676	0	0	82	125	0	0	19.52	66	1587	0	0
BBI12-CDK6.Con7_01_Overlay_XY	1303_1325	0	0	119	219	0	0	4.16667	8	3355	0	0
BBI12-CDK6.Con7_01_Overlay_XY	1334_281	0	0	135.5	203	21	1	112.419	189	4399	0	0
BBI12-CDK6.Con7_01_Overlay_XY	1324_84	7	1	165.421	255	44	1	49.6667	255	3785	0	0
BBI12-CDK6.Con7_01_Overlay_XY	1336_15	0	0	255	255	0	0	0	0	1452	0	0
BBI12-CDK6.Con7_01_Overlay_XY	1363_445	0	0	119.545	255	0	0	35.1	90	3503	0	0
BBI12-CDK6.Con7_01_Overlay_XY	1366_1720	7	1	66.7436	255	209	9	51.489	222	6294	0	0
BBI12-CDK6.Con7_01_Overlay_XY	1362_564	0	0	32	56	0	0	11.7333	33	3229	0	0
BBI12-CDK6.Con7_01_Overlay_XY	1370_1026	0	0	24.3333	40	0	0	0	0	2288	0	0
BBI12-CDK6.Con7_01_Overlay_XY	1389_668	30	2	185.636	255	35	2	59.9006	255	4336	0	0
BBI12-CDK6.Con7_01_Overlay_XY	1388_1160	0	0	39.05	247	119	3	66.2721	255	2912	0	0
BBI12-CDK6.Con7_01_Overlay_XY	1400_899	9	1	45.0485	255	577	18	64.2171	255	5552	0	0
BBI12-CDK6.Con7_01_Overlay_XY	1392_741	0	0	0	0	0	0	0	0	2091	0	0
BBI12-CDK6.Con7_01_Overlay_XY	1417_1405	7	1	157.8	255	0	0	0	0	2502	0	0
BBI12-CDK6.Con7_01_Overlay_XY	1418_562	0	0	110.667	166	199	2	63.8616	255	3209	0	0
BBI12-CDK6.Con7_01_Overlay_XY	1419_1574	15	2	59.2727	255	255	6	56.4371	239	5563	7	1
BBI12-CDK6.Con7_01_Overlay_XY	1422_1874	0	0	0	0	0	0	0	0	2749	0	0
BBI12-CDK6.Con7_01_Overlay_XY	170_219	58	3	162.03	255	0	0	33.5281	107	9885	0	0
BBI12-CDK6.Con7_01_Overlay_XY	240_186	0	0	53.6	150	0	0	0	0	2651	0	0
BBI12-CDK6.Con7_01_Overlay_XY	121_1732	7	1	58.12	255	0	0	6.5	8	1849	0	0
BBI12-CDK6.Con7_01_Overlay_XY	187_1753	23	2	68.8831	255	104	2	87.5154	255	5192	0	0
BBI12-CDK6.Con7_01_Overlay_XY	269_1785	8	1	149.636	255	0	0	34	115	3812	0	0
BBI12-CDK6.Con7_01_Overlay_XY	331_1134	25	2	139.8	255	717	15	104.386	255	5947	13	1
BBI12-CDK6.Con7_01_Overlay_XY	601_1758	7	1	137	255	0	0	43.125	140	3745	0	0
BBI12-CDK6.Con7_01_Overlay_XY	654_1738	0	0	0	0	0	0	41	41	2622	0	0
BBI12-CDK6.Con7_01_Overlay_XY	742_548	0	0	86.2222	255	69	1	71.7458	222	5206	0	0
BBI12-CDK6.Con7_01_Overlay_XY	946_953	0	0	88.5	207	0	0	21.2143	49	5609	0	0
BBI12-CDK6.Con7_01_Overlay_XY	925_888	16	1	95.5532	255	735	15	87.1437	255	4228	7	1
BBI12-CDK6.Con7_01_Overlay_XY	990_221	7	1	90.5366	255	521	16	79.9696	255	10147	0	0
BBI12-CDK6.Con7_01_Overlay_XY	1048_499	0	0	64.8	142	0	0	39.9048	107	2851	0	0
BBI12-CDK6.Con7_01_Overlay_XY	1042_1657	7	1	85.2667	231	1185	10	124.885	255	5553	7	1
BBI12-CDK6.Con7_01_Overlay_XY	1259_449	0	0	137.417	255	0	0	9.55	33	2842	0	0
BBI12-CDK6.Con7_01_Overlay_XY	1316_1578	8	1	69.1333	247	8	1	36.3563	156	3986	0	0
BBI12-CDK6.Con7_01_Overlay_XY	1400_282	7	1	145.286	255	0	0	0	0	2862	0	0
BBI12-CDK6.Con7_01_Overlay_XY	1402_1069	29	3	26.5647	125	0	0	18.8415	99	4108	0	0
BBI12-CDK6.Con7_01_Overlay_XY	1427_1676	0	0	0	0	7	1	44.9211	90	1377	0	0
BBI12-CDK6.Con7_08_Overlay_XY	12_286	0	0	138.667	178	508	4	108.565	255	1936	0	0
BBI12-CDK6.Con7_08_Overlay_XY	44_365	0	0	154	154	0	0	16.4789	66	1775	0	0
BBI12-CDK6.Con7_08_Overlay_XY	88_1259	0	0	0	0	147	5	56.0982	231	3923	0	0
BBI12-CDK6.Con7_08_Overlay_XY	133_1846	0	0	10.0714	65	219	6	56.5875	255	2663	0	0
BBI12-CDK6.Con7_08_Overlay_XY	150_664	0	0	31.5625	186	541	9	80.1119	255	3597	0	0
BBI12-CDK6.Con7_08_Overlay_XY	177_85	37	2	102.507	255	771	24	52.4349	255	6411	0	0
BBI12-CDK6.Con7_08_Overlay_XY	166_1393	0	0	108.667	235	334	10	52.483	247	3122	0	0
BBI12-CDK6.Con7_08_Overlay_XY	160_1042	0	0	1.91667	4	0	0	0	0	1039	0	0
BBI12-CDK6.Con7_08_Overlay_XY	246_524	0	0	20.0833	186	274	13	41.4377	255	4854	0	0
BBI12-CDK6.Con7_08_Overlay_XY	256_1501	7	1	131.8	255	33	2	20.7758	189	3335	0	0
BBI12-CDK6.Con7_08_Overlay_XY	274_761	0	0	122.6	166	44	3	42.231	255	3380	0	0
BBI12-CDK6.Con7_08_Overlay_XY	270_1845	0	0	5	8	0	0	18.7568	66	1314	0	0
BBI12-CDK6.Con7_08_Overlay_XY	289_841	0	0	36	36	181	8	57.1101	255	3200	0	0
BBI12-CDK6.Con7_08_Overlay_XY	322_1280	8	1	89.3667	255	1315	26	87.7338	255	7573	0	0
BBI12-CDK6.Con7_08_Overlay_XY	299_1012	0	0	186	247	7	1	24.3872	115	1981	0	0
BBI12-CDK6.Con7_08_Overlay_XY	359_459	0	0	54.6622	255	1428	20	89.8696	255	8709	0	0
BBI12-CDK6.Con7_08_Overlay_XY	345_648	0	0	105.875	239	289	10	43.6166	255	3501	0	0
BBI12-CDK6.Con7_08_Overlay_XY	335_329	0	0	0	0	0	0	13.5294	57	1042	0	0
BBI12-CDK6.Con7_08_Overlay_XY	334_696	0	0	0	0	25	2	29.2167	214	808	0	0
BBI12-CDK6.Con7_08_Overlay_XY	348_275	0	0	0	0	8	1	33.1901	156	1241	0	0
BBI12-CDK6.Con7_08_Overlay_XY	365_801	0	0	15.6786	117	11	1	26.1182	156	3563	0	0
BBI12-CDK6.Con7_08_Overlay_XY	413_1782	33	3	95.1828	255	2217	31	125.204	255	8189	23	2
BBI12-CDK6.Con7_08_Overlay_XY	397_1157	0	0	18.4828	125	191	2	124.371	255	1189	0	0
BBI12-CDK6.Con7_08_Overlay_XY	430_1308	0	0	60.3333	109	196	5	54.3998	206	3178	0	0
BBI12-CDK6.Con7_08_Overlay_XY	427_254	0	0	0	0	103	4	42.7646	189	1596	0	0
BBI12-CDK6.Con7_08_Overlay_XY	436_1702	0	0	60	60	0	0	16.8148	99	2007	0	0
BBI12-CDK6.Con7_08_Overlay_XY	455_1425	0	0	0	0	145	2	86.1311	255	1422	0	0
BBI12-CDK6.Con7_08_Overlay_XY	477_785	0	0	6.55556	12	832	19	90.1988	255	5089	0	0
BBI12-CDK6.Con7_08_Overlay_XY	479_200	0	0	60.8636	255	460	8	82.5087	255	3027	0	0
BBI12-CDK6.Con7_08_Overlay_XY	491_412	0	0	24.58	251	1606	16	141.811	255	4653	0	0
BBI12-CDK6.Con7_08_Overlay_XY	498_1594	0	0	0	0	270	2	82.0088	239	2263	0	0
BBI12-CDK6.Con7_08_Overlay_XY	537_626	0	0	63.2222	125	699	20	61.7144	255	7378	0	0
BBI12-CDK6.Con7_08_Overlay_XY	550_1777	0	0	42.0357	255	30	3	26.3442	115	2839	0	0
BBI12-CDK6.Con7_08_Overlay_XY	604_1368	0	0	128.667	255	107	7	34.7622	181	3767	0	0
BBI12-CDK6.Con7_08_Overlay_XY	605_850	0	0	117.846	211	228	9	50.6903	255	3406	0	0
BBI12-CDK6.Con7_08_Overlay_XY	611_1845	0	0	44.8235	255	0	0	17.7264	90	3220	0	0
BBI12-CDK6.Con7_08_Overlay_XY	649_1284	0	0	4	4	665	5	121.754	255	3271	0	0
BBI12-CDK6.Con7_08_Overlay_XY	663_1747	0	0	24.4167	44	15	1	31.9091	156	3012	0	0
BBI12-CDK6.Con7_08_Overlay_XY	664_1520	0	0	117.824	255	119	7	36.2182	239	4428	0	0
BBI12-CDK6.Con7_08_Overlay_XY	653_83	0	0	0	0	0	0	0	0	1269	0	0
BBI12-CDK6.Con7_08_Overlay_XY	700_1696	0	0	168	255	254	7	43.3754	255	3066	0	0
BBI12-CDK6.Con7_08_Overlay_XY	705_1392	0	0	159.857	251	336	9	58.8362	255	2625	0	0
BBI12-CDK6.Con7_08_Overlay_XY	719_662	0	0	0	0	67	5	29.5494	206	3405	0	0
BBI12-CDK6.Con7_08_Overlay_XY	776_81	0	0	112	235	359	9	58.2087	255	4197	0	0
BBI12-CDK6.Con7_08_Overlay_XY	763_555	0	0	0	0	0	0	17.6057	57	3153	0	0
BBI12-CDK6.Con7_08_Overlay_XY	771_1157	0	0	84.75	113	125	5	42.4644	222	2177	0	0
BBI12-CDK6.Con7_08_Overlay_XY	784_1689	0	0	23.1538	178	648	16	73.5889	255	4098	0	0
BBI12-CDK6.Con7_08_Overlay_XY	791_1024	0	0	36.1429	109	238	6	70.1935	255	2658	0	0
BBI12-CDK6.Con7_08_Overlay_XY	839_892	60	6	153.918	255	950	31	63.2179	255	8167	11	1
BBI12-CDK6.Con7_08_Overlay_XY	828_1885	0	0	68	255	1271	18	120.449	255	4739	0	0
BBI12-CDK6.Con7_08_Overlay_XY	840_331	0	0	0	0	9	1	57.0227	181	1234	0	0
BBI12-CDK6.Con7_08_Overlay_XY	856_795	0	0	0	0	16	2	42.4386	140	2753	0	0
BBI12-CDK6.Con7_08_Overlay_XY	872_1090	0	0	8.81818	93	562	11	74.5255	255	3453	0	0
BBI12-CDK6.Con7_08_Overlay_XY	876_1398	0	0	0	0	61	5	31.3626	165	2346	0	0
BBI12-CDK6.Con7_08_Overlay_XY	876_122	0	0	20	20	0	0	24.493	90	1716	0	0
BBI12-CDK6.Con7_08_Overlay_XY	900_375	0	0	19.9462	255	315	12	46.3192	255	3681	0	0
BBI12-CDK6.Con7_08_Overlay_XY	919_649	0	0	61.7	223	571	12	63.8565	255	5902	0	0
BBI12-CDK6.Con7_08_Overlay_XY	927_1637	0	0	26.7368	101	392	8	65.2164	255	3189	0	0
BBI12-CDK6.Con7_08_Overlay_XY	933_1274	0	0	0	0	0	0	12.5714	24	1676	0	0
BBI12-CDK6.Con7_08_Overlay_XY	953_65	17	2	158.963	255	155	7	37.755	255	7465	0	0
BBI12-CDK6.Con7_08_Overlay_XY	995_1743	0	0	82	146	0	0	9.38889	49	2397	0	0
BBI12-CDK6.Con7_08_Overlay_XY	1022_1028	0	0	0	0	364	11	66.6675	255	4393	0	0
BBI12-CDK6.Con7_08_Overlay_XY	1010_1206	0	0	0	0	0	0	10.9048	24	1701	0	0
BBI12-CDK6.Con7_08_Overlay_XY	1064_144	0	0	34.4412	255	1252	10	117.179	255	6152	0	0
BBI12-CDK6.Con7_08_Overlay_XY	1079_380	0	0	37.5769	235	835	23	76.3221	255	6424	0	0
BBI12-CDK6.Con7_08_Overlay_XY	1078_798	0	0	29.0556	239	144	8	44.6944	255	2605	0	0
BBI12-CDK6.Con7_08_Overlay_XY	1089_1095	0	0	0	0	0	0	4.66667	8	2016	0	0
BBI12-CDK6.Con7_08_Overlay_XY	1117_1768	157	4	61.3914	255	738	24	93.5085	255	4032	21	2
BBI12-CDK6.Con7_08_Overlay_XY	1152_683	0	0	0	0	564	9	102.51	255	2843	0	0
BBI12-CDK6.Con7_08_Overlay_XY	1157_1446	7	1	141.923	255	77	4	30.9487	189	3482	0	0
BBI12-CDK6.Con7_08_Overlay_XY	1172_82	7	1	46.1111	255	407	17	54.4581	255	5157	0	0
BBI12-CDK6.Con7_08_Overlay_XY	1183_1092	0	0	52.7895	203	426	18	55.6402	255	4815	0	0
BBI12-CDK6.Con7_08_Overlay_XY	1199_1543	8	1	25.9014	255	79	5	41.665	198	3152	0	0
BBI12-CDK6.Con7_08_Overlay_XY	1240_678	0	0	108.429	195	92	5	36.5319	198	2775	0	0
BBI12-CDK6.Con7_08_Overlay_XY	1260_344	0	0	100.615	255	509	7	77.8475	255	4061	0	0
BBI12-CDK6.Con7_08_Overlay_XY	1257_1865	0	0	109.6	211	165	4	42.0556	239	2489	0	0
BBI12-CDK6.Con7_08_Overlay_XY	1278_1188	0	0	3.73333	4	517	14	89.6028	255	2823	0	0
BBI12-CDK6.Con7_08_Overlay_XY	1292_411	0	0	124.8	255	367	8	58.3954	255	3434	0	0
BBI12-CDK6.Con7_08_Overlay_XY	1358_1574	7	1	125.25	255	550	14	88.0509	255	4180	0	0
BBI12-CDK6.Con7_08_Overlay_XY	1387_1159	0	0	151.846	255	261	10	46.6154	255	3322	0	0
BBI12-CDK6.Con7_08_Overlay_XY	1400_1480	0	0	54.7273	255	798	19	73.105	255	5699	0	0
BBI12-CDK6.Con7_08_Overlay_XY	1401_1301	0	0	0	0	965	12	120.503	255	4559	0	0
BBI12-CDK6.Con7_08_Overlay_XY	1391_1666	0	0	0	0	0	0	0	0	897	0	0
BBI12-CDK6.Con7_08_Overlay_XY	1424_1655	0	0	37	170	213	8	56.8562	255	2221	0	0
BBI12-CDK6.Con7_08_Overlay_XY	1425_564	0	0	0	0	27	2	52.3587	214	1535	0	0
BBI12-CDK6.Con7_08_Overlay_XY	1427_766	0	0	69.6923	158	255	3	97.5413	255	1222	0	0
BBI12-CDK6.Con7_08_Overlay_XY	355_535	0	0	22.0667	186	81	4	45.5556	255	2523	0	0
BBI12-CDK6.Con7_16_Overlay_XY	14_59	0	0	0	0	0	0	0	0	870	0	0
BBI12-CDK6.Con7_16_Overlay_XY	17_224	25	2	65.541	255	27	3	34.2842	140	3512	0	0
BBI12-CDK6.Con7_16_Overlay_XY	21_404	48	1	159.583	255	8	1	52.5593	198	3424	0	0
BBI12-CDK6.Con7_16_Overlay_XY	6_532	0	0	0	0	0	0	6.5	8	977	0	0
BBI12-CDK6.Con7_16_Overlay_XY	35_732	26	3	106.139	255	75	3	56.0879	222	4646	0	0
BBI12-CDK6.Con7_16_Overlay_XY	13_1317	7	1	40.0476	203	83	2	84.2765	255	1183	7	1
BBI12-CDK6.Con7_16_Overlay_XY	17_1732	0	0	38.7966	203	143	4	62.1372	239	3437	0	0
BBI12-CDK6.Con7_16_Overlay_XY	49_1481	0	0	73.3	170	7	1	40.5604	165	3300	0	0
BBI12-CDK6.Con7_16_Overlay_XY	53_1068	0	0	22.48	146	0	0	0	0	2250	0	0
BBI12-CDK6.Con7_16_Overlay_XY	64_1844	15	1	120.733	255	33	1	76.0909	255	2749	0	0
BBI12-CDK6.Con7_16_Overlay_XY	61_1562	0	0	48.75	65	0	0	0	0	2146	0	0
BBI12-CDK6.Con7_16_Overlay_XY	97_619	0	0	77.7857	215	39	4	47.4756	222	5840	0	0
BBI12-CDK6.Con7_16_Overlay_XY	84_1671	0	0	0	0	0	0	23	107	2104	0	0
BBI12-CDK6.Con7_16_Overlay_XY	106_199	10	1	115.4	255	0	0	28.6667	74	3522	0	0
BBI12-CDK6.Con7_16_Overlay_XY	103_963	0	0	27.65	101	24	2	76.56	189	2442	0	0
BBI12-CDK6.Con7_16_Overlay_XY	97_504	0	0	0	0	0	0	42.2727	99	1534	0	0
BBI12-CDK6.Con7_16_Overlay_XY	125_1071	0	0	41.75	56	0	0	22.9737	82	3626	0	0
BBI12-CDK6.Con7_16_Overlay_XY	110_1890	0	0	36	81	86	3	58.2643	214	1954	0	0
BBI12-CDK6.Con7_16_Overlay_XY	159_1282	16	2	63.0405	255	524	13	68.2382	255	7771	0	0
BBI12-CDK6.Con7_16_Overlay_XY	162_830	0	0	143	215	0	0	24.2857	41	2512	0	0
BBI12-CDK6.Con7_16_Overlay_XY	175_234	28	3	132.974	255	0	0	42.7778	107	5356	0	0
BBI12-CDK6.Con7_16_Overlay_XY	173_540	0	0	39.619	150	11	1	46.8148	165	3267	0	0
BBI12-CDK6.Con7_16_Overlay_XY	178_103	18	2	77.6	255	7	1	48.5	148	4552	0	0
BBI12-CDK6.Con7_16_Overlay_XY	171_1576	0	0	0	0	87	1	107.836	255	1135	0	0
BBI12-CDK6.Con7_16_Overlay_XY	206_1882	0	0	34	251	193	4	76.5193	231	2875	0	0
BBI12-CDK6.Con7_16_Overlay_XY	226_674	0	0	53.3929	239	15	1	54.5111	165	3440	0	0
BBI12-CDK6.Con7_16_Overlay_XY	237_1448	7	1	90.2	255	202	7	96.1267	255	7069	0	0
BBI12-CDK6.Con7_16_Overlay_XY	234_334	7	1	61.1897	255	666	7	128.525	255	4811	0	0
BBI12-CDK6.Con7_16_Overlay_XY	228_1781	0	0	0	0	0	0	0	0	2827	0	0
BBI12-CDK6.Con7_16_Overlay_XY	239_543	0	0	97.6	182	44	3	56.911	214	2966	0	0
BBI12-CDK6.Con7_16_Overlay_XY	244_1165	0	0	88.5	190	84	2	127.6	255	3449	0	0
BBI12-CDK6.Con7_16_Overlay_XY	278_418	0	0	20	20	64	5	50.0211	255	5414	0	0
BBI12-CDK6.Con7_16_Overlay_XY	252_271	0	0	0	0	0	0	0	0	1076	0	0
BBI12-CDK6.Con7_16_Overlay_XY	287_892	117	5	29.8545	255	293	9	46.1978	255	4622	0	0
BBI12-CDK6.Con7_16_Overlay_XY	296_193	17	1	59.3636	255	1014	15	108.873	255	5526	9	1
BBI12-CDK6.Con7_16_Overlay_XY	303_1879	0	0	49.1154	207	712	7	114.241	255	6363	0	0
BBI12-CDK6.Con7_16_Overlay_XY	320_972	0	0	7.56522	73	7	1	51.8519	181	3146	0	0
BBI12-CDK6.Con7_16_Overlay_XY	335_654	0	0	0	0	114	3	74.1125	255	3970	0	0
BBI12-CDK6.Con7_16_Overlay_XY	333_561	7	1	63	227	217	2	126.1	255	2726	0	0
BBI12-CDK6.Con7_16_Overlay_XY	360_1415	8	1	68.1111	251	0	0	7.35294	16	3218	0	0
BBI12-CDK6.Con7_16_Overlay_XY	369_420	0	0	2.5	4	0	0	38.5	255	1541	0	0
BBI12-CDK6.Con7_16_Overlay_XY	390_1836	0	0	64.5385	207	0	0	12.8	16	4566	0	0
BBI12-CDK6.Con7_16_Overlay_XY	384_372	0	0	45.1905	117	294	1	161.574	255	2288	0	0
BBI12-CDK6.Con7_16_Overlay_XY	409_1644	0	0	86.5	170	0	0	67.2308	132	3633	0	0
BBI12-CDK6.Con7_16_Overlay_XY	417_766	125	5	34.1755	255	674	8	102.203	255	2695	95	5
BBI12-CDK6.Con7_16_Overlay_XY	425_1147	0	0	54.9683	174	11	1	48.0165	148	5820	0	0
BBI12-CDK6.Con7_16_Overlay_XY	415_1913	0	0	0	0	38	1	96.7397	255	739	0	0
BBI12-CDK6.Con7_16_Overlay_XY	430_41	0	0	78.6667	178	0	0	37.7674	140	4452	0	0
BBI12-CDK6.Con7_16_Overlay_XY	413_141	0	0	0	0	0	0	0	0	1579	0	0
BBI12-CDK6.Con7_16_Overlay_XY	439_1375	17	1	63.8929	255	539	12	89.5401	255	5103	0	0
BBI12-CDK6.Con7_16_Overlay_XY	453_1722	0	0	0	0	0	0	0	0	2434	0	0
BBI12-CDK6.Con7_16_Overlay_XY	464_402	0	0	37.2143	81	49	1	98.0708	255	3490	0	0
BBI12-CDK6.Con7_16_Overlay_XY	449_1517	0	0	54.6364	89	0	0	0	0	2622	0	0
BBI12-CDK6.Con7_16_Overlay_XY	472_289	21	2	85.8246	255	50	3	45.8151	231	5308	0	0
BBI12-CDK6.Con7_16_Overlay_XY	462_1049	0	0	62	97	0	0	0	0	2088	0	0
BBI12-CDK6.Con7_16_Overlay_XY	472_583	0	0	0	0	0	0	0	0	1821	0	0
BBI12-CDK6.Con7_16_Overlay_XY	517_1032	0	0	74.625	146	0	0	4.46154	8	3802	0	0
BBI12-CDK6.Con7_16_Overlay_XY	506_1831	0	0	0	0	0	0	0	0	865	0	0
BBI12-CDK6.Con7_16_Overlay_XY	543_769	0	0	72.5714	178	0	0	0	0	4652	0	0
BBI12-CDK6.Con7_16_Overlay_XY	534_492	0	0	9.01852	125	0	0	0	0	3002	0	0
BBI12-CDK6.Con7_16_Overlay_XY	575_253	12	1	118.72	255	31	3	43.172	148	6058	0	0
BBI12-CDK6.Con7_16_Overlay_XY	560_20	0	0	0	0	0	0	46.5714	66	936	0	0
BBI12-CDK6.Con7_16_Overlay_XY	596_1141	20	2	96.4182	255	120	4	81.4665	255	4508	0	0
BBI12-CDK6.Con7_16_Overlay_XY	602_1262	0	0	78.9565	255	8	1	64.3684	189	4348	0	0
BBI12-CDK6.Con7_16_Overlay_XY	603_1555	238	7	80.2708	255	111	4	53.7298	189	2174	93	5
BBI12-CDK6.Con7_16_Overlay_XY	623_1833	0	0	52.7333	174	0	0	28.5	107	3052	0	0
BBI12-CDK6.Con7_16_Overlay_XY	653_334	0	0	39.3582	251	0	0	30.3704	107	5265	0	0
BBI12-CDK6.Con7_16_Overlay_XY	636_556	0	0	0	0	0	0	0	0	1259	0	0
BBI12-CDK6.Con7_16_Overlay_XY	677_1496	0	0	46.5789	186	0	0	0	0	3598	0	0
BBI12-CDK6.Con7_16_Overlay_XY	669_1679	0	0	0	0	0	0	38	57	1446	0	0
BBI12-CDK6.Con7_16_Overlay_XY	677_1189	0	0	11	44	0	0	0	0	923	0	0
BBI12-CDK6.Con7_16_Overlay_XY	692_774	0	0	26.0455	121	0	0	0	0	2228	0	0
BBI12-CDK6.Con7_16_Overlay_XY	696_1904	12	1	155.438	255	0	0	47.9333	99	1550	0	0
BBI12-CDK6.Con7_16_Overlay_XY	709_1327	0	0	103.857	195	0	0	9.57576	49	1876	0	0
BBI12-CDK6.Con7_16_Overlay_XY	711_1075	0	0	83.625	154	36	1	101.544	231	2104	0	0
BBI12-CDK6.Con7_16_Overlay_XY	729_363	0	0	0	0	0	0	32.4375	99	1865	0	0
BBI12-CDK6.Con7_16_Overlay_XY	762_1532	15	2	82.2568	255	0	0	18.6667	24	6500	0	0
BBI12-CDK6.Con7_16_Overlay_XY	764_1237	8	1	66.25	255	11	1	42.6933	165	3002	0	0
BBI12-CDK6.Con7_16_Overlay_XY	786_840	10	1	180.818	255	120	3	126.439	255	4750	0	0
BBI12-CDK6.Con7_16_Overlay_XY	796_478	10	1	55.0119	251	96	4	57.7616	255	5217	0	0
BBI12-CDK6.Con7_16_Overlay_XY	792_1764	0	0	16.0435	77	8	1	46.6154	123	3082	0	0
BBI12-CDK6.Con7_16_Overlay_XY	802_1654	21	2	76.5556	255	28	2	40.9057	148	5290	0	0
BBI12-CDK6.Con7_16_Overlay_XY	818_1908	0	0	23.0769	146	71	2	50.2687	247	1670	0	0
BBI12-CDK6.Con7_16_Overlay_XY	830_286	0	0	30.3727	255	1089	12	138.387	255	5115	0	0
BBI12-CDK6.Con7_16_Overlay_XY	818_1352	162	7	64.021	255	69	4	52.2511	112	3895	46	3
BBI12-CDK6.Con7_16_Overlay_XY	813_20	0	0	49.8966	134	0	0	13.5	16	2115	0	0
BBI12-CDK6.Con7_16_Overlay_XY	836_1221	7	1	88.5882	255	595	11	128.98	255	3839	0	0
BBI12-CDK6.Con7_16_Overlay_XY	854_1511	39	1	22.7579	255	8	1	27.5062	123	3778	0	0
BBI12-CDK6.Con7_16_Overlay_XY	862_111	0	0	20	32	0	0	43.6364	115	3815	0	0
BBI12-CDK6.Con7_16_Overlay_XY	875_400	0	0	50.8	190	126	4	61.5506	222	2866	0	0
BBI12-CDK6.Con7_16_Overlay_XY	886_812	21	1	27.8143	89	0	0	21.377	90	6210	0	0
BBI12-CDK6.Con7_16_Overlay_XY	894_1244	0	0	54	60	0	0	41	41	2210	0	0
BBI12-CDK6.Con7_16_Overlay_XY	902_1876	0	0	42.25	117	0	0	0	0	2195	0	0
BBI12-CDK6.Con7_16_Overlay_XY	906_1339	0	0	29.8864	130	0	0	42.3191	148	3103	0	0
BBI12-CDK6.Con7_16_Overlay_XY	900_1662	0	0	32.1429	97	0	0	0	0	1104	0	0
BBI12-CDK6.Con7_16_Overlay_XY	933_354	0	0	32.3895	215	112	7	59.7986	222	3825	0	0
BBI12-CDK6.Con7_16_Overlay_XY	932_979	0	0	17.2545	158	1129	3	175.556	255	3491	0	0
BBI12-CDK6.Con7_16_Overlay_XY	956_256	0	0	63.3333	195	56	2	52.6818	214	4532	0	0
BBI12-CDK6.Con7_16_Overlay_XY	958_33	16	2	87	223	0	0	36.3982	115	3287	0	0
BBI12-CDK6.Con7_16_Overlay_XY	954_1181	0	0	98.625	199	0	0	50.2	140	3722	0	0
BBI12-CDK6.Con7_16_Overlay_XY	979_166	16	2	56.9419	255	147	5	51.94	255	5345	0	0
BBI12-CDK6.Con7_16_Overlay_XY	978_1328	0	0	76.5135	223	26	1	65.0909	148	3533	0	0
BBI12-CDK6.Con7_16_Overlay_XY	986_1632	0	0	114.167	255	0	0	51.2105	148	3259	0	0
BBI12-CDK6.Con7_16_Overlay_XY	1040_301	11	1	85.8889	219	37	1	49.75	198	3484	0	0
BBI12-CDK6.Con7_16_Overlay_XY	1056_618	13	1	75.1	243	63	2	86.4726	255	5074	0	0
BBI12-CDK6.Con7_16_Overlay_XY	1061_1546	35	2	89.4434	255	8	1	39.3241	148	6635	0	0
BBI12-CDK6.Con7_16_Overlay_XY	1056_988	0	0	66.1538	146	0	0	0	0	4582	0	0
BBI12-CDK6.Con7_16_Overlay_XY	1055_1295	7	1	33.1558	255	886	13	92.4277	255	5708	0	0
BBI12-CDK6.Con7_16_Overlay_XY	1040_793	0	0	0	0	0	0	0	0	1476	0	0
BBI12-CDK6.Con7_16_Overlay_XY	1060_63	0	0	36.9762	146	0	0	37.9767	99	4867	0	0
BBI12-CDK6.Con7_16_Overlay_XY	1065_1125	8	1	74.4688	255	0	0	0	0	3249	0	0
BBI12-CDK6.Con7_16_Overlay_XY	1062_519	0	0	36.619	170	474	2	155.542	255	2247	0	0
BBI12-CDK6.Con7_16_Overlay_XY	1082_400	7	1	50.4416	239	793	19	110.836	255	6499	0	0
BBI12-CDK6.Con7_16_Overlay_XY	1095_1683	28	2	26.0402	255	171	6	45.6626	255	5837	0	0
BBI12-CDK6.Con7_16_Overlay_XY	1113_1864	9	1	91.6471	215	0	0	41.2	66	4044	0	0
BBI12-CDK6.Con7_16_Overlay_XY	1113_1427	0	0	62.25	186	7	1	48.8571	181	2343	0	0
BBI12-CDK6.Con7_16_Overlay_XY	1124_541	0	0	16.8909	113	105	4	71.4262	255	3013	0	0
BBI12-CDK6.Con7_16_Overlay_XY	1149_1201	0	0	0	0	0	0	0	0	2395	0	0
BBI12-CDK6.Con7_16_Overlay_XY	1155_1340	0	0	0	0	76	3	73.5336	214	2888	0	0
BBI12-CDK6.Con7_16_Overlay_XY	1181_1782	12	1	82.8378	231	133	6	85.3206	255	6137	0	0
BBI12-CDK6.Con7_16_Overlay_XY	1182_185	0	0	0	0	69	3	60.1298	255	3247	0	0
BBI12-CDK6.Con7_16_Overlay_XY	1185_1437	0	0	98.2778	211	47	3	42.0096	156	2827	0	0
BBI12-CDK6.Con7_16_Overlay_XY	1194_1548	0	0	55.129	223	51	4	63.019	255	3786	0	0
BBI12-CDK6.Con7_16_Overlay_XY	1191_843	0	0	25.42	117	0	0	27.3415	148	5047	0	0
BBI12-CDK6.Con7_16_Overlay_XY	1211_369	0	0	40.4107	219	63	6	47.6027	214	4666	0	0
BBI12-CDK6.Con7_16_Overlay_XY	1187_617	0	0	70.5	121	0	0	0	0	893	0	0
BBI12-CDK6.Con7_16_Overlay_XY	1195_1178	0	0	89.2	134	0	0	10.2955	57	1915	0	0
BBI12-CDK6.Con7_16_Overlay_XY	1221_18	55	1	44.6339	255	8	1	23.0358	123	2826	0	0
BBI12-CDK6.Con7_16_Overlay_XY	1202_989	0	0	17.6842	77	74	3	63.465	255	3077	0	0
BBI12-CDK6.Con7_16_Overlay_XY	1218_265	0	0	105.758	255	0	0	40.4237	132	6079	0	0
BBI12-CDK6.Con7_16_Overlay_XY	1236_1316	8	1	47.6224	255	53	4	42.5232	214	6480	0	0
BBI12-CDK6.Con7_16_Overlay_XY	1225_141	0	0	17.3333	199	0	0	0	0	1759	0	0
BBI12-CDK6.Con7_16_Overlay_XY	1236_1897	0	0	24	24	0	0	6.5	8	2095	0	0
BBI12-CDK6.Con7_16_Overlay_XY	1266_1636	0	0	116.286	219	0	0	0	0	3431	0	0
BBI12-CDK6.Con7_16_Overlay_XY	1267_1015	8	1	79.7714	247	99	3	76.0903	255	2755	0	0
BBI12-CDK6.Con7_16_Overlay_XY	1264_1574	0	0	0	0	0	0	0	0	1555	0	0
BBI12-CDK6.Con7_16_Overlay_XY	1286_1739	0	0	77.2	255	169	4	83.3967	255	5773	0	0
BBI12-CDK6.Con7_16_Overlay_XY	1264_461	0	0	0	0	0	0	0	0	823	0	0
BBI12-CDK6.Con7_16_Overlay_XY	1292_1205	24	3	87.2	255	337	7	102.215	255	5559	0	0
BBI12-CDK6.Con7_16_Overlay_XY	1307_496	0	0	41.0625	166	0	0	50.2667	148	2515	0	0
BBI12-CDK6.Con7_16_Overlay_XY	1322_1825	0	0	97.3333	146	0	0	0	0	1852	0	0
BBI12-CDK6.Con7_16_Overlay_XY	1350_1342	23	2	93.3478	255	645	2	150.941	255	5544	0	0
BBI12-CDK6.Con7_16_Overlay_XY	1354_321	7	1	58.0571	215	36	2	43.7056	214	3364	0	0
BBI12-CDK6.Con7_16_Overlay_XY	1352_916	0	0	0	0	31	2	76.4667	181	2110	0	0
BBI12-CDK6.Con7_16_Overlay_XY	1363_103	7	1	37.5882	227	119	3	117.21	255	4632	0	0
BBI12-CDK6.Con7_16_Overlay_XY	1350_1506	0	0	73	73	0	0	0	0	1023	0	0
BBI12-CDK6.Con7_16_Overlay_XY	1392_762	7	1	101	235	55	2	53.8217	255	3547	0	0
BBI12-CDK6.Con7_16_Overlay_XY	1376_1095	0	0	0	0	46	3	85.6207	255	1525	0	0
BBI12-CDK6.Con7_16_Overlay_XY	1386_409	0	0	76.4167	182	18	2	48.6118	140	3377	0	0
BBI12-CDK6.Con7_16_Overlay_XY	1389_1740	0	0	73.6667	105	0	0	13.2857	74	2177	0	0
BBI12-CDK6.Con7_16_Overlay_XY	1405_481	0	0	50.5417	207	21	2	49.0465	189	3422	0	0
BBI12-CDK6.Con7_16_Overlay_XY	1413_16	0	0	149.5	227	156	5	77.3501	239	1824	0	0
BBI12-CDK6.Con7_16_Overlay_XY	1421_1503	378	11	82.3386	231	274	8	55.7754	173	2148	175	6
BBI12-CDK6.Con7_16_Overlay_XY	1422_709	0	0	68.5312	190	194	6	77.9628	255	1939	0	0
BBI12-CDK6.Con7_16_Overlay_XY	1424_1628	0	0	0	0	288	4	103.354	255	1934	0	0
BBI12-CDK6.Con7_16_Overlay_XY	1425_923	0	0	60.1538	130	0	0	5.26667	8	1291	0	0
BBI12-CDK6.Con7_16_Overlay_XY	1426_1277	0	0	139	255	0	0	45.3768	132	1654	0	0
BBI12-CDK6.Con7_16_Overlay_XY	25_1379	0	0	28.8605	146	335	7	89.2078	255	4097	0	0
BBI12-CDK6.Con7_16_Overlay_XY	139_1477	37	3	72.5564	255	153	3	60.1301	255	11036	0	0
BBI12-CDK6.Con7_16_Overlay_XY	147_944	0	0	59.5	239	33	2	58.0538	140	1876	0	0
BBI12-CDK6.Con7_16_Overlay_XY	239_96	0	0	106.5	170	36	1	64.6333	148	2601	0	0
BBI12-CDK6.Con7_16_Overlay_XY	501_1538	0	0	67.1053	207	0	0	0	0	3986	0	0
BBI12-CDK6.Con7_16_Overlay_XY	529_441	0	0	5.31034	52	17	1	67.9231	231	1507	0	0
BBI12-CDK6.Con7_16_Overlay_XY	683_575	0	0	65.5714	125	0	0	26.1562	156	3149	0	0
BBI12-CDK6.Con7_16_Overlay_XY	953_832	73	5	42.6898	255	0	0	10.7269	57	7293	0	0
BBI12-CDK6.Con7_16_Overlay_XY	946_1263	0	0	64.5	97	0	0	55.35	148	3020	0	0
BBI12-CDK6.Con7_16_Overlay_XY	1090_1229	0	0	22.6552	186	28	2	41.8732	214	3382	0	0
BBI12-CDK6.Con7_16_Overlay_XY	1241_1507	0	0	101	190	0	0	0	0	2773	0	0
BBI12-CDK6.Con7_16_Overlay_XY	1328_1420	19	2	71.9615	255	37	2	48.5906	132	3708	8	1
BBI12-CDK6.Con7_11_Overlay_XY	16_29	13	1	57.5098	255	20	1	66.1754	231	1710	0	0
BBI12-CDK6.Con7_11_Overlay_XY	7_283	0	0	0	0	0	0	0	0	956	0	0
BBI12-CDK6.Con7_11_Overlay_XY	53_494	49	3	125.304	255	116	2	75.0285	255	9434	0	0
BBI12-CDK6.Con7_11_Overlay_XY	77_603	38	4	24.6821	255	82	4	36.2864	214	10740	0	0
BBI12-CDK6.Con7_11_Overlay_XY	7_1288	0	0	108	162	0	0	10.6538	33	1042	0	0
BBI12-CDK6.Con7_11_Overlay_XY	29_1791	40	2	111.545	255	720	10	123.416	255	5941	21	1
BBI12-CDK6.Con7_11_Overlay_XY	36_1542	0	0	159.25	255	0	0	24.8462	74	2800	0	0
BBI12-CDK6.Con7_11_Overlay_XY	40_155	0	0	29.7143	52	0	0	25.3333	57	1834	0	0
BBI12-CDK6.Con7_11_Overlay_XY	74_216	0	0	70.5357	142	247	5	100.459	255	5846	0	0
BBI12-CDK6.Con7_11_Overlay_XY	69_354	18	1	127.036	255	0	0	8	8	4886	0	0
BBI12-CDK6.Con7_11_Overlay_XY	53_71	0	0	81	97	46	3	53.4817	189	1941	0	0
BBI12-CDK6.Con7_11_Overlay_XY	58_1854	0	0	0	0	0	0	0	0	895	0	0
BBI12-CDK6.Con7_11_Overlay_XY	99_896	0	0	0	0	0	0	0	0	907	0	0
BBI12-CDK6.Con7_11_Overlay_XY	105_1854	7	1	13.8542	255	0	0	30.75	41	1688	0	0
BBI12-CDK6.Con7_11_Overlay_XY	129_1491	16	2	69.5636	255	87	2	93.8084	255	3604	0	0
BBI12-CDK6.Con7_11_Overlay_XY	148_64	0	0	144.333	255	128	6	63.1447	206	2787	0	0
BBI12-CDK6.Con7_11_Overlay_XY	158_1162	0	0	90.8	166	0	0	0	0	3048	0	0
BBI12-CDK6.Con7_11_Overlay_XY	165_293	0	0	0	0	10	1	49.8833	156	2619	0	0
BBI12-CDK6.Con7_11_Overlay_XY	163_1716	0	0	50.641	255	0	0	55.125	140	3323	0	0
BBI12-CDK6.Con7_11_Overlay_XY	177_625	11	1	69.35	247	338	9	83.2197	255	3865	11	1
BBI12-CDK6.Con7_11_Overlay_XY	161_1400	7	1	61.087	243	0	0	0	0	1036	0	0
BBI12-CDK6.Con7_11_Overlay_XY	211_705	17	1	102.629	255	7	1	32.3373	231	3417	0	0
BBI12-CDK6.Con7_11_Overlay_XY	233_313	15	1	113.467	255	0	0	20	24	4207	0	0
BBI12-CDK6.Con7_11_Overlay_XY	249_126	15	1	79.7701	255	471	5	110.821	255	7600	0	0
BBI12-CDK6.Con7_11_Overlay_XY	241_1207	0	0	49.5909	182	0	0	0	0	3611	0	0
BBI12-CDK6.Con7_11_Overlay_XY	235_235	0	0	109.778	207	11	1	46.6042	132	2856	0	0
BBI12-CDK6.Con7_11_Overlay_XY	247_1875	9	1	71.4091	138	235	7	75.0656	255	3653	0	0
BBI12-CDK6.Con7_11_Overlay_XY	231_778	0	0	118.5	178	47	1	189.529	255	857	0	0
BBI12-CDK6.Con7_11_Overlay_XY	274_1721	562	17	97.0898	255	343	10	55.4191	231	3913	130	9
BBI12-CDK6.Con7_11_Overlay_XY	267_1339	8	1	140.444	255	0	0	5	8	2350	0	0
BBI12-CDK6.Con7_11_Overlay_XY	285_1600	18	2	60.3056	255	72	2	75.9286	255	3238	0	0
BBI12-CDK6.Con7_11_Overlay_XY	296_1074	13	1	32.9266	146	432	4	115.322	255	4028	13	1
BBI12-CDK6.Con7_11_Overlay_XY	316_890	13	1	72.1746	255	134	3	93.3042	255	4854	0	0
BBI12-CDK6.Con7_11_Overlay_XY	308_736	0	0	71.7	138	0	0	0	0	2021	0	0
BBI12-CDK6.Con7_11_Overlay_XY	323_1248	0	0	39.9677	178	545	6	129.106	255	4569	0	0
BBI12-CDK6.Con7_11_Overlay_XY	331_28	0	0	41.3269	154	0	0	13.0769	41	3727	0	0
BBI12-CDK6.Con7_11_Overlay_XY	336_457	0	0	34.8889	125	8	1	73.05	140	2715	0	0
BBI12-CDK6.Con7_11_Overlay_XY	354_116	0	0	78.8	170	119	5	71.5383	255	3314	0	0
BBI12-CDK6.Con7_11_Overlay_XY	381_1383	17	2	41.9722	251	1240	24	104.193	255	9182	0	0
BBI12-CDK6.Con7_11_Overlay_XY	369_1481	23	2	152.923	255	0	0	10.6667	16	4219	0	0
BBI12-CDK6.Con7_11_Overlay_XY	379_589	7	1	78.75	199	0	0	23.0088	156	5284	0	0
BBI12-CDK6.Con7_11_Overlay_XY	384_1739	7	1	103.714	235	121	1	98.0153	255	3312	0	0
BBI12-CDK6.Con7_11_Overlay_XY	397_1251	0	0	48.614	162	479	7	135.96	255	4759	0	0
BBI12-CDK6.Con7_11_Overlay_XY	392_1820	0	0	42.9333	174	34	3	51.4012	181	3204	0	0
BBI12-CDK6.Con7_11_Overlay_XY	396_959	0	0	102.214	207	234	3	108.661	255	3191	0	0
BBI12-CDK6.Con7_11_Overlay_XY	427_862	12	1	37.9365	255	0	0	5.65217	8	1698	0	0
BBI12-CDK6.Con7_11_Overlay_XY	422_237	0	0	0	0	0	0	0	0	1653	0	0
BBI12-CDK6.Con7_11_Overlay_XY	425_1040	0	0	0	0	0	0	0	0	1394	0	0
BBI12-CDK6.Con7_11_Overlay_XY	444_477	0	0	86.3333	154	0	0	43	82	3376	0	0
BBI12-CDK6.Con7_11_Overlay_XY	458_13	0	0	0	0	0	0	0	0	1476	0	0
BBI12-CDK6.Con7_11_Overlay_XY	480_538	0	0	108.333	211	0	0	41	66	2746	0	0
BBI12-CDK6.Con7_11_Overlay_XY	483_1328	63	5	25.5139	255	7	1	19.248	132	2932	7	1
BBI12-CDK6.Con7_11_Overlay_XY	524_174	11	1	25.031	255	896	17	94.9152	255	7808	9	1
BBI12-CDK6.Con7_11_Overlay_XY	512_1197	0	0	81	81	34	2	63.0543	214	2527	0	0
BBI12-CDK6.Con7_11_Overlay_XY	567_406	24	2	92.6714	255	17	1	142.304	255	6294	17	1
BBI12-CDK6.Con7_11_Overlay_XY	562_1745	7	1	58.5522	251	333	7	84.8922	255	4778	0	0
BBI12-CDK6.Con7_11_Overlay_XY	565_22	0	0	81.7273	186	8	1	48.4857	140	2569	0	0
BBI12-CDK6.Con7_11_Overlay_XY	607_1634	41	3	99.0423	255	45	2	43.5271	222	4480	0	0
BBI12-CDK6.Con7_11_Overlay_XY	605_1316	17	2	78.0571	255	48	1	81.4651	255	2969	0	0
BBI12-CDK6.Con7_11_Overlay_XY	635_212	0	0	37.2	199	111	5	83.4844	255	4058	0	0
BBI12-CDK6.Con7_11_Overlay_XY	630_1553	14	2	38.7554	255	0	0	24.8267	107	2940	0	0
BBI12-CDK6.Con7_11_Overlay_XY	636_107	11	1	127.733	251	0	0	34.0588	132	3583	0	0
BBI12-CDK6.Con7_11_Overlay_XY	645_1034	0	0	47.7692	195	0	0	27.5	41	2148	0	0
BBI12-CDK6.Con7_11_Overlay_XY	667_513	9	1	108.611	239	0	0	23.0484	90	3947	0	0
BBI12-CDK6.Con7_11_Overlay_XY	664_578	0	0	101.9	231	8	1	53.32	173	2937	0	0
BBI12-CDK6.Con7_11_Overlay_XY	673_887	0	0	93.6842	211	0	0	34.4681	148	3348	0	0
BBI12-CDK6.Con7_11_Overlay_XY	686_1183	0	0	112.905	247	87	5	85.4527	255	6086	0	0
BBI12-CDK6.Con7_11_Overlay_XY	670_1275	0	0	156.333	255	0	0	0	0	847	0	0
BBI12-CDK6.Con7_11_Overlay_XY	694_1787	40	3	25.93	142	0	0	41.1667	74	2380	0	0
BBI12-CDK6.Con7_11_Overlay_XY	720_1359	0	0	77.8	125	0	0	8	8	2873	0	0
BBI12-CDK6.Con7_11_Overlay_XY	728_577	0	0	0	0	0	0	0	0	1250	0	0
BBI12-CDK6.Con7_11_Overlay_XY	742_222	0	0	178	182	0	0	0	0	1680	0	0
BBI12-CDK6.Con7_11_Overlay_XY	767_121	9	1	64.0792	255	432	11	79.5744	255	6861	0	0
BBI12-CDK6.Con7_11_Overlay_XY	761_1411	18	2	44.3571	251	0	0	33.5294	74	4423	0	0
BBI12-CDK6.Con7_11_Overlay_XY	801_910	8	1	100.057	199	0	0	36.6393	90	4418	0	0
BBI12-CDK6.Con7_11_Overlay_XY	795_1554	14	1	124	255	0	0	0	0	2146	0	0
BBI12-CDK6.Con7_11_Overlay_XY	808_764	0	0	51	239	0	0	0	0	3351	0	0
BBI12-CDK6.Con7_11_Overlay_XY	813_262	0	0	0	0	0	0	10.5714	33	1280	0	0
BBI12-CDK6.Con7_11_Overlay_XY	844_61	0	0	14.3	121	0	0	0	0	2215	0	0
BBI12-CDK6.Con7_11_Overlay_XY	866_645	0	0	87.2586	251	837	15	103.623	255	5646	0	0
BBI12-CDK6.Con7_11_Overlay_XY	874_1897	26	3	65.9151	255	1342	4	174.427	255	3699	17	2
BBI12-CDK6.Con7_11_Overlay_XY	879_1072	0	0	33.2083	117	0	0	0	0	2793	0	0
BBI12-CDK6.Con7_11_Overlay_XY	897_1599	16	2	107.412	255	0	0	12.3333	16	5821	0	0
BBI12-CDK6.Con7_11_Overlay_XY	891_1212	14	1	107.957	255	0	0	0	0	1286	0	0
BBI12-CDK6.Con7_11_Overlay_XY	909_465	21	1	112.448	255	16	1	58.8929	255	3152	0	0
BBI12-CDK6.Con7_11_Overlay_XY	931_339	17	2	50.6182	255	144	3	101.606	255	3074	0	0
BBI12-CDK6.Con7_11_Overlay_XY	911_1354	0	0	12.8824	24	0	0	0	0	1274	0	0
BBI12-CDK6.Con7_11_Overlay_XY	927_1007	0	0	44.0952	239	7	1	67	206	3104	0	0
BBI12-CDK6.Con7_11_Overlay_XY	921_802	17	2	125	255	0	0	0	0	1695	0	0
BBI12-CDK6.Con7_11_Overlay_XY	959_627	0	0	0	0	0	0	0	0	5082	0	0
BBI12-CDK6.Con7_11_Overlay_XY	944_912	16	1	169.875	255	0	0	98.75	160	1552	0	0
BBI12-CDK6.Con7_11_Overlay_XY	947_1701	0	0	13.8788	150	0	0	0	0	1038	0	0
BBI12-CDK6.Con7_11_Overlay_XY	989_1824	9	1	125.2	255	0	0	16.3529	24	3338	0	0
BBI12-CDK6.Con7_11_Overlay_XY	980_1047	0	0	72.3333	93	0	0	0	0	2491	0	0
BBI12-CDK6.Con7_11_Overlay_XY	1016_475	0	0	78.1765	235	33	2	59.2208	198	4418	0	0
BBI12-CDK6.Con7_11_Overlay_XY	1018_1249	7	1	99.5714	174	0	0	34.6829	107	4697	0	0
BBI12-CDK6.Con7_11_Overlay_XY	1038_968	0	0	75.4118	174	9	1	69.5769	148	3355	0	0
BBI12-CDK6.Con7_11_Overlay_XY	1054_47	0	0	77.8	182	0	0	45.3333	74	4056	0	0
BBI12-CDK6.Con7_11_Overlay_XY	1078_187	0	0	39.3333	134	0	0	22.1053	66	5450	0	0
BBI12-CDK6.Con7_11_Overlay_XY	1073_880	17	2	54.3537	227	27	1	39.8313	181	3635	0	0
BBI12-CDK6.Con7_11_Overlay_XY	1076_1158	0	0	74.1379	158	30	2	46.9385	239	3539	0	0
BBI12-CDK6.Con7_11_Overlay_XY	1088_1075	20	1	99.6098	255	49	4	52.6264	222	3582	0	0
BBI12-CDK6.Con7_11_Overlay_XY	1114_260	0	0	47.0476	158	327	10	67.2483	255	5051	0	0
BBI12-CDK6.Con7_11_Overlay_XY	1114_1371	10	1	125.222	255	0	0	0	0	3737	0	0
BBI12-CDK6.Con7_11_Overlay_XY	1115_1650	0	0	101.2	138	0	0	28.5	33	2962	0	0
BBI12-CDK6.Con7_11_Overlay_XY	1132_736	0	0	0	0	0	0	0	0	1908	0	0
BBI12-CDK6.Con7_11_Overlay_XY	1148_564	0	0	99.2581	203	0	0	12.0909	24	3897	0	0
BBI12-CDK6.Con7_11_Overlay_XY	1171_1787	18	1	41.1717	207	0	0	33.0741	99	3095	0	0
BBI12-CDK6.Con7_11_Overlay_XY	1188_664	7	1	108.091	255	41	1	53.0941	173	4624	0	0
BBI12-CDK6.Con7_11_Overlay_XY	1215_427	222	6	35.7502	255	622	21	56.3246	255	10902	20	1
BBI12-CDK6.Con7_11_Overlay_XY	1179_85	0	0	16	24	0	0	21	41	2607	0	0
BBI12-CDK6.Con7_11_Overlay_XY	1206_1024	13	1	75.9828	255	0	0	29.3478	115	6248	0	0
BBI12-CDK6.Con7_11_Overlay_XY	1216_266	0	0	13.2812	146	0	0	26.1818	140	3297	0	0
BBI12-CDK6.Con7_11_Overlay_XY	1236_906	41	4	35.2484	255	53	2	44.829	255	3534	7	1
BBI12-CDK6.Con7_11_Overlay_XY	1248_1867	0	0	46.8214	231	18	1	116.308	255	3719	0	0
BBI12-CDK6.Con7_11_Overlay_XY	1252_1342	11	1	46.9524	134	7	1	66.7273	173	2851	7	1
BBI12-CDK6.Con7_11_Overlay_XY	1260_1197	101	8	60.0683	255	63	4	44.3942	206	3888	37	2
BBI12-CDK6.Con7_11_Overlay_XY	1264_12	0	0	0	0	0	0	0	0	1355	0	0
BBI12-CDK6.Con7_11_Overlay_XY	1286_1761	17	2	81.6667	255	0	0	43.4035	123	4785	0	0
BBI12-CDK6.Con7_11_Overlay_XY	1296_496	0	0	52	89	0	0	0	0	2286	0	0
BBI12-CDK6.Con7_11_Overlay_XY	1281_860	0	0	21.5	32	0	0	0	0	1671	0	0
BBI12-CDK6.Con7_11_Overlay_XY	1299_759	0	0	0	0	0	0	0	0	1782	0	0
BBI12-CDK6.Con7_11_Overlay_XY	1310_690	0	0	17.8986	211	93	1	83.2708	255	3495	0	0
BBI12-CDK6.Con7_11_Overlay_XY	1324_1375	9	1	40.1923	255	410	12	66.8025	255	5552	0	0
BBI12-CDK6.Con7_11_Overlay_XY	1337_984	0	0	46.1475	239	0	0	33.0702	107	5279	0	0
BBI12-CDK6.Con7_11_Overlay_XY	1352_195	0	0	45.6111	182	0	0	0	0	5220	0	0
BBI12-CDK6.Con7_11_Overlay_XY	1351_1126	0	0	28.5278	142	270	12	65.1229	255	3593	0	0
BBI12-CDK6.Con7_11_Overlay_XY	1394_1460	0	0	16.75	211	8	1	56	115	4766	0	0
BBI12-CDK6.Con7_11_Overlay_XY	1407_809	36	1	135.741	255	0	0	27.4615	90	3184	0	0
BBI12-CDK6.Con7_11_Overlay_XY	1402_1763	0	0	0	0	0	0	0	0	1175	0	0
BBI12-CDK6.Con7_11_Overlay_XY	1421_480	0	0	18.6875	24	89	6	68.1952	247	2284	0	0
BBI12-CDK6.Con7_11_Overlay_XY	1423_57	0	0	89.6	162	0	0	56.7857	107	2164	0	0
BBI12-CDK6.Con7_11_Overlay_XY	1424_701	771	2	211.976	255	741	2	182.553	255	1439	660	2
BBI12-CDK6.Con7_11_Overlay_XY	1430_1002	0	0	65.2	142	8	1	79.5926	173	1035	0	0
BBI12-CDK6.Con7_11_Overlay_XY	287_340	0	0	91.4	146	11	1	61.878	132	3562	0	0
BBI12-CDK6.Con7_11_Overlay_XY	249_51	0	0	41.1111	178	335	3	99.4641	255	4008	0	0
BBI12-CDK6.Con7_11_Overlay_XY	329_1584	0	0	4.28369	12	0	0	17.1111	66	1635	0	0
BBI12-CDK6.Con7_11_Overlay_XY	302_947	0	0	34.8571	166	0	0	0	0	2486	0	0
BBI12-CDK6.Con7_11_Overlay_XY	532_1135	40	5	137.711	255	26	2	47.1694	206	5437	0	0
BBI12-CDK6.Con7_11_Overlay_XY	655_1495	0	0	54.375	186	8	1	62.5263	148	5028	0	0
BBI12-CDK6.Con7_11_Overlay_XY	1310_1899	0	0	46.7576	199	112	5	59.6008	239	3176	0	0
BBI12-CDK6.Con7_21_Overlay_XY	18_390	0	0	32.8667	223	324	7	54.2831	247	3081	0	0
BBI12-CDK6.Con7_21_Overlay_XY	20_604	0	0	16.7826	101	8	1	33.126	123	2122	0	0
BBI12-CDK6.Con7_21_Overlay_XY	22_822	0	0	50.383	255	467	10	68.6357	255	3366	0	0
BBI12-CDK6.Con7_21_Overlay_XY	8_1016	0	0	95.3333	170	0	0	4.57143	8	777	0	0
BBI12-CDK6.Con7_21_Overlay_XY	13_1345	0	0	80.6667	121	0	0	15.9889	49	1707	0	0
BBI12-CDK6.Con7_21_Overlay_XY	39_711	0	0	123.143	243	34	1	43.44	247	3418	0	0
BBI12-CDK6.Con7_21_Overlay_XY	30_1589	0	0	177	255	0	0	7.26667	8	1769	0	0
BBI12-CDK6.Con7_21_Overlay_XY	37_125	0	0	33.9091	255	171	5	43.7748	247	2965	0	0
BBI12-CDK6.Con7_21_Overlay_XY	61_301	0	0	127.75	219	0	0	27.8793	99	2171	0	0
BBI12-CDK6.Con7_21_Overlay_XY	66_1907	0	0	0	0	9	1	31.4615	181	1431	0	0
BBI12-CDK6.Con7_21_Overlay_XY	60_355	0	0	100.75	203	0	0	36.2821	115	1066	0	0
BBI12-CDK6.Con7_21_Overlay_XY	109_223	277	4	138.389	255	338	7	55.2791	239	3042	209	2
BBI12-CDK6.Con7_21_Overlay_XY	124_1137	139	8	60.4021	255	64	3	26.391	173	7501	0	0
BBI12-CDK6.Con7_21_Overlay_XY	134_100	23	1	121.571	255	285	5	53.4257	255	7232	0	0
BBI12-CDK6.Con7_21_Overlay_XY	120_674	0	0	138.5	255	21	1	39.9604	247	2919	0	0
BBI12-CDK6.Con7_21_Overlay_XY	117_863	0	0	2.36364	4	0	0	15.0364	57	2898	0	0
BBI12-CDK6.Con7_21_Overlay_XY	122_1451	0	0	46.5	81	60	3	41.4675	181	3220	0	0
BBI12-CDK6.Con7_21_Overlay_XY	132_484	0	0	15.5714	97	207	12	45.1479	255	4277	0	0
BBI12-CDK6.Con7_21_Overlay_XY	150_1627	39	3	215.024	255	186	11	45.9494	214	8596	0	0
BBI12-CDK6.Con7_21_Overlay_XY	173_291	0	0	46.3061	235	378	9	64.2663	255	3676	0	0
BBI12-CDK6.Con7_21_Overlay_XY	171_603	0	0	0	0	0	0	30.1287	123	1774	0	0
BBI12-CDK6.Con7_21_Overlay_XY	179_1194	0	0	80.7778	215	18	1	28.4062	132	2482	0	0
BBI12-CDK6.Con7_21_Overlay_XY	198_760	7	1	160.692	255	9	1	23.1602	132	5579	0	0
BBI12-CDK6.Con7_21_Overlay_XY	191_39	0	0	0	0	29	3	32.5402	156	2924	0	0
BBI12-CDK6.Con7_21_Overlay_XY	201_1276	0	0	72.75	113	0	0	24.3526	90	4272	0	0
BBI12-CDK6.Con7_21_Overlay_XY	232_1899	0	0	78.75	158	37	2	48.9341	189	4871	0	0
BBI12-CDK6.Con7_21_Overlay_XY	220_1589	0	0	0	0	0	0	0	0	1038	0	0
BBI12-CDK6.Con7_21_Overlay_XY	223_1538	0	0	22.2	170	12	1	41.5	107	1669	0	0
BBI12-CDK6.Con7_21_Overlay_XY	249_1402	285	11	51.0779	255	49	4	28.1802	115	3477	10	1
BBI12-CDK6.Con7_21_Overlay_XY	275_132	7	1	123.3	255	91	2	37.7035	239	6772	0	0
BBI12-CDK6.Con7_21_Overlay_XY	269_512	0	0	86.5	255	43	3	28.3345	173	6394	0	0
BBI12-CDK6.Con7_21_Overlay_XY	265_325	0	0	52.0857	255	532	6	101.414	255	2704	0	0
BBI12-CDK6.Con7_21_Overlay_XY	286_1752	32	3	103.712	255	0	0	22.7222	82	6392	0	0
BBI12-CDK6.Con7_21_Overlay_XY	302_1182	51	3	40.7566	255	47	4	24.5053	173	4095	0	0
BBI12-CDK6.Con7_21_Overlay_XY	342_232	80	2	54.5797	255	130	9	30.2855	132	4209	9	1
BBI12-CDK6.Con7_21_Overlay_XY	340_554	0	0	85.5	117	0	0	15.3846	33	2331	0	0
BBI12-CDK6.Con7_21_Overlay_XY	356_1546	0	0	110.5	166	0	0	8.45	57	2848	0	0
BBI12-CDK6.Con7_21_Overlay_XY	370_1901	0	0	169.333	255	0	0	15.5385	49	2424	0	0
BBI12-CDK6.Con7_21_Overlay_XY	349_955	0	0	0	0	9	1	32.2958	115	1796	0	0
BBI12-CDK6.Con7_21_Overlay_XY	354_1438	0	0	0	0	314	8	78.2742	255	2708	0	0
BBI12-CDK6.Con7_21_Overlay_XY	357_1851	0	0	8	8	0	0	17.8571	49	2293	0	0
BBI12-CDK6.Con7_21_Overlay_XY	370_1682	9	1	109.219	255	580	16	62.1742	255	5741	0	0
BBI12-CDK6.Con7_21_Overlay_XY	390_304	0	0	132.571	174	29	2	28.9234	132	3958	0	0
BBI12-CDK6.Con7_21_Overlay_XY	397_913	17	2	142.345	255	112	2	38.6716	181	4501	0	0
BBI12-CDK6.Con7_21_Overlay_XY	434_1263	0	0	86.1875	199	294	5	69.7152	255	4489	0	0
BBI12-CDK6.Con7_21_Overlay_XY	403_1437	32	2	49.3822	255	0	0	16.539	74	2001	0	0
BBI12-CDK6.Con7_21_Overlay_XY	434_845	44	2	113.427	255	69	3	26.3557	115	3008	0	0
BBI12-CDK6.Con7_21_Overlay_XY	432_434	0	0	89.8	142	0	0	21.6917	148	2570	0	0
BBI12-CDK6.Con7_21_Overlay_XY	436_1030	0	0	151.833	190	0	0	5.03846	8	1760	0	0
BBI12-CDK6.Con7_21_Overlay_XY	445_1650	0	0	7.04348	32	0	0	16.5227	66	2498	0	0
BBI12-CDK6.Con7_21_Overlay_XY	457_692	0	0	47.6923	130	20	1	29.4273	115	2428	0	0
BBI12-CDK6.Con7_21_Overlay_XY	470_90	22	2	36.2215	211	0	0	28.86	68	3276	0	0
BBI12-CDK6.Con7_21_Overlay_XY	508_764	0	0	61.7895	211	42	1	25.3185	198	4220	0	0
BBI12-CDK6.Con7_21_Overlay_XY	506_1434	0	0	25.7143	138	1334	4	158.466	255	3842	0	0
BBI12-CDK6.Con7_21_Overlay_XY	514_1872	0	0	75.1364	255	0	0	26.9841	90	4382	0	0
BBI12-CDK6.Con7_21_Overlay_XY	549_1601	31	3	135.093	255	234	6	58.1146	214	9661	0	0
BBI12-CDK6.Con7_21_Overlay_XY	545_510	0	0	131.333	251	14	1	20.9281	148	3451	0	0
BBI12-CDK6.Con7_21_Overlay_XY	568_1755	0	0	41.6111	170	554	9	75.8658	255	6515	0	0
BBI12-CDK6.Con7_21_Overlay_XY	571_82	0	0	117.429	255	0	0	17.4773	74	1243	0	0
BBI12-CDK6.Con7_21_Overlay_XY	597_602	0	0	113.286	255	187	4	51.4703	255	2797	0	0
BBI12-CDK6.Con7_21_Overlay_XY	599_1076	83	5	43.5021	174	55	1	34.2652	173	2123	0	0
BBI12-CDK6.Con7_21_Overlay_XY	618_36	0	0	178.7	243	0	0	25.4824	74	3435	0	0
BBI12-CDK6.Con7_21_Overlay_XY	629_1002	23	3	40.9012	255	39	3	20.6217	140	4488	0	0
BBI12-CDK6.Con7_21_Overlay_XY	644_1854	7	1	62.5682	255	767	8	110.888	255	6035	0	0
BBI12-CDK6.Con7_21_Overlay_XY	670_296	14	1	136.542	255	98	6	25.6012	198	4943	0	0
BBI12-CDK6.Con7_21_Overlay_XY	660_629	0	0	137.222	255	93	5	44.4943	206	4521	0	0
BBI12-CDK6.Con7_21_Overlay_XY	679_382	0	0	78.0952	150	446	10	72.5169	255	5141	0	0
BBI12-CDK6.Con7_21_Overlay_XY	667_1195	0	0	0	0	120	4	65.6758	247	2074	0	0
BBI12-CDK6.Con7_21_Overlay_XY	677_819	0	0	49.5417	199	420	3	125.2	255	2462	0	0
BBI12-CDK6.Con7_21_Overlay_XY	692_1405	0	0	111.944	255	9	1	36.4805	189	4614	0	0
BBI12-CDK6.Con7_21_Overlay_XY	698_931	10	1	126.071	215	0	0	17.7563	82	2991	0	0
BBI12-CDK6.Con7_21_Overlay_XY	694_551	0	0	82.8571	174	636	5	111.346	255	3022	0	0
BBI12-CDK6.Con7_21_Overlay_XY	722_184	0	0	61.4444	255	10	1	33.5897	156	1269	0	0
BBI12-CDK6.Con7_21_Overlay_XY	760_1322	12	1	103.465	255	153	6	36.0182	165	6353	0	0
BBI12-CDK6.Con7_21_Overlay_XY	758_1532	0	0	123.111	247	0	0	24.1852	82	4477	0	0
BBI12-CDK6.Con7_21_Overlay_XY	757_1899	96	3	52.0878	255	7	1	25.0512	99	2813	0	0
BBI12-CDK6.Con7_21_Overlay_XY	771_1794	0	0	206	247	7	1	50.1429	148	2675	0	0
BBI12-CDK6.Con7_21_Overlay_XY	782_895	0	0	27.2174	190	208	9	47.4308	255	4627	0	0
BBI12-CDK6.Con7_21_Overlay_XY	793_353	7	1	44.4286	255	16	1	30.0238	140	3206	0	0
BBI12-CDK6.Con7_21_Overlay_XY	783_578	0	0	113.556	247	17	1	38.0099	181	3687	0	0
BBI12-CDK6.Con7_21_Overlay_XY	814_1088	0	0	233.75	255	60	3	34.8955	198	2652	0	0
BBI12-CDK6.Con7_21_Overlay_XY	823_32	0	0	78.8	130	0	0	5.41667	8	2044	0	0
BBI12-CDK6.Con7_21_Overlay_XY	837_1856	28	2	187.357	255	0	0	25.0577	107	4395	0	0
BBI12-CDK6.Con7_21_Overlay_XY	844_788	9	1	117.69	255	0	0	7	8	4913	0	0
BBI12-CDK6.Con7_21_Overlay_XY	843_1030	0	0	37.8222	207	190	8	57.336	239	3433	0	0
BBI12-CDK6.Con7_21_Overlay_XY	849_1290	0	0	158.583	255	531	16	56.8058	255	5523	0	0
BBI12-CDK6.Con7_21_Overlay_XY	878_872	26	3	95.4815	255	940	14	83.7831	255	8842	0	0
BBI12-CDK6.Con7_21_Overlay_XY	867_1399	0	0	89.5833	255	35	2	33.9956	148	5123	0	0
BBI12-CDK6.Con7_21_Overlay_XY	852_1523	0	0	109.6	166	0	0	0	0	2432	0	0
BBI12-CDK6.Con7_21_Overlay_XY	867_327	0	0	62.125	255	172	6	44.4792	181	6203	0	0
BBI12-CDK6.Con7_21_Overlay_XY	883_8	0	0	64.75	85	27	2	31.7243	148	1047	0	0
BBI12-CDK6.Con7_21_Overlay_XY	905_1160	0	0	28.4545	109	0	0	5.57576	24	2555	0	0
BBI12-CDK6.Con7_21_Overlay_XY	925_1480	0	0	24.3333	162	8	1	27.4831	107	3643	0	0
BBI12-CDK6.Con7_21_Overlay_XY	933_1342	0	0	136.75	255	7	1	33.6604	115	2794	0	0
BBI12-CDK6.Con7_21_Overlay_XY	943_303	0	0	42.2703	146	171	9	38.8697	198	4582	0	0
BBI12-CDK6.Con7_21_Overlay_XY	965_27	0	0	184.8	231	11	1	23.142	115	2266	0	0
BBI12-CDK6.Con7_21_Overlay_XY	988_192	35	3	95.0833	255	578	19	55.0157	255	6131	0	0
BBI12-CDK6.Con7_21_Overlay_XY	985_813	0	0	105.143	235	28	2	36.0118	189	4250	0	0
BBI12-CDK6.Con7_21_Overlay_XY	984_1616	7	1	32.0671	255	0	0	18.7829	57	3391	0	0
BBI12-CDK6.Con7_21_Overlay_XY	996_1104	0	0	35.8596	255	11	1	34.0216	115	4338	0	0
BBI12-CDK6.Con7_21_Overlay_XY	1004_1828	36	1	50.1294	255	152	5	50.6786	214	3690	33	1
BBI12-CDK6.Con7_21_Overlay_XY	999_1884	0	0	147.667	251	14	2	39.2931	165	2034	0	0
BBI12-CDK6.Con7_21_Overlay_XY	1063_353	51	4	93.7717	255	1526	27	84.3591	255	10519	14	1
BBI12-CDK6.Con7_21_Overlay_XY	1038_560	0	0	54	65	0	0	11.7794	49	3372	0	0
BBI12-CDK6.Con7_21_Overlay_XY	1040_871	0	0	29.6667	182	30	2	35.5625	140	2901	0	0
BBI12-CDK6.Con7_21_Overlay_XY	1030_1463	0	0	9.19231	43	0	0	9.57333	32	1359	0	0
BBI12-CDK6.Con7_21_Overlay_XY	1055_1771	34	3	33.0273	255	231	7	57.0208	255	5291	17	1
BBI12-CDK6.Con7_21_Overlay_XY	1049_1310	0	0	141.25	154	41	3	39.604	148	1770	0	0
BBI12-CDK6.Con7_21_Overlay_XY	1081_171	0	0	121.882	255	14	2	29.0033	173	6112	0	0
BBI12-CDK6.Con7_21_Overlay_XY	1070_935	0	0	115.364	255	0	0	27.3333	66	2996	0	0
BBI12-CDK6.Con7_21_Overlay_XY	1064_1260	0	0	0	0	0	0	0	0	1178	0	0
BBI12-CDK6.Con7_21_Overlay_XY	1081_1076	0	0	36.6071	190	63	4	31.1793	148	3135	0	0
BBI12-CDK6.Con7_21_Overlay_XY	1109_707	0	0	69.7273	146	9	1	29.6199	181	4750	0	0
BBI12-CDK6.Con7_21_Overlay_XY	1096_1131	0	0	65	65	0	0	0	0	1074	0	0
BBI12-CDK6.Con7_21_Overlay_XY	1180_1775	1420	4	182.327	255	1037	27	66.9539	255	13014	433	14
BBI12-CDK6.Con7_21_Overlay_XY	1145_287	0	0	32.3571	203	0	0	20.2459	66	3734	0	0
BBI12-CDK6.Con7_21_Overlay_XY	1137_1601	0	0	129.091	255	20	1	31.4202	132	3111	0	0
BBI12-CDK6.Con7_21_Overlay_XY	1128_1019	0	0	0	0	0	0	0	0	891	0	0
BBI12-CDK6.Con7_21_Overlay_XY	1159_608	8	1	53.3036	255	77	5	32.5418	181	5235	0	0
BBI12-CDK6.Con7_21_Overlay_XY	1155_1100	0	0	142.2	231	384	5	79.8482	255	2894	0	0
BBI12-CDK6.Con7_21_Overlay_XY	1193_1250	0	0	130.04	255	41	3	37.7679	173	4763	0	0
BBI12-CDK6.Con7_21_Overlay_XY	1192_1363	0	0	51.3158	227	0	0	14.3529	57	2957	0	0
BBI12-CDK6.Con7_21_Overlay_XY	1199_684	10	1	111.905	255	810	11	96.5138	255	4664	0	0
BBI12-CDK6.Con7_21_Overlay_XY	1223_252	42	4	76.3558	255	772	28	65.4855	255	5735	7	1
BBI12-CDK6.Con7_21_Overlay_XY	1216_932	0	0	0	0	0	0	18.7838	49	978	0	0
BBI12-CDK6.Con7_21_Overlay_XY	1247_730	13	1	23.3661	255	24	3	20.2251	115	3171	0	0
BBI12-CDK6.Con7_21_Overlay_XY	1245_566	0	0	74.5714	255	40	1	37.0748	165	3306	0	0
BBI12-CDK6.Con7_21_Overlay_XY	1245_1075	0	0	53.7	158	16	1	30.5983	165	3338	0	0
BBI12-CDK6.Con7_21_Overlay_XY	1298_1505	15	1	58.9423	255	58	3	52.0576	206	4546	0	0
BBI12-CDK6.Con7_21_Overlay_XY	1317_349	7	1	60.4655	255	780	14	81.7389	255	5237	7	1
BBI12-CDK6.Con7_21_Overlay_XY	1310_1169	0	0	165.562	255	0	0	24.793	123	3574	0	0
BBI12-CDK6.Con7_21_Overlay_XY	1319_263	0	0	89.2	134	138	7	29.3074	173	4607	0	0
BBI12-CDK6.Con7_21_Overlay_XY	1322_1696	0	0	111.556	255	273	7	59.5057	255	3291	0	0
BBI12-CDK6.Con7_21_Overlay_XY	1329_1613	0	0	0	0	0	0	0	0	2182	0	0
BBI12-CDK6.Con7_21_Overlay_XY	1341_1863	0	0	76.625	255	18	2	21.5244	140	3191	0	0
BBI12-CDK6.Con7_21_Overlay_XY	1351_1041	0	0	60.3571	255	27	2	30.7821	156	3219	0	0
BBI12-CDK6.Con7_21_Overlay_XY	1348_1811	0	0	0	0	0	0	4.28571	8	1600	0	0
BBI12-CDK6.Con7_21_Overlay_XY	1367_875	0	0	52.45	247	687	8	96.8968	255	3906	0	0
BBI12-CDK6.Con7_21_Overlay_XY	1370_1423	0	0	45.9355	255	0	0	18.957	82	2247	0	0
BBI12-CDK6.Con7_21_Overlay_XY	1369_454	16	2	177.688	255	114	3	61.1181	189	2491	0	0
BBI12-CDK6.Con7_21_Overlay_XY	1409_1278	2072	9	199.619	255	338	13	93.2722	231	4252	290	11
BBI12-CDK6.Con7_21_Overlay_XY	1406_1202	177	6	94.6037	255	38	4	40.508	107	2650	13	1
BBI12-CDK6.Con7_21_Overlay_XY	1415_958	10	1	141.706	255	205	5	46.0759	255	4220	0	0
BBI12-CDK6.Con7_21_Overlay_XY	1416_1570	24	2	112.66	255	7	1	31.6352	148	3476	0	0
BBI12-CDK6.Con7_21_Overlay_XY	1418_1460	162	2	78.4959	255	269	8	60.2041	255	2844	73	2
BBI12-CDK6.Con7_21_Overlay_XY	1409_440	0	0	176.667	227	0	0	8.4	16	1313	0	0
BBI12-CDK6.Con7_21_Overlay_XY	1418_1850	0	0	50.963	227	188	2	42.8666	255	4459	0	0
BBI12-CDK6.Con7_21_Overlay_XY	1422_1120	0	0	2.125	4	0	0	20.9153	115	1907	0	0
BBI12-CDK6.Con7_21_Overlay_XY	1423_1748	0	0	18.1098	251	32	3	37.3898	140	1479	0	0
BBI12-CDK6.Con7_21_Overlay_XY	1427_301	9	1	149.444	255	210	5	44.6915	255	1705	0	0
BBI12-CDK6.Con7_21_Overlay_XY	1430_830	0	0	0	0	0	0	0	0	1112	0	0
BBI12-CDK6.Con7_21_Overlay_XY	17_466	0	0	134.6	223	26	2	39.4933	156	2012	0	0
BBI12-CDK6.Con7_21_Overlay_XY	61_541	0	0	109.444	255	128	2	66.2406	255	6014	0	0
BBI12-CDK6.Con7_21_Overlay_XY	43_1634	0	0	137	207	27	1	42.1589	132	3399	0	0
BBI12-CDK6.Con7_21_Overlay_XY	118_27	0	0	30.8571	113	304	5	48.5862	255	3176	0	0
BBI12-CDK6.Con7_21_Overlay_XY	124_1388	0	0	9.875	93	0	0	8.41667	16	2166	0	0
BBI12-CDK6.Con7_21_Overlay_XY	291_44	20	2	102.423	255	174	9	29.7647	214	5812	0	0
BBI12-CDK6.Con7_21_Overlay_XY	389_547	10	1	46.1026	255	62	2	47.4778	222	4192	0	0
BBI12-CDK6.Con7_21_Overlay_XY	419_1530	27	2	183.857	255	165	3	55.3953	255	4722	0	0
BBI12-CDK6.Con7_21_Overlay_XY	455_947	70	5	188.778	255	407	16	50.0218	255	8079	0	0
BBI12-CDK6.Con7_21_Overlay_XY	512_996	0	0	54.6923	255	141	4	48.3611	247	3708	0	0
BBI12-CDK6.Con7_21_Overlay_XY	511_864	76	5	163.846	255	559	17	51.8751	255	6508	0	0
BBI12-CDK6.Con7_21_Overlay_XY	484_151	0	0	106.25	170	47	1	57.8146	206	3209	0	0
BBI12-CDK6.Con7_21_Overlay_XY	754_212	0	0	138	255	40	3	38.262	148	4020	0	0
BBI12-CDK6.Con7_21_Overlay_XY	799_187	0	0	0	0	0	0	28.9444	123	2339	0	0
BBI12-CDK6.Con7_21_Overlay_XY	786_255	0	0	0	0	0	0	0	0	1194	0	0
BBI12-CDK6.Con7_21_Overlay_XY	853_580	0	0	24.6444	219	65	5	30.3107	140	5072	0	0
BBI12-CDK6.Con7_21_Overlay_XY	854_474	0	0	71.1429	138	49	2	41.7459	156	2309	0	0
BBI12-CDK6.Con7_21_Overlay_XY	901_514	0	0	41.1111	190	203	7	45.6125	222	4427	0	0
BBI12-CDK6.Con7_21_Overlay_XY	966_495	0	0	22.2703	203	833	15	80.6242	255	5163	0	0
BBI12-CDK6.Con7_21_Overlay_XY	856_1801	0	0	141.667	255	100	5	43.9369	214	3529	0	0
BBI12-CDK6.Con7_21_Overlay_XY	916_1786	0	0	95.6	255	31	2	34.2732	115	4557	0	0
BBI12-CDK6.Con7_21_Overlay_XY	926_880	0	0	0	0	8	1	14.3774	189	1307	0	0
BBI12-CDK6.Con7_21_Overlay_XY	929_770	0	0	162	255	15	1	27.2801	132	3494	0	0
BBI12-CDK6.Con7_21_Overlay_XY	1077_292	0	0	10.7692	101	85	2	67.2655	255	1220	0	0
BBI12-CDK6.Con7_21_Overlay_XY	1069_438	0	0	28	162	239	11	42.5473	239	4412	0	0
BBI12-CDK6.Con7_21_Overlay_XY	1230_1648	0	0	56.6481	255	590	15	68.1387	255	6732	0	0
BBI12-CDK6.Con7_21_Overlay_XY	1273_1700	0	0	166.75	215	13	1	28.9796	140	1316	0	0
BBI12-CDK6.Con7_21_Overlay_XY	1184_1873	0	0	151.429	255	0	0	18.6122	90	3160	0	0
BBI12-CDK6.Con7_21_Overlay_XY	1257_1838	0	0	45.9091	255	58	4	27.8634	140	6079	0	0
BBI12-CDK6.Con7_21_Overlay_XY	1254_646	0	0	141.636	255	28	1	51.6058	148	3204	0	0
BBI12-CDK6.Con7_21_Overlay_XY	1378_1704	0	0	97	97	0	0	16.9355	41	2828	0	0
BBI12-CDK6.Con7_03_Overlay_XY	32_1330	0	0	44.6333	162	103	5	63.6081	239	5310	0	0
BBI12-CDK6.Con7_03_Overlay_XY	33_1611	0	0	60.4	134	91	3	61.5212	173	4921	0	0
BBI12-CDK6.Con7_03_Overlay_XY	37_563	0	0	60.125	146	0	0	53.64	132	6126	0	0
BBI12-CDK6.Con7_03_Overlay_XY	39_1092	7	1	55.3864	199	0	0	34.0649	115	3509	0	0
BBI12-CDK6.Con7_03_Overlay_XY	40_1792	66	2	86.5776	255	489	6	125.225	255	4624	17	2
BBI12-CDK6.Con7_03_Overlay_XY	51_91	8	1	75.6905	219	131	3	88.7331	255	3634	0	0
BBI12-CDK6.Con7_03_Overlay_XY	56_243	0	0	39.9643	190	1200	4	177.673	255	4901	0	0
BBI12-CDK6.Con7_03_Overlay_XY	57_467	0	0	29.6308	146	0	0	30.7391	66	2736	0	0
BBI12-CDK6.Con7_03_Overlay_XY	93_812	0	0	16.412	146	93	5	72.321	255	4007	0	0
BBI12-CDK6.Con7_03_Overlay_XY	112_1247	105	7	68.9565	255	323	8	89.8721	255	10886	10	1
BBI12-CDK6.Con7_03_Overlay_XY	99_1666	8	1	18.2697	174	0	0	57.75	99	2045	0	0
BBI12-CDK6.Con7_03_Overlay_XY	116_1855	8	1	42.3208	247	409	4	145.047	255	3140	0	0
BBI12-CDK6.Con7_03_Overlay_XY	122_578	0	0	0	0	0	0	19.9487	107	2140	0	0
BBI12-CDK6.Con7_03_Overlay_XY	141_974	0	0	41.3333	85	0	0	41.7391	99	4089	0	0
BBI12-CDK6.Con7_03_Overlay_XY	146_884	7	1	19.2623	207	28	2	43.9385	255	5778	0	0
BBI12-CDK6.Con7_03_Overlay_XY	173_647	64	3	22.8623	255	628	13	89.1409	255	6447	42	2
BBI12-CDK6.Con7_03_Overlay_XY	188_166	12	1	17.9143	235	633	11	108.768	255	7360	0	0
BBI12-CDK6.Con7_03_Overlay_XY	155_445	0	0	0	0	40	1	121.959	255	2113	0	0
BBI12-CDK6.Con7_03_Overlay_XY	171_711	0	0	77.1429	199	0	0	43.4286	74	2601	0	0
BBI12-CDK6.Con7_03_Overlay_XY	190_1637	15	2	48.8101	190	528	10	100.55	255	3800	0	0
BBI12-CDK6.Con7_03_Overlay_XY	203_1031	186	1	132.167	255	225	1	147.714	255	3492	166	1
BBI12-CDK6.Con7_03_Overlay_XY	220_1473	23	2	102.605	255	18	2	46.8374	222	4368	0	0
BBI12-CDK6.Con7_03_Overlay_XY	241_526	21	1	55.5138	247	0	0	42.7857	107	6529	0	0
BBI12-CDK6.Con7_03_Overlay_XY	249_764	0	0	67.6136	190	0	0	29.3235	99	5282	0	0
BBI12-CDK6.Con7_03_Overlay_XY	287_1253	0	0	66.1739	227	10	1	57.2453	206	4990	0	0
BBI12-CDK6.Con7_03_Overlay_XY	300_318	25	2	85.875	255	557	7	96.7916	255	4057	0	0
BBI12-CDK6.Con7_03_Overlay_XY	293_907	0	0	68.3548	178	17	2	48.9497	189	3241	0	0
BBI12-CDK6.Con7_03_Overlay_XY	315_1008	62	4	101.876	255	556	4	131.344	255	6528	0	0
BBI12-CDK6.Con7_03_Overlay_XY	333_1809	17	2	58.4048	174	304	8	81.2801	255	5510	0	0
BBI12-CDK6.Con7_03_Overlay_XY	332_563	0	0	74.3966	195	0	0	42.44	148	5294	0	0
BBI12-CDK6.Con7_03_Overlay_XY	326_1592	0	0	56	121	0	0	47.875	148	2535	0	0
BBI12-CDK6.Con7_03_Overlay_XY	335_1177	0	0	26.0141	166	0	0	0	0	2978	0	0
BBI12-CDK6.Con7_03_Overlay_XY	348_391	0	0	17.5789	101	0	0	40.7143	115	3200	0	0
BBI12-CDK6.Con7_03_Overlay_XY	360_839	32	2	98.2254	255	583	1	146.167	255	7467	0	0
BBI12-CDK6.Con7_03_Overlay_XY	375_1518	69	6	31.1108	255	323	8	86.1997	255	8272	9	1
BBI12-CDK6.Con7_03_Overlay_XY	391_502	0	0	42.8621	138	327	5	105.767	255	4086	0	0
BBI12-CDK6.Con7_03_Overlay_XY	397_1638	11	1	44.1604	255	121	3	90.4656	255	4881	0	0
BBI12-CDK6.Con7_03_Overlay_XY	405_1370	8	1	54.4667	174	14	1	40.3594	132	5043	0	0
BBI12-CDK6.Con7_03_Overlay_XY	401_652	14	1	73.3953	182	711	10	107.623	255	4782	0	0
BBI12-CDK6.Con7_03_Overlay_XY	409_965	8	1	24.5455	170	556	9	117.641	255	3639	0	0
BBI12-CDK6.Con7_03_Overlay_XY	468_741	15	1	67.1604	235	327	12	75.8325	255	8278	0	0
BBI12-CDK6.Con7_03_Overlay_XY	497_1108	34	4	62.8859	247	443	16	90.4297	255	11180	0	0
BBI12-CDK6.Con7_03_Overlay_XY	472_1654	0	0	92.4118	195	0	0	8	8	5016	0	0
BBI12-CDK6.Con7_03_Overlay_XY	484_175	0	0	67.1304	150	17	2	47.7672	198	3870	0	0
BBI12-CDK6.Con7_03_Overlay_XY	486_1017	9	1	67.4872	203	15	1	55.1311	255	3552	0	0
BBI12-CDK6.Con7_03_Overlay_XY	495_1787	45	4	16.9428	255	75	3	70.484	255	5369	0	0
BBI12-CDK6.Con7_03_Overlay_XY	492_1384	0	0	64.1176	130	33	2	61.15	173	3131	0	0
BBI12-CDK6.Con7_03_Overlay_XY	530_1604	10	1	19.8327	215	0	0	26.625	57	4747	0	0
BBI12-CDK6.Con7_03_Overlay_XY	534_635	27	3	14.0118	227	283	5	101.389	255	3907	0	0
BBI12-CDK6.Con7_03_Overlay_XY	523_893	0	0	81.3	207	0	0	12	57	2697	0	0
BBI12-CDK6.Con7_03_Overlay_XY	564_788	0	0	72.0588	125	58	2	58.4086	173	2892	0	0
BBI12-CDK6.Con7_03_Overlay_XY	608_490	109	8	31.2726	255	186	14	40.2232	239	12915	0	0
BBI12-CDK6.Con7_03_Overlay_XY	567_716	0	0	0	0	13	1	28.8194	148	2292	0	0
BBI12-CDK6.Con7_03_Overlay_XY	578_339	7	1	54.1818	239	0	0	8	8	2387	0	0
BBI12-CDK6.Con7_03_Overlay_XY	595_1463	17	2	81.0541	223	0	0	15.8571	99	3222	0	0
BBI12-CDK6.Con7_03_Overlay_XY	647_52	34	3	42.9255	251	186	7	63.1285	255	9650	0	0
BBI12-CDK6.Con7_03_Overlay_XY	651_266	30	2	25.0716	239	36	4	39.8266	156	8029	0	0
BBI12-CDK6.Con7_03_Overlay_XY	636_1658	8	1	52.7887	219	659	8	112.537	255	4849	0	0
BBI12-CDK6.Con7_03_Overlay_XY	637_1910	0	0	0	0	42	1	118.544	255	1131	0	0
BBI12-CDK6.Con7_03_Overlay_XY	656_949	0	0	67.1212	199	8	1	52.3458	140	7350	0	0
BBI12-CDK6.Con7_03_Overlay_XY	653_359	7	1	63.7021	219	238	7	100.031	255	3868	0	0
BBI12-CDK6.Con7_03_Overlay_XY	679_716	40	2	20.3697	255	344	11	61.4942	255	9559	0	0
BBI12-CDK6.Con7_03_Overlay_XY	667_1134	0	0	70.5	174	31	1	59.1261	189	3916	0	0
BBI12-CDK6.Con7_03_Overlay_XY	675_1568	0	0	0	0	0	0	18.52	82	1720	0	0
BBI12-CDK6.Con7_03_Overlay_XY	723_1244	23	3	56.2205	223	40	2	63.3583	255	8507	0	0
BBI12-CDK6.Con7_03_Overlay_XY	714_1408	0	0	41.7723	158	105	4	67.5577	255	3445	0	0
BBI12-CDK6.Con7_03_Overlay_XY	757_20	0	0	84.6667	121	51	2	141	255	2373	0	0
BBI12-CDK6.Con7_03_Overlay_XY	756_703	0	0	35.2222	113	27	1	64.3506	255	3739	0	0
BBI12-CDK6.Con7_03_Overlay_XY	774_863	0	0	72.619	178	52	4	60.1542	189	3757	0	0
BBI12-CDK6.Con7_03_Overlay_XY	791_1418	0	0	2.65	4	0	0	0	0	2674	0	0
BBI12-CDK6.Con7_03_Overlay_XY	817_605	10	1	56.8182	166	0	0	41.7	66	3645	0	0
BBI12-CDK6.Con7_03_Overlay_XY	811_1581	0	0	0	0	0	0	47.4	99	2054	0	0
BBI12-CDK6.Con7_03_Overlay_XY	825_1871	0	0	0	0	45	1	79.46	255	3713	0	0
BBI12-CDK6.Con7_03_Overlay_XY	842_1181	7	1	41.1214	182	397	9	72.8703	255	5698	0	0
BBI12-CDK6.Con7_03_Overlay_XY	831_522	0	0	35	60	36	1	80.9324	255	2242	0	0
BBI12-CDK6.Con7_03_Overlay_XY	841_25	0	0	85.5	150	23	1	68.2842	255	2647	0	0
BBI12-CDK6.Con7_03_Overlay_XY	845_828	0	0	32.2	170	482	9	106.136	255	3660	0	0
BBI12-CDK6.Con7_03_Overlay_XY	852_686	0	0	0	0	0	0	20	24	1393	0	0
BBI12-CDK6.Con7_03_Overlay_XY	874_934	0	0	46.1538	93	0	0	16	24	4573	0	0
BBI12-CDK6.Con7_03_Overlay_XY	873_1301	8	1	82.24	207	0	0	38.24	115	3311	0	0
BBI12-CDK6.Con7_03_Overlay_XY	893_1531	0	0	37.4444	138	0	0	27.8261	82	4332	0	0
BBI12-CDK6.Con7_03_Overlay_XY	942_236	0	0	31.4902	207	885	21	89.6931	255	13411	0	0
BBI12-CDK6.Con7_03_Overlay_XY	904_1376	9	1	83.2727	219	612	6	150.36	255	3826	8	1
BBI12-CDK6.Con7_03_Overlay_XY	904_751	22	1	100.694	255	0	0	29.9429	90	4505	0	0
BBI12-CDK6.Con7_03_Overlay_XY	892_436	0	0	0	0	0	0	27.9565	115	1384	0	0
BBI12-CDK6.Con7_03_Overlay_XY	913_580	0	0	0	0	507	3	189.019	255	2955	0	0
BBI12-CDK6.Con7_03_Overlay_XY	963_873	0	0	35.7727	186	255	7	91.1464	255	5166	0	0
BBI12-CDK6.Con7_03_Overlay_XY	966_334	20	2	16.5796	190	101	7	55.397	255	3636	0	0
BBI12-CDK6.Con7_03_Overlay_XY	965_1755	78	5	42.1485	243	0	0	20.2913	181	5677	0	0
BBI12-CDK6.Con7_03_Overlay_XY	968_1174	0	0	84.6667	170	0	0	8.11628	57	1229	0	0
BBI12-CDK6.Con7_03_Overlay_XY	991_1461	12	1	92.2273	255	0	0	24	24	2468	0	0
BBI12-CDK6.Con7_03_Overlay_XY	1069_974	8	1	52.2162	178	47	1	75.1657	255	11155	0	0
BBI12-CDK6.Con7_03_Overlay_XY	1013_1042	0	0	0	0	23	2	60.3433	140	2989	0	0
BBI12-CDK6.Con7_03_Overlay_XY	1022_1867	0	0	14.1429	158	0	0	29.4545	82	3684	0	0
BBI12-CDK6.Con7_03_Overlay_XY	1047_1111	0	0	51.2	150	25	2	57.5663	214	4066	0	0
BBI12-CDK6.Con7_03_Overlay_XY	1056_690	47	2	69.9225	255	1530	9	175.521	255	5727	17	1
BBI12-CDK6.Con7_03_Overlay_XY	1055_1633	0	0	22.125	69	0	0	33.4928	107	2814	0	0
BBI12-CDK6.Con7_03_Overlay_XY	1086_1363	0	0	18.9098	158	804	10	139.884	255	5831	0	0
BBI12-CDK6.Con7_03_Overlay_XY	1070_29	0	0	37.8571	101	0	0	27	49	3091	0	0
BBI12-CDK6.Con7_03_Overlay_XY	1108_1779	0	0	17.7175	195	0	0	0	0	4588	0	0
BBI12-CDK6.Con7_03_Overlay_XY	1111_844	0	0	20.9697	109	0	0	0	0	2688	0	0
BBI12-CDK6.Con7_03_Overlay_XY	1132_1493	14	2	58.4021	227	0	0	41.1525	115	5311	0	0
BBI12-CDK6.Con7_03_Overlay_XY	1123_1670	0	0	45.4286	130	0	0	47.5	132	2506	0	0
BBI12-CDK6.Con7_03_Overlay_XY	1152_1297	8	1	62.975	150	0	0	8	8	4929	0	0
BBI12-CDK6.Con7_03_Overlay_XY	1143_697	0	0	0	0	0	0	56.25	82	2473	0	0
BBI12-CDK6.Con7_03_Overlay_XY	1165_802	7	1	42.602	182	183	3	81.7035	255	5211	0	0
BBI12-CDK6.Con7_03_Overlay_XY	1166_1893	0	0	47.9062	186	341	6	90.0793	255	4071	0	0
BBI12-CDK6.Con7_03_Overlay_XY	1175_153	0	0	45.3158	195	176	8	71.6976	255	4567	0	0
BBI12-CDK6.Con7_03_Overlay_XY	1190_1051	22	1	54.1985	255	8	1	35.359	115	6180	0	0
BBI12-CDK6.Con7_03_Overlay_XY	1186_906	0	0	58.8214	138	0	0	29.3333	33	4192	0	0
BBI12-CDK6.Con7_03_Overlay_XY	1211_1602	24	2	26.0593	219	20	1	49.2638	189	6270	0	0
BBI12-CDK6.Con7_03_Overlay_XY	1239_1447	16	2	37.3396	255	616	16	84.9619	255	5995	0	0
BBI12-CDK6.Con7_03_Overlay_XY	1231_1221	7	1	82.0571	186	7	1	44.4	148	3670	0	0
BBI12-CDK6.Con7_03_Overlay_XY	1240_1305	775	34	99.5612	255	676	20	78.801	255	4487	420	19
BBI12-CDK6.Con7_03_Overlay_XY	1259_1812	183	7	35.6993	255	144	6	40.0799	255	6336	14	1
BBI12-CDK6.Con7_03_Overlay_XY	1280_186	106	2	32.8723	255	398	4	85.1617	255	7499	0	0
BBI12-CDK6.Con7_03_Overlay_XY	1261_1650	0	0	34.5	52	9	1	49.325	165	1887	0	0
BBI12-CDK6.Con7_03_Overlay_XY	1296_283	27	3	61.9167	255	86	4	75.9115	255	3606	0	0
BBI12-CDK6.Con7_03_Overlay_XY	1308_1344	9	1	37.3072	199	16	2	44.8746	206	4093	0	0
BBI12-CDK6.Con7_03_Overlay_XY	1315_1091	0	0	47.5882	146	83	5	78.0038	255	4449	0	0
BBI12-CDK6.Con7_03_Overlay_XY	1336_920	0	0	30.8699	162	1083	9	153.693	255	6467	0	0
BBI12-CDK6.Con7_03_Overlay_XY	1334_360	28	3	48.097	255	99	6	50.499	231	5565	0	0
BBI12-CDK6.Con7_03_Overlay_XY	1373_1628	0	0	38.75	146	227	6	97.446	255	5314	0	0
BBI12-CDK6.Con7_03_Overlay_XY	1360_1892	0	0	0	0	11	1	46.1184	140	3069	0	0
BBI12-CDK6.Con7_03_Overlay_XY	1378_582	7	1	35.6569	215	937	4	165.912	255	4407	0	0
BBI12-CDK6.Con7_03_Overlay_XY	1380_1748	0	0	0	0	0	0	23.2059	115	1634	0	0
BBI12-CDK6.Con7_03_Overlay_XY	1383_1113	0	0	3.81481	8	0	0	0	0	1679	0	0
BBI12-CDK6.Con7_03_Overlay_XY	1413_961	9	1	13.3449	199	208	5	107.205	255	3723	0	0
BBI12-CDK6.Con7_03_Overlay_XY	1416_1058	0	0	66	130	0	0	15.6923	82	3290	0	0
BBI12-CDK6.Con7_03_Overlay_XY	1423_1161	0	0	89.2857	190	0	0	0	0	1400	0	0
BBI12-CDK6.Con7_03_Overlay_XY	1428_833	26	1	93.8	255	23	2	57.4393	239	1463	0	0
BBI12-CDK6.Con7_03_Overlay_XY	1427_1691	10	1	100	215	0	0	20.5	41	1298	0	0
BBI12-CDK6.Con7_03_Overlay_XY	1428_1304	0	0	0	0	112	4	87.7764	255	1535	0	0
BBI12-CDK6.Con7_03_Overlay_XY	569_1141	25	2	54.6632	203	18	1	58.0794	255	3976	15	1
BBI12-CDK6.Con7_03_Overlay_XY	542_1532	14	1	62.2157	251	0	0	8.26667	24	5909	0	0
BBI12-CDK6.Con7_03_Overlay_XY	551_943	0	0	59.0833	211	37	2	71.1504	239	2551	0	0
BBI12-CDK6.Con7_03_Overlay_XY	774_1191	0	0	47.7419	138	46	1	94.7108	239	2954	0	0
BBI12-CDK6.Con7_03_Overlay_XY	840_1627	15	2	34.9845	207	102	5	76.9838	255	5862	0	0
BBI12-CDK6.Con7_03_Overlay_XY	902_1867	0	0	64.6571	138	10	1	43.1308	123	4020	0	0
BBI12-CDK6.Con7_03_Overlay_XY	901_1470	0	0	62.8095	199	152	5	89.7984	255	2347	0	0
BBI12-CDK6.Con7_03_Overlay_XY	1095_1160	0	0	55.5476	195	0	0	39.2667	132	2997	0	0
BBI12-CDK6.Con7_03_Overlay_XY	1110_1597	0	0	72.9	174	0	0	74	74	4072	0	0
BBI12-CDK6.Con7_03_Overlay_XY	1338_111	7	1	48.4898	215	337	7	92.2189	255	4254	0	0
BBI12-CDK6.Con7_26_Overlay_XY	36_1001	0	0	0	0	138	5	41.4502	255	3629	0	0
BBI12-CDK6.Con7_26_Overlay_XY	54_1211	395	18	54.7677	255	1263	30	107.95	255	6336	69	4
BBI12-CDK6.Con7_26_Overlay_XY	131_368	0	0	29.5333	195	2124	15	147.156	255	6378	0	0
BBI12-CDK6.Con7_26_Overlay_XY	108_794	0	0	0	0	18	1	34.3692	206	1934	0	0
BBI12-CDK6.Con7_26_Overlay_XY	117_894	0	0	69.5714	101	277	9	58.0801	255	3169	0	0
BBI12-CDK6.Con7_26_Overlay_XY	138_467	0	0	0	0	101	3	65.7441	247	1690	0	0
BBI12-CDK6.Con7_26_Overlay_XY	204_549	0	0	28.5263	170	183	7	68.5369	255	3038	0	0
BBI12-CDK6.Con7_26_Overlay_XY	202_1057	0	0	30.5	65	270	6	73.4054	255	2382	0	0
BBI12-CDK6.Con7_26_Overlay_XY	281_1094	7	1	40.9157	231	784	10	114.811	255	4741	7	1
BBI12-CDK6.Con7_26_Overlay_XY	357_77	42	3	39.1705	255	263	14	43.4246	239	4393	0	0
BBI12-CDK6.Con7_26_Overlay_XY	391_1138	9	1	81.1957	255	863	13	110.672	255	6604	0	0
BBI12-CDK6.Con7_26_Overlay_XY	379_408	0	0	14.9643	60	0	0	48.8182	198	2334	0	0
BBI12-CDK6.Con7_26_Overlay_XY	463_1251	0	0	33.0577	199	61	5	32.4346	222	2780	0	0
BBI12-CDK6.Con7_26_Overlay_XY	480_736	34	2	32.5628	255	407	10	89.9233	255	2745	15	1
BBI12-CDK6.Con7_26_Overlay_XY	503_942	38	4	85.439	255	3572	9	186.054	255	6996	29	3
BBI12-CDK6.Con7_26_Overlay_XY	500_1362	34	3	94.0615	255	1690	15	151.863	255	5030	12	1
BBI12-CDK6.Con7_26_Overlay_XY	520_1560	0	0	33.8308	239	349	9	56.5884	255	4800	0	0
BBI12-CDK6.Con7_26_Overlay_XY	522_1815	0	0	0	0	115	1	56.9668	222	1842	0	0
BBI12-CDK6.Con7_26_Overlay_XY	547_468	0	0	32.3704	170	2145	1	206.261	255	2958	0	0
BBI12-CDK6.Con7_26_Overlay_XY	565_72	0	0	80.6	121	380	14	64.9987	255	2964	0	0
BBI12-CDK6.Con7_26_Overlay_XY	580_770	0	0	122.6	219	1951	21	121.631	255	8216	0	0
BBI12-CDK6.Con7_26_Overlay_XY	621_8	35	2	38.7744	101	277	7	80.3431	255	1393	0	0
BBI12-CDK6.Con7_26_Overlay_XY	629_1424	0	0	0	0	0	0	18.65	82	1180	0	0
BBI12-CDK6.Con7_26_Overlay_XY	684_1852	14	2	114.4	255	660	17	96.9042	255	3287	0	0
BBI12-CDK6.Con7_26_Overlay_XY	754_21	0	0	84.9615	255	184	10	48.2066	247	3285	0	0
BBI12-CDK6.Con7_26_Overlay_XY	772_156	25	2	95.0465	255	317	14	55.2742	255	4152	0	0
BBI12-CDK6.Con7_26_Overlay_XY	774_410	18	1	140.429	255	513	11	71.6819	255	3355	12	1
BBI12-CDK6.Con7_26_Overlay_XY	806_1016	16	1	69.1515	255	364	13	50.3421	255	5738	13	1
BBI12-CDK6.Con7_26_Overlay_XY	803_237	0	0	24.1778	154	880	15	105.67	255	3532	0	0
BBI12-CDK6.Con7_26_Overlay_XY	810_580	0	0	27.4857	146	901	6	120.953	255	3082	0	0
BBI12-CDK6.Con7_26_Overlay_XY	882_439	7	1	29.9886	255	314	16	40.6827	255	4912	0	0
BBI12-CDK6.Con7_26_Overlay_XY	895_1287	20	1	162.292	255	388	7	77.8392	255	3078	0	0
BBI12-CDK6.Con7_26_Overlay_XY	923_301	0	0	50	65	22	1	58.6129	173	3279	0	0
BBI12-CDK6.Con7_26_Overlay_XY	932_1578	21	2	136.75	255	20	2	25.5685	165	2291	0	0
BBI12-CDK6.Con7_26_Overlay_XY	941_1131	9	1	45.1915	255	294	7	70.8958	255	2990	0	0
BBI12-CDK6.Con7_26_Overlay_XY	971_1873	15	2	57.4416	255	1265	21	123.136	255	5567	0	0
BBI12-CDK6.Con7_26_Overlay_XY	968_884	0	0	141	235	119	3	61.4548	247	1744	0	0
BBI12-CDK6.Con7_26_Overlay_XY	976_444	0	0	16.6207	60	83	4	54.6145	231	1565	0	0
BBI12-CDK6.Con7_26_Overlay_XY	998_1260	9	1	132.167	255	7	1	33.2995	189	1688	0	0
BBI12-CDK6.Con7_26_Overlay_XY	1021_940	8	1	38.8929	227	1111	16	106.663	255	4848	0	0
BBI12-CDK6.Con7_26_Overlay_XY	1045_1097	0	0	25.9	178	0	0	26.0455	99	2403	0	0
BBI12-CDK6.Con7_26_Overlay_XY	1054_873	0	0	0	0	25	2	45.8931	206	1396	0	0
BBI12-CDK6.Con7_26_Overlay_XY	1106_983	0	0	155.833	255	491	5	88.3251	255	2941	0	0
BBI12-CDK6.Con7_26_Overlay_XY	1154_1295	83	5	35.2011	255	293	4	76.6743	255	3591	8	1
BBI12-CDK6.Con7_26_Overlay_XY	1171_1908	0	0	0	0	17	1	54.4124	181	954	0	0
BBI12-CDK6.Con7_26_Overlay_XY	1179_1119	0	0	0	0	193	7	79.0527	255	2180	0	0
BBI12-CDK6.Con7_26_Overlay_XY	1196_551	0	0	15.3889	134	135	6	51.1433	255	2610	0	0
BBI12-CDK6.Con7_26_Overlay_XY	1233_7	0	0	0	0	107	2	70.8347	255	710	0	0
BBI12-CDK6.Con7_26_Overlay_XY	1261_951	0	0	51.4528	166	569	17	70.2928	255	5971	0	0
BBI12-CDK6.Con7_26_Overlay_XY	1263_1674	57	3	145.427	255	655	16	70.7766	255	6918	13	1
BBI12-CDK6.Con7_26_Overlay_XY	1253_1768	0	0	64.1739	199	207	8	51.97	255	2815	0	0
BBI12-CDK6.Con7_26_Overlay_XY	1299_384	0	0	62.8571	109	365	5	68.2481	255	3037	0	0
BBI12-CDK6.Con7_26_Overlay_XY	1337_1095	7	1	46.4762	255	418	13	59.1337	255	3169	0	0
BBI12-CDK6.Con7_26_Overlay_XY	1337_1383	0	0	28	150	27	2	61.3534	255	1237	0	0
BBI12-CDK6.Con7_26_Overlay_XY	1364_752	0	0	31.3333	56	0	0	33.2544	156	2232	0	0
BBI12-CDK6.Con7_26_Overlay_XY	1402_1491	15	1	20.6717	255	233	8	45.5186	255	2879	14	1
BBI12-CDK6.Con7_26_Overlay_XY	1415_191	9	1	22.1691	255	108	6	33.4362	198	2739	0	0
BBI12-CDK6.Con7_26_Overlay_XY	1420_1234	27	1	35.1459	101	534	9	124.042	255	1998	27	1
BBI12-CDK6.Con7_04_Overlay_XY	34_197	9	1	136.409	255	762	6	142.523	255	5174	0	0
BBI12-CDK6.Con7_04_Overlay_XY	10_1055	0	0	0	0	88	4	80.8221	239	1500	0	0
BBI12-CDK6.Con7_04_Overlay_XY	10_1227	0	0	97.3333	146	204	2	138.26	255	1368	0	0
BBI12-CDK6.Con7_04_Overlay_XY	36_1676	0	0	75.75	130	7	1	30.4762	148	1967	0	0
BBI12-CDK6.Con7_04_Overlay_XY	82_807	18	1	132.85	255	149	6	36.7768	255	7954	0	0
BBI12-CDK6.Con7_04_Overlay_XY	118_1271	0	0	121.647	255	279	8	70.0995	255	5430	0	0
BBI12-CDK6.Con7_04_Overlay_XY	176_474	17	1	47.8333	255	561	9	82.2357	255	4579	15	1
BBI12-CDK6.Con7_04_Overlay_XY	163_1692	0	0	0	0	0	0	0	0	1381	0	0
BBI12-CDK6.Con7_04_Overlay_XY	185_572	23	1	49.823	255	882	15	99.4473	255	5722	20	1
BBI12-CDK6.Con7_04_Overlay_XY	179_98	7	1	167.846	255	13	1	33.2431	222	3360	0	0
BBI12-CDK6.Con7_04_Overlay_XY	228_24	7	1	174.5	255	254	6	58.198	255	3626	0	0
BBI12-CDK6.Con7_04_Overlay_XY	258_1617	8	1	169.8	255	15	1	64.1667	255	3348	0	0
BBI12-CDK6.Con7_04_Overlay_XY	279_1512	27	1	112.325	255	230	6	51.0073	255	8110	0	0
BBI12-CDK6.Con7_04_Overlay_XY	271_1839	0	0	119	215	214	5	77.0262	255	3603	0	0
BBI12-CDK6.Con7_04_Overlay_XY	328_964	7	1	54.3393	255	1001	10	125.654	255	6433	0	0
BBI12-CDK6.Con7_04_Overlay_XY	377_20	0	0	0	0	38	2	67.0482	214	1336	0	0
BBI12-CDK6.Con7_04_Overlay_XY	413_1100	0	0	40.3077	207	469	13	67.5407	247	4723	0	0
BBI12-CDK6.Con7_04_Overlay_XY	445_1278	47	2	161.057	255	64	5	34.9291	189	4274	0	0
BBI12-CDK6.Con7_04_Overlay_XY	572_820	0	0	120.545	255	199	9	44.6026	255	5159	0	0
BBI12-CDK6.Con7_04_Overlay_XY	567_1129	0	0	169.5	203	0	0	25.3043	99	3364	0	0
BBI12-CDK6.Con7_04_Overlay_XY	592_1855	11	1	98.38	255	2416	6	173.79	255	8504	0	0
BBI12-CDK6.Con7_04_Overlay_XY	573_1546	0	0	0	0	0	0	34.75	49	1176	0	0
BBI12-CDK6.Con7_04_Overlay_XY	615_894	0	0	84	101	199	4	70.7396	255	5261	0	0
BBI12-CDK6.Con7_04_Overlay_XY	671_1188	0	0	13.25	125	241	5	76.4392	255	3576	0	0
BBI12-CDK6.Con7_04_Overlay_XY	708_1307	8	1	76.0811	255	524	6	89.7188	255	3997	0	0
BBI12-CDK6.Con7_04_Overlay_XY	721_920	0	0	40.65	150	471	15	68.0728	255	5950	0	0
BBI12-CDK6.Con7_04_Overlay_XY	728_1402	0	0	0	0	52	4	57.9493	255	3836	0	0
BBI12-CDK6.Con7_04_Overlay_XY	715_1113	0	0	0	0	0	0	0	0	1159	0	0
BBI12-CDK6.Con7_04_Overlay_XY	814_200	0	0	68	113	7	1	32.5727	165	3545	0	0
BBI12-CDK6.Con7_04_Overlay_XY	830_1461	0	0	34.3261	215	599	16	88.7062	255	4578	0	0
BBI12-CDK6.Con7_04_Overlay_XY	836_1698	8	1	125.5	215	22	1	41.7273	181	3006	0	0
BBI12-CDK6.Con7_04_Overlay_XY	858_1266	33	3	89.7727	255	819	14	113.935	255	5438	11	1
BBI12-CDK6.Con7_04_Overlay_XY	878_818	67	5	30.7434	255	1769	14	149.887	255	6401	40	3
BBI12-CDK6.Con7_04_Overlay_XY	922_253	0	0	112.7	255	388	13	74.3864	255	4038	0	0
BBI12-CDK6.Con7_04_Overlay_XY	954_1649	9	1	92.1515	255	124	4	40.8359	255	3234	0	0
BBI12-CDK6.Con7_04_Overlay_XY	1001_1559	17	2	64.2113	255	965	10	112.879	255	6706	0	0
BBI12-CDK6.Con7_04_Overlay_XY	1064_1165	8	1	91.6957	255	108	2	32.1126	255	1515	0	0
BBI12-CDK6.Con7_04_Overlay_XY	1113_778	0	0	0	0	0	0	0	0	1652	0	0
BBI12-CDK6.Con7_04_Overlay_XY	1144_10	0	0	0	0	69	1	54.9108	206	2023	0	0
BBI12-CDK6.Con7_04_Overlay_XY	1149_1087	7	1	69.2432	255	347	7	76.1896	255	3349	0	0
BBI12-CDK6.Con7_04_Overlay_XY	1174_1869	0	0	97.7143	158	0	0	18.1034	57	3520	0	0
BBI12-CDK6.Con7_04_Overlay_XY	1179_632	10	1	18.5187	255	703	17	75.0464	255	4828	10	1
BBI12-CDK6.Con7_04_Overlay_XY	1229_1724	43	4	57.1453	255	1009	20	79.5235	255	7123	0	0
BBI12-CDK6.Con7_04_Overlay_XY	1233_878	0	0	10.4828	89	295	3	92.3002	255	4785	0	0
BBI12-CDK6.Con7_04_Overlay_XY	1269_1114	8	1	136.267	255	88	5	37.5987	198	4036	0	0
BBI12-CDK6.Con7_04_Overlay_XY	1313_1814	8	1	91.3158	255	318	8	54.9056	231	4463	0	0
BBI12-CDK6.Con7_04_Overlay_XY	1322_749	45	3	28.183	255	697	27	80.4603	255	5235	21	1
BBI12-CDK6.Con7_04_Overlay_XY	1337_24	0	0	70.3684	211	109	4	42.5369	222	2294	0	0
BBI12-CDK6.Con7_04_Overlay_XY	1379_412	26	2	69.3333	255	873	21	89.0496	255	6548	23	2
BBI12-CDK6.Con7_04_Overlay_XY	1395_840	0	0	82.5	138	258	6	70.032	255	3914	0	0
BBI12-CDK6.Con7_04_Overlay_XY	1425_1805	0	0	0	0	107	2	65.4907	222	1896	0	0
BBI12-CDK6.Con7_04_Overlay_XY	1427_931	0	0	0	0	176	3	70.2726	255	1437	0	0
BBI12-CDK6.Con7_04_Overlay_XY	1429_1023	0	0	0	0	80	3	98.9277	255	948	0	0
BBI12-CDK6.Con7_04_Overlay_XY	200_1284	26	2	50.4949	255	1447	16	124.884	255	8529	18	1
BBI12-CDK6.Con7_04_Overlay_XY	359_1541	13	1	209.824	255	14	1	53.8276	148	3257	0	0
BBI12-CDK6.Con7_13_Overlay_XY	14_443	0	0	3.33333	4	0	0	17.4517	90	1635	0	0
BBI12-CDK6.Con7_13_Overlay_XY	7_1495	0	0	0	0	0	0	21.8601	99	954	0	0
BBI12-CDK6.Con7_13_Overlay_XY	42_1861	0	0	15.9333	105	0	0	11.4258	57	3070	0	0
BBI12-CDK6.Con7_13_Overlay_XY	53_678	0	0	7.33074	20	375	8	81.1231	255	2859	0	0
BBI12-CDK6.Con7_13_Overlay_XY	62_779	7	1	35.9545	138	0	0	14.9699	82	4337	0	0
BBI12-CDK6.Con7_13_Overlay_XY	52_381	328	1	99.8434	255	368	3	115.979	255	1625	308	1
BBI12-CDK6.Con7_13_Overlay_XY	82_498	7	1	31.1154	146	313	12	41.5703	198	7124	0	0
BBI12-CDK6.Con7_13_Overlay_XY	104_591	23	3	17.323	142	746	28	61.6376	255	8915	0	0
BBI12-CDK6.Con7_13_Overlay_XY	103_922	0	0	17.7222	130	0	0	16.229	107	4579	0	0
BBI12-CDK6.Con7_13_Overlay_XY	82_1743	0	0	0	0	72	2	38.85	165	1580	0	0
BBI12-CDK6.Con7_13_Overlay_XY	91_80	8	1	22.6126	150	0	0	23.223	66	2831	0	0
BBI12-CDK6.Con7_13_Overlay_XY	117_29	0	0	0	0	0	0	0	0	1014	0	0
BBI12-CDK6.Con7_13_Overlay_XY	145_1598	0	0	29.5283	142	0	0	18.5885	74	5096	0	0
BBI12-CDK6.Con7_13_Overlay_XY	134_1897	25	1	46.7374	219	77	4	32.2605	148	2800	0	0
BBI12-CDK6.Con7_13_Overlay_XY	187_22	0	0	41.6418	154	282	11	48.6334	206	3927	0	0
BBI12-CDK6.Con7_13_Overlay_XY	183_1724	16	1	17.031	239	61	5	27.3408	132	4950	0	0
BBI12-CDK6.Con7_13_Overlay_XY	195_330	15	2	14.0927	121	607	14	84.1521	255	5906	0	0
BBI12-CDK6.Con7_13_Overlay_XY	207_638	0	0	33.2941	77	0	0	11.0921	41	3072	0	0
BBI12-CDK6.Con7_13_Overlay_XY	221_747	0	0	57.6	97	90	4	39.8545	173	2419	0	0
BBI12-CDK6.Con7_13_Overlay_XY	247_1298	7	1	26.6404	125	7	1	18.678	99	4992	0	0
BBI12-CDK6.Con7_13_Overlay_XY	253_1579	8	1	57.3871	170	0	0	14.0419	74	6603	0	0
BBI12-CDK6.Con7_13_Overlay_XY	240_1011	0	0	4.52941	36	0	0	10.3147	24	866	0	0
BBI12-CDK6.Con7_13_Overlay_XY	269_743	0	0	0	0	0	0	7.09091	16	1153	0	0
BBI12-CDK6.Con7_13_Overlay_XY	270_1373	0	0	0	0	0	0	0	0	843	0	0
BBI12-CDK6.Con7_13_Overlay_XY	295_1712	0	0	58.6842	113	63	3	20.4664	140	5749	0	0
BBI12-CDK6.Con7_13_Overlay_XY	285_497	0	0	34.6	73	38	3	27.5938	189	2856	0	0
BBI12-CDK6.Con7_13_Overlay_XY	311_1814	0	0	28.3229	134	676	24	52.8265	222	5792	0	0
BBI12-CDK6.Con7_13_Overlay_XY	296_1123	0	0	0	0	0	0	14.5579	66	1497	0	0
BBI12-CDK6.Con7_13_Overlay_XY	335_1890	0	0	39.8438	146	93	5	32.8715	140	3881	0	0
BBI12-CDK6.Con7_13_Overlay_XY	346_1023	0	0	43.4412	142	509	9	52.1489	255	7315	0	0
BBI12-CDK6.Con7_13_Overlay_XY	342_1179	0	0	0	0	0	0	18.5	41	2441	0	0
BBI12-CDK6.Con7_13_Overlay_XY	358_313	0	0	38.4286	190	178	7	32.9825	165	6124	0	0
BBI12-CDK6.Con7_13_Overlay_XY	346_1118	15	1	61.3261	247	58	2	28.809	173	1593	0	0
BBI12-CDK6.Con7_13_Overlay_XY	360_1357	0	0	11.0588	85	149	3	42.1071	165	2571	0	0
BBI12-CDK6.Con7_13_Overlay_XY	363_745	0	0	0	0	13	1	35	132	1988	0	0
BBI12-CDK6.Con7_13_Overlay_XY	405_1799	0	0	42.0753	190	314	10	43.4402	156	4430	0	0
BBI12-CDK6.Con7_13_Overlay_XY	397_23	0	0	43.8333	97	46	3	29.0404	140	2837	0	0
BBI12-CDK6.Con7_13_Overlay_XY	410_166	0	0	31.3333	117	177	6	35.6245	189	4697	0	0
BBI12-CDK6.Con7_13_Overlay_XY	410_1165	0	0	33.5833	134	368	15	46.4986	206	4619	0	0
BBI12-CDK6.Con7_13_Overlay_XY	431_1491	241	12	44.9563	255	620	26	70.3445	255	9357	53	4
BBI12-CDK6.Con7_13_Overlay_XY	419_943	0	0	0	0	0	0	10.5965	41	1666	0	0
BBI12-CDK6.Con7_13_Overlay_XY	442_1045	0	0	0	0	0	0	12	24	875	0	0
BBI12-CDK6.Con7_13_Overlay_XY	474_1885	7	1	42.5185	130	355	13	49.5064	181	5286	0	0
BBI12-CDK6.Con7_13_Overlay_XY	471_299	0	0	26.3652	158	275	12	66.5055	255	3397	0	0
BBI12-CDK6.Con7_13_Overlay_XY	463_1775	0	0	18.12	117	39	1	28.484	132	2594	0	0
BBI12-CDK6.Con7_13_Overlay_XY	473_503	0	0	52.8056	190	86	4	44.9849	173	2623	0	0
BBI12-CDK6.Con7_13_Overlay_XY	471_956	0	0	39.7143	134	133	4	35.1238	239	2423	0	0
BBI12-CDK6.Con7_13_Overlay_XY	502_1298	0	0	10.5714	73	248	5	71.4856	255	2455	0	0
BBI12-CDK6.Con7_13_Overlay_XY	499_893	0	0	0	0	0	0	16	24	2100	0	0
BBI12-CDK6.Con7_13_Overlay_XY	532_1009	25	2	49.2267	251	455	21	45.8616	214	6478	0	0
BBI12-CDK6.Con7_13_Overlay_XY	509_1195	0	0	13.7778	65	0	0	17.4473	82	1962	0	0
BBI12-CDK6.Con7_13_Overlay_XY	529_1395	0	0	48.3684	97	8	1	20.5774	123	5207	0	0
BBI12-CDK6.Con7_13_Overlay_XY	528_1807	16	1	48.8636	207	560	21	52.1076	189	5901	12	1
BBI12-CDK6.Con7_13_Overlay_XY	515_1509	0	0	25.2857	48	0	0	12.596	57	1486	0	0
BBI12-CDK6.Con7_13_Overlay_XY	555_874	10	1	34.3585	182	130	6	28.1323	132	4644	0	0
BBI12-CDK6.Con7_13_Overlay_XY	555_1907	0	0	16.0244	60	185	7	50.9167	206	1251	0	0
BBI12-CDK6.Con7_13_Overlay_XY	562_95	0	0	13	56	126	3	61.0895	247	2679	0	0
BBI12-CDK6.Con7_13_Overlay_XY	567_1521	0	0	0	0	0	0	5.5625	24	1973	0	0
BBI12-CDK6.Con7_13_Overlay_XY	572_402	0	0	33.4634	125	368	10	44.0668	255	3915	0	0
BBI12-CDK6.Con7_13_Overlay_XY	572_1856	0	0	20.68	89	10	1	22.0737	107	2762	0	0
BBI12-CDK6.Con7_13_Overlay_XY	605_1762	0	0	75.4286	113	0	0	9.29721	90	1309	0	0
BBI12-CDK6.Con7_13_Overlay_XY	647_358	0	0	28.8835	146	525	12	49.8986	231	5766	0	0
BBI12-CDK6.Con7_13_Overlay_XY	651_555	0	0	46.8	65	0	0	0	0	3369	0	0
BBI12-CDK6.Con7_13_Overlay_XY	654_1119	0	0	23.2642	142	13	1	18.6679	90	2320	0	0
BBI12-CDK6.Con7_13_Overlay_XY	683_1755	71	3	23.0487	195	1546	25	99.3711	255	8646	48	1
BBI12-CDK6.Con7_13_Overlay_XY	665_1377	0	0	24.5455	93	29	3	26.7359	132	3027	0	0
BBI12-CDK6.Con7_13_Overlay_XY	676_1616	0	0	19.5686	121	0	0	7.94845	24	2833	0	0
BBI12-CDK6.Con7_13_Overlay_XY	701_441	0	0	0	0	25	2	23.6492	156	5292	0	0
BBI12-CDK6.Con7_13_Overlay_XY	677_1431	0	0	11.4667	73	0	0	18.1485	82	2116	0	0
BBI12-CDK6.Con7_13_Overlay_XY	694_175	0	0	8.3125	12	0	0	18.2941	99	1905	0	0
BBI12-CDK6.Con7_13_Overlay_XY	708_1178	0	0	18.3341	162	7	1	35.8263	107	5568	0	0
BBI12-CDK6.Con7_13_Overlay_XY	721_807	42	3	15.1802	170	642	12	56.932	255	7484	40	3
BBI12-CDK6.Con7_13_Overlay_XY	733_1415	36	2	58.1515	247	152	7	36.8798	255	3370	0	0
BBI12-CDK6.Con7_13_Overlay_XY	738_1025	0	0	27.5143	125	0	0	18.7325	82	4129	0	0
BBI12-CDK6.Con7_13_Overlay_XY	730_1478	0	0	12.9722	77	0	0	14.674	66	1500	0	0
BBI12-CDK6.Con7_13_Overlay_XY	758_332	0	0	35.1605	203	850	27	55.4029	173	6880	0	0
BBI12-CDK6.Con7_13_Overlay_XY	752_1529	0	0	42.6452	158	0	0	16.9	74	2913	0	0
BBI12-CDK6.Con7_13_Overlay_XY	768_21	0	0	9.59759	97	119	4	33.9793	173	3327	0	0
BBI12-CDK6.Con7_13_Overlay_XY	762_1658	0	0	22.304	113	0	0	16.5492	107	2182	0	0
BBI12-CDK6.Con7_13_Overlay_XY	763_1866	0	0	7	12	0	0	0	0	1813	0	0
BBI12-CDK6.Con7_13_Overlay_XY	772_925	0	0	0	0	0	0	16	16	1157	0	0
BBI12-CDK6.Con7_13_Overlay_XY	791_1911	0	0	11.6	65	0	0	30.4497	66	961	0	0
BBI12-CDK6.Con7_13_Overlay_XY	797_411	0	0	25.6154	81	0	0	19.1027	99	3001	0	0
BBI12-CDK6.Con7_13_Overlay_XY	795_1734	0	0	7.61905	16	0	0	8.68421	16	1916	0	0
BBI12-CDK6.Con7_13_Overlay_XY	808_1113	7	1	39.5	134	10	1	20.8464	123	3032	0	0
BBI12-CDK6.Con7_13_Overlay_XY	824_1227	0	0	90.1667	125	111	5	31.6138	140	4133	0	0
BBI12-CDK6.Con7_13_Overlay_XY	850_86	146	7	33.0889	255	810	28	63.1487	255	9020	64	4
BBI12-CDK6.Con7_13_Overlay_XY	812_166	0	0	28.2766	125	88	2	30.4362	148	1437	0	0
BBI12-CDK6.Con7_13_Overlay_XY	828_998	0	0	0	0	0	0	20.75	49	1716	0	0
BBI12-CDK6.Con7_13_Overlay_XY	830_1417	0	0	4.15385	8	0	0	8.72131	49	2082	0	0
BBI12-CDK6.Con7_13_Overlay_XY	839_1594	0	0	22.1667	81	0	0	20.5077	82	4497	0	0
BBI12-CDK6.Con7_13_Overlay_XY	848_497	0	0	25.2747	113	704	10	93.4372	255	4731	0	0
BBI12-CDK6.Con7_13_Overlay_XY	846_214	0	0	14.2632	65	0	0	16.359	74	2074	0	0
BBI12-CDK6.Con7_13_Overlay_XY	866_786	0	0	30.6555	130	59	4	23.0721	140	4995	0	0
BBI12-CDK6.Con7_13_Overlay_XY	878_1871	0	0	49.5821	142	143	5	30.8457	189	4686	0	0
BBI12-CDK6.Con7_13_Overlay_XY	867_1117	0	0	29.6375	154	7	1	23.6012	99	3240	0	0
BBI12-CDK6.Con7_13_Overlay_XY	885_1365	0	0	9.6828	154	0	0	20.6935	82	4677	0	0
BBI12-CDK6.Con7_13_Overlay_XY	888_941	0	0	41.9722	150	26	3	19.5214	132	5901	0	0
BBI12-CDK6.Con7_13_Overlay_XY	887_304	0	0	28.0588	142	535	10	54.2783	255	6032	0	0
BBI12-CDK6.Con7_13_Overlay_XY	882_1525	22	1	34.3049	117	59	3	23.9681	115	4714	22	1
BBI12-CDK6.Con7_13_Overlay_XY	908_1717	0	0	43	109	17	1	19.8048	107	3145	0	0
BBI12-CDK6.Con7_13_Overlay_XY	900_1839	0	0	78	117	22	1	24.2891	107	1799	0	0
BBI12-CDK6.Con7_13_Overlay_XY	917_493	0	0	0	0	30	2	40.8158	123	1566	0	0
BBI12-CDK6.Con7_13_Overlay_XY	925_1135	0	0	59.4	89	0	0	10.7137	57	2550	0	0
BBI12-CDK6.Con7_13_Overlay_XY	954_424	0	0	22.4	130	111	7	29.4093	165	3374	0	0
BBI12-CDK6.Con7_13_Overlay_XY	952_1680	0	0	2.78571	4	0	0	16.354	66	2475	0	0
BBI12-CDK6.Con7_13_Overlay_XY	973_265	0	0	45.6087	166	141	7	30.3082	222	5568	0	0
BBI12-CDK6.Con7_13_Overlay_XY	970_1566	0	0	32.1571	178	169	4	40.3449	173	2862	0	0
BBI12-CDK6.Con7_13_Overlay_XY	979_584	0	0	17.836	170	33	3	29.5833	107	3126	0	0
BBI12-CDK6.Con7_13_Overlay_XY	969_1175	0	0	16.25	109	0	0	14.0476	49	2553	0	0
BBI12-CDK6.Con7_13_Overlay_XY	986_723	7	1	11.7414	121	8	1	25.8958	132	3288	0	0
BBI12-CDK6.Con7_13_Overlay_XY	998_885	0	0	25.9091	150	173	6	33.7388	222	4987	0	0
BBI12-CDK6.Con7_13_Overlay_XY	1010_1767	7	1	31.4054	146	13	1	27.6831	132	4207	0	0
BBI12-CDK6.Con7_13_Overlay_XY	1016_172	0	0	23.2672	117	1927	10	150.107	255	5300	0	0
BBI12-CDK6.Con7_13_Overlay_XY	1050_1615	0	0	57.561	138	155	3	29.5951	156	6715	0	0
BBI12-CDK6.Con7_13_Overlay_XY	1056_1879	0	0	20.8571	93	86	2	34.3924	156	5245	0	0
BBI12-CDK6.Con7_13_Overlay_XY	1053_290	12	1	17.2557	182	67	6	41.8234	107	4983	0	0
BBI12-CDK6.Con7_13_Overlay_XY	1048_973	0	0	0	0	0	0	0	0	2021	0	0
BBI12-CDK6.Con7_13_Overlay_XY	1062_1082	12	1	41.1364	207	116	5	28.8922	148	4653	0	0
BBI12-CDK6.Con7_13_Overlay_XY	1078_1490	0	0	25.6744	81	38	2	22.0308	123	3728	0	0
BBI12-CDK6.Con7_13_Overlay_XY	1086_524	0	0	8.64286	56	0	0	19.25	33	1972	0	0
BBI12-CDK6.Con7_13_Overlay_XY	1102_718	0	0	0	0	0	0	0	0	2193	0	0
BBI12-CDK6.Con7_13_Overlay_XY	1140_196	0	0	33.75	81	226	11	46.3357	214	3644	0	0
BBI12-CDK6.Con7_13_Overlay_XY	1131_1348	7	1	85.3	203	17	1	26.5057	115	2207	0	0
BBI12-CDK6.Con7_13_Overlay_XY	1150_841	0	0	65.1667	150	189	8	39.7557	156	3743	0	0
BBI12-CDK6.Con7_13_Overlay_XY	1147_1562	19	1	20.735	255	79	2	42.8994	214	2389	0	0
BBI12-CDK6.Con7_13_Overlay_XY	1152_1253	0	0	0	0	0	0	14.4	24	1839	0	0
BBI12-CDK6.Con7_13_Overlay_XY	1157_357	0	0	0	0	0	0	18.8649	57	1065	0	0
BBI12-CDK6.Con7_13_Overlay_XY	1167_927	8	1	15.412	162	47	2	35.4335	148	2946	0	0
BBI12-CDK6.Con7_13_Overlay_XY	1196_1377	57	5	75.8657	255	1253	30	78.8034	255	7286	12	1
BBI12-CDK6.Con7_13_Overlay_XY	1204_1649	0	0	31.6392	174	88	4	30.4951	132	5696	0	0
BBI12-CDK6.Con7_13_Overlay_XY	1188_1175	0	0	22.8529	142	89	3	34.3212	189	3047	0	0
BBI12-CDK6.Con7_13_Overlay_XY	1204_136	0	0	40.4348	125	0	0	9.83333	41	3133	0	0
BBI12-CDK6.Con7_13_Overlay_XY	1233_1787	0	0	40.878	166	0	0	10.9061	49	5590	0	0
BBI12-CDK6.Con7_13_Overlay_XY	1216_523	0	0	0	0	0	0	24.8664	90	2868	0	0
BBI12-CDK6.Con7_13_Overlay_XY	1232_358	0	0	30.3704	93	274	5	56.0225	255	4707	0	0
BBI12-CDK6.Con7_13_Overlay_XY	1219_862	11	1	17.3252	146	34	1	23.5291	189	1817	0	0
BBI12-CDK6.Con7_13_Overlay_XY	1248_427	0	0	34.8333	134	0	0	13.7178	74	4145	0	0
BBI12-CDK6.Con7_13_Overlay_XY	1247_227	0	0	42	69	0	0	14.5882	33	3938	0	0
BBI12-CDK6.Con7_13_Overlay_XY	1222_1589	0	0	4.83333	8	21	1	32.3554	148	934	0	0
BBI12-CDK6.Con7_13_Overlay_XY	1233_1266	0	0	62.2941	166	0	0	4.25	8	2408	0	0
BBI12-CDK6.Con7_13_Overlay_XY	1259_580	0	0	28.814	89	92	5	23.7851	156	5180	0	0
BBI12-CDK6.Con7_13_Overlay_XY	1244_953	0	0	58.4706	109	0	0	15.3201	90	2579	0	0
BBI12-CDK6.Con7_13_Overlay_XY	1247_680	0	0	90.2857	138	0	0	8.35	33	2143	0	0
BBI12-CDK6.Con7_13_Overlay_XY	1299_1903	0	0	23.835	142	23	2	24.9237	115	3602	0	0
BBI12-CDK6.Con7_13_Overlay_XY	1275_774	0	0	23.9211	134	0	0	19.1596	99	2798	0	0
BBI12-CDK6.Con7_13_Overlay_XY	1312_14	0	0	24	48	0	0	9.04545	33	1748	0	0
BBI12-CDK6.Con7_13_Overlay_XY	1315_935	0	0	37.1905	117	351	3	61.3744	255	4026	0	0
BBI12-CDK6.Con7_13_Overlay_XY	1313_1026	0	0	26.2143	89	15	1	20.8832	123	3464	0	0
BBI12-CDK6.Con7_13_Overlay_XY	1314_1205	0	0	30.7241	113	0	0	10.6618	27	2504	0	0
BBI12-CDK6.Con7_13_Overlay_XY	1321_1457	0	0	51.3235	199	104	3	31.4205	173	2846	0	0
BBI12-CDK6.Con7_13_Overlay_XY	1343_486	0	0	33.75	101	56	4	29.7752	173	3553	0	0
BBI12-CDK6.Con7_13_Overlay_XY	1325_763	0	0	0	0	0	0	6.43137	16	2035	0	0
BBI12-CDK6.Con7_13_Overlay_XY	1341_665	8	1	60.9091	150	0	0	13.4736	57	3322	0	0
BBI12-CDK6.Con7_13_Overlay_XY	1338_1704	0	0	49.8	85	0	0	10.6667	24	781	0	0
BBI12-CDK6.Con7_13_Overlay_XY	1337_1744	0	0	0	0	0	0	15.0098	74	1351	0	0
BBI12-CDK6.Con7_13_Overlay_XY	1341_1080	0	0	0	0	0	0	0	0	871	0	0
BBI12-CDK6.Con7_13_Overlay_XY	1375_586	0	0	0	0	0	0	19.0593	82	4015	0	0
BBI12-CDK6.Con7_13_Overlay_XY	1373_1142	7	1	17.1387	146	41	2	23.8777	132	3782	0	0
BBI12-CDK6.Con7_13_Overlay_XY	1360_1278	0	0	25.4412	134	79	2	48.5046	148	1950	0	0
BBI12-CDK6.Con7_13_Overlay_XY	1363_1230	0	0	0	0	0	0	0	0	934	0	0
BBI12-CDK6.Con7_13_Overlay_XY	1381_227	0	0	41.7	150	147	6	36.7742	198	3996	0	0
BBI12-CDK6.Con7_13_Overlay_XY	1392_852	0	0	18.4	158	0	0	9.47458	49	3004	0	0
BBI12-CDK6.Con7_13_Overlay_XY	1405_1754	0	0	23.3523	138	1150	34	91.5736	255	6241	0	0
BBI12-CDK6.Con7_13_Overlay_XY	1406_374	0	0	0	0	0	0	11.0055	24	3128	0	0
BBI12-CDK6.Con7_13_Overlay_XY	1402_1209	0	0	93.75	150	0	0	15.4874	99	1670	0	0
BBI12-CDK6.Con7_13_Overlay_XY	1410_1621	0	0	29.3333	117	0	0	17.7266	74	4537	0	0
BBI12-CDK6.Con7_13_Overlay_XY	1412_1391	20	1	23.1653	255	54	4	31.0863	123	5219	0	0
BBI12-CDK6.Con7_13_Overlay_XY	1422_115	0	0	68.7143	142	95	5	39.7117	123	2813	0	0
BBI12-CDK6.Con7_13_Overlay_XY	1422_1016	0	0	25.1231	130	425	6	61.8675	255	2868	0	0
BBI12-CDK6.Con7_13_Overlay_XY	1428_430	0	0	18.2632	73	459	2	104.976	255	1229	0	0
BBI12-CDK6.Con7_13_Overlay_XY	524_560	17	2	19.7098	158	813	26	60.9844	231	8819	0	0
BBI12-CDK6.Con7_13_Overlay_XY	665_1068	0	0	0	0	0	0	13.4179	24	2697	0	0
BBI12-CDK6.Con7_13_Overlay_XY	1224_1460	0	0	0	0	0	0	11.7391	49	2829	0	0
BBI12-CDK6.Con7_14_Overlay_XY	18_781	0	0	41.6667	89	32	2	39.9776	82	2225	0	0
BBI12-CDK6.Con7_14_Overlay_XY	34_985	0	0	42.8	81	23	2	26.7246	123	5447	0	0
BBI12-CDK6.Con7_14_Overlay_XY	23_1675	0	0	0	0	0	0	21.3077	66	1872	0	0
BBI12-CDK6.Con7_14_Overlay_XY	18_1903	0	0	12.5333	93	245	3	89.3185	255	1328	0	0
BBI12-CDK6.Con7_14_Overlay_XY	61_161	0	0	46.0606	195	49	4	27.4416	203	3584	0	0
BBI12-CDK6.Con7_14_Overlay_XY	44_1716	0	0	0	0	0	0	11.8235	41	1438	0	0
BBI12-CDK6.Con7_14_Overlay_XY	58_1798	0	0	7.27273	12	24	2	29.3166	140	4267	0	0
BBI12-CDK6.Con7_14_Overlay_XY	109_1557	31	3	87.8889	255	867	15	79.4285	255	9332	0	0
BBI12-CDK6.Con7_14_Overlay_XY	115_375	0	0	41.6338	227	206	9	36.0641	173	7876	0	0
BBI12-CDK6.Con7_14_Overlay_XY	119_648	16	2	52.8169	255	1317	32	128.7	255	7414	0	0
BBI12-CDK6.Con7_14_Overlay_XY	112_1725	0	0	24.4062	134	1964	5	163.38	255	4136	0	0
BBI12-CDK6.Con7_14_Overlay_XY	119_236	0	0	0	0	0	0	13.5556	33	5137	0	0
BBI12-CDK6.Con7_14_Overlay_XY	150_956	0	0	51.8333	125	15	2	22.4902	165	5252	0	0
BBI12-CDK6.Con7_14_Overlay_XY	149_511	0	0	50.6087	121	10	1	15.862	107	2991	0	0
BBI12-CDK6.Con7_14_Overlay_XY	141_39	0	0	0	0	0	0	8.61667	33	1036	0	0
BBI12-CDK6.Con7_14_Overlay_XY	155_8	0	0	0	0	0	0	0	0	917	0	0
BBI12-CDK6.Con7_14_Overlay_XY	164_75	0	0	54.6667	113	0	0	17.1058	115	2908	0	0
BBI12-CDK6.Con7_14_Overlay_XY	177_1082	177	4	39.5681	231	1557	54	103.27	255	7073	116	3
BBI12-CDK6.Con7_14_Overlay_XY	165_1307	0	0	16.1509	138	229	8	52.7592	239	3659	0	0
BBI12-CDK6.Con7_14_Overlay_XY	170_133	0	0	76.8	150	222	5	51.954	255	3311	0	0
BBI12-CDK6.Con7_14_Overlay_XY	165_1012	0	0	67.1538	211	155	2	61.4249	255	1410	0	0
BBI12-CDK6.Con7_14_Overlay_XY	185_1867	0	0	26.6667	56	126	3	67.2324	255	3419	0	0
BBI12-CDK6.Con7_14_Overlay_XY	196_277	0	0	79.9333	174	513	15	72.9134	255	4268	0	0
BBI12-CDK6.Con7_14_Overlay_XY	216_1554	0	0	39.0625	134	76	4	30.9805	165	4555	0	0
BBI12-CDK6.Con7_14_Overlay_XY	207_1412	0	0	29.2222	158	171	4	43.438	173	2206	0	0
BBI12-CDK6.Con7_14_Overlay_XY	213_1658	0	0	76.6667	138	0	0	13.0366	49	2744	0	0
BBI12-CDK6.Con7_14_Overlay_XY	212_30	0	0	0	0	0	0	0	0	1241	0	0
BBI12-CDK6.Con7_14_Overlay_XY	228_1711	0	0	49.4231	158	0	0	19.874	107	3301	0	0
BBI12-CDK6.Con7_14_Overlay_XY	244_451	0	0	25.6531	138	360	10	53.4457	239	3713	0	0
BBI12-CDK6.Con7_14_Overlay_XY	244_766	0	0	0	0	0	0	24.4362	107	1799	0	0
BBI12-CDK6.Con7_14_Overlay_XY	276_1329	0	0	87.6842	219	0	0	25.1123	99	6197	0	0
BBI12-CDK6.Con7_14_Overlay_XY	260_564	0	0	94.5714	170	0	0	12.7149	49	1946	0	0
BBI12-CDK6.Con7_14_Overlay_XY	260_1139	0	0	0	0	8	1	31.0483	115	2021	0	0
BBI12-CDK6.Con7_14_Overlay_XY	290_1424	0	0	31	146	535	12	77.3004	255	3828	0	0
BBI12-CDK6.Con7_14_Overlay_XY	290_378	0	0	22.1176	142	16	2	26.8904	156	2389	0	0
BBI12-CDK6.Con7_14_Overlay_XY	306_867	0	0	14.7045	105	944	17	129.015	255	3585	0	0
BBI12-CDK6.Con7_14_Overlay_XY	303_1779	0	0	0	0	0	0	14.8364	74	2811	0	0
BBI12-CDK6.Con7_14_Overlay_XY	293_1065	0	0	0	0	0	0	15.5652	41	874	0	0
BBI12-CDK6.Con7_14_Overlay_XY	320_88	0	0	0	0	0	0	0	0	1787	0	0
BBI12-CDK6.Con7_14_Overlay_XY	343_738	0	0	17.4255	121	308	9	38.8735	255	5113	0	0
BBI12-CDK6.Con7_14_Overlay_XY	330_514	0	0	33.5	40	0	0	0	0	908	0	0
BBI12-CDK6.Con7_14_Overlay_XY	358_571	0	0	61.7778	166	327	6	93.0843	255	2083	0	0
BBI12-CDK6.Con7_14_Overlay_XY	364_1352	0	0	24.5789	154	431	14	68.6111	255	3198	0	0
BBI12-CDK6.Con7_14_Overlay_XY	377_1520	29	3	25.221	247	338	17	48.2748	167	5596	0	0
BBI12-CDK6.Con7_14_Overlay_XY	395_1866	0	0	7.94737	28	356	8	78.0525	255	2818	0	0
BBI12-CDK6.Con7_14_Overlay_XY	423_24	0	0	0	0	24	1	37.9	198	2214	0	0
BBI12-CDK6.Con7_14_Overlay_XY	430_820	0	0	18.3182	65	201	5	42.5704	206	2931	0	0
BBI12-CDK6.Con7_14_Overlay_XY	427_521	0	0	40.7273	125	0	0	20.9359	74	1617	0	0
BBI12-CDK6.Con7_14_Overlay_XY	466_1709	0	0	51.5	89	70	1	41.0855	132	4442	0	0
BBI12-CDK6.Con7_14_Overlay_XY	468_101	0	0	64.1786	243	305	13	53.4755	255	3272	0	0
BBI12-CDK6.Con7_14_Overlay_XY	493_533	0	0	41.2143	101	415	6	70.498	255	4667	0	0
BBI12-CDK6.Con7_14_Overlay_XY	494_418	0	0	16.5513	158	467	18	54.039	239	5301	0	0
BBI12-CDK6.Con7_14_Overlay_XY	487_1904	0	0	87.5	105	536	8	98.0854	255	1859	0	0
BBI12-CDK6.Con7_14_Overlay_XY	496_1199	0	0	39.9375	142	615	14	76.072	255	6146	0	0
BBI12-CDK6.Con7_14_Overlay_XY	509_1073	0	0	57.7222	227	167	9	37.4114	206	6373	0	0
BBI12-CDK6.Con7_14_Overlay_XY	506_46	9	1	64.1471	255	456	13	77.1723	255	3582	0	0
BBI12-CDK6.Con7_14_Overlay_XY	507_180	0	0	16.7115	195	644	12	83.7568	255	3558	0	0
BBI12-CDK6.Con7_14_Overlay_XY	523_1445	0	0	26.0465	113	530	18	69.0577	255	4375	0	0
BBI12-CDK6.Con7_14_Overlay_XY	520_275	0	0	0	0	0	0	23.8868	107	1720	0	0
BBI12-CDK6.Con7_14_Overlay_XY	539_334	0	0	0	0	0	0	0	0	1642	0	0
BBI12-CDK6.Con7_14_Overlay_XY	550_1734	0	0	13.1111	85	197	6	47.2343	255	3658	0	0
BBI12-CDK6.Con7_14_Overlay_XY	552_1579	0	0	0	0	0	0	12.6615	49	2140	0	0
BBI12-CDK6.Con7_14_Overlay_XY	572_901	0	0	93.0556	207	1061	16	116.405	255	4777	0	0
BBI12-CDK6.Con7_14_Overlay_XY	596_138	35	3	99.3699	255	1429	32	82.9345	255	10711	9	1
BBI12-CDK6.Con7_14_Overlay_XY	602_396	0	0	48.5625	211	869	22	78.7265	255	5621	0	0
BBI12-CDK6.Con7_14_Overlay_XY	605_957	0	0	66.3333	85	294	10	48.9369	255	3580	0	0
BBI12-CDK6.Con7_14_Overlay_XY	599_1552	0	0	134.25	186	394	9	76.5702	255	3494	0	0
BBI12-CDK6.Con7_14_Overlay_XY	586_611	0	0	0	0	0	0	0	0	813	0	0
BBI12-CDK6.Con7_14_Overlay_XY	616_264	0	0	0	0	0	0	25.4242	74	3265	0	0
BBI12-CDK6.Con7_14_Overlay_XY	637_54	0	0	13.7692	77	36	1	29.2309	148	3165	0	0
BBI12-CDK6.Con7_14_Overlay_XY	643_1228	0	0	2.46154	4	108	2	52.2714	214	2591	0	0
BBI12-CDK6.Con7_14_Overlay_XY	671_1074	0	0	7.71429	44	0	0	22.547	107	2990	0	0
BBI12-CDK6.Con7_14_Overlay_XY	673_1377	0	0	31	158	135	2	45.4106	255	2996	0	0
BBI12-CDK6.Con7_14_Overlay_XY	669_887	0	0	0	0	0	0	0	0	1461	0	0
BBI12-CDK6.Con7_14_Overlay_XY	721_1457	19	2	70.4865	255	1058	19	72.9718	255	9851	0	0
BBI12-CDK6.Con7_14_Overlay_XY	715_1695	0	0	0	0	13	1	34.3826	140	2711	0	0
BBI12-CDK6.Con7_14_Overlay_XY	714_704	0	0	52.9231	97	16	2	23.5781	148	3348	0	0
BBI12-CDK6.Con7_14_Overlay_XY	726_1568	0	0	33.5312	138	414	15	43.2661	231	4840	0	0
BBI12-CDK6.Con7_14_Overlay_XY	723_1141	0	0	0	0	0	0	25.1053	49	807	0	0
BBI12-CDK6.Con7_14_Overlay_XY	732_75	0	0	18	32	77	3	37.2874	165	2182	0	0
BBI12-CDK6.Con7_14_Overlay_XY	744_297	0	0	64.5	97	0	0	12.9651	115	3285	0	0
BBI12-CDK6.Con7_14_Overlay_XY	763_395	0	0	10.4706	93	406	15	63.8552	255	4904	0	0
BBI12-CDK6.Con7_14_Overlay_XY	771_1256	0	0	0	0	0	0	28.0792	99	4469	0	0
BBI12-CDK6.Con7_14_Overlay_XY	773_83	0	0	93.7	203	0	0	16.7164	107	2763	0	0
BBI12-CDK6.Con7_14_Overlay_XY	818_461	0	0	38.0526	158	1056	26	79.8108	255	6956	0	0
BBI12-CDK6.Con7_14_Overlay_XY	847_1267	0	0	18.3265	235	961	22	85.2562	255	6415	0	0
BBI12-CDK6.Con7_14_Overlay_XY	866_517	0	0	18.2	56	60	3	21.1094	222	4037	0	0
BBI12-CDK6.Con7_14_Overlay_XY	876_45	7	1	59.9206	255	1185	10	116.386	255	6371	0	0
BBI12-CDK6.Con7_14_Overlay_XY	875_860	0	0	23.4762	125	83	4	43.9663	231	2636	0	0
BBI12-CDK6.Con7_14_Overlay_XY	905_202	0	0	33.2222	146	276	7	48.3093	255	3358	0	0
BBI12-CDK6.Con7_14_Overlay_XY	889_1010	0	0	26.7297	89	632	8	93.6436	255	3065	0	0
BBI12-CDK6.Con7_14_Overlay_XY	909_1758	0	0	28.6566	255	1220	17	112.126	255	6138	0	0
BBI12-CDK6.Con7_14_Overlay_XY	904_746	0	0	0	0	0	0	10.8592	57	3203	0	0
BBI12-CDK6.Con7_14_Overlay_XY	912_135	0	0	22.2222	109	305	7	67.5776	255	2074	0	0
BBI12-CDK6.Con7_14_Overlay_XY	912_314	0	0	0	0	182	3	59.3108	255	2240	0	0
BBI12-CDK6.Con7_14_Overlay_XY	907_945	0	0	26.6667	48	0	0	31.375	41	1077	0	0
BBI12-CDK6.Con7_14_Overlay_XY	941_460	0	0	70.3333	174	64	5	33.9269	140	3040	0	0
BBI12-CDK6.Con7_14_Overlay_XY	953_1252	0	0	50.875	113	100	4	36.0491	231	4865	0	0
BBI12-CDK6.Con7_14_Overlay_XY	968_604	0	0	44.1176	97	748	23	65.9012	255	5306	0	0
BBI12-CDK6.Con7_14_Overlay_XY	972_1462	0	0	37.6571	150	383	8	60.6679	255	3660	0	0
BBI12-CDK6.Con7_14_Overlay_XY	1015_750	133	5	44.8663	211	957	53	101.381	239	6260	86	6
BBI12-CDK6.Con7_14_Overlay_XY	995_1368	0	0	117.5	154	0	0	13.3913	74	2709	0	0
BBI12-CDK6.Con7_14_Overlay_XY	1018_1741	0	0	76.4667	134	32	2	24.1056	156	3980	0	0
BBI12-CDK6.Con7_14_Overlay_XY	1006_1176	0	0	0	0	0	0	34.6111	90	1195	0	0
BBI12-CDK6.Con7_14_Overlay_XY	1058_951	0	0	67.5	101	104	5	51.5309	247	3045	0	0
BBI12-CDK6.Con7_14_Overlay_XY	1046_395	0	0	0	0	28	1	40.3454	148	896	0	0
BBI12-CDK6.Con7_14_Overlay_XY	1069_626	15	1	91.2826	255	99	5	34.5055	255	2730	0	0
BBI12-CDK6.Con7_14_Overlay_XY	1075_449	0	0	0	0	77	5	31.7578	148	3053	0	0
BBI12-CDK6.Con7_14_Overlay_XY	1105_1648	0	0	104.857	166	462	11	55.3851	247	6392	0	0
BBI12-CDK6.Con7_14_Overlay_XY	1093_379	0	0	5.36842	12	604	7	120.673	255	2497	0	0
BBI12-CDK6.Con7_14_Overlay_XY	1114_1083	0	0	12.8571	48	261	7	51.3708	247	4106	0	0
BBI12-CDK6.Con7_14_Overlay_XY	1101_1436	0	0	5.14286	8	35	2	28.659	115	2327	0	0
BBI12-CDK6.Con7_14_Overlay_XY	1149_910	26	1	36.237	255	734	25	58.9689	255	8053	0	0
BBI12-CDK6.Con7_14_Overlay_XY	1163_1277	8	1	47.9138	231	23	1	25.6648	189	5316	0	0
BBI12-CDK6.Con7_14_Overlay_XY	1169_20	0	0	0	0	0	0	17.6982	99	2172	0	0
BBI12-CDK6.Con7_14_Overlay_XY	1157_509	0	0	0	0	0	0	0	0	2983	0	0
BBI12-CDK6.Con7_14_Overlay_XY	1195_1882	0	0	40.0625	255	494	18	59.7675	222	5268	0	0
BBI12-CDK6.Con7_14_Overlay_XY	1171_705	0	0	0	0	0	0	0	0	1389	0	0
BBI12-CDK6.Con7_14_Overlay_XY	1190_1432	12	1	95.425	255	211	10	31.9698	140	6240	0	0
BBI12-CDK6.Con7_14_Overlay_XY	1202_1545	0	0	14.05	113	18	2	30.9276	165	3559	0	0
BBI12-CDK6.Con7_14_Overlay_XY	1205_657	0	0	33.5	40	25	1	34.1613	189	3006	0	0
BBI12-CDK6.Con7_14_Overlay_XY	1220_585	0	0	23.8286	138	401	10	54.0523	255	3452	0	0
BBI12-CDK6.Con7_14_Overlay_XY	1229_321	0	0	88.25	162	0	0	27.0476	99	3347	0	0
BBI12-CDK6.Con7_14_Overlay_XY	1235_1177	0	0	18.9032	73	79	6	32.3281	156	3484	0	0
BBI12-CDK6.Con7_14_Overlay_XY	1245_490	0	0	17.716	174	219	12	57.7279	132	4349	0	0
BBI12-CDK6.Con7_14_Overlay_XY	1235_1400	0	0	18.5	40	50	2	36.6044	165	1514	0	0
BBI12-CDK6.Con7_14_Overlay_XY	1268_949	0	0	11.8621	24	212	6	50.6439	255	3575	0	0
BBI12-CDK6.Con7_14_Overlay_XY	1277_1039	0	0	57.4419	195	386	12	49.57	255	6457	0	0
BBI12-CDK6.Con7_14_Overlay_XY	1266_1663	0	0	0	0	0	0	34	41	1865	0	0
BBI12-CDK6.Con7_14_Overlay_XY	1308_1311	0	0	22.2069	170	666	11	99.0072	255	3071	0	0
BBI12-CDK6.Con7_14_Overlay_XY	1305_191	0	0	0	0	16	1	47.5844	140	1324	0	0
BBI12-CDK6.Con7_14_Overlay_XY	1326_116	0	0	26.1111	97	1590	6	163.164	255	3686	0	0
BBI12-CDK6.Con7_14_Overlay_XY	1337_1585	0	0	59	150	69	2	29.3541	148	3532	0	0
BBI12-CDK6.Con7_14_Overlay_XY	1341_1674	0	0	28	28	18	1	33.9961	255	4162	0	0
BBI12-CDK6.Con7_14_Overlay_XY	1348_595	0	0	48	48	0	0	18.0732	66	2212	0	0
BBI12-CDK6.Con7_14_Overlay_XY	1366_855	0	0	2.41667	4	0	0	31.8065	132	3470	0	0
BBI12-CDK6.Con7_14_Overlay_XY	1365_8	0	0	0	0	0	0	13.8182	24	897	0	0
BBI12-CDK6.Con7_14_Overlay_XY	1389_1052	0	0	55.2857	243	491	17	50.2724	255	5034	0	0
BBI12-CDK6.Con7_14_Overlay_XY	1389_1426	0	0	105.25	219	308	14	44.0924	173	4317	0	0
BBI12-CDK6.Con7_14_Overlay_XY	1406_274	0	0	89	134	0	0	0	0	3858	0	0
BBI12-CDK6.Con7_14_Overlay_XY	1406_1188	0	0	49.08	178	161	5	41.9222	173	4668	0	0
BBI12-CDK6.Con7_14_Overlay_XY	1410_893	0	0	87.5	105	0	0	12.8718	57	1788	0	0
BBI12-CDK6.Con7_14_Overlay_XY	1423_1669	0	0	0	0	0	0	0	0	1165	0	0
BBI12-CDK6.Con7_14_Overlay_XY	1423_152	0	0	53.1591	186	98	4	45.6831	173	1566	0	0
BBI12-CDK6.Con7_14_Overlay_XY	1424_943	0	0	109.667	195	0	0	14.6914	90	1084	0	0
BBI12-CDK6.Con7_14_Overlay_XY	334_388	0	0	8.875	81	134	7	46.556	239	2215	0	0
BBI12-CDK6.Con7_14_Overlay_XY	471_863	0	0	77.5714	130	160	6	42.521	206	3912	0	0
BBI12-CDK6.Con7_14_Overlay_XY	707_1099	0	0	10.2	44	109	3	47.7074	222	1933	0	0
BBI12-CDK6.Con7_14_Overlay_XY	701_1008	0	0	10.3871	65	29	2	29.635	181	4133	0	0
BBI12-CDK6.Con7_14_Overlay_XY	722_821	0	0	88.4	166	285	7	47.9513	255	6819	0	0
BBI12-CDK6.Con7_14_Overlay_XY	945_279	0	0	30	60	0	0	43.0286	206	2064	0	0
BBI12-CDK6.Con7_28_Overlay_XY	22_935	0	0	96.9286	199	593	11	77.0019	255	3434	0	0
BBI12-CDK6.Con7_28_Overlay_XY	5_1434	0	0	0	0	47	3	62.1164	247	670	0	0
BBI12-CDK6.Con7_28_Overlay_XY	9_1661	0	0	0	0	10	1	79.4545	156	913	0	0
BBI12-CDK6.Con7_28_Overlay_XY	43_698	0	0	87	93	263	6	98.7936	255	2616	0	0
BBI12-CDK6.Con7_28_Overlay_XY	50_807	0	0	0	0	34	1	68.787	255	1139	0	0
BBI12-CDK6.Con7_28_Overlay_XY	64_478	0	0	0	0	66	3	49.7758	255	1574	0	0
BBI12-CDK6.Con7_28_Overlay_XY	84_1013	0	0	3.95	12	667	13	86.6095	255	4135	0	0
BBI12-CDK6.Con7_28_Overlay_XY	87_1346	0	0	115	138	439	7	94.1459	255	2443	0	0
BBI12-CDK6.Con7_28_Overlay_XY	140_1131	0	0	0	0	35	2	110.91	255	1745	0	0
BBI12-CDK6.Con7_28_Overlay_XY	159_1360	0	0	69.6	101	435	10	74.7666	255	3490	0	0
BBI12-CDK6.Con7_28_Overlay_XY	143_783	0	0	7.46667	12	21	1	67.2143	181	666	0	0
BBI12-CDK6.Con7_28_Overlay_XY	184_45	0	0	25.9318	186	955	7	147.535	255	3689	0	0
BBI12-CDK6.Con7_28_Overlay_XY	194_1794	24	2	31.8686	255	377	13	70.797	255	2766	0	0
BBI12-CDK6.Con7_28_Overlay_XY	225_213	0	0	39.0667	207	1152	19	113.783	255	5609	0	0
BBI12-CDK6.Con7_28_Overlay_XY	200_1049	0	0	0	0	0	0	18.0736	90	1331	0	0
BBI12-CDK6.Con7_28_Overlay_XY	260_1423	0	0	36.2857	170	252	7	65.6904	255	2582	0	0
BBI12-CDK6.Con7_28_Overlay_XY	282_906	323	5	84.0172	255	573	17	64.5791	255	4565	201	4
BBI12-CDK6.Con7_28_Overlay_XY	272_436	0	0	89.6923	203	1603	7	170.12	255	3196	0	0
BBI12-CDK6.Con7_28_Overlay_XY	285_1846	0	0	11.9394	101	319	8	73.1629	255	3878	0	0
BBI12-CDK6.Con7_28_Overlay_XY	314_1313	0	0	7.69565	97	334	12	84.3383	255	3976	0	0
BBI12-CDK6.Con7_28_Overlay_XY	331_1710	0	0	57.1667	81	102	6	45.9214	255	3173	0	0
BBI12-CDK6.Con7_28_Overlay_XY	347_1544	0	0	85	85	16	1	35.5814	140	2688	0	0
BBI12-CDK6.Con7_28_Overlay_XY	358_1082	0	0	0	0	91	3	79.4737	255	1636	0	0
BBI12-CDK6.Con7_28_Overlay_XY	378_1633	8	1	120.75	223	703	8	129.622	255	3834	8	1
BBI12-CDK6.Con7_28_Overlay_XY	395_512	0	0	0	0	897	24	90.9768	222	4328	0	0
BBI12-CDK6.Con7_28_Overlay_XY	425_693	0	0	53.4375	166	904	12	110.68	255	4050	0	0
BBI12-CDK6.Con7_28_Overlay_XY	438_772	0	0	0	0	298	9	69.6673	255	3028	0	0
BBI12-CDK6.Con7_28_Overlay_XY	451_1378	0	0	8.82353	32	1090	19	123.879	255	3719	0	0
BBI12-CDK6.Con7_28_Overlay_XY	447_65	0	0	0	0	0	0	32.9367	165	1726	0	0
BBI12-CDK6.Con7_28_Overlay_XY	474_1768	0	0	0	0	0	0	19.871	74	1228	0	0
BBI12-CDK6.Con7_28_Overlay_XY	497_947	0	0	22.7907	178	281	9	66.7495	255	3107	0	0
BBI12-CDK6.Con7_28_Overlay_XY	515_258	9	1	43.0769	251	436	4	102.662	255	2277	0	0
BBI12-CDK6.Con7_28_Overlay_XY	518_1649	0	0	50	60	0	0	11.1818	49	1439	0	0
BBI12-CDK6.Con7_28_Overlay_XY	536_1174	0	0	68.3333	93	42	3	59.7379	222	2705	0	0
BBI12-CDK6.Con7_28_Overlay_XY	610_1449	0	0	93	93	22	2	35.7156	239	3127	0	0
BBI12-CDK6.Con7_28_Overlay_XY	645_1629	0	0	16.1429	113	82	4	50.2804	255	2386	0	0
BBI12-CDK6.Con7_28_Overlay_XY	667_1309	0	0	3.92857	8	232	3	82.8589	255	1844	0	0
BBI12-CDK6.Con7_28_Overlay_XY	672_110	0	0	0	0	162	5	98.0856	255	1891	0	0
BBI12-CDK6.Con7_28_Overlay_XY	713_1316	0	0	0	0	90	4	55.1069	255	1712	0	0
BBI12-CDK6.Con7_28_Overlay_XY	725_573	0	0	0	0	232	3	112.111	255	1849	0	0
BBI12-CDK6.Con7_28_Overlay_XY	756_721	0	0	25.4737	77	434	13	58.9846	255	3921	0	0
BBI12-CDK6.Con7_28_Overlay_XY	789_1314	11	1	124.545	227	92	6	41.7025	165	3344	0	0
BBI12-CDK6.Con7_28_Overlay_XY	804_65	0	0	8.69318	32	300	4	129.299	255	1142	0	0
BBI12-CDK6.Con7_28_Overlay_XY	817_1571	0	0	0	0	771	8	145.47	255	2682	0	0
BBI12-CDK6.Con7_28_Overlay_XY	812_1431	0	0	0	0	7	1	27.7558	148	1177	0	0
BBI12-CDK6.Con7_28_Overlay_XY	850_418	0	0	29.9811	251	1494	11	131.863	255	4872	0	0
BBI12-CDK6.Con7_28_Overlay_XY	857_846	0	0	30.0714	162	625	12	91.7304	255	5237	0	0
BBI12-CDK6.Con7_28_Overlay_XY	849_90	0	0	16.5578	73	856	9	165.948	255	2415	0	0
BBI12-CDK6.Con7_28_Overlay_XY	907_617	0	0	0	0	17	1	52.8028	247	1211	0	0
BBI12-CDK6.Con7_28_Overlay_XY	917_1248	0	0	0	0	35	3	50.1771	198	1576	0	0
BBI12-CDK6.Con7_28_Overlay_XY	917_1910	0	0	0	0	155	3	84.0891	255	834	0	0
BBI12-CDK6.Con7_28_Overlay_XY	930_1394	0	0	0	0	0	0	24.1333	90	1270	0	0
BBI12-CDK6.Con7_28_Overlay_XY	989_783	0	0	4.91667	8	593	9	83.3005	255	3639	0	0
BBI12-CDK6.Con7_28_Overlay_XY	1055_1912	0	0	0	0	17	1	29.803	132	878	0	0
BBI12-CDK6.Con7_28_Overlay_XY	1081_829	0	0	0	0	144	7	57.5851	255	4157	0	0
BBI12-CDK6.Con7_28_Overlay_XY	1087_243	0	0	46.6364	101	306	7	73.6653	255	3463	0	0
BBI12-CDK6.Con7_28_Overlay_XY	1123_31	0	0	136	255	522	11	87.8118	255	2963	0	0
BBI12-CDK6.Con7_28_Overlay_XY	1152_1297	0	0	4	4	1530	18	129.055	255	5712	0	0
BBI12-CDK6.Con7_28_Overlay_XY	1128_1725	0	0	0	0	18	1	44.7346	247	1909	0	0
BBI12-CDK6.Con7_28_Overlay_XY	1138_1825	0	0	0	0	359	10	61.5063	255	3251	0	0
BBI12-CDK6.Con7_28_Overlay_XY	1151_611	0	0	9.36667	93	1983	7	164.543	255	5133	0	0
BBI12-CDK6.Con7_28_Overlay_XY	1149_477	17	2	163.4	255	1813	5	162.881	255	4794	17	2
BBI12-CDK6.Con7_28_Overlay_XY	1161_310	0	0	15.7826	105	425	8	83.5176	255	3003	0	0
BBI12-CDK6.Con7_28_Overlay_XY	1151_1401	0	0	0	0	61	1	52.1773	206	831	0	0
BBI12-CDK6.Con7_28_Overlay_XY	1224_1479	0	0	0	0	184	5	74.6401	255	3081	0	0
BBI12-CDK6.Con7_28_Overlay_XY	1271_230	0	0	63.7037	174	1270	22	130.728	255	5438	0	0
BBI12-CDK6.Con7_28_Overlay_XY	1259_838	0	0	5.07143	8	673	12	103.959	255	3175	0	0
BBI12-CDK6.Con7_28_Overlay_XY	1295_754	0	0	8.38356	32	1623	12	144.189	255	4938	0	0
BBI12-CDK6.Con7_28_Overlay_XY	1358_532	0	0	44.3611	182	1109	8	137.722	255	3692	0	0
BBI12-CDK6.Con7_28_Overlay_XY	1378_1008	0	0	31	101	122	10	38.7667	222	4176	0	0
BBI12-CDK6.Con7_28_Overlay_XY	1374_295	0	0	0	0	7	1	77.5	148	1144	0	0
BBI12-CDK6.Con7_28_Overlay_XY	1400_1338	0	0	1.7	4	0	0	28.1698	156	2279	0	0
BBI12-CDK6.Con7_28_Overlay_XY	1404_243	0	0	2	3	0	0	27.6	49	2243	0	0
BBI12-CDK6.Con7_28_Overlay_XY	555_287	0	0	4.83333	8	300	6	68.5878	255	2546	0	0
BBI12-CDK6.Con7_27_Overlay_XY	14_373	40	1	38.8269	97	23	2	38.9401	90	1685	0	0
BBI12-CDK6.Con7_27_Overlay_XY	37_504	0	0	116.875	223	304	15	49.7423	255	4015	0	0
BBI12-CDK6.Con7_27_Overlay_XY	6_576	0	0	52.4375	190	27	1	53.5242	198	916	0	0
BBI12-CDK6.Con7_27_Overlay_XY	16_960	0	0	30.303	134	276	4	63.8987	255	2218	0	0
BBI12-CDK6.Con7_27_Overlay_XY	21_1466	21	2	81.3913	255	243	8	51.4844	255	2775	0	0
BBI12-CDK6.Con7_27_Overlay_XY	18_1623	0	0	0	0	18	2	29.8019	132	3117	0	0
BBI12-CDK6.Con7_27_Overlay_XY	65_1813	34	2	143.37	255	1708	5	155.133	255	4513	28	2
BBI12-CDK6.Con7_27_Overlay_XY	97_1232	62	5	40.07	255	259	15	49.1198	247	8442	0	0
BBI12-CDK6.Con7_27_Overlay_XY	96_577	0	0	58.5405	251	10	1	35.1768	132	6530	0	0
BBI12-CDK6.Con7_27_Overlay_XY	108_1354	0	0	0	0	8	1	68.5625	189	1380	0	0
BBI12-CDK6.Con7_27_Overlay_XY	142_384	36	4	71.6381	255	1109	24	98.9562	255	5330	0	0
BBI12-CDK6.Con7_27_Overlay_XY	120_939	0	0	131.857	235	362	6	95.2919	255	2355	0	0
BBI12-CDK6.Con7_27_Overlay_XY	193_733	8	1	33.8636	255	203	7	58.2923	255	2975	0	0
BBI12-CDK6.Con7_27_Overlay_XY	185_1497	0	0	72.3	150	0	0	19.7984	107	2677	0	0
BBI12-CDK6.Con7_27_Overlay_XY	208_539	23	3	83.7733	251	751	11	85.563	255	4434	7	1
BBI12-CDK6.Con7_27_Overlay_XY	235_604	0	0	65.8718	207	134	10	37.6164	173	3182	0	0
BBI12-CDK6.Con7_27_Overlay_XY	242_1561	0	0	46.7429	255	102	7	48.409	189	2591	0	0
BBI12-CDK6.Con7_27_Overlay_XY	258_320	45	3	80.7071	255	1229	8	145.002	255	4719	12	1
BBI12-CDK6.Con7_27_Overlay_XY	257_149	8	1	12.9476	255	192	7	48.4497	255	2807	0	0
BBI12-CDK6.Con7_27_Overlay_XY	286_1306	0	0	32	32	20	1	41.434	189	889	0	0
BBI12-CDK6.Con7_27_Overlay_XY	305_1638	0	0	173.25	231	90	4	55.1948	165	2572	0	0
BBI12-CDK6.Con7_27_Overlay_XY	332_575	21	1	75.3026	255	1038	15	100.344	255	4895	0	0
BBI12-CDK6.Con7_27_Overlay_XY	324_1493	0	0	75.3846	239	624	6	109.947	255	2933	0	0
BBI12-CDK6.Con7_27_Overlay_XY	348_251	0	0	52.25	195	560	5	107.666	255	3259	0	0
BBI12-CDK6.Con7_27_Overlay_XY	374_362	33	3	40.0102	255	478	14	48.0658	255	4805	7	1
BBI12-CDK6.Con7_27_Overlay_XY	391_1268	9	1	60.1509	255	325	5	64.5132	255	3552	0	0
BBI12-CDK6.Con7_27_Overlay_XY	397_1550	70	3	37.6137	223	9	1	31.5646	148	3177	0	0
BBI12-CDK6.Con7_27_Overlay_XY	422_854	0	0	42.7143	255	227	7	51.3983	255	2899	0	0
BBI12-CDK6.Con7_27_Overlay_XY	410_136	0	0	13.5789	48	820	4	156.284	255	1896	0	0
BBI12-CDK6.Con7_27_Overlay_XY	419_503	0	0	0	0	108	7	45.3913	231	2043	0	0
BBI12-CDK6.Con7_27_Overlay_XY	437_1345	0	0	48.0833	231	311	8	73.4226	247	2417	0	0
BBI12-CDK6.Con7_27_Overlay_XY	454_970	0	0	25.96	142	798	10	109.211	255	4295	0	0
BBI12-CDK6.Con7_27_Overlay_XY	462_1437	9	1	121	255	379	12	56.8549	255	3206	0	0
BBI12-CDK6.Con7_27_Overlay_XY	540_961	22	3	85.6809	255	965	12	108.755	255	4529	0	0
BBI12-CDK6.Con7_27_Overlay_XY	549_545	9	1	64.8148	255	755	17	80.9775	255	4738	0	0
BBI12-CDK6.Con7_27_Overlay_XY	564_94	0	0	0	0	0	0	29.3684	66	823	0	0
BBI12-CDK6.Con7_27_Overlay_XY	573_1869	0	0	34.3333	65	0	0	39.3556	107	1792	0	0
BBI12-CDK6.Con7_27_Overlay_XY	583_1717	0	0	56	182	1147	4	159.779	255	2991	0	0
BBI12-CDK6.Con7_27_Overlay_XY	628_1152	0	0	41.5122	211	463	14	77.1588	255	4345	0	0
BBI12-CDK6.Con7_27_Overlay_XY	632_139	0	0	83.7059	235	299	6	70.9692	255	3489	0	0
BBI12-CDK6.Con7_27_Overlay_XY	635_1403	7	1	67.8182	255	238	6	63.0827	255	3250	0	0
BBI12-CDK6.Con7_27_Overlay_XY	645_1710	0	0	5.08333	8	14	1	34.6329	132	1964	0	0
BBI12-CDK6.Con7_27_Overlay_XY	649_556	0	0	0	0	115	2	82.4834	255	1665	0	0
BBI12-CDK6.Con7_27_Overlay_XY	675_1582	0	0	52.9286	138	17	2	42.1714	140	3192	0	0
BBI12-CDK6.Con7_27_Overlay_XY	682_402	19	1	84.5833	255	177	5	70.3602	255	3262	0	0
BBI12-CDK6.Con7_27_Overlay_XY	677_1221	0	0	32.8889	162	0	0	0	0	1211	0	0
BBI12-CDK6.Con7_27_Overlay_XY	740_1883	7	1	66.2	255	47	4	34.6605	173	3320	0	0
BBI12-CDK6.Con7_27_Overlay_XY	750_568	0	0	40	65	10	1	35.6643	132	1862	0	0
BBI12-CDK6.Con7_27_Overlay_XY	772_137	0	0	37.84	195	466	7	97.7942	255	2403	0	0
BBI12-CDK6.Con7_27_Overlay_XY	777_350	0	0	0	0	0	0	26	107	1232	0	0
BBI12-CDK6.Con7_27_Overlay_XY	786_1624	23	2	69.697	255	7	1	38.4528	132	3377	0	0
BBI12-CDK6.Con7_27_Overlay_XY	785_997	0	0	0	0	596	6	139.406	255	1868	0	0
BBI12-CDK6.Con7_27_Overlay_XY	808_8	15	1	87.9583	166	650	6	160.577	255	1291	13	1
BBI12-CDK6.Con7_27_Overlay_XY	834_869	0	0	14.5	81	146	7	51.9648	255	3606	0	0
BBI12-CDK6.Con7_27_Overlay_XY	829_1200	0	0	74.875	195	18	1	47.6566	255	1412	0	0
BBI12-CDK6.Con7_27_Overlay_XY	893_316	0	0	36.6875	56	200	4	60.9803	255	2992	0	0
BBI12-CDK6.Con7_27_Overlay_XY	911_130	0	0	21.4167	40	259	3	76.0357	255	2682	0	0
BBI12-CDK6.Con7_27_Overlay_XY	901_235	25	1	47.9103	231	282	9	54.4469	255	2327	24	1
BBI12-CDK6.Con7_27_Overlay_XY	931_556	0	0	35.9722	190	801	17	103.719	255	3899	0	0
BBI12-CDK6.Con7_27_Overlay_XY	930_1737	0	0	102	170	268	10	54.6556	255	3558	0	0
BBI12-CDK6.Con7_27_Overlay_XY	945_16	59	4	43.9615	255	647	10	99.3976	255	2305	30	2
BBI12-CDK6.Con7_27_Overlay_XY	1018_1243	0	0	34.125	121	10	1	38.0654	165	2007	0	0
BBI12-CDK6.Con7_27_Overlay_XY	1039_357	7	1	60.9221	255	231	12	46.8367	255	4127	0	0
BBI12-CDK6.Con7_27_Overlay_XY	1055_24	0	0	55.3194	255	811	13	117.047	255	3555	0	0
BBI12-CDK6.Con7_27_Overlay_XY	1059_1408	0	0	62.7273	195	0	0	22.3774	107	1982	0	0
BBI12-CDK6.Con7_27_Overlay_XY	1073_1821	0	0	56.6667	125	127	4	79.3271	255	2967	0	0
BBI12-CDK6.Con7_27_Overlay_XY	1096_627	7	1	82.3143	255	1267	8	155.435	255	3172	0	0
BBI12-CDK6.Con7_27_Overlay_XY	1095_856	9	1	43.9118	255	176	1	79.3688	255	1262	0	0
BBI12-CDK6.Con7_27_Overlay_XY	1110_763	0	0	56.5	85	0	0	17.0278	57	1862	0	0
BBI12-CDK6.Con7_27_Overlay_XY	1123_313	0	0	6.6875	28	1236	6	164.847	255	3113	0	0
BBI12-CDK6.Con7_27_Overlay_XY	1156_1879	0	0	46.4444	154	113	6	53.0571	255	4288	0	0
BBI12-CDK6.Con7_27_Overlay_XY	1163_1325	0	0	81.6	134	12	1	22.0861	156	2718	0	0
BBI12-CDK6.Con7_27_Overlay_XY	1207_1052	18	1	50.5306	255	262	8	59.8282	255	5853	0	0
BBI12-CDK6.Con7_27_Overlay_XY	1239_1315	0	0	0	0	247	10	47.6073	140	5189	0	0
BBI12-CDK6.Con7_27_Overlay_XY	1237_1695	19	2	57.4699	255	1189	3	150.406	255	2936	19	2
BBI12-CDK6.Con7_27_Overlay_XY	1329_1334	61	3	43.4242	255	708	19	67.2775	255	4844	0	0
BBI12-CDK6.Con7_27_Overlay_XY	1313_949	0	0	0	0	91	1	66.2514	255	786	0	0
BBI12-CDK6.Con7_27_Overlay_XY	1411_1829	14	1	78.069	255	1205	4	172.488	255	2842	0	0
BBI12-CDK6.Con7_27_Overlay_XY	1411_1305	0	0	32.475	170	429	7	91.5908	255	2785	0	0
BBI12-CDK6.Con7_27_Overlay_XY	1414_1019	0	0	12.3077	36	122	4	62.2727	255	1023	0	0
BBI12-CDK6.Con7_27_Overlay_XY	1426_546	0	0	0	0	204	8	63.494	255	1763	0	0
BBI12-CDK6.Con7_27_Overlay_XY	270_490	0	0	60.6667	231	79	4	43.0668	255	5132	0	0
BBI12-CDK6.Con7_27_Overlay_XY	826_988	21	2	160.389	255	234	7	63.6973	255	2248	0	0
BBI12-CDK6.Con7_05_Overlay_XY	22_355	26	2	139.607	255	311	8	53.2804	165	2789	14	1
BBI12-CDK6.Con7_05_Overlay_XY	12_497	9	1	132.2	255	130	6	45.793	132	1775	0	0
BBI12-CDK6.Con7_05_Overlay_XY	41_938	14	2	136.955	255	523	9	73.044	255	2984	7	1
BBI12-CDK6.Con7_05_Overlay_XY	41_1773	0	0	56.5	85	100	2	27.4646	181	2407	0	0
BBI12-CDK6.Con7_05_Overlay_XY	62_185	0	0	64.7143	255	0	0	16.2533	99	3940	0	0
BBI12-CDK6.Con7_05_Overlay_XY	59_408	0	0	0	0	126	4	43.158	198	1411	0	0
BBI12-CDK6.Con7_05_Overlay_XY	173_68	20	2	71.9057	255	375	13	47.9379	198	4132	0	0
BBI12-CDK6.Con7_05_Overlay_XY	191_778	85	4	56.5048	255	51	3	28.5965	148	4435	0	0
BBI12-CDK6.Con7_05_Overlay_XY	227_571	260	9	54.1309	255	798	27	78.8844	255	5975	20	1
BBI12-CDK6.Con7_05_Overlay_XY	257_1109	0	0	123.75	231	410	13	48.9798	181	3503	0	0
BBI12-CDK6.Con7_05_Overlay_XY	258_1727	8	1	170.25	255	130	4	31.8515	222	2218	0	0
BBI12-CDK6.Con7_05_Overlay_XY	260_1408	18	2	117.486	255	582	14	67.9673	255	3326	8	1
BBI12-CDK6.Con7_05_Overlay_XY	287_25	31	3	108.56	255	303	11	51.6736	255	3644	0	0
BBI12-CDK6.Con7_05_Overlay_XY	291_171	59	4	106	255	793	21	68.9599	255	5715	18	1
BBI12-CDK6.Con7_05_Overlay_XY	288_395	20	1	51.72	174	49	1	28.8947	123	1982	20	1
BBI12-CDK6.Con7_05_Overlay_XY	304_1009	9	1	140.893	255	330	10	40.6819	206	4622	0	0
BBI12-CDK6.Con7_05_Overlay_XY	326_1599	0	0	30.0909	190	45	2	23.2033	189	3686	0	0
BBI12-CDK6.Con7_05_Overlay_XY	363_66	51	3	145.667	255	478	24	48.5593	140	5099	0	0
BBI12-CDK6.Con7_05_Overlay_XY	381_558	0	0	116	186	308	13	48.4038	206	3026	0	0
BBI12-CDK6.Con7_05_Overlay_XY	370_1429	0	0	197.4	255	0	0	10.4079	41	2992	0	0
BBI12-CDK6.Con7_05_Overlay_XY	399_730	12	1	101.333	255	492	10	72.9443	255	3624	0	0
BBI12-CDK6.Con7_05_Overlay_XY	417_961	15	2	143.103	255	1207	17	103.742	255	5129	8	1
BBI12-CDK6.Con7_05_Overlay_XY	429_817	65	5	98.0976	255	286	14	41.9023	173	4929	0	0
BBI12-CDK6.Con7_05_Overlay_XY	422_1080	11	1	87.7568	255	273	7	47.9651	165	2318	0	0
BBI12-CDK6.Con7_05_Overlay_XY	434_364	7	1	77.7838	255	518	11	66.863	247	3453	0	0
BBI12-CDK6.Con7_05_Overlay_XY	451_252	7	1	149.444	251	257	6	53.6865	198	2037	0	0
BBI12-CDK6.Con7_05_Overlay_XY	472_615	48	5	141.841	255	1654	21	103.355	255	7514	0	0
BBI12-CDK6.Con7_05_Overlay_XY	457_485	9	1	113.3	215	243	4	41.0943	173	2412	0	0
BBI12-CDK6.Con7_05_Overlay_XY	486_882	8	1	60.6	255	317	8	48.3739	214	3150	0	0
BBI12-CDK6.Con7_05_Overlay_XY	513_130	18	2	107.545	255	894	13	104.937	255	4579	7	1
BBI12-CDK6.Con7_05_Overlay_XY	506_1852	0	0	0	0	86	2	33.7657	115	1694	0	0
BBI12-CDK6.Con7_05_Overlay_XY	521_1281	7	1	107.833	255	675	15	88.5982	255	3397	0	0
BBI12-CDK6.Con7_05_Overlay_XY	530_981	0	0	0	0	292	6	47.9534	165	3003	0	0
BBI12-CDK6.Con7_05_Overlay_XY	540_1667	55	3	58.0532	255	48	3	30.0195	148	2149	0	0
BBI12-CDK6.Con7_05_Overlay_XY	576_1413	0	0	155	186	9	1	25.1386	90	2377	0	0
BBI12-CDK6.Con7_05_Overlay_XY	624_1504	15	1	139.357	255	230	7	31.6464	239	3989	14	1
BBI12-CDK6.Con7_05_Overlay_XY	659_134	0	0	73.8571	239	1114	29	102.885	255	5009	0	0
BBI12-CDK6.Con7_05_Overlay_XY	686_876	29	1	139.479	255	88	2	33.6291	198	2297	0	0
BBI12-CDK6.Con7_05_Overlay_XY	674_436	0	0	10.25	93	22	2	24.9036	123	1581	0	0
BBI12-CDK6.Con7_05_Overlay_XY	711_1467	24	2	169.667	255	730	9	96.5126	255	3290	0	0
BBI12-CDK6.Con7_05_Overlay_XY	720_748	0	0	58.9412	166	19	1	17.7811	107	1373	0	0
BBI12-CDK6.Con7_05_Overlay_XY	733_1007	114	6	49.2927	138	51	3	39.355	107	3970	0	0
BBI12-CDK6.Con7_05_Overlay_XY	751_679	7	1	114	255	40	2	33.9003	123	4576	0	0
BBI12-CDK6.Con7_05_Overlay_XY	766_515	33	2	184.265	255	275	12	31.3655	247	4935	0	0
BBI12-CDK6.Con7_05_Overlay_XY	792_1500	28	2	110.783	255	340	4	66.3672	255	3047	0	0
BBI12-CDK6.Con7_05_Overlay_XY	859_34	19	2	93.8103	255	267	12	39.7858	206	5023	0	0
BBI12-CDK6.Con7_05_Overlay_XY	863_1171	7	1	114.854	255	267	11	38.3613	181	4663	0	0
BBI12-CDK6.Con7_05_Overlay_XY	888_1876	0	0	131	223	32	3	25.4773	115	2582	0	0
BBI12-CDK6.Con7_05_Overlay_XY	933_364	7	1	108.545	251	249	4	69.6089	222	1799	0	0
BBI12-CDK6.Con7_05_Overlay_XY	975_165	54	3	53.3819	255	487	15	54.3753	189	4367	0	0
BBI12-CDK6.Con7_05_Overlay_XY	980_1763	0	0	72.5	109	126	7	29.7768	148	2937	0	0
BBI12-CDK6.Con7_05_Overlay_XY	1008_282	29	3	108	255	343	13	47.0383	189	4286	0	0
BBI12-CDK6.Con7_05_Overlay_XY	1037_835	0	0	23.1818	125	562	14	64.3995	255	4482	0	0
BBI12-CDK6.Con7_05_Overlay_XY	1041_970	0	0	124	255	171	7	30.2575	222	3642	0	0
BBI12-CDK6.Con7_05_Overlay_XY	1044_1898	0	0	157.545	255	218	7	40.0895	156	2838	0	0
BBI12-CDK6.Con7_05_Overlay_XY	1097_758	10	1	23.4513	255	179	8	40.9916	165	3211	0	0
BBI12-CDK6.Con7_05_Overlay_XY	1106_1568	8	1	152.286	255	28	3	22.2356	115	4780	0	0
BBI12-CDK6.Con7_05_Overlay_XY	1127_1036	62	4	102.588	255	280	15	40.6888	148	4609	0	0
BBI12-CDK6.Con7_05_Overlay_XY	1166_1493	41	4	112.657	255	712	21	61.3718	255	5041	11	1
BBI12-CDK6.Con7_05_Overlay_XY	1187_1882	0	0	47.4762	231	16	2	33.6319	99	2627	0	0
BBI12-CDK6.Con7_05_Overlay_XY	1219_1738	18	2	112.5	255	247	12	37.776	173	5267	0	0
BBI12-CDK6.Con7_05_Overlay_XY	1244_1338	25	3	63.9176	255	1014	20	97.9043	255	5679	0	0
BBI12-CDK6.Con7_05_Overlay_XY	1226_1182	0	0	121.571	251	0	0	11.9468	82	1284	0	0
BBI12-CDK6.Con7_05_Overlay_XY	1257_840	0	0	0	0	0	0	25.8645	57	3717	0	0
BBI12-CDK6.Con7_05_Overlay_XY	1250_1057	27	3	112.822	255	135	9	33.6844	165	3717	0	0
BBI12-CDK6.Con7_05_Overlay_XY	1291_1827	0	0	70.4054	255	14	1	21.8732	107	3664	0	0
BBI12-CDK6.Con7_05_Overlay_XY	1314_1602	0	0	37	52	245	13	50.7656	132	5399	0	0
BBI12-CDK6.Con7_05_Overlay_XY	1363_981	0	0	133.091	215	13	1	28.0199	90	3296	0	0
BBI12-CDK6.Con7_05_Overlay_XY	1395_466	53	6	82.6	255	1114	31	66.6996	255	7509	0	0
BBI12-CDK6.Con7_05_Overlay_XY	1404_1241	8	1	34.4758	255	46	2	38.4437	231	2209	0	0
BBI12-CDK6.Con7_05_Overlay_XY	1422_1671	15	2	98.9231	255	112	3	41.6184	165	1673	0	0
BBI12-CDK6.Con7_05_Overlay_XY	308_1760	7	1	73.9474	255	449	10	49.6391	181	3719	0	0
BBI12-CDK6.Con7_05_Overlay_XY	531_522	101	4	121.47	255	1432	33	81.2047	255	8487	13	1
BBI12-CDK6.Con7_05_Overlay_XY	542_1893	7	1	107.769	255	304	10	41.9275	156	4145	0	0
BBI12-CDK6.Con7_05_Overlay_XY	1337_1670	0	0	34.25	255	590	4	99.8759	255	2886	0	0
BBI12-CDK6.Con7_20_Overlay_XY	24_180	0	0	114.714	219	85	4	77.0043	239	3209	0	0
BBI12-CDK6.Con7_20_Overlay_XY	26_432	0	0	131.5	255	264	3	127.098	255	3281	0	0
BBI12-CDK6.Con7_20_Overlay_XY	25_925	0	0	0	0	0	0	22.878	82	2770	0	0
BBI12-CDK6.Con7_20_Overlay_XY	51_298	0	0	128.577	255	83	4	56.7436	173	5691	0	0
BBI12-CDK6.Con7_20_Overlay_XY	43_1436	0	0	17.3704	199	32	1	30.7913	231	2976	0	0
BBI12-CDK6.Con7_20_Overlay_XY	59_541	0	0	33.025	207	529	9	100.712	255	3545	0	0
BBI12-CDK6.Con7_20_Overlay_XY	57_824	34	2	159.689	255	0	0	23.6449	99	5369	0	0
BBI12-CDK6.Con7_20_Overlay_XY	49_1718	0	0	0	0	0	0	14.8182	49	945	0	0
BBI12-CDK6.Con7_20_Overlay_XY	82_1201	30	3	48.4514	255	906	24	83.1809	255	10736	0	0
BBI12-CDK6.Con7_20_Overlay_XY	78_1020	0	0	99.7778	142	777	8	112.689	255	5079	0	0
BBI12-CDK6.Con7_20_Overlay_XY	115_723	0	0	90.5789	255	0	0	22.6341	99	3794	0	0
BBI12-CDK6.Con7_20_Overlay_XY	112_1393	0	0	57.2333	207	782	9	142.08	255	4122	0	0
BBI12-CDK6.Con7_20_Overlay_XY	123_439	0	0	185	235	7	1	43.7845	189	4690	0	0
BBI12-CDK6.Con7_20_Overlay_XY	124_1905	0	0	36.5	77	392	1	175.86	255	1777	0	0
BBI12-CDK6.Con7_20_Overlay_XY	125_96	0	0	4.21429	20	7	1	27.8932	148	1680	0	0
BBI12-CDK6.Con7_20_Overlay_XY	126_786	0	0	0	0	36	1	55.2959	239	1760	0	0
BBI12-CDK6.Con7_20_Overlay_XY	147_1806	0	0	0	0	0	0	20	24	4287	0	0
BBI12-CDK6.Con7_20_Overlay_XY	197_1083	0	0	25.5116	150	258	1	114.268	255	7721	0	0
BBI12-CDK6.Con7_20_Overlay_XY	213_1368	13	1	110.966	255	195	5	83.9133	255	6030	0	0
BBI12-CDK6.Con7_20_Overlay_XY	205_1861	0	0	0	0	0	0	10.0909	24	2940	0	0
BBI12-CDK6.Con7_20_Overlay_XY	199_759	0	0	53.7273	207	81	5	51.7933	255	3100	0	0
BBI12-CDK6.Con7_20_Overlay_XY	206_226	0	0	102.667	199	53	3	55.8438	173	2454	0	0
BBI12-CDK6.Con7_20_Overlay_XY	222_429	0	0	64.4	255	450	9	74.5376	255	6295	0	0
BBI12-CDK6.Con7_20_Overlay_XY	232_550	8	1	71.7708	255	0	0	48.1429	115	5519	0	0
BBI12-CDK6.Con7_20_Overlay_XY	243_671	11	1	99.8125	255	101	5	30.5317	206	3695	0	0
BBI12-CDK6.Con7_20_Overlay_XY	259_1204	139	9	45.2871	255	252	10	47.8438	231	5121	67	4
BBI12-CDK6.Con7_20_Overlay_XY	289_176	0	0	68.4667	251	59	3	57.6344	214	4950	0	0
BBI12-CDK6.Con7_20_Overlay_XY	321_432	0	0	52.5	255	8	1	36.8333	132	3983	0	0
BBI12-CDK6.Con7_20_Overlay_XY	346_1051	0	0	49	255	124	4	84.1667	255	6275	0	0
BBI12-CDK6.Con7_20_Overlay_XY	317_569	0	0	0	0	0	0	0	0	2479	0	0
BBI12-CDK6.Con7_20_Overlay_XY	329_1865	28	3	58.8214	255	7	1	18.4968	132	4812	0	0
BBI12-CDK6.Con7_20_Overlay_XY	334_646	0	0	39.6296	199	341	5	100.703	255	3047	0	0
BBI12-CDK6.Con7_20_Overlay_XY	363_27	0	0	57.625	130	115	5	56.2401	255	4438	0	0
BBI12-CDK6.Con7_20_Overlay_XY	340_954	0	0	54.6667	77	0	0	31.2889	82	2370	0	0
BBI12-CDK6.Con7_20_Overlay_XY	359_827	0	0	157	255	802	14	130.053	255	4171	0	0
BBI12-CDK6.Con7_20_Overlay_XY	354_1716	0	0	0	0	11	1	83.55	140	2074	0	0
BBI12-CDK6.Con7_20_Overlay_XY	358_1277	0	0	2.71429	4	0	0	0	0	2396	0	0
BBI12-CDK6.Con7_20_Overlay_XY	380_268	7	1	134.364	255	109	3	71.4605	255	2451	0	0
BBI12-CDK6.Con7_20_Overlay_XY	367_1131	0	0	0	0	0	0	0	0	799	0	0
BBI12-CDK6.Con7_20_Overlay_XY	395_1182	0	0	82.6667	121	36	3	42.6626	214	5663	0	0
BBI12-CDK6.Con7_20_Overlay_XY	396_516	0	0	43.8	85	16	1	38.7578	165	5830	0	0
BBI12-CDK6.Con7_20_Overlay_XY	395_177	0	0	92.3077	239	0	0	44.0714	189	3576	0	0
BBI12-CDK6.Con7_20_Overlay_XY	433_1658	13	1	145.034	255	7	1	45.0345	132	8128	0	0
BBI12-CDK6.Con7_20_Overlay_XY	408_1576	13	1	87.3889	255	113	2	108.811	255	4026	0	0
BBI12-CDK6.Con7_20_Overlay_XY	418_1849	0	0	92	138	111	1	147.314	255	1419	0	0
BBI12-CDK6.Con7_20_Overlay_XY	460_74	0	0	111.081	255	36	3	40.7934	198	9951	0	0
BBI12-CDK6.Con7_20_Overlay_XY	445_973	0	0	32.3846	154	0	0	11.8	49	2186	0	0
BBI12-CDK6.Con7_20_Overlay_XY	470_274	0	0	86.6875	255	1207	9	139.986	255	6939	0	0
BBI12-CDK6.Con7_20_Overlay_XY	459_1307	0	0	132.75	199	0	0	30	115	2733	0	0
BBI12-CDK6.Con7_20_Overlay_XY	482_1499	0	0	56.8261	255	0	0	57.05	115	5062	0	0
BBI12-CDK6.Con7_20_Overlay_XY	504_782	58	3	41.8813	255	213	11	41.3816	239	5718	38	2
BBI12-CDK6.Con7_20_Overlay_XY	495_509	0	0	96.4	223	0	0	36.6304	132	2842	0	0
BBI12-CDK6.Con7_20_Overlay_XY	548_432	0	0	55.2273	255	0	0	35.4286	74	3795	0	0
BBI12-CDK6.Con7_20_Overlay_XY	556_658	12	1	93.2647	255	0	0	12.3532	82	4225	0	0
BBI12-CDK6.Con7_20_Overlay_XY	545_1813	0	0	0	0	0	0	0	0	1939	0	0
BBI12-CDK6.Con7_20_Overlay_XY	574_938	0	0	110	125	0	0	10.6438	74	2725	0	0
BBI12-CDK6.Con7_20_Overlay_XY	592_1669	14	2	62.7465	255	0	0	53.5714	173	3650	0	0
BBI12-CDK6.Con7_20_Overlay_XY	591_1523	0	0	0	0	382	2	168.19	255	1484	0	0
BBI12-CDK6.Con7_20_Overlay_XY	608_108	0	0	0	0	44	2	78.1698	255	3003	0	0
BBI12-CDK6.Con7_20_Overlay_XY	623_1240	29	1	178.73	255	0	0	12.9	33	5028	0	0
BBI12-CDK6.Con7_20_Overlay_XY	624_1063	0	0	160.467	255	0	0	23.2222	115	4996	0	0
BBI12-CDK6.Con7_20_Overlay_XY	636_652	0	0	83.7143	219	711	12	102.695	255	5938	0	0
BBI12-CDK6.Con7_20_Overlay_XY	623_757	0	0	0	0	0	0	16	148	2064	0	0
BBI12-CDK6.Con7_20_Overlay_XY	634_248	0	0	19.5	52	65	1	150.943	255	2104	0	0
BBI12-CDK6.Con7_20_Overlay_XY	647_1871	0	0	27.7097	251	55	3	61.3005	255	3651	0	0
BBI12-CDK6.Con7_20_Overlay_XY	656_20	0	0	0	0	0	0	0	0	3040	0	0
BBI12-CDK6.Con7_20_Overlay_XY	643_1775	0	0	0	0	0	0	7.24	16	1424	0	0
BBI12-CDK6.Con7_20_Overlay_XY	645_1321	0	0	0	0	0	0	0	0	1437	0	0
BBI12-CDK6.Con7_20_Overlay_XY	646_552	0	0	0	0	0	0	18.2903	115	1493	0	0
BBI12-CDK6.Con7_20_Overlay_XY	676_1652	0	0	67.4783	255	0	0	9.5	24	2230	0	0
BBI12-CDK6.Con7_20_Overlay_XY	703_522	0	0	63.2889	255	534	5	106.089	255	5318	0	0
BBI12-CDK6.Con7_20_Overlay_XY	715_992	0	0	86.0556	255	67	1	64.2766	222	4700	0	0
BBI12-CDK6.Con7_20_Overlay_XY	708_1211	0	0	0	0	0	0	21	49	1906	0	0
BBI12-CDK6.Con7_20_Overlay_XY	733_112	0	0	132.25	207	7	1	32.297	90	3413	0	0
BBI12-CDK6.Con7_20_Overlay_XY	729_764	0	0	93	93	0	0	49.15	148	1037	0	0
BBI12-CDK6.Con7_20_Overlay_XY	727_1336	0	0	0	0	0	0	53.7273	107	1929	0	0
BBI12-CDK6.Con7_20_Overlay_XY	763_699	0	0	56	56	279	4	125.079	255	2729	0	0
BBI12-CDK6.Con7_20_Overlay_XY	767_465	0	0	33	231	0	0	0	0	2266	0	0
BBI12-CDK6.Con7_20_Overlay_XY	786_1835	0	0	49.8125	255	0	0	58	181	2705	0	0
BBI12-CDK6.Con7_20_Overlay_XY	794_1486	0	0	154.125	255	0	0	4.29167	8	3004	0	0
BBI12-CDK6.Con7_20_Overlay_XY	815_832	0	0	84.9	199	12	1	37.9923	239	6474	0	0
BBI12-CDK6.Con7_20_Overlay_XY	790_1901	0	0	0	0	0	0	14.8333	57	1838	0	0
BBI12-CDK6.Con7_20_Overlay_XY	819_251	0	0	149.32	255	135	6	47.7774	239	5776	0	0
BBI12-CDK6.Con7_20_Overlay_XY	806_968	0	0	150.769	255	23	1	43.0526	222	2062	0	0
BBI12-CDK6.Con7_20_Overlay_XY	828_1721	16	2	126.854	255	340	6	100.301	255	6484	0	0
BBI12-CDK6.Con7_20_Overlay_XY	815_1114	0	0	26.5172	170	0	0	22.6667	49	1700	0	0
BBI12-CDK6.Con7_20_Overlay_XY	812_1268	0	0	3.25	4	0	0	38.75	57	2195	0	0
BBI12-CDK6.Con7_20_Overlay_XY	828_432	0	0	51.3889	247	123	3	69.8589	255	1538	0	0
BBI12-CDK6.Con7_20_Overlay_XY	840_1042	0	0	58	134	19	2	48.6438	165	2836	0	0
BBI12-CDK6.Con7_20_Overlay_XY	848_82	0	0	142.6	223	8	1	46.7167	132	3323	0	0
BBI12-CDK6.Con7_20_Overlay_XY	882_733	0	0	81.3056	255	31	1	59.4286	239	5225	0	0
BBI12-CDK6.Con7_20_Overlay_XY	867_1101	0	0	149.667	255	0	0	31.2	82	2356	0	0
BBI12-CDK6.Con7_20_Overlay_XY	866_1835	0	0	113.714	227	266	9	116.47	255	4083	0	0
BBI12-CDK6.Con7_20_Overlay_XY	874_140	0	0	47.3333	105	0	0	12.5	49	1640	0	0
BBI12-CDK6.Con7_20_Overlay_XY	882_1227	0	0	32.9444	231	78	2	69.2632	206	1832	0	0
BBI12-CDK6.Con7_20_Overlay_XY	916_867	14	1	133.038	255	79	4	38.1192	189	5043	9	1
BBI12-CDK6.Con7_20_Overlay_XY	924_1352	0	0	84.75	255	34	3	44.2481	181	4713	0	0
BBI12-CDK6.Con7_20_Overlay_XY	911_153	0	0	0	0	0	0	13.875	49	877	0	0
BBI12-CDK6.Con7_20_Overlay_XY	955_1648	0	0	18.2692	235	0	0	6.55769	24	3228	0	0
BBI12-CDK6.Con7_20_Overlay_XY	964_1064	0	0	0	0	0	0	34.5918	140	1261	0	0
BBI12-CDK6.Con7_20_Overlay_XY	1000_812	0	0	0	0	0	0	0	0	3299	0	0
BBI12-CDK6.Con7_20_Overlay_XY	1007_47	0	0	19.3636	130	0	0	34.9612	107	6495	0	0
BBI12-CDK6.Con7_20_Overlay_XY	1024_582	9	1	150.423	255	0	0	30.7037	90	6481	0	0
BBI12-CDK6.Con7_20_Overlay_XY	1018_1470	0	0	103.286	255	0	0	37.5789	107	5050	0	0
BBI12-CDK6.Con7_20_Overlay_XY	1021_1287	152	5	54.3744	255	124	3	39.9957	165	2802	91	2
BBI12-CDK6.Con7_20_Overlay_XY	1015_1900	0	0	102.25	243	0	0	0	0	1453	0	0
BBI12-CDK6.Con7_20_Overlay_XY	1022_948	0	0	56	56	0	0	31.5873	99	2838	0	0
BBI12-CDK6.Con7_20_Overlay_XY	1033_119	0	0	105.167	174	103	4	67.4923	255	2940	0	0
BBI12-CDK6.Con7_20_Overlay_XY	1027_513	0	0	0	0	0	0	0	0	1051	0	0
BBI12-CDK6.Con7_20_Overlay_XY	1059_1614	14	2	99.6111	255	204	8	59.7259	255	7241	7	1
BBI12-CDK6.Con7_20_Overlay_XY	1069_1088	0	0	118.226	255	16	1	44.8282	206	7978	0	0
BBI12-CDK6.Con7_20_Overlay_XY	1081_1211	0	0	75.3333	255	67	4	46.4776	189	4764	0	0
BBI12-CDK6.Con7_20_Overlay_XY	1081_1321	0	0	0	0	0	0	0	0	1542	0	0
BBI12-CDK6.Con7_20_Overlay_XY	1084_1703	0	0	0	0	0	0	0	0	1781	0	0
BBI12-CDK6.Con7_20_Overlay_XY	1094_1877	0	0	159.2	199	0	0	13.4	41	2497	0	0
BBI12-CDK6.Con7_20_Overlay_XY	1102_41	101	3	47.8929	255	35	2	33.4502	132	2911	19	1
BBI12-CDK6.Con7_20_Overlay_XY	1125_1378	0	0	33.6897	231	0	0	24.7685	90	3216	0	0
BBI12-CDK6.Con7_20_Overlay_XY	1140_1736	0	0	92.1364	255	0	0	26.3455	148	2992	0	0
BBI12-CDK6.Con7_20_Overlay_XY	1143_704	10	1	128.071	255	37	3	35.3032	189	3645	0	0
BBI12-CDK6.Con7_20_Overlay_XY	1135_206	0	0	55.8	190	0	0	0	0	1369	0	0
BBI12-CDK6.Con7_20_Overlay_XY	1148_281	0	0	93.25	134	36	3	38.6603	222	3062	0	0
BBI12-CDK6.Con7_20_Overlay_XY	1151_818	0	0	140	255	0	0	47.5	57	3152	0	0
BBI12-CDK6.Con7_20_Overlay_XY	1153_880	0	0	15.8235	89	11	1	68.25	156	2945	0	0
BBI12-CDK6.Con7_20_Overlay_XY	1164_1806	0	0	0	0	731	11	111.3	255	3127	0	0
BBI12-CDK6.Con7_20_Overlay_XY	1178_1606	7	1	39.6818	223	230	7	78.2488	255	5944	0	0
BBI12-CDK6.Con7_20_Overlay_XY	1178_55	0	0	113.818	215	55	1	46.5037	231	2402	0	0
BBI12-CDK6.Con7_20_Overlay_XY	1233_970	15	1	101.81	255	0	0	15.1515	90	4676	0	0
BBI12-CDK6.Con7_20_Overlay_XY	1231_469	7	1	107.522	255	17	2	37.8456	123	5657	0	0
BBI12-CDK6.Con7_20_Overlay_XY	1208_1478	0	0	0	0	67	1	97.8207	255	1515	0	0
BBI12-CDK6.Con7_20_Overlay_XY	1231_1843	0	0	23.45	150	0	0	0	0	2366	0	0
BBI12-CDK6.Con7_20_Overlay_XY	1231_338	0	0	123.8	203	0	0	37.7143	99	3250	0	0
BBI12-CDK6.Con7_20_Overlay_XY	1235_58	0	0	99.25	255	22	1	52.1288	189	2895	0	0
BBI12-CDK6.Con7_20_Overlay_XY	1237_670	0	0	52.9375	255	0	0	24.082	107	3119	0	0
BBI12-CDK6.Con7_20_Overlay_XY	1246_1343	0	0	95.0833	186	0	0	0	0	5676	0	0
BBI12-CDK6.Con7_20_Overlay_XY	1241_1608	0	0	167.5	251	153	3	90.154	255	3594	0	0
BBI12-CDK6.Con7_20_Overlay_XY	1241_1891	0	0	0	0	0	0	0	0	1817	0	0
BBI12-CDK6.Con7_20_Overlay_XY	1259_1127	0	0	60.3529	255	0	0	30.8875	156	3409	0	0
BBI12-CDK6.Con7_20_Overlay_XY	1264_207	0	0	156.636	255	0	0	25.5935	107	3677	0	0
BBI12-CDK6.Con7_20_Overlay_XY	1271_13	0	0	83.1667	125	41	2	38.756	165	1622	0	0
BBI12-CDK6.Con7_20_Overlay_XY	1323_1060	0	0	86.25	162	28	2	41.7343	148	3573	0	0
BBI12-CDK6.Con7_20_Overlay_XY	1339_210	0	0	127	255	181	5	57.5211	255	3551	0	0
BBI12-CDK6.Con7_20_Overlay_XY	1351_1378	0	0	10.4286	32	0	0	49.6667	107	3499	0	0
BBI12-CDK6.Con7_20_Overlay_XY	1371_600	0	0	126.667	170	18	2	68.5469	189	4022	0	0
BBI12-CDK6.Con7_20_Overlay_XY	1367_1163	0	0	19.0667	166	35	2	85.1972	255	3205	0	0
BBI12-CDK6.Con7_20_Overlay_XY	1364_1251	0	0	0	0	0	0	0	0	1829	0	0
BBI12-CDK6.Con7_20_Overlay_XY	1368_1821	0	0	150.667	227	0	0	40.5714	74	2977	0	0
BBI12-CDK6.Con7_20_Overlay_XY	1376_1899	0	0	96	166	0	0	26.6906	107	2620	0	0
BBI12-CDK6.Con7_20_Overlay_XY	1382_53	0	0	59.375	150	0	0	46	74	2991	0	0
BBI12-CDK6.Con7_20_Overlay_XY	1374_1727	0	0	105.875	219	0	0	35.4508	140	3366	0	0
BBI12-CDK6.Con7_20_Overlay_XY	1370_294	0	0	0	0	0	0	16.5833	90	1683	0	0
BBI12-CDK6.Con7_20_Overlay_XY	1393_1040	0	0	212.5	255	0	0	0	0	1374	0	0
BBI12-CDK6.Con7_20_Overlay_XY	1411_1510	0	0	82.8571	195	0	0	42.6667	107	3115	0	0
[truncated: 22,052 more rows]
