# Supplementary material for: Accurate prediction of ecDNA in interphase cancer cells using deep neural networks
Source: Commun Biol. 2026 Apr 11;9:805. doi: 10.1038/s42003-026-09982-4 (PMC13265960; doi:10.1038/s42003-026-09982-4)
Supplement: Supplementary file 7 — Supplementary Data 5 [file 42003_2026_9982_MOESM7_ESM.xlsx]

## Sheet: SD5. statFISH results for HSR-a
image_name	nucleus_center	#_FISH_pixels (green)	#_FISH_foci (green)	Avg fish intensity (green)	Max fish intensity (green)	#_FISH_pixels (red)	#_FISH_foci (red)	Avg fish intensity (red)	Max fish intensity (red)	#_DAPI_pixels	#_FISH_pixels (green and red)	#_FISH_foci (green and red)
BBI13-MYC.Con8_03_Overlay_XY	37_218	0	0	2.36364	4	1056	14	102.372	255	8124	0	0
BBI13-MYC.Con8_03_Overlay_XY	52_681	0	0	0	0	371	15	63.2698	255	6607	0	0
BBI13-MYC.Con8_03_Overlay_XY	12_806	0	0	0	0	0	0	4.57143	8	1217	0	0
BBI13-MYC.Con8_03_Overlay_XY	13_981	0	0	0	0	17	1	84.725	189	1317	0	0
BBI13-MYC.Con8_03_Overlay_XY	17_1375	0	0	0	0	36	2	87.1857	231	3362	0	0
BBI13-MYC.Con8_03_Overlay_XY	58_1776	20	1	90.9512	255	501	20	56.5921	255	5527	0	0
BBI13-MYC.Con8_03_Overlay_XY	67_886	0	0	3.22222	5	609	6	77.106	255	7405	0	0
BBI13-MYC.Con8_03_Overlay_XY	58_1290	97	6	53.0239	203	337	11	66.5607	255	3626	0	0
BBI13-MYC.Con8_03_Overlay_XY	66_1517	22	1	151.522	255	317	8	62.3845	255	4635	0	0
BBI13-MYC.Con8_03_Overlay_XY	92_479	31	1	112.375	255	1131	8	107.802	255	7462	16	1
BBI13-MYC.Con8_03_Overlay_XY	136_1444	47	1	108.7	255	50	3	60.8086	255	6200	0	0
BBI13-MYC.Con8_03_Overlay_XY	158_1872	0	0	0	0	1205	11	87.6235	255	8875	0	0
BBI13-MYC.Con8_03_Overlay_XY	173_1544	29	1	88.7051	255	632	8	72.015	255	5834	0	0
BBI13-MYC.Con8_03_Overlay_XY	166_406	24	1	166.458	255	143	8	73.4553	255	3977	0	0
BBI13-MYC.Con8_03_Overlay_XY	156_1182	0	0	5.59206	17	116	4	76.3684	255	1574	0	0
BBI13-MYC.Con8_03_Overlay_XY	198_1307	0	0	0	0	257	9	62.719	255	4056	0	0
BBI13-MYC.Con8_03_Overlay_XY	222_1078	49	1	108.115	255	920	11	106.276	255	6430	0	0
BBI13-MYC.Con8_03_Overlay_XY	226_577	22	1	60.1356	255	556	14	62.4372	255	5307	11	1
BBI13-MYC.Con8_03_Overlay_XY	237_988	0	0	0	0	10	1	144.5	255	2565	0	0
BBI13-MYC.Con8_03_Overlay_XY	265_97	27	1	106.957	255	495	8	76.4134	255	5406	24	1
BBI13-MYC.Con8_03_Overlay_XY	269_1563	0	0	0	0	0	0	24.6347	57	3983	0	0
BBI13-MYC.Con8_03_Overlay_XY	291_1348	0	0	0	0	388	7	77.0688	255	5972	0	0
BBI13-MYC.Con8_03_Overlay_XY	340_156	0	0	0	0	442	5	60.1145	255	7778	0	0
BBI13-MYC.Con8_03_Overlay_XY	346_1846	0	0	0	0	16	1	54.7711	255	2737	0	0
BBI13-MYC.Con8_03_Overlay_XY	366_1395	31	1	134.389	255	497	19	57.8833	255	5234	19	1
BBI13-MYC.Con8_03_Overlay_XY	398_828	27	1	117	255	52	1	65.3179	255	3824	0	0
BBI13-MYC.Con8_03_Overlay_XY	433_1018	42	2	124.111	255	217	7	74.8559	255	7221	0	0
BBI13-MYC.Con8_03_Overlay_XY	464_1554	46	2	33.1133	255	899	20	74.8072	255	6354	16	1
BBI13-MYC.Con8_03_Overlay_XY	475_698	0	0	0	0	472	9	50.6216	255	8202	0	0
BBI13-MYC.Con8_03_Overlay_XY	465_1150	29	1	22.6075	255	802	15	67.7466	255	6427	24	1
BBI13-MYC.Con8_03_Overlay_XY	532_1681	0	0	0	0	9	1	128.889	222	2253	0	0
BBI13-MYC.Con8_03_Overlay_XY	589_1488	111	4	106.817	255	1742	44	58.3809	255	20160	7	1
BBI13-MYC.Con8_03_Overlay_XY	562_821	0	0	0	0	256	5	86.3583	255	2742	0	0
BBI13-MYC.Con8_03_Overlay_XY	614_252	0	0	0	0	0	0	8.66667	16	4263	0	0
BBI13-MYC.Con8_03_Overlay_XY	660_1262	54	1	113.845	255	526	11	51.8194	255	6841	0	0
BBI13-MYC.Con8_03_Overlay_XY	681_321	0	0	0	0	0	0	0	0	3173	0	0
BBI13-MYC.Con8_03_Overlay_XY	753_1694	20	1	147.682	255	509	5	88.977	255	6286	0	0
BBI13-MYC.Con8_03_Overlay_XY	763_1460	19	1	88.7708	255	340	5	61.8855	255	5133	0	0
BBI13-MYC.Con8_03_Overlay_XY	795_414	0	0	4.04255	8	0	0	23.718	66	2787	0	0
BBI13-MYC.Con8_03_Overlay_XY	867_1209	0	0	3.45	21	1498	10	83.5545	255	18192	0	0
BBI13-MYC.Con8_03_Overlay_XY	826_1395	0	0	0	0	170	3	92.3509	255	2068	0	0
BBI13-MYC.Con8_03_Overlay_XY	841_355	0	0	3.625	8	0	0	10.4852	33	2640	0	0
BBI13-MYC.Con8_03_Overlay_XY	855_516	51	1	77.9211	255	749	15	64.8599	255	7322	0	0
BBI13-MYC.Con8_03_Overlay_XY	872_77	0	0	43.5455	178	375	13	67.5974	255	5948	0	0
BBI13-MYC.Con8_03_Overlay_XY	899_1834	17	1	112.28	255	191	3	98.726	255	6508	0	0
BBI13-MYC.Con8_03_Overlay_XY	921_1617	22	1	94.5116	255	510	11	72.2317	255	4257	0	0
BBI13-MYC.Con8_03_Overlay_XY	980_736	67	3	96.2059	255	524	9	65.4852	255	9355	0	0
BBI13-MYC.Con8_03_Overlay_XY	974_1699	0	0	0	0	122	5	76.9943	255	3722	0	0
BBI13-MYC.Con8_03_Overlay_XY	1037_117	23	1	166.52	255	453	12	58.912	255	7407	0	0
BBI13-MYC.Con8_03_Overlay_XY	1034_983	0	0	20.3562	134	933	22	77.5266	255	8742	0	0
BBI13-MYC.Con8_03_Overlay_XY	1027_1250	27	1	90.0833	255	416	7	66.5887	255	5527	21	1
BBI13-MYC.Con8_03_Overlay_XY	1041_426	83	1	114.023	255	458	9	77.1744	255	4800	16	1
BBI13-MYC.Con8_03_Overlay_XY	1029_1907	0	0	0	0	7	1	27.8132	255	1191	0	0
BBI13-MYC.Con8_03_Overlay_XY	1090_565	0	0	0	0	264	7	59.9993	255	3681	0	0
BBI13-MYC.Con8_03_Overlay_XY	1093_1829	17	1	79.2667	255	246	3	100.011	255	3907	0	0
BBI13-MYC.Con8_03_Overlay_XY	1142_1695	64	2	102.237	255	1297	13	103.094	255	8631	0	0
BBI13-MYC.Con8_03_Overlay_XY	1121_315	0	0	0	0	119	1	96.8873	255	1851	0	0
BBI13-MYC.Con8_03_Overlay_XY	1175_123	0	0	0	0	42	1	59.3893	255	3651	0	0
BBI13-MYC.Con8_03_Overlay_XY	1180_231	30	1	96.1228	255	531	7	73.9948	255	5252	8	1
BBI13-MYC.Con8_03_Overlay_XY	1235_360	0	0	0	0	17	1	81.3056	255	2976	0	0
BBI13-MYC.Con8_03_Overlay_XY	1269_867	0	0	0	0	963	20	85.0905	255	10079	0	0
BBI13-MYC.Con8_03_Overlay_XY	1290_1212	23	1	21.7026	255	459	5	90.2988	255	4879	23	1
BBI13-MYC.Con8_03_Overlay_XY	1287_1879	27	1	82.0741	255	728	11	87.6632	255	5830	10	1
BBI13-MYC.Con8_03_Overlay_XY	1284_1013	0	0	0	0	0	0	0	0	1532	0	0
BBI13-MYC.Con8_03_Overlay_XY	1282_1646	0	0	0	0	86	3	83.21	255	1810	0	0
BBI13-MYC.Con8_03_Overlay_XY	1299_1303	0	0	0	0	0	0	0	0	1618	0	0
BBI13-MYC.Con8_03_Overlay_XY	1337_1717	21	1	170	255	95	2	83.9959	255	3202	0	0
BBI13-MYC.Con8_03_Overlay_XY	1356_242	26	1	113.362	255	324	9	43.0551	255	8491	0	0
BBI13-MYC.Con8_03_Overlay_XY	1371_1465	26	1	79.6494	255	630	17	66.9277	255	7110	23	1
BBI13-MYC.Con8_03_Overlay_XY	1382_716	0	0	7.64134	32	499	4	74.4272	255	5290	0	0
BBI13-MYC.Con8_03_Overlay_XY	1393_1300	0	0	0	0	603	11	81.9898	255	7879	0	0
BBI13-MYC.Con8_03_Overlay_XY	1390_1134	0	0	0	0	84	2	94.9751	255	1666	0	0
BBI13-MYC.Con8_03_Overlay_XY	1402_857	29	1	81.9125	255	149	4	89.2207	255	2595	0	0
BBI13-MYC.Con8_03_Overlay_XY	1422_1063	27	1	107.386	255	198	4	56.5571	255	2235	0	0
BBI13-MYC.Con8_03_Overlay_XY	304_582	0	0	0	0	1334	9	99.9915	255	9415	0	0
BBI13-MYC.Con8_03_Overlay_XY	927_552	51	1	95.4426	255	808	10	86.6646	255	8292	0	0
BBI13-MYC.Con8_21_Overlay_XY	19_678	0	0	0	0	485	6	77.8939	255	4472	0	0
BBI13-MYC.Con8_21_Overlay_XY	25_975	35	1	92.9104	255	254	4	75.5404	255	2843	23	1
BBI13-MYC.Con8_21_Overlay_XY	16_1076	0	0	0	0	383	5	88.6427	255	2416	0	0
BBI13-MYC.Con8_21_Overlay_XY	49_1858	0	0	0	0	303	8	84.2027	255	3596	0	0
BBI13-MYC.Con8_21_Overlay_XY	86_1052	83	2	35.0512	255	443	8	63.1488	255	5425	0	0
BBI13-MYC.Con8_21_Overlay_XY	142_1902	29	1	109.208	255	240	9	44.197	255	3863	0	0
BBI13-MYC.Con8_21_Overlay_XY	122_693	62	1	108.608	255	471	9	67.2225	255	8061	0	0
BBI13-MYC.Con8_21_Overlay_XY	113_1473	0	0	21.3333	32	1626	2	140.919	255	6145	0	0
BBI13-MYC.Con8_21_Overlay_XY	146_788	0	0	0	0	577	6	96.4748	255	4764	0	0
BBI13-MYC.Con8_21_Overlay_XY	186_1228	36	1	86.025	255	516	11	63.4578	255	9458	0	0
BBI13-MYC.Con8_21_Overlay_XY	179_399	29	1	99.2031	255	163	3	53.2654	255	4119	0	0
BBI13-MYC.Con8_21_Overlay_XY	283_1177	0	0	0	0	361	6	69.5663	255	4959	0	0
BBI13-MYC.Con8_21_Overlay_XY	324_620	49	1	53.3494	255	1730	16	101.036	255	13682	0	0
BBI13-MYC.Con8_21_Overlay_XY	399_1054	131	2	72.4425	255	1558	19	94.3424	255	13989	100	3
BBI13-MYC.Con8_21_Overlay_XY	422_68	99	1	94.7433	255	391	5	59.8363	255	5367	0	0
BBI13-MYC.Con8_21_Overlay_XY	411_1218	0	0	6.06897	32	200	5	74.8766	255	3626	0	0
BBI13-MYC.Con8_21_Overlay_XY	454_1874	77	2	76.7799	255	860	14	93.9461	255	8993	0	0
BBI13-MYC.Con8_21_Overlay_XY	464_1309	28	1	100.963	255	188	5	43.4013	255	5152	11	1
BBI13-MYC.Con8_21_Overlay_XY	504_1435	0	0	0	0	295	6	72.1601	255	4226	0	0
BBI13-MYC.Con8_21_Overlay_XY	532_742	74	1	76.1712	255	944	12	103.593	255	7398	0	0
BBI13-MYC.Con8_21_Overlay_XY	545_449	0	0	2.84615	4	54	2	94.6667	255	1357	0	0
BBI13-MYC.Con8_21_Overlay_XY	553_1574	0	0	0	0	255	3	126.72	255	2472	0	0
BBI13-MYC.Con8_21_Overlay_XY	597_1672	24	1	62.2073	255	505	10	85.8738	255	4573	12	1
BBI13-MYC.Con8_21_Overlay_XY	626_39	82	1	97.2871	255	865	5	93.0562	255	7768	0	0
BBI13-MYC.Con8_21_Overlay_XY	619_612	18	1	154.35	255	83	4	27.6527	255	4119	0	0
BBI13-MYC.Con8_21_Overlay_XY	633_764	0	0	0	0	67	3	89.5	255	3340	0	0
BBI13-MYC.Con8_21_Overlay_XY	677_104	0	0	23.8	40	210	3	70.5911	255	3324	0	0
BBI13-MYC.Con8_21_Overlay_XY	704_516	70	1	84.6364	255	1189	22	108.013	255	9696	0	0
BBI13-MYC.Con8_21_Overlay_XY	807_147	28	1	115.37	255	62	2	85.7831	255	2870	0	0
BBI13-MYC.Con8_21_Overlay_XY	839_311	61	1	40.822	255	1766	30	115.412	255	11325	18	2
BBI13-MYC.Con8_21_Overlay_XY	893_541	0	0	18.491	52	80	3	48.5669	255	3444	0	0
BBI13-MYC.Con8_21_Overlay_XY	909_861	35	1	24.1318	255	385	8	74.2402	255	4189	22	1
BBI13-MYC.Con8_21_Overlay_XY	919_1644	33	1	170	255	763	14	94.6513	255	6457	0	0
BBI13-MYC.Con8_21_Overlay_XY	927_19	0	0	0	0	0	0	0	0	2486	0	0
BBI13-MYC.Con8_21_Overlay_XY	937_694	39	1	107.987	255	48	3	68.1622	255	3833	0	0
BBI13-MYC.Con8_21_Overlay_XY	994_488	68	2	125.97	255	2142	17	137.793	255	9191	41	2
BBI13-MYC.Con8_21_Overlay_XY	1002_1588	107	3	32.4831	255	998	9	97.7414	255	6817	0	0
BBI13-MYC.Con8_21_Overlay_XY	1011_769	42	1	29.9473	255	689	15	95.9847	255	5481	24	1
BBI13-MYC.Con8_21_Overlay_XY	1033_188	38	1	73.9322	255	1123	15	117.258	255	6554	37	1
BBI13-MYC.Con8_21_Overlay_XY	1089_16	15	1	80.3333	255	642	8	115.265	255	2781	0	0
BBI13-MYC.Con8_21_Overlay_XY	1176_590	132	2	36.637	255	1046	19	90.3447	255	13672	0	0
BBI13-MYC.Con8_21_Overlay_XY	1174_881	45	2	56.6589	255	651	6	83.459	255	6561	0	0
BBI13-MYC.Con8_21_Overlay_XY	1168_1534	0	0	19.2706	61	231	4	83.7764	255	3363	0	0
BBI13-MYC.Con8_21_Overlay_XY	1200_1200	48	1	95.5862	255	296	5	68.4578	255	5786	0	0
BBI13-MYC.Con8_21_Overlay_XY	1253_21	0	0	0	0	426	3	93.7732	255	3225	0	0
BBI13-MYC.Con8_21_Overlay_XY	1264_1100	80	1	77.5479	255	1189	13	101.376	255	10070	36	1
BBI13-MYC.Con8_21_Overlay_XY	1257_1516	0	0	8.75093	24	278	12	62.2125	255	5076	0	0
BBI13-MYC.Con8_21_Overlay_XY	1346_1381	198	3	96.8081	255	1557	28	72.7275	255	22208	25	1
BBI13-MYC.Con8_21_Overlay_XY	1309_769	40	1	65.384	255	286	5	52.407	255	4824	0	0
BBI13-MYC.Con8_21_Overlay_XY	1426_1509	0	0	0	0	0	0	22.4226	57	2912	0	0
BBI13-MYC.Con8_21_Overlay_XY	925_922	53	1	28.6939	255	479	6	78.1181	255	4232	0	0
BBI13-MYC.Con8_26_Overlay_XY	11_367	0	0	0	0	166	2	77.7097	255	1810	0	0
BBI13-MYC.Con8_26_Overlay_XY	53_761	61	1	190.559	255	1463	14	84.7448	255	14954	0	0
BBI13-MYC.Con8_26_Overlay_XY	14_1669	0	0	0	0	0	0	0	0	1416	0	0
BBI13-MYC.Con8_26_Overlay_XY	35_1357	0	0	0	0	126	4	85.2055	255	2879	0	0
BBI13-MYC.Con8_26_Overlay_XY	72_154	17	1	113.361	255	229	7	76.1146	255	4008	0	0
BBI13-MYC.Con8_26_Overlay_XY	108_464	0	0	0	0	56	2	47.9597	255	3991	0	0
BBI13-MYC.Con8_26_Overlay_XY	130_1147	33	1	200.909	255	474	2	97.3806	255	7569	0	0
BBI13-MYC.Con8_26_Overlay_XY	146_902	38	1	171.644	255	500	6	73.64	255	6297	0	0
BBI13-MYC.Con8_26_Overlay_XY	145_10	10	1	85.3636	251	120	4	76.2308	255	1510	0	0
BBI13-MYC.Con8_26_Overlay_XY	167_1671	0	0	0	0	36	1	65.6571	255	3152	0	0
BBI13-MYC.Con8_26_Overlay_XY	217_432	23	1	199.565	255	578	9	78.7875	255	5504	0	0
BBI13-MYC.Con8_26_Overlay_XY	303_739	22	1	90.549	255	285	6	86.2327	255	4554	0	0
BBI13-MYC.Con8_26_Overlay_XY	318_1045	26	1	196.154	255	595	10	90.5497	255	6059	0	0
BBI13-MYC.Con8_26_Overlay_XY	361_206	0	0	0	0	29	1	101.508	255	3255	0	0
BBI13-MYC.Con8_26_Overlay_XY	424_968	0	0	0	0	0	0	0	0	2741	0	0
BBI13-MYC.Con8_26_Overlay_XY	444_1071	20	1	169.762	255	775	12	95.7542	255	5391	18	1
BBI13-MYC.Con8_26_Overlay_XY	492_207	76	1	115.474	255	3400	20	116.163	255	23790	53	1
BBI13-MYC.Con8_26_Overlay_XY	471_1365	22	1	197.348	255	44	1	76.8696	255	4130	0	0
BBI13-MYC.Con8_26_Overlay_XY	478_680	0	0	0	0	907	16	80.4076	255	8717	0	0
BBI13-MYC.Con8_26_Overlay_XY	488_1279	52	2	40.5145	255	504	5	77.4076	255	6079	0	0
BBI13-MYC.Con8_26_Overlay_XY	557_1860	0	0	0	0	604	10	93.6994	255	7211	0	0
BBI13-MYC.Con8_26_Overlay_XY	544_960	0	0	0	0	138	2	122.481	255	3025	0	0
BBI13-MYC.Con8_26_Overlay_XY	652_593	0	0	0	0	42	4	28.9892	115	11075	0	0
BBI13-MYC.Con8_26_Overlay_XY	667_346	0	0	0	0	657	9	103.544	255	6700	0	0
BBI13-MYC.Con8_26_Overlay_XY	665_469	0	0	13.9556	60	244	4	48.2358	255	5050	0	0
BBI13-MYC.Con8_26_Overlay_XY	723_1895	31	1	189.594	255	391	10	77.27	255	4749	0	0
BBI13-MYC.Con8_26_Overlay_XY	821_1787	0	0	0	0	647	14	53.7421	255	12500	0	0
BBI13-MYC.Con8_26_Overlay_XY	806_1563	28	1	118.385	255	708	6	104.469	255	6148	0	0
BBI13-MYC.Con8_26_Overlay_XY	842_861	108	3	47.1314	255	669	11	63.58	255	9499	0	0
BBI13-MYC.Con8_26_Overlay_XY	847_33	44	2	194.955	255	744	12	71.6032	255	7847	0	0
BBI13-MYC.Con8_26_Overlay_XY	900_1227	37	1	158.283	255	770	16	98.6891	255	5740	17	1
BBI13-MYC.Con8_26_Overlay_XY	926_112	0	0	0	0	407	4	112.572	255	4095	0	0
BBI13-MYC.Con8_26_Overlay_XY	980_785	51	1	190.393	255	850	11	86.8305	255	9303	0	0
BBI13-MYC.Con8_26_Overlay_XY	998_1359	70	1	174.33	255	583	16	68.1993	255	10225	16	1
BBI13-MYC.Con8_26_Overlay_XY	1014_1904	0	0	0	0	377	3	107.894	255	2193	0	0
BBI13-MYC.Con8_26_Overlay_XY	1044_455	24	1	176.133	255	214	5	56.0723	255	5107	0	0
BBI13-MYC.Con8_26_Overlay_XY	1063_315	25	1	140.306	255	261	3	87.8943	255	3307	0	0
BBI13-MYC.Con8_26_Overlay_XY	1076_1434	27	1	187.407	255	396	10	61.1994	255	6468	0	0
BBI13-MYC.Con8_26_Overlay_XY	1071_1599	69	2	49.9745	255	580	10	81.3258	255	6300	0	0
BBI13-MYC.Con8_26_Overlay_XY	1074_34	19	1	80.06	255	668	11	106.3	255	5188	0	0
BBI13-MYC.Con8_26_Overlay_XY	1166_1897	26	1	198.889	255	424	10	72.973	255	4615	11	1
BBI13-MYC.Con8_26_Overlay_XY	1152_329	36	1	129.564	255	862	16	114.795	255	6896	17	1
BBI13-MYC.Con8_26_Overlay_XY	1212_650	32	1	191.25	255	588	11	81.9736	255	6580	0	0
BBI13-MYC.Con8_26_Overlay_XY	1210_113	27	1	181.903	255	300	3	57.0529	255	5418	0	0
BBI13-MYC.Con8_26_Overlay_XY	1222_1307	0	0	0	0	474	6	66.5813	255	6472	0	0
BBI13-MYC.Con8_26_Overlay_XY	1301_1535	29	1	168.111	255	1119	11	119.932	255	6609	0	0
BBI13-MYC.Con8_26_Overlay_XY	1346_600	0	0	0	0	361	6	75.1242	255	4310	0	0
BBI13-MYC.Con8_26_Overlay_XY	1354_1397	28	1	112.46	255	677	6	92.8081	255	6619	0	0
BBI13-MYC.Con8_26_Overlay_XY	1374_1718	27	1	178.806	255	357	5	67.4218	255	4733	0	0
BBI13-MYC.Con8_26_Overlay_XY	1385_926	32	1	128.17	255	727	10	108.581	255	5398	0	0
BBI13-MYC.Con8_26_Overlay_XY	1386_1634	0	0	0	0	316	7	65.7314	255	3955	0	0
BBI13-MYC.Con8_26_Overlay_XY	1398_1902	28	1	184.655	255	162	5	41.5164	255	2702	0	0
BBI13-MYC.Con8_26_Overlay_XY	1400_1264	38	1	72.2909	255	613	11	86.4437	255	5836	0	0
BBI13-MYC.Con8_26_Overlay_XY	1416_165	0	0	0	0	539	4	110.602	255	4271	0	0
BBI13-MYC.Con8_26_Overlay_XY	1052_756	17	1	195	255	42	3	87.521	255	2000	0	0
BBI13-MYC.Con8_26_Overlay_XY	1110_465	24	1	164.034	255	556	8	85.2168	255	5013	0	0
BBI13-MYC.Con8_13_Overlay_XY	80_795	25	1	85.75	255	863	21	54.0834	255	14082	0	0
BBI13-MYC.Con8_13_Overlay_XY	68_1398	20	1	140.864	255	206	4	62.7522	255	6727	0	0
BBI13-MYC.Con8_13_Overlay_XY	162_1866	15	1	68.5741	182	500	10	67.2478	255	16997	8	1
BBI13-MYC.Con8_13_Overlay_XY	118_343	0	0	0	0	0	0	0	0	3805	0	0
BBI13-MYC.Con8_13_Overlay_XY	134_103	0	0	0	0	0	0	0	0	2816	0	0
BBI13-MYC.Con8_13_Overlay_XY	198_481	27	1	142.806	255	201	9	48.2253	255	12121	0	0
BBI13-MYC.Con8_13_Overlay_XY	171_1275	0	0	0	0	40	2	56.3131	255	5643	0	0
BBI13-MYC.Con8_13_Overlay_XY	229_1638	19	2	74.875	182	235	3	70.0427	255	7665	0	0
BBI13-MYC.Con8_13_Overlay_XY	222_305	21	1	89.7907	255	529	13	50.0708	255	7903	0	0
BBI13-MYC.Con8_13_Overlay_XY	259_1127	32	1	97.0714	255	931	21	68.6858	255	12783	0	0
BBI13-MYC.Con8_13_Overlay_XY	279_1419	30	2	32.3125	109	0	0	0	0	3294	0	0
BBI13-MYC.Con8_13_Overlay_XY	406_775	0	0	0	0	351	11	87.3011	255	9653	0	0
BBI13-MYC.Con8_13_Overlay_XY	389_1699	0	0	0	0	22	1	66.7184	255	3331	0	0
BBI13-MYC.Con8_13_Overlay_XY	421_1142	29	2	82.25	255	306	9	68.6425	255	8051	10	1
BBI13-MYC.Con8_13_Overlay_XY	447_1819	0	0	0	0	0	0	0	0	2535	0	0
BBI13-MYC.Con8_13_Overlay_XY	449_290	0	0	0	0	0	0	0	0	2079	0	0
BBI13-MYC.Con8_13_Overlay_XY	548_512	0	0	0	0	495	8	83.8187	255	9460	0	0
BBI13-MYC.Con8_13_Overlay_XY	567_938	11	1	70.0625	255	65	3	76.8494	255	3663	0	0
BBI13-MYC.Con8_13_Overlay_XY	589_1472	0	0	0	0	68	3	64.7463	231	3719	0	0
BBI13-MYC.Con8_13_Overlay_XY	615_327	18	1	152.056	255	295	11	61.8015	255	5238	0	0
BBI13-MYC.Con8_13_Overlay_XY	637_1719	0	0	0	0	462	6	86.3309	255	6832	0	0
BBI13-MYC.Con8_13_Overlay_XY	642_473	0	0	0	0	87	5	92.2512	255	7620	0	0
BBI13-MYC.Con8_13_Overlay_XY	678_1871	24	1	155.083	255	350	12	42.4209	255	6861	0	0
BBI13-MYC.Con8_13_Overlay_XY	695_347	0	0	0	0	262	7	59.7752	255	5040	0	0
BBI13-MYC.Con8_13_Overlay_XY	689_152	0	0	0	0	0	0	35.7917	156	3716	0	0
BBI13-MYC.Con8_13_Overlay_XY	738_78	0	0	16.2842	52	22	1	119.346	247	2797	0	0
BBI13-MYC.Con8_13_Overlay_XY	767_1466	0	0	0	0	25	1	54.1143	214	1257	0	0
BBI13-MYC.Con8_13_Overlay_XY	810_424	17	1	50.8246	255	0	0	48.7273	99	5554	0	0
BBI13-MYC.Con8_13_Overlay_XY	844_1371	43	1	102.238	255	567	10	65.1632	255	8589	7	1
BBI13-MYC.Con8_13_Overlay_XY	855_852	21	1	13.292	255	450	14	68.8957	255	10438	0	0
BBI13-MYC.Con8_13_Overlay_XY	865_569	19	1	151.429	255	189	6	72.6225	255	5972	0	0
BBI13-MYC.Con8_13_Overlay_XY	944_831	0	0	0	0	14	1	40.8222	132	1314	0	0
BBI13-MYC.Con8_13_Overlay_XY	986_1561	21	1	78.2979	255	212	9	47.9196	206	4650	0	0
BBI13-MYC.Con8_13_Overlay_XY	1012_197	0	0	0	0	207	6	64.8717	255	6116	0	0
BBI13-MYC.Con8_13_Overlay_XY	1021_1176	0	0	0	0	11	1	82.1765	231	1238	0	0
BBI13-MYC.Con8_13_Overlay_XY	1052_1732	14	1	133.19	255	87	2	62.2268	255	3989	0	0
BBI13-MYC.Con8_13_Overlay_XY	1087_128	11	1	126.929	255	192	7	80.1346	255	5582	0	0
BBI13-MYC.Con8_13_Overlay_XY	1096_1908	0	0	0	0	156	2	70.845	255	1767	0	0
BBI13-MYC.Con8_13_Overlay_XY	1136_590	13	1	150.385	255	11	1	55.7037	156	4118	0	0
BBI13-MYC.Con8_13_Overlay_XY	1163_987	19	1	145.571	255	213	6	81.0322	255	5272	0	0
BBI13-MYC.Con8_13_Overlay_XY	1170_1800	42	2	22.6231	105	716	3	78.9118	255	7212	0	0
BBI13-MYC.Con8_13_Overlay_XY	1173_1478	0	0	0	0	96	4	73.5971	255	3372	0	0
BBI13-MYC.Con8_13_Overlay_XY	1187_1400	0	0	0	0	191	1	73.9948	239	4118	0	0
BBI13-MYC.Con8_13_Overlay_XY	1221_29	0	0	0	0	41	3	65.9211	255	3506	0	0
BBI13-MYC.Con8_13_Overlay_XY	1341_1146	0	0	0	0	457	9	81.2742	255	5070	0	0
BBI13-MYC.Con8_13_Overlay_XY	1390_1670	19	1	80.8409	255	0	0	44.3846	140	3740	0	0
BBI13-MYC.Con8_13_Overlay_XY	1407_156	0	0	0	0	154	9	58.6843	255	4357	0	0
BBI13-MYC.Con8_13_Overlay_XY	1418_1765	0	0	0	0	14	2	88.2647	189	3195	0	0
BBI13-MYC.Con8_13_Overlay_XY	1429_1028	0	0	0	0	20	2	81.1176	222	1146	0	0
BBI13-MYC.Con8_13_Overlay_XY	182_149	20	1	147.783	255	420	10	54.4829	255	7967	0	0
BBI13-MYC.Con8_13_Overlay_XY	796_103	49	1	26.9379	255	28	2	34.69	231	5598	0	0
BBI13-MYC.Con8_28_Overlay_XY	23_654	0	0	131.143	199	139	6	33.3279	181	4895	0	0
BBI13-MYC.Con8_28_Overlay_XY	106_462	0	0	0	0	0	0	16.1333	41	5243	0	0
BBI13-MYC.Con8_28_Overlay_XY	104_1190	0	0	0	0	167	6	39.9176	222	6023	0	0
BBI13-MYC.Con8_28_Overlay_XY	119_708	0	0	47.8	109	113	3	31.5017	140	4551	0	0
BBI13-MYC.Con8_28_Overlay_XY	124_1897	0	0	0	0	456	8	68.0296	255	3501	0	0
BBI13-MYC.Con8_28_Overlay_XY	128_1742	0	0	0	0	0	0	32.9174	115	2324	0	0
BBI13-MYC.Con8_28_Overlay_XY	146_948	10	1	103.929	255	50	2	24.4212	222	4337	0	0
BBI13-MYC.Con8_28_Overlay_XY	207_514	0	0	59.5	130	88	6	22.4671	156	4748	0	0
BBI13-MYC.Con8_28_Overlay_XY	230_160	0	0	0	0	0	0	16.5156	82	5791	0	0
BBI13-MYC.Con8_28_Overlay_XY	230_341	0	0	0	0	12	1	23.3067	123	4585	0	0
BBI13-MYC.Con8_28_Overlay_XY	251_1018	20	1	134.333	255	287	8	45.8519	214	10651	0	0
BBI13-MYC.Con8_28_Overlay_XY	290_1907	0	0	0	0	9	1	25.247	156	1402	0	0
BBI13-MYC.Con8_28_Overlay_XY	348_371	10	1	126.769	215	794	21	44.4502	239	10473	0	0
BBI13-MYC.Con8_28_Overlay_XY	346_1363	15	1	150	255	311	8	35.3464	255	5517	7	1
BBI13-MYC.Con8_28_Overlay_XY	361_29	0	0	0	0	0	0	23.9932	74	5659	0	0
BBI13-MYC.Con8_28_Overlay_XY	380_117	0	0	0	0	19	2	25.4413	107	3945	0	0
BBI13-MYC.Con8_28_Overlay_XY	385_1787	39	1	194.881	255	7	1	34.2449	173	1352	0	0
BBI13-MYC.Con8_28_Overlay_XY	404_1303	18	1	184.238	255	0	0	24.4458	107	3675	0	0
BBI13-MYC.Con8_28_Overlay_XY	413_1860	19	1	174.609	255	410	11	53.5965	255	5583	0	0
BBI13-MYC.Con8_28_Overlay_XY	451_961	12	1	89.3704	255	285	11	42.7564	231	4902	0	0
BBI13-MYC.Con8_28_Overlay_XY	435_1694	0	0	0	0	43	2	41.9618	255	2683	0	0
BBI13-MYC.Con8_28_Overlay_XY	457_880	10	1	107.333	170	74	5	44.2206	148	4202	0	0
BBI13-MYC.Con8_28_Overlay_XY	523_474	0	0	0	0	101	4	29.8826	206	3680	0	0
BBI13-MYC.Con8_28_Overlay_XY	545_832	9	1	166.5	255	156	5	49.1741	198	4536	0	0
BBI13-MYC.Con8_28_Overlay_XY	584_1825	0	0	0	0	451	7	49.5532	255	6078	0	0
BBI13-MYC.Con8_28_Overlay_XY	643_1410	31	2	113.522	255	369	13	43.311	255	5248	0	0
BBI13-MYC.Con8_28_Overlay_XY	659_73	40	2	129.603	255	134	6	29.3421	222	11191	0	0
BBI13-MYC.Con8_28_Overlay_XY	658_321	0	0	85	142	53	4	19.6316	132	6712	0	0
BBI13-MYC.Con8_28_Overlay_XY	661_420	7	1	120.889	223	166	5	46.9323	255	4600	0	0
BBI13-MYC.Con8_28_Overlay_XY	664_198	0	0	118.5	142	21	1	28.1517	107	4454	0	0
BBI13-MYC.Con8_28_Overlay_XY	682_1200	15	1	98.3103	255	381	12	43.0826	255	5472	0	0
BBI13-MYC.Con8_28_Overlay_XY	704_1348	14	2	102	255	544	17	42.2142	255	7972	0	0
BBI13-MYC.Con8_28_Overlay_XY	726_1758	62	3	170.93	255	995	26	57.5985	255	12936	0	0
BBI13-MYC.Con8_28_Overlay_XY	752_259	7	1	144.333	255	0	0	18.9444	66	6626	0	0
BBI13-MYC.Con8_28_Overlay_XY	777_903	12	1	155.833	255	111	3	46.699	206	3947	0	0
BBI13-MYC.Con8_28_Overlay_XY	809_672	0	0	62.8	101	232	8	34.0997	255	5988	0	0
BBI13-MYC.Con8_28_Overlay_XY	819_1469	37	1	186.667	255	333	10	43.0601	255	5950	0	0
BBI13-MYC.Con8_28_Overlay_XY	821_1305	14	1	194.286	255	110	4	46.2852	255	4660	0	0
BBI13-MYC.Con8_28_Overlay_XY	834_1905	0	0	0	0	0	0	23.4024	99	2368	0	0
BBI13-MYC.Con8_28_Overlay_XY	887_1612	21	1	178.81	255	626	14	42.3339	255	13574	0	0
BBI13-MYC.Con8_28_Overlay_XY	854_68	0	0	0	0	0	0	11.1596	66	5623	0	0
BBI13-MYC.Con8_28_Overlay_XY	863_1134	8	1	70.875	255	241	7	36.763	255	4563	0	0
BBI13-MYC.Con8_28_Overlay_XY	882_827	17	1	170.263	255	314	10	35.0357	222	5050	0	0
BBI13-MYC.Con8_28_Overlay_XY	987_1779	20	1	182.143	255	124	4	28.774	255	5370	0	0
BBI13-MYC.Con8_28_Overlay_XY	1004_462	7	1	133.222	227	162	6	39.7108	231	6193	0	0
BBI13-MYC.Con8_28_Overlay_XY	999_1129	11	1	146.385	255	25	3	34.281	189	5095	0	0
BBI13-MYC.Con8_28_Overlay_XY	1040_307	0	0	0	0	300	8	43.4758	239	4852	0	0
BBI13-MYC.Con8_28_Overlay_XY	1049_639	23	1	179.043	255	463	9	51.6933	255	6904	0	0
BBI13-MYC.Con8_28_Overlay_XY	1147_756	0	0	0	0	202	5	61.651	255	4231	0	0
BBI13-MYC.Con8_28_Overlay_XY	1172_1395	22	1	124.385	255	413	7	60.3792	255	7629	0	0
BBI13-MYC.Con8_28_Overlay_XY	1195_268	0	0	0	0	270	7	45.5817	247	3911	0	0
BBI13-MYC.Con8_28_Overlay_XY	1194_1796	0	0	113.75	182	0	0	32.2143	99	2456	0	0
BBI13-MYC.Con8_28_Overlay_XY	1297_337	17	1	155.684	255	269	7	36.0713	255	4905	0	0
BBI13-MYC.Con8_28_Overlay_XY	1348_1406	31	1	160.7	255	763	15	59.0619	255	7763	7	1
BBI13-MYC.Con8_28_Overlay_XY	1349_220	13	1	181.846	255	217	4	48.7632	255	3977	0	0
BBI13-MYC.Con8_28_Overlay_XY	1352_1559	19	1	196.842	255	468	7	65.9856	255	5112	0	0
BBI13-MYC.Con8_28_Overlay_XY	1370_32	14	1	172.5	255	76	4	31.3039	173	4999	0	0
BBI13-MYC.Con8_28_Overlay_XY	1367_407	23	1	177.083	255	321	6	39.7643	255	5132	0	0
BBI13-MYC.Con8_28_Overlay_XY	1402_588	88	6	118.689	255	1632	49	59.0261	255	16462	0	0
BBI13-MYC.Con8_28_Overlay_XY	1371_161	14	1	171.333	255	319	6	54.0855	255	5642	0	0
BBI13-MYC.Con8_06_Overlay_XY	9_171	0	0	0	0	62	3	36.9488	198	1592	0	0
BBI13-MYC.Con8_06_Overlay_XY	112_854	22	1	137.355	255	312	11	72.397	255	4253	0	0
BBI13-MYC.Con8_06_Overlay_XY	132_1311	0	0	0	0	73	1	76.5911	255	4828	0	0
BBI13-MYC.Con8_06_Overlay_XY	151_1079	15	1	79.5	255	311	7	57	255	4658	0	0
BBI13-MYC.Con8_06_Overlay_XY	157_254	0	0	0	0	0	0	49.4035	173	3562	0	0
BBI13-MYC.Con8_06_Overlay_XY	184_1604	17	1	96.25	255	385	7	61.8019	255	5451	0	0
BBI13-MYC.Con8_06_Overlay_XY	236_388	0	0	0	0	106	4	68.1598	255	2887	0	0
BBI13-MYC.Con8_06_Overlay_XY	253_1018	16	1	106.5	255	527	11	68.6962	255	4832	0	0
BBI13-MYC.Con8_06_Overlay_XY	283_1906	0	0	0	0	0	0	5.5	8	1833	0	0
BBI13-MYC.Con8_06_Overlay_XY	322_52	46	1	77.5	255	741	8	82.1234	255	7302	0	0
BBI13-MYC.Con8_06_Overlay_XY	344_1004	0	0	0	0	280	10	77.9935	255	3311	0	0
BBI13-MYC.Con8_06_Overlay_XY	359_449	51	1	79.3939	255	205	5	103.213	255	3357	0	0
BBI13-MYC.Con8_06_Overlay_XY	360_609	0	0	0	0	0	0	0	0	3046	0	0
BBI13-MYC.Con8_06_Overlay_XY	465_1775	127	4	43.0893	255	2414	32	74.0296	255	28410	0	0
BBI13-MYC.Con8_06_Overlay_XY	405_1449	38	2	78.4894	255	838	14	76.193	255	9997	9	1
BBI13-MYC.Con8_06_Overlay_XY	562_847	16	1	79.02	255	438	9	59.5046	255	8357	0	0
BBI13-MYC.Con8_06_Overlay_XY	605_206	17	2	54.6429	195	2838	44	91.8071	255	21137	0	0
BBI13-MYC.Con8_06_Overlay_XY	586_481	0	0	0	0	601	12	93.2918	255	8618	0	0
BBI13-MYC.Con8_06_Overlay_XY	581_25	0	0	0	0	42	1	63.9242	189	2660	0	0
BBI13-MYC.Con8_06_Overlay_XY	650_1117	0	0	0	0	226	4	72.9943	255	5068	0	0
BBI13-MYC.Con8_06_Overlay_XY	679_1845	25	1	75.8358	255	685	16	65.2174	255	6093	0	0
BBI13-MYC.Con8_06_Overlay_XY	708_389	0	0	0	0	74	3	54.4505	198	4694	0	0
BBI13-MYC.Con8_06_Overlay_XY	769_1361	34	1	105.13	255	666	15	78.4845	255	6539	0	0
BBI13-MYC.Con8_06_Overlay_XY	788_1228	17	1	95.2632	255	28	1	62.5109	239	1217	0	0
BBI13-MYC.Con8_06_Overlay_XY	855_1534	28	1	93.4915	255	7	1	38.7381	132	6082	0	0
BBI13-MYC.Con8_06_Overlay_XY	860_906	22	1	166.136	255	403	6	72.2225	255	4708	0	0
BBI13-MYC.Con8_06_Overlay_XY	868_184	0	0	0	0	178	5	62.9721	255	3485	0	0
BBI13-MYC.Con8_06_Overlay_XY	879_824	19	1	99.9744	255	100	3	91.6923	255	3304	0	0
BBI13-MYC.Con8_06_Overlay_XY	888_1788	0	0	0	0	156	2	70.7343	255	3558	0	0
BBI13-MYC.Con8_06_Overlay_XY	937_304	0	0	0	0	0	0	0	0	2181	0	0
BBI13-MYC.Con8_06_Overlay_XY	981_823	25	1	163.2	255	403	9	52.0385	255	4820	0	0
BBI13-MYC.Con8_06_Overlay_XY	1062_1903	0	0	2.5	4	203	4	61.5644	255	2431	0	0
BBI13-MYC.Con8_06_Overlay_XY	1165_656	15	1	109.87	255	244	13	38.895	255	8156	0	0
BBI13-MYC.Con8_06_Overlay_XY	1164_117	0	0	0	0	80	1	66.9913	255	4223	0	0
BBI13-MYC.Con8_06_Overlay_XY	1189_1727	43	1	102.596	255	483	6	81.843	255	8173	15	2
BBI13-MYC.Con8_06_Overlay_XY	1220_1882	20	1	94.6279	255	322	5	80.5426	255	4177	0	0
BBI13-MYC.Con8_06_Overlay_XY	1242_1599	0	0	0	0	172	6	58.7672	255	3489	0	0
BBI13-MYC.Con8_06_Overlay_XY	1275_40	44	1	112.602	255	483	7	63.9218	255	7941	0	0
BBI13-MYC.Con8_06_Overlay_XY	1287_1016	0	0	0	0	0	0	0	0	1757	0	0
BBI13-MYC.Con8_06_Overlay_XY	1325_1390	24	1	85.4	255	440	15	55.0424	255	5481	14	1
BBI13-MYC.Con8_06_Overlay_XY	1347_1842	0	0	0	0	118	2	66.8865	247	3510	0	0
BBI13-MYC.Con8_06_Overlay_XY	1398_1488	49	2	94.2788	255	626	17	63.1632	255	10227	0	0
BBI13-MYC.Con8_06_Overlay_XY	1378_1723	18	1	119.593	255	74	3	88.2434	255	2065	0	0
BBI13-MYC.Con8_06_Overlay_XY	1401_22	27	1	131.222	255	318	9	47.8237	255	3530	0	0
BBI13-MYC.Con8_06_Overlay_XY	1406_1086	20	1	58.6094	255	368	9	59.3768	255	4406	0	0
BBI13-MYC.Con8_18_Overlay_XY	31_117	22	1	21.2652	255	729	16	67.3782	255	6113	0	0
BBI13-MYC.Con8_18_Overlay_XY	10_427	0	0	0	0	151	4	72.7685	255	1590	0	0
BBI13-MYC.Con8_18_Overlay_XY	38_647	22	1	158.478	255	488	6	77.6584	255	5225	15	1
BBI13-MYC.Con8_18_Overlay_XY	17_1648	31	1	162.515	255	144	7	63.0023	255	2392	0	0
BBI13-MYC.Con8_18_Overlay_XY	24_1169	29	2	105.254	255	0	0	27.3016	123	1854	0	0
BBI13-MYC.Con8_18_Overlay_XY	115_592	33	1	37.4771	255	364	10	67.1632	255	4258	0	0
BBI13-MYC.Con8_18_Overlay_XY	113_1903	0	0	0	0	441	5	103.614	255	1947	0	0
BBI13-MYC.Con8_18_Overlay_XY	159_1258	0	0	0	0	104	2	84.9618	255	3638	0	0
BBI13-MYC.Con8_18_Overlay_XY	168_1487	50	1	97.0738	255	308	3	106.87	255	5373	0	0
BBI13-MYC.Con8_18_Overlay_XY	207_473	54	1	57.25	255	924	11	80.8553	255	9597	8	1
BBI13-MYC.Con8_18_Overlay_XY	189_935	0	0	0	0	33	1	71.7953	239	3883	0	0
BBI13-MYC.Con8_18_Overlay_XY	225_1054	0	0	4	4	14	2	56.9429	198	1472	0	0
BBI13-MYC.Con8_18_Overlay_XY	308_1854	100	4	92.47	255	1005	30	57.3266	255	20171	11	1
BBI13-MYC.Con8_18_Overlay_XY	285_722	125	4	82.9671	255	2522	22	100.511	255	18538	0	0
BBI13-MYC.Con8_18_Overlay_XY	279_84	29	1	112.357	255	802	7	96.6999	255	6384	0	0
BBI13-MYC.Con8_18_Overlay_XY	297_272	22	1	93.7442	255	863	9	91.6292	255	7371	0	0
BBI13-MYC.Con8_18_Overlay_XY	320_923	0	0	0	0	16	1	87.1795	165	1605	0	0
BBI13-MYC.Con8_18_Overlay_XY	321_567	0	0	0	0	291	6	103.001	255	1355	0	0
BBI13-MYC.Con8_18_Overlay_XY	380_1004	21	1	91.38	255	238	4	67.1516	255	3603	0	0
BBI13-MYC.Con8_18_Overlay_XY	414_1234	25	1	170.577	255	466	10	93.7379	255	3784	0	0
BBI13-MYC.Con8_18_Overlay_XY	411_1593	0	0	0	0	0	0	33.661	99	1430	0	0
BBI13-MYC.Con8_18_Overlay_XY	484_1109	0	0	0	0	492	9	70.9542	255	5911	0	0
BBI13-MYC.Con8_18_Overlay_XY	484_1659	0	0	0	0	32	1	65.3333	255	4038	0	0
BBI13-MYC.Con8_18_Overlay_XY	492_513	16	1	155.778	255	89	4	108.831	255	3694	0	0
BBI13-MYC.Con8_18_Overlay_XY	511_868	32	1	156.487	255	465	11	54.4757	255	6945	0	0
BBI13-MYC.Con8_18_Overlay_XY	627_1178	20	1	174.174	255	123	2	109.186	255	2852	0	0
BBI13-MYC.Con8_18_Overlay_XY	621_1289	0	0	0	0	61	3	95.6689	255	1244	0	0
BBI13-MYC.Con8_18_Overlay_XY	645_525	23	1	162.917	255	0	0	0	0	1971	0	0
BBI13-MYC.Con8_18_Overlay_XY	661_1908	0	0	0	0	72	1	39.0442	255	1671	0	0
BBI13-MYC.Con8_18_Overlay_XY	670_378	26	1	9.79869	255	472	13	70.3054	255	5009	0	0
BBI13-MYC.Con8_18_Overlay_XY	689_122	0	0	0	0	32	1	79.7529	255	1353	0	0
BBI13-MYC.Con8_18_Overlay_XY	714_1466	30	1	144.625	255	388	5	61.4991	255	5893	0	0
BBI13-MYC.Con8_18_Overlay_XY	718_1669	0	0	0	0	619	12	83.8658	255	5878	0	0
BBI13-MYC.Con8_18_Overlay_XY	734_313	0	0	0	0	179	7	66.8759	255	2227	0	0
BBI13-MYC.Con8_18_Overlay_XY	763_998	0	0	0	0	0	0	76.9167	132	2706	0	0
BBI13-MYC.Con8_18_Overlay_XY	777_1813	0	0	0	0	22	3	80.3038	189	3214	0	0
BBI13-MYC.Con8_18_Overlay_XY	808_428	17	1	58.5283	255	88	3	73.2817	255	4339	9	1
BBI13-MYC.Con8_18_Overlay_XY	818_1099	0	0	0	0	0	0	0	0	3228	0	0
BBI13-MYC.Con8_18_Overlay_XY	925_452	14	1	115.682	239	52	5	77.0438	255	8420	0	0
BBI13-MYC.Con8_18_Overlay_XY	927_828	0	0	0	0	307	5	91.2781	255	4038	0	0
BBI13-MYC.Con8_18_Overlay_XY	945_718	0	0	0	0	727	8	74.8986	255	5801	0	0
BBI13-MYC.Con8_18_Overlay_XY	974_1825	104	4	36.4295	255	5339	37	131.901	255	23422	14	1
BBI13-MYC.Con8_18_Overlay_XY	972_1137	19	1	100.182	255	189	5	84.6101	255	4659	0	0
BBI13-MYC.Con8_18_Overlay_XY	977_618	0	0	0	0	114	3	110.133	255	1889	0	0
BBI13-MYC.Con8_18_Overlay_XY	994_911	7	1	62.9091	199	131	5	74.9576	255	2891	0	0
BBI13-MYC.Con8_18_Overlay_XY	1010_244	0	0	0	0	452	9	80.0356	255	5760	0	0
BBI13-MYC.Con8_18_Overlay_XY	1036_987	16	1	77.2162	255	327	11	57.033	255	5563	0	0
BBI13-MYC.Con8_18_Overlay_XY	1067_357	0	0	0	0	0	0	62.1081	189	2194	0	0
BBI13-MYC.Con8_18_Overlay_XY	1090_1611	0	0	0	0	138	2	109.877	255	4526	0	0
BBI13-MYC.Con8_18_Overlay_XY	1159_616	18	1	69.1489	255	912	9	103.995	255	5175	0	0
BBI13-MYC.Con8_18_Overlay_XY	1227_1317	213	5	60.7511	255	1218	20	79.4242	255	14516	9	1
BBI13-MYC.Con8_18_Overlay_XY	1226_855	65	2	24.4691	255	663	15	65.2545	255	6895	23	1
BBI13-MYC.Con8_18_Overlay_XY	1254_134	22	1	84.82	255	1826	35	103.512	255	14177	0	0
BBI13-MYC.Con8_18_Overlay_XY	1314_1702	74	4	110.678	255	1497	45	52.3765	255	27485	0	0
BBI13-MYC.Con8_18_Overlay_XY	1263_1147	42	1	123.567	255	604	10	84.1025	255	7380	0	0
BBI13-MYC.Con8_18_Overlay_XY	1266_602	20	1	71.3077	255	893	9	101.763	255	4937	0	0
BBI13-MYC.Con8_18_Overlay_XY	1312_444	74	2	120.276	255	681	13	63.0662	255	12193	0	0
BBI13-MYC.Con8_18_Overlay_XY	1338_1018	44	1	123.372	255	732	8	66.4123	255	7873	0	0
BBI13-MYC.Con8_18_Overlay_XY	1330_804	37	2	41.511	255	368	5	62.9444	255	5139	0	0
BBI13-MYC.Con8_18_Overlay_XY	1365_1525	0	0	0	0	108	2	82.2535	255	3708	0	0
BBI13-MYC.Con8_18_Overlay_XY	1405_1246	0	0	0	0	486	11	76.9289	255	3982	0	0
BBI13-MYC.Con8_18_Overlay_XY	1419_1385	0	0	0	0	204	5	77.4715	255	3968	0	0
BBI13-MYC.Con8_18_Overlay_XY	513_1745	0	0	0	0	0	0	9.5195	33	7063	0	0
BBI13-MYC.Con8_24_Overlay_XY	25_12	0	0	10.1429	60	177	2	81.0295	255	1427	0	0
BBI13-MYC.Con8_24_Overlay_XY	39_725	39	1	119.894	255	854	12	79.0226	255	9467	0	0
BBI13-MYC.Con8_24_Overlay_XY	16_1107	0	0	0	0	0	0	0	0	1750	0	0
BBI13-MYC.Con8_24_Overlay_XY	27_1333	0	0	0	0	325	7	67.526	255	5687	0	0
BBI13-MYC.Con8_24_Overlay_XY	67_1723	20	1	85.7347	255	421	9	75.0842	255	6158	14	1
BBI13-MYC.Con8_24_Overlay_XY	56_120	0	0	0	0	13	1	54.3455	214	3196	0	0
BBI13-MYC.Con8_24_Overlay_XY	79_409	26	1	182.538	255	192	6	43.36	255	4731	0	0
BBI13-MYC.Con8_24_Overlay_XY	113_1181	0	0	0	0	13	1	75.2899	214	3335	0	0
BBI13-MYC.Con8_24_Overlay_XY	106_779	0	0	0	0	0	0	0	0	2379	0	0
BBI13-MYC.Con8_24_Overlay_XY	145_1903	14	1	133.348	255	129	8	63.4797	255	2569	0	0
BBI13-MYC.Con8_24_Overlay_XY	170_1481	41	2	198.405	255	888	23	74.8369	255	10048	0	0
BBI13-MYC.Con8_24_Overlay_XY	238_380	27	1	192.037	255	352	7	89.0383	255	5387	0	0
BBI13-MYC.Con8_24_Overlay_XY	258_196	47	1	129.987	255	814	7	80.8424	255	10521	28	1
BBI13-MYC.Con8_24_Overlay_XY	264_662	22	1	133.459	255	459	4	67.0666	255	6484	0	0
BBI13-MYC.Con8_24_Overlay_XY	277_1269	0	0	0	0	81	3	75.2353	255	3319	0	0
BBI13-MYC.Con8_24_Overlay_XY	319_749	0	0	0	0	449	12	59.3467	255	6217	0	0
BBI13-MYC.Con8_24_Overlay_XY	342_1532	18	1	188.143	255	762	10	82.5013	255	14867	0	0
BBI13-MYC.Con8_24_Overlay_XY	371_267	33	2	135.5	255	658	12	59.8868	255	8866	0	0
BBI13-MYC.Con8_24_Overlay_XY	455_1421	0	0	0	0	13	1	107.05	231	4241	0	0
BBI13-MYC.Con8_24_Overlay_XY	513_1183	0	0	0	0	0	0	0	0	2614	0	0
BBI13-MYC.Con8_24_Overlay_XY	577_672	25	1	197.2	255	81	3	71.2895	255	6436	0	0
BBI13-MYC.Con8_24_Overlay_XY	641_305	50	1	146.467	255	1824	11	88.7155	255	15750	0	0
BBI13-MYC.Con8_24_Overlay_XY	615_903	17	1	205.722	255	411	7	70.4638	255	5798	0	0
BBI13-MYC.Con8_24_Overlay_XY	613_1068	30	1	91.68	255	311	5	73.594	255	5692	0	0
BBI13-MYC.Con8_24_Overlay_XY	625_37	26	1	192.885	255	47	1	108.257	239	3088	0	0
BBI13-MYC.Con8_24_Overlay_XY	618_1654	23	1	192.174	255	35	2	69.9276	255	3469	0	0
BBI13-MYC.Con8_24_Overlay_XY	674_1284	51	1	191.672	255	383	16	37.1851	255	11647	0	0
BBI13-MYC.Con8_24_Overlay_XY	664_1841	23	1	166.969	255	526	9	68.6542	255	6592	0	0
BBI13-MYC.Con8_24_Overlay_XY	688_1611	26	1	195.385	255	272	8	64.1542	255	6302	0	0
BBI13-MYC.Con8_24_Overlay_XY	700_566	22	1	212.5	255	387	8	68.0478	255	5450	0	0
BBI13-MYC.Con8_24_Overlay_XY	744_1480	0	0	0	0	0	0	0	0	1554	0	0
BBI13-MYC.Con8_24_Overlay_XY	781_1137	0	0	0	0	55	1	84.8725	255	2341	0	0
BBI13-MYC.Con8_24_Overlay_XY	836_877	34	2	138.706	255	935	27	60.5199	255	13093	7	1
BBI13-MYC.Con8_24_Overlay_XY	836_673	0	0	0	0	0	0	0	0	4932	0	0
BBI13-MYC.Con8_24_Overlay_XY	917_467	14	1	129.889	223	150	4	114.761	255	6551	0	0
BBI13-MYC.Con8_24_Overlay_XY	921_181	0	0	4.2	12	0	0	0	0	1855	0	0
BBI13-MYC.Con8_24_Overlay_XY	955_1007	0	0	0	0	705	8	89.0259	255	8272	0	0
BBI13-MYC.Con8_24_Overlay_XY	997_329	20	1	102.136	255	201	5	50.3549	255	5014	0	0
BBI13-MYC.Con8_24_Overlay_XY	1045_1210	0	0	0	0	425	9	91.4893	255	5337	0	0
BBI13-MYC.Con8_24_Overlay_XY	1065_154	63	1	150.368	255	733	6	95.0059	255	7395	11	1
BBI13-MYC.Con8_24_Overlay_XY	1118_1747	0	0	1	1	284	6	57.6242	255	9563	0	0
BBI13-MYC.Con8_24_Overlay_XY	1124_305	20	1	208.25	255	396	11	66.4459	255	6072	0	0
BBI13-MYC.Con8_24_Overlay_XY	1155_652	47	2	146.871	255	1426	26	94.7271	255	11896	0	0
BBI13-MYC.Con8_24_Overlay_XY	1137_1129	22	1	170.889	255	139	7	84.5312	255	2643	7	1
BBI13-MYC.Con8_24_Overlay_XY	1167_1464	0	0	24.3571	117	545	13	81.2112	255	6677	0	0
BBI13-MYC.Con8_24_Overlay_XY	1205_789	13	1	183.857	255	162	4	85.45	255	6015	0	0
BBI13-MYC.Con8_24_Overlay_XY	1217_237	19	1	70.8525	255	1082	9	116.963	255	7874	0	0
BBI13-MYC.Con8_24_Overlay_XY	1241_557	21	1	93	255	545	8	77.737	255	6462	0	0
BBI13-MYC.Con8_24_Overlay_XY	1320_67	62	1	147.989	255	244	6	80.7995	255	6595	0	0
BBI13-MYC.Con8_24_Overlay_XY	1345_650	21	1	94.9787	255	614	7	80.7038	255	6249	0	0
BBI13-MYC.Con8_24_Overlay_XY	1350_1304	448	15	77.1352	255	1169	10	111.622	255	7530	35	3
BBI13-MYC.Con8_24_Overlay_XY	1354_488	15	1	201.75	255	307	5	69.514	255	4313	0	0
BBI13-MYC.Con8_24_Overlay_XY	1337_1562	0	0	0	0	78	3	82.636	255	1352	0	0
BBI13-MYC.Con8_24_Overlay_XY	1383_1875	20	1	108.514	255	1252	14	98.8835	255	8414	11	1
BBI13-MYC.Con8_24_Overlay_XY	1400_735	62	1	131.186	255	608	7	75.9545	255	6961	0	0
BBI13-MYC.Con8_24_Overlay_XY	1405_1076	0	0	0	0	0	0	0	0	4372	0	0
BBI13-MYC.Con8_24_Overlay_XY	1415_263	0	0	0	0	463	8	86.2107	255	6670	0	0
BBI13-MYC.Con8_24_Overlay_XY	1415_1195	0	0	0	0	0	0	15.9755	49	4640	0	0
BBI13-MYC.Con8_24_Overlay_XY	797_1530	50	1	138.696	255	831	6	81.247	255	8982	47	1
BBI13-MYC.Con8_24_Overlay_XY	812_771	24	1	173.4	255	517	13	73.8662	255	6063	0	0
BBI13-MYC.Con8_24_Overlay_XY	1029_1038	0	0	0	0	548	11	79.4385	255	5578	0	0
BBI13-MYC.Con8_24_Overlay_XY	1269_329	142	2	71.6856	255	1109	22	79.2031	255	12531	94	2
BBI13-MYC.Con8_01_Overlay_XY	15_274	24	1	93.7222	255	19	1	21.5419	255	2765	0	0
BBI13-MYC.Con8_01_Overlay_XY	22_766	43	2	34.5378	255	103	4	27.1818	255	3076	0	0
BBI13-MYC.Con8_01_Overlay_XY	49_981	31	1	130.5	255	761	11	77.6756	255	7001	0	0
BBI13-MYC.Con8_01_Overlay_XY	22_1553	21	1	151.043	255	382	3	96.2941	255	3406	0	0
BBI13-MYC.Con8_01_Overlay_XY	11_1814	0	0	0	0	130	2	57.5527	255	1613	0	0
BBI13-MYC.Con8_01_Overlay_XY	43_34	16	1	72.9286	255	216	6	58.8537	255	4644	0	0
BBI13-MYC.Con8_01_Overlay_XY	62_472	0	0	0	0	0	0	0	0	5008	0	0
BBI13-MYC.Con8_01_Overlay_XY	104_688	47	1	31.0632	255	1040	16	58.7046	255	13640	0	0
BBI13-MYC.Con8_01_Overlay_XY	102_1822	0	0	0	0	439	7	93.1264	255	4706	0	0
BBI13-MYC.Con8_01_Overlay_XY	134_1203	0	0	0	0	609	6	106.146	255	4573	0	0
BBI13-MYC.Con8_01_Overlay_XY	178_375	70	3	47.5833	255	1464	22	81.5382	255	13038	0	0
BBI13-MYC.Con8_01_Overlay_XY	212_957	0	0	0	0	203	6	94.4602	255	5629	0	0
BBI13-MYC.Con8_01_Overlay_XY	219_52	50	1	135.122	255	96	3	28.4728	255	6330	19	1
BBI13-MYC.Con8_01_Overlay_XY	228_535	23	1	159.167	255	668	11	93.0452	255	4492	10	1
BBI13-MYC.Con8_01_Overlay_XY	291_1490	0	0	0	0	85	4	68.3515	247	5383	0	0
BBI13-MYC.Con8_01_Overlay_XY	326_882	28	1	102.655	255	831	12	95.0351	255	6577	0	0
BBI13-MYC.Con8_01_Overlay_XY	340_1618	37	2	73.7245	255	501	18	58.9877	255	6647	0	0
BBI13-MYC.Con8_01_Overlay_XY	339_657	22	1	101.596	255	537	7	65.2435	255	6086	0	0
BBI13-MYC.Con8_01_Overlay_XY	348_583	19	1	121.806	255	0	0	36.7463	198	2019	0	0
BBI13-MYC.Con8_01_Overlay_XY	350_153	0	0	0	0	208	4	66.3833	255	2960	0	0
BBI13-MYC.Con8_01_Overlay_XY	374_1275	19	1	160.182	255	246	8	91.175	255	3821	0	0
BBI13-MYC.Con8_01_Overlay_XY	391_779	0	0	0	0	0	0	20.4704	66	4563	0	0
BBI13-MYC.Con8_01_Overlay_XY	378_78	0	0	0	0	0	0	0	0	1068	0	0
BBI13-MYC.Con8_01_Overlay_XY	381_1441	0	0	0	0	0	0	0	0	1385	0	0
BBI13-MYC.Con8_01_Overlay_XY	405_1776	42	1	108.593	255	395	8	66.5326	255	5812	0	0
BBI13-MYC.Con8_01_Overlay_XY	418_201	17	1	25.7935	255	380	6	70.706	255	5110	16	1
BBI13-MYC.Con8_01_Overlay_XY	424_1469	0	0	0	0	0	0	9.07333	24	2259	0	0
BBI13-MYC.Con8_01_Overlay_XY	449_473	0	0	0	0	373	5	103.402	255	4823	0	0
BBI13-MYC.Con8_01_Overlay_XY	451_606	0	0	0	0	0	0	20.1324	66	4902	0	0
BBI13-MYC.Con8_01_Overlay_XY	451_679	0	0	0	0	24	1	108.278	255	1529	0	0
BBI13-MYC.Con8_01_Overlay_XY	497_1597	20	1	124.867	255	628	16	63.5694	255	8847	0	0
BBI13-MYC.Con8_01_Overlay_XY	532_1268	47	3	120.739	255	2763	42	77.8683	255	21422	0	0
BBI13-MYC.Con8_01_Overlay_XY	550_940	0	0	0	0	33	3	91.8621	255	3149	0	0
BBI13-MYC.Con8_01_Overlay_XY	562_1891	0	0	0	0	0	0	64.4286	123	1849	0	0
BBI13-MYC.Con8_01_Overlay_XY	600_98	20	1	155.652	255	418	5	85.2537	255	4085	0	0
BBI13-MYC.Con8_01_Overlay_XY	592_286	16	1	152.056	255	273	6	89.7441	255	3839	0	0
BBI13-MYC.Con8_01_Overlay_XY	624_371	7	1	69.2308	117	360	11	78.9765	255	4470	0	0
BBI13-MYC.Con8_01_Overlay_XY	672_1584	22	1	77.78	255	220	10	40.1447	255	5020	0	0
BBI13-MYC.Con8_01_Overlay_XY	710_656	0	0	0	0	0	0	0	0	3363	0	0
BBI13-MYC.Con8_01_Overlay_XY	741_138	14	1	18.3031	255	8	1	21.268	222	4015	0	0
BBI13-MYC.Con8_01_Overlay_XY	735_782	0	0	0	0	0	0	0	0	2347	0	0
BBI13-MYC.Con8_01_Overlay_XY	759_1789	0	0	0	0	274	5	96.3989	255	3125	0	0
BBI13-MYC.Con8_01_Overlay_XY	777_226	0	0	0	0	328	8	66.1909	255	4673	0	0
BBI13-MYC.Con8_01_Overlay_XY	795_1498	36	2	83.6377	255	878	21	63.5065	255	9423	19	1
BBI13-MYC.Con8_01_Overlay_XY	787_1283	0	0	0	0	62	3	105.284	255	1779	0	0
BBI13-MYC.Con8_01_Overlay_XY	814_837	36	1	133.962	255	149	7	79.2311	255	4453	0	0
BBI13-MYC.Con8_01_Overlay_XY	836_422	0	0	0	0	36	2	119	255	3849	0	0
BBI13-MYC.Con8_01_Overlay_XY	843_40	0	0	0	0	518	8	77.0174	255	4669	0	0
BBI13-MYC.Con8_01_Overlay_XY	853_767	0	0	0	0	118	5	97.7473	255	5632	0	0
BBI13-MYC.Con8_01_Overlay_XY	864_632	19	1	90.7297	255	60	4	57.1632	255	3825	0	0
BBI13-MYC.Con8_01_Overlay_XY	940_12	0	0	0	0	278	2	75.5769	255	1828	0	0
BBI13-MYC.Con8_01_Overlay_XY	931_621	0	0	0	0	69	3	78.048	255	1993	0	0
BBI13-MYC.Con8_01_Overlay_XY	950_403	0	0	0	0	877	8	99.4716	255	5531	0	0
BBI13-MYC.Con8_01_Overlay_XY	977_735	38	1	46.1818	255	769	7	82.9731	255	6006	0	0
BBI13-MYC.Con8_01_Overlay_XY	977_92	0	0	0	0	240	5	37.7265	255	6196	0	0
BBI13-MYC.Con8_01_Overlay_XY	970_1189	0	0	0	0	123	4	71.2805	255	3413	0	0
BBI13-MYC.Con8_01_Overlay_XY	977_1727	0	0	0	0	0	0	6.21875	16	3062	0	0
BBI13-MYC.Con8_01_Overlay_XY	1004_469	0	0	74.2	142	682	9	83.8593	255	6474	0	0
BBI13-MYC.Con8_01_Overlay_XY	1002_1569	44	2	149.627	255	479	14	55.393	255	5382	0	0
BBI13-MYC.Con8_01_Overlay_XY	1025_1029	20	1	161.714	255	156	5	39.0347	255	5279	0	0
BBI13-MYC.Con8_01_Overlay_XY	1021_1412	21	1	80.6596	255	55	3	55.558	255	3929	10	1
BBI13-MYC.Con8_01_Overlay_XY	1049_674	0	0	0	0	321	8	81.3471	255	4797	0	0
BBI13-MYC.Con8_01_Overlay_XY	1073_1213	42	1	105.506	255	617	14	77.9778	255	8943	0	0
BBI13-MYC.Con8_01_Overlay_XY	1055_105	0	0	0	0	0	0	67.3636	115	2132	0	0
BBI13-MYC.Con8_01_Overlay_XY	1071_1548	0	0	0	0	324	11	61.6733	255	3650	0	0
BBI13-MYC.Con8_01_Overlay_XY	1164_253	0	0	0	0	320	7	87.2758	255	3167	0	0
BBI13-MYC.Con8_01_Overlay_XY	1183_535	19	1	181	255	257	7	43.8712	255	4747	0	0
BBI13-MYC.Con8_01_Overlay_XY	1203_17	19	1	132.458	255	474	8	96.4028	255	2368	0	0
BBI13-MYC.Con8_01_Overlay_XY	1227_1463	21	1	89.6667	255	467	5	84.378	255	4545	0	0
BBI13-MYC.Con8_01_Overlay_XY	1245_1014	18	1	91.6977	255	461	5	71.8319	255	4406	0	0
BBI13-MYC.Con8_01_Overlay_XY	1257_1813	17	1	110.969	255	590	19	47.0991	255	8698	9	1
BBI13-MYC.Con8_01_Overlay_XY	1255_459	20	1	69.3636	255	373	9	80.2418	255	4822	0	0
BBI13-MYC.Con8_01_Overlay_XY	1238_268	0	0	24.1818	43	0	0	38.0172	156	1475	0	0
BBI13-MYC.Con8_01_Overlay_XY	1266_1150	0	0	0	0	342	6	82.1978	255	5500	0	0
BBI13-MYC.Con8_01_Overlay_XY	1283_63	22	1	77.3621	255	792	21	70.0742	255	7855	0	0
BBI13-MYC.Con8_01_Overlay_XY	1277_1384	0	0	0	0	0	0	109	181	1701	0	0
BBI13-MYC.Con8_01_Overlay_XY	1309_557	24	1	116.308	255	830	7	84.7174	255	6188	0	0
BBI13-MYC.Con8_01_Overlay_XY	1322_855	16	1	125.381	247	129	6	61.508	255	4764	0	0
BBI13-MYC.Con8_01_Overlay_XY	1328_1906	0	0	0	0	394	2	121.345	255	1566	0	0
BBI13-MYC.Con8_01_Overlay_XY	1356_1861	0	0	0	0	12	1	66.3469	247	2020	0	0
BBI13-MYC.Con8_01_Overlay_XY	1386_1412	0	0	0	0	0	0	5.8	8	2170	0	0
BBI13-MYC.Con8_01_Overlay_XY	1402_267	0	0	0	0	427	5	61.886	255	6455	0	0
BBI13-MYC.Con8_01_Overlay_XY	1388_937	0	0	0	0	123	7	80.1023	255	2154	0	0
BBI13-MYC.Con8_01_Overlay_XY	1408_1506	0	0	0	0	878	16	85.8812	255	6289	0	0
BBI13-MYC.Con8_01_Overlay_XY	1418_688	25	1	90.383	255	212	4	43.3312	255	2746	0	0
BBI13-MYC.Con8_01_Overlay_XY	210_1203	29	1	117.837	255	259	5	82.9255	255	5385	0	0
BBI13-MYC.Con8_01_Overlay_XY	202_257	48	2	59.9403	255	1470	19	83.1199	255	14100	15	1
BBI13-MYC.Con8_23_Overlay_XY	12_291	0	0	0	0	0	0	0	0	2240	0	0
BBI13-MYC.Con8_23_Overlay_XY	32_1266	0	0	0	0	0	0	4.91111	16	7080	0	0
BBI13-MYC.Con8_23_Overlay_XY	64_1577	31	2	178.914	255	462	6	82.8546	255	7396	0	0
BBI13-MYC.Con8_23_Overlay_XY	120_1330	15	1	172.562	255	274	11	61.3788	255	6937	0	0
BBI13-MYC.Con8_23_Overlay_XY	140_725	0	0	68.8889	130	111	3	56.2511	247	5207	0	0
BBI13-MYC.Con8_23_Overlay_XY	148_1488	0	0	0	0	492	10	89.6789	255	6640	0	0
BBI13-MYC.Con8_23_Overlay_XY	193_209	0	0	0	0	14	1	37.9935	189	9071	0	0
BBI13-MYC.Con8_23_Overlay_XY	163_819	0	0	0	0	55	2	62.521	181	1626	0	0
BBI13-MYC.Con8_23_Overlay_XY	205_38	0	0	43.6667	56	0	0	17.7656	41	5938	0	0
BBI13-MYC.Con8_23_Overlay_XY	211_1257	28	1	168.757	255	475	6	89.0754	255	5988	0	0
BBI13-MYC.Con8_23_Overlay_XY	205_1400	0	0	0	0	71	3	57.6639	181	3288	0	0
BBI13-MYC.Con8_23_Overlay_XY	237_771	26	1	181.833	255	332	8	78.3166	255	7972	0	0
BBI13-MYC.Con8_23_Overlay_XY	236_1183	24	1	180.625	255	95	2	115.442	255	4937	0	0
BBI13-MYC.Con8_23_Overlay_XY	247_1506	14	1	151.176	255	341	12	66.8513	255	5455	0	0
BBI13-MYC.Con8_23_Overlay_XY	251_1075	11	1	82.3462	255	583	16	59.4675	255	6247	0	0
BBI13-MYC.Con8_23_Overlay_XY	266_441	9	1	93.25	255	102	4	54.4513	198	5029	0	0
BBI13-MYC.Con8_23_Overlay_XY	273_908	0	0	4	4	384	9	72.6452	255	6271	0	0
BBI13-MYC.Con8_23_Overlay_XY	287_1357	42	1	159.887	255	29	2	49.3864	148	1779	0	0
BBI13-MYC.Con8_23_Overlay_XY	343_737	0	0	0	0	400	8	90.5191	255	11323	0	0
BBI13-MYC.Con8_23_Overlay_XY	317_1202	0	0	0	0	650	12	62.8783	255	6731	0	0
BBI13-MYC.Con8_23_Overlay_XY	325_965	12	1	150.643	255	0	0	34.6122	115	3720	0	0
BBI13-MYC.Con8_23_Overlay_XY	348_1304	0	0	0	0	104	5	54.8444	239	3529	0	0
BBI13-MYC.Con8_23_Overlay_XY	376_1084	16	1	137.25	255	250	7	53.2951	255	5484	0	0
BBI13-MYC.Con8_23_Overlay_XY	484_39	0	0	0	0	25	2	35.6056	206	3800	0	0
BBI13-MYC.Con8_23_Overlay_XY	531_405	0	0	127.444	211	122	6	48.4715	255	7225	0	0
BBI13-MYC.Con8_23_Overlay_XY	522_1459	10	1	91.8095	203	75	4	80.2834	255	4381	0	0
BBI13-MYC.Con8_23_Overlay_XY	541_671	0	0	132.667	199	58	3	48.191	165	3908	0	0
BBI13-MYC.Con8_23_Overlay_XY	551_78	0	0	0	0	9	1	15.3375	107	4251	0	0
BBI13-MYC.Con8_23_Overlay_XY	579_471	0	0	119.143	170	274	9	59.5524	255	6108	0	0
BBI13-MYC.Con8_23_Overlay_XY	610_1483	0	0	0	0	368	9	75.692	255	4958	0	0
BBI13-MYC.Con8_23_Overlay_XY	607_1912	0	0	0	0	7	1	28.5079	148	1098	0	0
BBI13-MYC.Con8_23_Overlay_XY	664_203	0	0	0	0	0	0	36	132	2934	0	0
BBI13-MYC.Con8_23_Overlay_XY	673_1428	0	0	0	0	247	4	101.351	255	3819	0	0
BBI13-MYC.Con8_23_Overlay_XY	714_435	8	1	123.9	243	30	2	40.0933	132	2802	0	0
BBI13-MYC.Con8_23_Overlay_XY	722_1405	0	0	0	0	0	0	0	0	2349	0	0
BBI13-MYC.Con8_23_Overlay_XY	747_1023	41	1	148.679	255	549	11	80.4533	255	8871	25	1
BBI13-MYC.Con8_23_Overlay_XY	737_338	0	0	0	0	0	0	13.6304	74	2715	0	0
BBI13-MYC.Con8_23_Overlay_XY	757_807	0	0	43.8333	182	0	0	0	0	2635	0	0
BBI13-MYC.Con8_23_Overlay_XY	783_1360	0	0	0	0	0	0	0	0	1829	0	0
BBI13-MYC.Con8_23_Overlay_XY	831_245	10	1	176.4	255	167	3	79.8465	239	6295	0	0
BBI13-MYC.Con8_23_Overlay_XY	829_547	26	1	162.607	255	123	4	67.7932	239	4122	0	0
BBI13-MYC.Con8_23_Overlay_XY	830_1450	0	0	0	0	59	4	59.6329	198	2406	0	0
BBI13-MYC.Con8_23_Overlay_XY	871_1803	78	2	118.313	255	1296	16	74.6215	255	16036	18	1
BBI13-MYC.Con8_23_Overlay_XY	858_667	0	0	0	0	71	5	52.7394	255	2954	0	0
BBI13-MYC.Con8_23_Overlay_XY	858_1403	0	0	0	0	142	3	92.2592	255	2203	0	0
BBI13-MYC.Con8_23_Overlay_XY	894_1002	0	0	0	0	233	7	87.8356	255	4976	0	0
BBI13-MYC.Con8_23_Overlay_XY	939_378	0	0	0	0	241	10	74.2751	255	5620	0	0
BBI13-MYC.Con8_23_Overlay_XY	953_1310	12	1	101.077	255	187	9	64.8033	255	4565	0	0
BBI13-MYC.Con8_23_Overlay_XY	963_1171	15	1	109.806	255	318	7	68.3496	255	5351	0	0
BBI13-MYC.Con8_23_Overlay_XY	1034_1732	56	1	154.06	255	462	8	53.2571	255	6487	0	0
BBI13-MYC.Con8_23_Overlay_XY	1054_296	0	0	0	0	468	7	93.449	255	6428	0	0
BBI13-MYC.Con8_23_Overlay_XY	1064_403	30	1	197.594	255	340	11	73.097	255	6992	0	0
BBI13-MYC.Con8_23_Overlay_XY	1072_1452	12	1	158.214	255	124	4	64.4347	255	4287	0	0
BBI13-MYC.Con8_23_Overlay_XY	1098_1907	0	0	0	0	0	0	17.7563	57	2818	0	0
BBI13-MYC.Con8_23_Overlay_XY	1077_1358	0	0	0	0	128	4	87.7935	255	3215	0	0
BBI13-MYC.Con8_23_Overlay_XY	1090_596	14	1	136.842	255	294	5	93.9545	255	4734	0	0
BBI13-MYC.Con8_23_Overlay_XY	1161_326	11	1	103.526	178	496	10	80.6864	255	6147	0	0
BBI13-MYC.Con8_23_Overlay_XY	1238_1662	28	1	118.283	255	574	11	83.6412	255	6627	0	0
BBI13-MYC.Con8_23_Overlay_XY	1246_621	17	1	195	255	564	5	100.97	255	5432	0	0
BBI13-MYC.Con8_23_Overlay_XY	1249_1429	20	1	78.6271	255	539	9	84.5053	255	5417	0	0
BBI13-MYC.Con8_23_Overlay_XY	1245_322	0	0	0	0	216	4	90.4307	255	2706	0	0
BBI13-MYC.Con8_23_Overlay_XY	1247_1863	0	0	0	0	0	0	0	0	2042	0	0
BBI13-MYC.Con8_23_Overlay_XY	1264_492	0	0	0	0	0	0	45.2222	66	2316	0	0
BBI13-MYC.Con8_23_Overlay_XY	1321_1643	0	0	0	0	27	2	41.9008	99	5743	0	0
BBI13-MYC.Con8_23_Overlay_XY	1310_1061	0	0	0	0	7	1	55.6809	189	1180	0	0
BBI13-MYC.Con8_23_Overlay_XY	1376_442	156	3	66	255	33	2	74.2533	222	10940	0	0
BBI13-MYC.Con8_23_Overlay_XY	1375_964	40	2	170	255	894	13	68.9295	255	10153	0	0
BBI13-MYC.Con8_23_Overlay_XY	1374_175	34	1	187.568	255	74	4	64.2103	247	6167	0	0
BBI13-MYC.Con8_23_Overlay_XY	1415_1526	0	0	0	0	534	4	99.4798	255	4527	0	0
BBI13-MYC.Con8_23_Overlay_XY	1427_816	0	0	0	0	0	0	0	0	1591	0	0
BBI13-MYC.Con8_23_Overlay_XY	276_1422	21	1	192.182	255	224	8	76.3498	255	6020	0	0
BBI13-MYC.Con8_23_Overlay_XY	843_174	0	0	0	0	0	0	23.5926	57	3465	0	0
BBI13-MYC.Con8_16_Overlay_XY	15_274	0	0	0	0	0	0	0	0	1788	0	0
BBI13-MYC.Con8_16_Overlay_XY	31_1297	26	1	119.438	255	170	7	74.853	255	6863	0	0
BBI13-MYC.Con8_16_Overlay_XY	30_1458	14	1	114.222	255	38	2	60.4378	239	4752	0	0
BBI13-MYC.Con8_16_Overlay_XY	19_1812	12	1	111.375	231	123	3	71.157	255	3536	0	0
BBI13-MYC.Con8_16_Overlay_XY	58_831	8	1	95.0769	186	297	9	67.9014	255	6275	0	0
BBI13-MYC.Con8_16_Overlay_XY	80_1190	14	1	151	255	158	6	51.8818	255	6763	0	0
BBI13-MYC.Con8_16_Overlay_XY	67_1695	13	1	132.312	255	56	3	50.7045	255	4738	0	0
BBI13-MYC.Con8_16_Overlay_XY	81_254	7	1	49.6538	207	51	1	51.6783	239	5293	0	0
BBI13-MYC.Con8_16_Overlay_XY	99_604	8	1	53.2083	170	87	4	73.8286	206	5365	0	0
BBI13-MYC.Con8_16_Overlay_XY	129_438	0	0	51.4545	117	278	9	56.7983	247	9148	0	0
BBI13-MYC.Con8_16_Overlay_XY	121_1074	0	0	0	0	0	0	0	0	3229	0	0
BBI13-MYC.Con8_16_Overlay_XY	126_86	0	0	0	0	0	0	0	0	1731	0	0
BBI13-MYC.Con8_16_Overlay_XY	160_653	13	1	59.6	231	114	6	55.113	206	7212	0	0
BBI13-MYC.Con8_16_Overlay_XY	162_1255	9	1	46.439	243	154	6	75.397	255	5963	9	1
BBI13-MYC.Con8_16_Overlay_XY	156_1647	0	0	0	0	0	0	15.4762	41	2849	0	0
BBI13-MYC.Con8_16_Overlay_XY	202_843	0	0	0	0	119	4	52.4913	247	13773	0	0
BBI13-MYC.Con8_16_Overlay_XY	190_342	0	0	0	0	0	0	0	0	1641	0	0
BBI13-MYC.Con8_16_Overlay_XY	218_1172	0	0	0	0	155	7	53.6995	222	5515	0	0
BBI13-MYC.Con8_16_Overlay_XY	239_375	0	0	0	0	0	0	30.3333	99	5375	0	0
BBI13-MYC.Con8_16_Overlay_XY	352_1613	38	1	151.442	255	804	16	71.9431	255	16259	0	0
BBI13-MYC.Con8_16_Overlay_XY	357_1910	0	0	0	0	0	0	38.5965	140	1290	0	0
BBI13-MYC.Con8_16_Overlay_XY	366_1406	13	1	114.8	255	43	4	45.3123	255	7453	0	0
BBI13-MYC.Con8_16_Overlay_XY	442_1195	0	0	0	0	322	9	63.3569	255	6618	0	0
BBI13-MYC.Con8_16_Overlay_XY	426_1712	10	1	98.5	215	0	0	24.1667	33	2767	0	0
BBI13-MYC.Con8_16_Overlay_XY	447_1896	0	0	0	0	79	2	76.4545	255	4001	0	0
BBI13-MYC.Con8_16_Overlay_XY	468_48	28	1	93.9286	255	320	7	71.9086	255	9943	0	0
BBI13-MYC.Con8_16_Overlay_XY	443_375	0	0	0	0	0	0	0	0	1811	0	0
BBI13-MYC.Con8_16_Overlay_XY	503_1668	13	1	150.385	255	75	6	52.735	198	5391	0	0
BBI13-MYC.Con8_16_Overlay_XY	500_281	10	1	124.429	247	144	8	45.465	206	4940	0	0
BBI13-MYC.Con8_16_Overlay_XY	497_210	0	0	0	0	17	1	54.1017	165	2003	0	0
BBI13-MYC.Con8_16_Overlay_XY	518_710	0	0	38.9286	77	66	3	65.9957	255	4446	0	0
BBI13-MYC.Con8_16_Overlay_XY	560_1004	0	0	0	0	0	0	0	0	1171	0	0
BBI13-MYC.Con8_16_Overlay_XY	654_455	45	2	132.565	255	467	9	78.2667	255	13134	0	0
BBI13-MYC.Con8_16_Overlay_XY	653_1055	0	0	0	0	129	4	70.7265	255	4548	0	0
BBI13-MYC.Con8_16_Overlay_XY	660_19	0	0	0	0	26	2	37.9617	173	2821	0	0
BBI13-MYC.Con8_16_Overlay_XY	674_1257	12	1	105.786	215	37	4	54.5409	189	5049	0	0
BBI13-MYC.Con8_16_Overlay_XY	749_1053	15	1	112.556	235	482	15	61.5285	255	6432	0	0
BBI13-MYC.Con8_16_Overlay_XY	744_40	0	0	0	0	0	0	0	0	2045	0	0
BBI13-MYC.Con8_16_Overlay_XY	772_1498	0	0	0	0	0	0	0	0	4927	0	0
BBI13-MYC.Con8_16_Overlay_XY	774_810	0	0	0	0	0	0	22.075	82	3337	0	0
BBI13-MYC.Con8_16_Overlay_XY	823_745	0	0	0	0	0	0	0	0	2954	0	0
BBI13-MYC.Con8_16_Overlay_XY	850_1538	0	0	34.0455	105	129	3	79.0948	255	3747	0	0
BBI13-MYC.Con8_16_Overlay_XY	906_734	0	0	0	0	0	0	0	0	6241	0	0
BBI13-MYC.Con8_16_Overlay_XY	919_337	0	0	0	0	0	0	0	0	4133	0	0
BBI13-MYC.Con8_16_Overlay_XY	938_218	0	0	0	0	235	8	80.9573	255	5829	0	0
BBI13-MYC.Con8_16_Overlay_XY	951_1888	11	1	156.25	255	372	11	44.8091	255	6008	0	0
BBI13-MYC.Con8_16_Overlay_XY	968_1747	0	0	0	0	11	1	49.4706	140	3254	0	0
BBI13-MYC.Con8_16_Overlay_XY	991_1267	18	1	134.15	255	115	5	64.7669	255	6082	0	0
BBI13-MYC.Con8_16_Overlay_XY	1003_490	20	2	102.656	255	573	15	59.1486	255	10098	0	0
BBI13-MYC.Con8_16_Overlay_XY	1062_698	53	2	121.404	255	474	11	68.8127	255	10390	0	0
BBI13-MYC.Con8_16_Overlay_XY	1091_1910	0	0	0	0	26	3	49.2727	181	1395	0	0
BBI13-MYC.Con8_16_Overlay_XY	1101_928	13	1	110.5	255	128	6	60.7516	239	5071	0	0
BBI13-MYC.Con8_16_Overlay_XY	1128_474	14	1	54.1154	255	188	4	37.589	222	4936	14	1
BBI13-MYC.Con8_16_Overlay_XY	1152_1032	0	0	0	0	51	2	91.7188	255	4139	0	0
BBI13-MYC.Con8_16_Overlay_XY	1210_1835	11	1	99.25	227	84	2	96.9006	255	4418	0	0
BBI13-MYC.Con8_16_Overlay_XY	1214_900	0	0	0	0	33	3	46.1791	156	5128	0	0
BBI13-MYC.Con8_16_Overlay_XY	1232_624	14	1	142	255	255	9	49.1901	255	4676	0	0
BBI13-MYC.Con8_16_Overlay_XY	1223_263	0	0	0	0	0	0	0	0	1713	0	0
BBI13-MYC.Con8_16_Overlay_XY	1271_412	13	1	68.6667	255	14	1	56.759	206	2692	0	0
BBI13-MYC.Con8_16_Overlay_XY	1272_1565	0	0	0	0	11	1	76.2321	189	3113	0	0
BBI13-MYC.Con8_16_Overlay_XY	1318_702	0	0	0	0	113	4	68.7896	214	4658	0	0
BBI13-MYC.Con8_16_Overlay_XY	1325_528	0	0	0	0	61	3	90.726	255	2267	0	0
BBI13-MYC.Con8_16_Overlay_XY	1343_350	15	1	146	255	170	5	47.6688	255	5367	0	0
BBI13-MYC.Con8_16_Overlay_XY	1374_235	11	1	110.188	243	32	1	51.8016	148	5419	0	0
BBI13-MYC.Con8_16_Overlay_XY	1365_1592	0	0	0	0	0	0	0	0	1371	0	0
BBI13-MYC.Con8_16_Overlay_XY	1410_983	0	0	0	0	649	18	57.1557	255	7293	0	0
BBI13-MYC.Con8_16_Overlay_XY	1408_1887	0	0	82.5	170	88	2	60.2913	231	3999	0	0
BBI13-MYC.Con8_16_Overlay_XY	1427_282	0	0	0	0	0	0	61	123	1491	0	0
BBI13-MYC.Con8_08_Overlay_XY	21_1375	0	0	0	0	324	8	57.3278	255	4180	0	0
BBI13-MYC.Con8_08_Overlay_XY	27_1802	0	0	37.8	211	531	4	91.286	255	4647	0	0
BBI13-MYC.Con8_08_Overlay_XY	32_150	0	0	0	0	54	2	105.791	255	1020	0	0
BBI13-MYC.Con8_08_Overlay_XY	111_1567	117	2	100.305	255	1480	21	73.5993	255	20085	13	1
BBI13-MYC.Con8_08_Overlay_XY	120_606	0	0	0	0	177	5	56.9325	255	3174	0	0
BBI13-MYC.Con8_08_Overlay_XY	166_1347	0	0	0	0	24	2	53.525	181	2528	0	0
BBI13-MYC.Con8_08_Overlay_XY	186_537	27	1	140.794	255	81	3	31.2944	255	4280	0	0
BBI13-MYC.Con8_08_Overlay_XY	197_1718	0	0	0	0	119	2	55.3372	255	2970	0	0
BBI13-MYC.Con8_08_Overlay_XY	236_909	0	0	0	0	113	8	48.736	231	8910	0	0
BBI13-MYC.Con8_08_Overlay_XY	220_1397	0	0	0	0	170	3	72.2243	255	4281	0	0
BBI13-MYC.Con8_08_Overlay_XY	252_335	24	1	159.16	255	292	9	54.5795	255	4751	0	0
BBI13-MYC.Con8_08_Overlay_XY	254_658	47	1	78.8958	255	770	10	86.5779	255	6658	17	1
BBI13-MYC.Con8_08_Overlay_XY	272_1431	0	0	4.33234	12	172	5	79.6641	255	4514	0	0
BBI13-MYC.Con8_08_Overlay_XY	268_1868	0	0	0	0	149	3	78.702	255	4082	0	0
BBI13-MYC.Con8_08_Overlay_XY	323_1350	0	0	0	0	325	6	68.5046	255	4056	0	0
BBI13-MYC.Con8_08_Overlay_XY	351_1566	0	0	45.9062	134	61	5	35.0962	239	8268	0	0
BBI13-MYC.Con8_08_Overlay_XY	372_909	0	0	0	0	101	2	103.309	255	2144	0	0
BBI13-MYC.Con8_08_Overlay_XY	367_1862	0	0	0	0	0	0	38.9519	123	1570	0	0
BBI13-MYC.Con8_08_Overlay_XY	444_1831	32	1	58.9167	255	204	8	36.503	255	5698	0	0
BBI13-MYC.Con8_08_Overlay_XY	442_119	0	0	0	0	120	3	88.7655	255	4710	0	0
BBI13-MYC.Con8_08_Overlay_XY	445_1413	0	0	0	0	0	0	0	0	4476	0	0
BBI13-MYC.Con8_08_Overlay_XY	465_1206	33	1	33.1114	255	568	6	81.5699	255	6531	26	1
BBI13-MYC.Con8_08_Overlay_XY	481_25	0	0	0	0	288	4	100.016	255	2728	0	0
BBI13-MYC.Con8_08_Overlay_XY	535_704	14	1	126.917	255	7	1	65.5536	222	3338	0	0
BBI13-MYC.Con8_08_Overlay_XY	543_1338	0	0	0	0	0	0	0	0	4206	0	0
BBI13-MYC.Con8_08_Overlay_XY	585_89	32	1	98.6393	255	1053	10	85.979	255	12218	14	1
BBI13-MYC.Con8_08_Overlay_XY	567_1912	0	0	0	0	0	0	0	0	974	0	0
BBI13-MYC.Con8_08_Overlay_XY	584_542	16	1	130.069	255	626	7	78.0756	255	6226	0	0
BBI13-MYC.Con8_08_Overlay_XY	585_1001	0	0	0	0	643	8	105.869	255	6933	0	0
BBI13-MYC.Con8_08_Overlay_XY	597_1809	27	1	85.2679	255	248	6	49.8498	255	4767	0	0
BBI13-MYC.Con8_08_Overlay_XY	610_782	26	1	29.8271	255	190	10	34.9631	255	5369	0	0
BBI13-MYC.Con8_08_Overlay_XY	657_28	0	0	0	0	364	8	73.098	255	4399	0	0
BBI13-MYC.Con8_08_Overlay_XY	661_200	30	1	22.9501	255	624	6	84.0582	255	6786	0	0
BBI13-MYC.Con8_08_Overlay_XY	724_1775	0	0	1.71429	4	231	3	96.6279	255	3184	0	0
BBI13-MYC.Con8_08_Overlay_XY	742_1713	19	1	112.206	255	19	1	60.4304	222	3796	0	0
BBI13-MYC.Con8_08_Overlay_XY	776_240	25	1	105.146	255	429	6	74.0593	255	5500	0	0
BBI13-MYC.Con8_08_Overlay_XY	828_1815	0	0	0	0	35	2	48.6172	222	1061	0	0
BBI13-MYC.Con8_08_Overlay_XY	873_740	24	1	129.108	255	294	7	54.2625	255	4479	0	0
BBI13-MYC.Con8_08_Overlay_XY	857_1687	0	0	0	0	0	0	0	0	1632	0	0
BBI13-MYC.Con8_08_Overlay_XY	890_1444	0	0	0	0	263	10	64.7079	255	6411	0	0
BBI13-MYC.Con8_08_Overlay_XY	898_1794	17	1	155.944	255	191	7	81.0939	255	1623	0	0
BBI13-MYC.Con8_08_Overlay_XY	923_829	0	0	0	0	28	2	54.8563	214	3990	0	0
BBI13-MYC.Con8_08_Overlay_XY	940_1557	23	1	101	255	397	8	59.0589	255	4868	0	0
BBI13-MYC.Con8_08_Overlay_XY	952_526	0	0	0	0	10	1	80.1034	222	4552	0	0
BBI13-MYC.Con8_08_Overlay_XY	966_1778	0	0	0	0	650	9	74.4677	255	7598	0	0
BBI13-MYC.Con8_08_Overlay_XY	976_763	12	1	122.938	231	0	0	60.5	99	2473	0	0
BBI13-MYC.Con8_08_Overlay_XY	1017_1269	0	0	0	0	0	0	48.125	99	1355	0	0
BBI13-MYC.Con8_08_Overlay_XY	1033_1723	0	0	0	0	362	6	74.497	255	4562	0	0
BBI13-MYC.Con8_08_Overlay_XY	1093_365	17	1	63.85	170	340	10	78.5452	255	8911	0	0
BBI13-MYC.Con8_08_Overlay_XY	1102_526	21	1	106.146	255	19	2	46.096	255	5136	0	0
BBI13-MYC.Con8_08_Overlay_XY	1132_1755	0	0	104.111	178	159	5	57.7608	247	4652	0	0
BBI13-MYC.Con8_08_Overlay_XY	1145_1875	49	2	129.52	255	850	19	72.5322	255	7953	0	0
BBI13-MYC.Con8_08_Overlay_XY	1154_104	25	1	131.543	255	392	8	67.3264	255	6760	0	0
BBI13-MYC.Con8_08_Overlay_XY	1134_1354	0	0	0	0	17	2	78.4429	189	2376	0	0
BBI13-MYC.Con8_08_Overlay_XY	1179_1479	7	1	102.444	178	267	9	83.0329	255	3103	0	0
BBI13-MYC.Con8_08_Overlay_XY	1215_859	18	1	152.286	255	149	5	73.1745	255	5243	0	0
BBI13-MYC.Con8_08_Overlay_XY	1227_1333	0	0	0	0	292	8	71.2802	255	3886	0	0
BBI13-MYC.Con8_08_Overlay_XY	1367_1011	0	0	0	0	634	6	89.6468	255	6405	0	0
BBI13-MYC.Con8_08_Overlay_XY	1380_385	49	1	88.2459	255	385	8	47.2855	255	7266	18	1
BBI13-MYC.Con8_08_Overlay_XY	1420_841	0	0	0	0	38	2	41.9336	198	3797	0	0
BBI13-MYC.Con8_08_Overlay_XY	1427_550	0	0	12.2899	48	0	0	40.8571	66	1962	0	0
BBI13-MYC.Con8_08_Overlay_XY	543_1280	0	0	0	0	0	0	0	0	1832	0	0
BBI13-MYC.Con8_11_Overlay_XY	15_204	0	0	0	0	108	4	38.1743	239	2950	0	0
BBI13-MYC.Con8_11_Overlay_XY	26_893	19	1	97.3611	255	551	16	63.1612	255	6981	8	1
BBI13-MYC.Con8_11_Overlay_XY	80_275	0	0	0	0	845	13	75.0078	255	10614	0	0
BBI13-MYC.Con8_11_Overlay_XY	53_762	0	0	0	0	129	4	63.4346	247	4674	0	0
BBI13-MYC.Con8_11_Overlay_XY	58_83	0	0	53	190	36	3	46.132	239	4459	0	0
BBI13-MYC.Con8_11_Overlay_XY	56_431	0	0	0	0	0	0	0	0	1941	0	0
BBI13-MYC.Con8_11_Overlay_XY	90_606	0	0	0	0	132	4	67.1575	255	3599	0	0
BBI13-MYC.Con8_11_Overlay_XY	105_1894	0	0	0	0	0	0	34.6759	132	2929	0	0
BBI13-MYC.Con8_11_Overlay_XY	133_896	47	1	119.598	255	194	7	47.8327	255	7408	0	0
BBI13-MYC.Con8_11_Overlay_XY	129_1288	0	0	12.1791	44	0	0	0	0	1040	0	0
BBI13-MYC.Con8_11_Overlay_XY	157_1036	0	0	0	0	33	3	49.9044	239	5790	0	0
BBI13-MYC.Con8_11_Overlay_XY	147_1662	0	0	0	0	7	1	31.34	107	1649	0	0
BBI13-MYC.Con8_11_Overlay_XY	211_763	20	1	45.2195	255	355	8	53.661	255	5171	0	0
BBI13-MYC.Con8_11_Overlay_XY	208_1609	0	0	0	0	0	0	31.8333	99	3296	0	0
BBI13-MYC.Con8_11_Overlay_XY	256_702	25	1	90.3095	255	285	12	34.3858	255	5059	0	0
BBI13-MYC.Con8_11_Overlay_XY	237_841	0	0	0	0	145	5	76.1271	255	1872	0	0
BBI13-MYC.Con8_11_Overlay_XY	261_1271	0	0	0	0	0	0	0	0	1676	0	0
BBI13-MYC.Con8_11_Overlay_XY	302_561	0	0	0	0	685	10	84.3947	255	7829	0	0
BBI13-MYC.Con8_11_Overlay_XY	320_1772	15	1	146.348	255	0	0	28.4184	123	7114	0	0
BBI13-MYC.Con8_11_Overlay_XY	309_753	0	0	0	0	94	2	57.1758	255	3414	0	0
BBI13-MYC.Con8_11_Overlay_XY	307_463	0	0	0	0	153	3	79.638	255	2637	0	0
BBI13-MYC.Con8_11_Overlay_XY	317_1617	0	0	0	0	0	0	0	0	1857	0	0
BBI13-MYC.Con8_11_Overlay_XY	359_358	0	0	0	0	0	0	0	0	3843	0	0
BBI13-MYC.Con8_11_Overlay_XY	386_1516	18	1	148.048	255	0	0	16.9189	99	3271	0	0
BBI13-MYC.Con8_11_Overlay_XY	398_1671	0	0	59.6667	89	0	0	8	24	4230	0	0
BBI13-MYC.Con8_11_Overlay_XY	452_664	21	1	109.838	255	1012	16	115.964	255	9846	0	0
BBI13-MYC.Con8_11_Overlay_XY	439_1799	20	1	85.9512	255	356	10	56.7648	255	6089	8	1
BBI13-MYC.Con8_11_Overlay_XY	468_1727	0	0	0	0	31	2	55.1013	140	3695	0	0
BBI13-MYC.Con8_11_Overlay_XY	499_1585	0	0	0	0	266	7	43.7919	255	6444	0	0
BBI13-MYC.Con8_11_Overlay_XY	490_1246	0	0	0	0	131	5	47.1102	255	4367	0	0
BBI13-MYC.Con8_11_Overlay_XY	507_1911	44	1	132.75	255	0	0	0	0	947	0	0
BBI13-MYC.Con8_11_Overlay_XY	546_1009	50	2	98.3647	255	424	12	50.0935	255	10041	0	0
BBI13-MYC.Con8_11_Overlay_XY	558_782	0	0	2	3	125	5	59.2809	255	7293	0	0
BBI13-MYC.Con8_11_Overlay_XY	606_303	39	2	73.6304	255	822	16	74.4522	255	14091	0	0
BBI13-MYC.Con8_11_Overlay_XY	572_1504	21	1	93.2979	255	376	11	65.4931	255	5291	0	0
BBI13-MYC.Con8_11_Overlay_XY	602_1782	29	1	116.822	255	259	6	47.3825	255	6494	0	0
BBI13-MYC.Con8_11_Overlay_XY	615_556	0	0	0	0	0	0	0	0	4763	0	0
BBI13-MYC.Con8_11_Overlay_XY	644_1419	0	0	0	0	64	4	59.2864	214	3535	0	0
BBI13-MYC.Con8_11_Overlay_XY	684_1146	0	0	0	0	0	0	86.6667	165	1589	0	0
BBI13-MYC.Con8_11_Overlay_XY	739_181	15	1	74.4667	223	56	3	56.0638	239	6399	0	0
BBI13-MYC.Con8_11_Overlay_XY	726_1851	0	0	0	0	52	4	46.6154	214	2303	0	0
BBI13-MYC.Con8_11_Overlay_XY	772_1382	43	1	128	255	69	5	61.055	255	6902	0	0
BBI13-MYC.Con8_11_Overlay_XY	762_825	0	0	0	0	354	8	88.8908	255	4871	0	0
BBI13-MYC.Con8_11_Overlay_XY	822_1018	0	0	99.0909	186	593	6	81.0115	255	6252	0	0
BBI13-MYC.Con8_11_Overlay_XY	852_527	0	0	0	0	268	11	66.0113	255	6522	0	0
BBI13-MYC.Con8_11_Overlay_XY	887_306	28	1	68.8625	255	418	5	66.8336	255	7061	0	0
BBI13-MYC.Con8_11_Overlay_XY	891_1248	18	1	126.458	255	220	6	61.5963	255	4112	0	0
BBI13-MYC.Con8_11_Overlay_XY	895_1783	37	1	104.928	255	532	10	60.7047	255	7485	0	0
BBI13-MYC.Con8_11_Overlay_XY	906_1120	74	2	133.618	255	142	9	72.9246	255	7561	0	0
BBI13-MYC.Con8_11_Overlay_XY	916_700	19	1	112.852	231	363	13	62.1562	255	6551	0	0
BBI13-MYC.Con8_11_Overlay_XY	922_1419	12	1	82	255	65	2	74.9456	222	3321	0	0
BBI13-MYC.Con8_11_Overlay_XY	947_916	0	0	6	12	0	0	0	0	1180	0	0
BBI13-MYC.Con8_11_Overlay_XY	978_1906	0	0	0	0	0	0	31.7812	107	1976	0	0
BBI13-MYC.Con8_11_Overlay_XY	1038_57	40	1	112.647	255	565	12	40.0266	255	16960	0	0
BBI13-MYC.Con8_11_Overlay_XY	997_1039	0	0	0	0	357	8	61.712	255	5767	0	0
BBI13-MYC.Con8_11_Overlay_XY	998_239	0	0	0	0	0	0	0	0	2284	0	0
BBI13-MYC.Con8_11_Overlay_XY	1010_1815	29	1	85.7465	255	8	1	40.3333	148	1971	0	0
BBI13-MYC.Con8_11_Overlay_XY	1031_1528	16	1	97.2414	255	153	7	44.8624	255	5455	0	0
BBI13-MYC.Con8_11_Overlay_XY	1050_1762	30	1	19.0297	255	222	9	56.6307	255	5061	0	0
BBI13-MYC.Con8_11_Overlay_XY	1095_1252	0	0	0	0	158	5	80.1495	255	2994	0	0
BBI13-MYC.Con8_11_Overlay_XY	1146_477	49	3	102.915	255	952	43	45.8221	255	12762	0	0
BBI13-MYC.Con8_11_Overlay_XY	1152_1160	18	1	164.167	255	154	3	70.4211	255	7195	0	0
BBI13-MYC.Con8_11_Overlay_XY	1143_1722	13	1	170.4	255	56	2	60.6927	239	3664	0	0
BBI13-MYC.Con8_11_Overlay_XY	1143_1513	16	1	140.889	255	237	8	58.7376	255	4062	0	0
BBI13-MYC.Con8_11_Overlay_XY	1152_226	25	1	71.4638	255	326	10	50.0652	255	5135	0	0
BBI13-MYC.Con8_11_Overlay_XY	1143_636	0	0	0	0	0	0	37.9091	115	2411	0	0
BBI13-MYC.Con8_11_Overlay_XY	1176_963	0	0	0	0	0	0	50.3818	206	2222	0	0
BBI13-MYC.Con8_11_Overlay_XY	1208_723	18	1	91	255	316	9	69.8181	255	5660	16	1
BBI13-MYC.Con8_11_Overlay_XY	1195_1341	0	0	11.625	20	0	0	30.5	49	1314	0	0
BBI13-MYC.Con8_11_Overlay_XY	1290_1074	14	1	126.15	255	90	3	66.1906	255	4908	0	0
BBI13-MYC.Con8_11_Overlay_XY	1341_214	40	2	147.489	255	109	6	48.1248	255	8163	0	0
BBI13-MYC.Con8_11_Overlay_XY	1399_415	19	1	106.342	255	66	4	44.6667	181	5634	12	1
BBI13-MYC.Con8_11_Overlay_XY	1407_1279	0	0	0	0	127	7	56.3117	255	3630	0	0
BBI13-MYC.Con8_11_Overlay_XY	1425_1151	41	1	76.124	255	276	7	71.1769	255	2423	0	0
BBI13-MYC.Con8_11_Overlay_XY	1424_1612	0	0	0	0	269	5	69.4579	255	2589	0	0
BBI13-MYC.Con8_11_Overlay_XY	1428_1835	0	0	0	0	115	5	60.5711	255	1865	0	0
BBI13-MYC.Con8_11_Overlay_XY	1430_1012	0	0	9.36961	28	0	0	0	0	990	0	0
BBI13-MYC.Con8_11_Overlay_XY	191_1282	0	0	0	0	0	0	12.7778	49	9704	0	0
BBI13-MYC.Con8_11_Overlay_XY	1270_704	17	1	90.0256	255	94	4	64.2783	255	2734	0	0
BBI13-MYC.Con8_04_Overlay_XY	24_44	11	1	54.6207	215	155	5	64.5358	247	4807	0	0
BBI13-MYC.Con8_04_Overlay_XY	8_211	0	0	0	0	0	0	0	0	1240	0	0
BBI13-MYC.Con8_04_Overlay_XY	23_603	0	0	0	0	924	4	118.404	255	4377	0	0
BBI13-MYC.Con8_04_Overlay_XY	13_1504	0	0	4	4	182	7	66.6115	255	3185	0	0
BBI13-MYC.Con8_04_Overlay_XY	52_1298	155	7	59.7819	255	227	5	63.3855	255	4491	0	0
BBI13-MYC.Con8_04_Overlay_XY	73_483	27	1	106.271	255	90	2	30.7952	255	5174	0	0
BBI13-MYC.Con8_04_Overlay_XY	94_879	0	0	0	0	733	8	83.1122	255	6938	0	0
BBI13-MYC.Con8_04_Overlay_XY	113_391	0	0	38	65	536	10	61.8606	255	9374	0	0
BBI13-MYC.Con8_04_Overlay_XY	170_1565	115	4	43.8755	255	2144	49	71.2598	255	21192	17	1
BBI13-MYC.Con8_04_Overlay_XY	140_798	36	1	94.5132	255	673	9	89.0713	255	6834	0	0
BBI13-MYC.Con8_04_Overlay_XY	150_270	0	0	0	0	293	5	92.5011	255	2686	0	0
BBI13-MYC.Con8_04_Overlay_XY	166_21	25	1	109.184	255	276	6	49.6466	255	3429	0	0
BBI13-MYC.Con8_04_Overlay_XY	231_108	45	1	28.5677	255	107	2	65.0653	255	3878	0	0
BBI13-MYC.Con8_04_Overlay_XY	251_843	29	1	35.6417	255	120	3	64.2007	255	3773	0	0
BBI13-MYC.Con8_04_Overlay_XY	273_296	57	2	93.6944	255	491	12	59.8069	255	7492	0	0
BBI13-MYC.Con8_04_Overlay_XY	277_1067	23	1	96.0222	255	257	7	61.5064	255	3901	0	0
BBI13-MYC.Con8_04_Overlay_XY	344_1358	0	0	0	0	329	8	71.0844	255	6873	0	0
BBI13-MYC.Con8_04_Overlay_XY	336_1813	0	0	0	0	0	0	0	0	2062	0	0
BBI13-MYC.Con8_04_Overlay_XY	359_467	0	0	0	0	56	4	64.9561	255	4152	0	0
BBI13-MYC.Con8_04_Overlay_XY	397_33	24	1	90.6538	255	595	12	70.7931	255	7063	0	0
BBI13-MYC.Con8_04_Overlay_XY	398_1130	14	1	115.15	255	242	7	55.6938	255	5374	0	0
BBI13-MYC.Con8_04_Overlay_XY	437_1418	23	1	75.6667	255	11	1	73.4783	198	3649	0	0
BBI13-MYC.Con8_04_Overlay_XY	517_527	0	0	0	0	10	1	38.4145	132	5509	0	0
BBI13-MYC.Con8_04_Overlay_XY	506_1891	35	1	17.993	255	469	8	73.1327	255	4534	0	0
BBI13-MYC.Con8_04_Overlay_XY	502_375	29	1	78.4762	255	363	10	76.9377	255	4701	0	0
BBI13-MYC.Con8_04_Overlay_XY	574_748	27	1	78.0323	255	390	10	54.3028	255	5907	0	0
BBI13-MYC.Con8_04_Overlay_XY	593_85	86	2	53.3096	255	1057	14	104.139	255	6554	0	0
BBI13-MYC.Con8_04_Overlay_XY	585_1642	30	1	70.3784	255	37	1	63.4371	255	6337	0	0
BBI13-MYC.Con8_04_Overlay_XY	596_566	17	1	125.111	255	210	8	69.8783	255	4846	0	0
BBI13-MYC.Con8_04_Overlay_XY	619_1546	0	0	0	0	45	2	61.7305	255	1431	0	0
BBI13-MYC.Con8_04_Overlay_XY	679_839	32	1	14.6037	255	417	8	77.7588	255	7756	0	0
BBI13-MYC.Con8_04_Overlay_XY	706_1396	16	1	164	255	53	2	81.9071	255	3443	0	0
BBI13-MYC.Con8_04_Overlay_XY	707_452	26	1	84.0161	255	253	7	46.426	255	4355	0	0
BBI13-MYC.Con8_04_Overlay_XY	720_712	45	1	141.806	255	321	6	68.4441	255	6084	0	0
BBI13-MYC.Con8_04_Overlay_XY	736_191	24	1	84.5556	255	990	10	95.8523	255	6996	0	0
BBI13-MYC.Con8_04_Overlay_XY	768_587	29	1	133.925	255	390	8	61.1619	255	4341	0	0
BBI13-MYC.Con8_04_Overlay_XY	832_193	31	2	78.6849	255	1200	17	89.9049	255	9702	0	0
BBI13-MYC.Con8_04_Overlay_XY	824_1217	25	1	126.889	255	495	7	68.2797	255	5015	10	1
BBI13-MYC.Con8_04_Overlay_XY	847_22	0	0	0	0	459	8	74.4205	255	3498	0	0
BBI13-MYC.Con8_04_Overlay_XY	862_1471	43	1	123.481	255	544	12	80.9338	255	8135	0	0
BBI13-MYC.Con8_04_Overlay_XY	888_583	0	0	0	0	782	19	88.5806	255	7993	0	0
BBI13-MYC.Con8_04_Overlay_XY	944_1675	0	0	0	0	852	14	73.3482	255	16738	0	0
BBI13-MYC.Con8_04_Overlay_XY	925_454	32	2	105.296	227	314	11	67.676	255	9576	0	0
BBI13-MYC.Con8_04_Overlay_XY	904_1113	0	0	0	0	220	6	71.4655	255	3845	0	0
BBI13-MYC.Con8_04_Overlay_XY	926_1220	29	1	156.29	255	420	9	63.8262	255	4760	0	0
BBI13-MYC.Con8_04_Overlay_XY	938_1324	0	0	0	0	154	4	80.933	255	3188	0	0
BBI13-MYC.Con8_04_Overlay_XY	956_89	35	1	85.8824	255	545	15	85.5207	255	4057	0	0
BBI13-MYC.Con8_04_Overlay_XY	971_913	0	0	0	0	122	5	107.672	255	4118	0	0
BBI13-MYC.Con8_04_Overlay_XY	1003_1830	31	1	105.037	255	737	7	95.1907	255	6136	0	0
BBI13-MYC.Con8_04_Overlay_XY	1049_152	30	1	34.2687	255	440	8	63.1914	255	4772	20	1
BBI13-MYC.Con8_04_Overlay_XY	1059_627	41	2	139.962	255	568	14	55.9137	255	6858	0	0
BBI13-MYC.Con8_04_Overlay_XY	1051_878	21	1	160.417	255	615	11	75.8592	255	4356	0	0
BBI13-MYC.Con8_04_Overlay_XY	1091_478	21	1	112.892	255	54	3	73.8343	255	6111	0	0
BBI13-MYC.Con8_04_Overlay_XY	1099_788	32	2	73.9294	255	379	11	60.6079	255	5378	0	0
BBI13-MYC.Con8_04_Overlay_XY	1131_1688	46	1	95.6885	255	530	15	71.7068	255	7158	0	0
BBI13-MYC.Con8_04_Overlay_XY	1110_310	0	0	0	0	0	0	7.66667	24	1216	0	0
BBI13-MYC.Con8_04_Overlay_XY	1141_1539	37	1	64.2362	255	280	5	42.6604	255	5723	0	0
BBI13-MYC.Con8_04_Overlay_XY	1161_1103	27	2	90.2885	255	0	0	38.7778	123	4361	0	0
BBI13-MYC.Con8_04_Overlay_XY	1177_316	0	0	7.93032	28	106	5	71.1211	255	4839	0	0
BBI13-MYC.Con8_04_Overlay_XY	1245_195	31	1	91.8615	255	707	8	87.1752	255	6127	0	0
BBI13-MYC.Con8_04_Overlay_XY	1247_293	21	1	103.242	255	101	4	66.1201	255	3503	0	0
BBI13-MYC.Con8_04_Overlay_XY	1236_916	0	0	0	0	0	0	47.8841	198	1283	0	0
BBI13-MYC.Con8_04_Overlay_XY	1266_1672	0	0	0	0	0	0	0	0	1580	0	0
BBI13-MYC.Con8_04_Overlay_XY	1288_714	0	0	0	0	194	2	93.3066	255	4233	0	0
BBI13-MYC.Con8_04_Overlay_XY	1313_1046	45	1	97.9907	255	1368	10	96.255	255	9747	0	0
BBI13-MYC.Con8_04_Overlay_XY	1340_808	31	1	66.4625	255	667	11	97.5407	255	4978	7	1
BBI13-MYC.Con8_04_Overlay_XY	1360_144	0	0	0	0	0	0	0	0	2195	0	0
BBI13-MYC.Con8_04_Overlay_XY	1389_438	18	1	106.735	255	337	8	55.4245	255	5235	0	0
BBI13-MYC.Con8_04_Overlay_XY	1406_1879	23	1	141.269	255	212	11	57.8203	255	4396	0	0
BBI13-MYC.Con8_04_Overlay_XY	1410_695	32	1	187.568	255	95	2	66.3438	255	5557	0	0
BBI13-MYC.Con8_04_Overlay_XY	1412_1386	0	0	0	0	285	8	81.432	255	4370	0	0
BBI13-MYC.Con8_04_Overlay_XY	1406_16	0	0	0	0	0	0	47.8654	189	1648	0	0
BBI13-MYC.Con8_20_Overlay_XY	24_85	0	0	0	0	175	3	87.9146	255	3471	0	0
BBI13-MYC.Con8_20_Overlay_XY	38_472	18	1	69.2222	255	375	9	65.0316	255	6755	0	0
BBI13-MYC.Con8_20_Overlay_XY	20_906	16	1	82.1026	255	230	5	43.5084	255	4520	13	1
BBI13-MYC.Con8_20_Overlay_XY	43_1198	0	0	0	0	912	23	80.0141	255	8397	0	0
BBI13-MYC.Con8_20_Overlay_XY	8_1577	0	0	0	0	0	0	27.5	41	1192	0	0
BBI13-MYC.Con8_20_Overlay_XY	12_1856	0	0	0	0	218	3	98.9121	255	1781	0	0
BBI13-MYC.Con8_20_Overlay_XY	37_1904	0	0	0	0	0	0	0	0	2055	0	0
BBI13-MYC.Con8_20_Overlay_XY	43_386	0	0	0	0	8	1	90.6667	255	2178	0	0
BBI13-MYC.Con8_20_Overlay_XY	49_1490	47	1	33.0812	255	516	11	85.278	255	3391	0	0
BBI13-MYC.Con8_20_Overlay_XY	95_1352	0	0	0	0	132	3	83.207	255	3256	0	0
BBI13-MYC.Con8_20_Overlay_XY	99_321	0	0	0	0	99	4	94.6944	255	2325	0	0
BBI13-MYC.Con8_20_Overlay_XY	96_1821	0	0	24.0667	44	130	5	75.7487	255	2113	0	0
BBI13-MYC.Con8_20_Overlay_XY	99_1743	0	0	0	0	181	3	91.5954	255	1350	0	0
BBI13-MYC.Con8_20_Overlay_XY	118_1902	0	0	0	0	0	0	0	0	1326	0	0
BBI13-MYC.Con8_20_Overlay_XY	142_458	0	0	0	0	0	0	0	0	3638	0	0
BBI13-MYC.Con8_20_Overlay_XY	141_631	0	0	0	0	100	1	90.8643	255	3828	0	0
BBI13-MYC.Con8_20_Overlay_XY	191_1778	67	1	105.027	255	940	11	89.9172	255	8532	7	1
BBI13-MYC.Con8_20_Overlay_XY	174_1243	0	0	0	0	0	0	0	0	1176	0	0
BBI13-MYC.Con8_20_Overlay_XY	192_1603	25	1	114.318	255	497	8	62.8861	255	5155	0	0
BBI13-MYC.Con8_20_Overlay_XY	208_779	0	0	0	0	363	4	69.9685	255	6681	0	0
BBI13-MYC.Con8_20_Overlay_XY	197_1490	0	0	0	0	73	1	135.908	255	2162	0	0
BBI13-MYC.Con8_20_Overlay_XY	223_1885	60	1	95.5247	255	675	5	83.7829	255	6052	0	0
BBI13-MYC.Con8_20_Overlay_XY	219_186	0	0	0	0	220	4	113.97	255	2637	0	0
BBI13-MYC.Con8_20_Overlay_XY	241_1338	0	0	2.6087	4	1090	10	117.226	255	9425	0	0
BBI13-MYC.Con8_20_Overlay_XY	240_1541	23	1	164.826	255	282	10	70.4749	255	5509	0	0
BBI13-MYC.Con8_20_Overlay_XY	271_112	0	0	42.6667	89	1306	14	107.272	255	8563	0	0
BBI13-MYC.Con8_20_Overlay_XY	289_394	26	1	107.756	255	451	6	70.7256	255	5208	0	0
BBI13-MYC.Con8_20_Overlay_XY	295_244	29	1	94.4211	255	10	1	47.1613	132	4059	0	0
BBI13-MYC.Con8_20_Overlay_XY	311_1880	47	1	125.833	255	529	6	104.385	255	5711	0	0
BBI13-MYC.Con8_20_Overlay_XY	349_596	24	1	123.643	255	403	7	52.5034	255	5255	0	0
BBI13-MYC.Con8_20_Overlay_XY	405_61	0	0	0	0	9	1	68.5	214	4035	0	0
BBI13-MYC.Con8_20_Overlay_XY	389_118	0	0	0	0	27	1	110.169	255	1920	0	0
BBI13-MYC.Con8_20_Overlay_XY	414_871	20	1	165.75	255	0	0	60.8429	173	3767	0	0
BBI13-MYC.Con8_20_Overlay_XY	444_1186	43	2	156.82	255	493	10	66.6178	255	6920	0	0
BBI13-MYC.Con8_20_Overlay_XY	504_266	20	1	93.68	255	541	11	69.5202	255	6187	0	0
BBI13-MYC.Con8_20_Overlay_XY	470_1378	0	0	0	0	0	0	0	0	1522	0	0
BBI13-MYC.Con8_20_Overlay_XY	511_970	18	1	174.722	255	0	0	75	90	3398	0	0
BBI13-MYC.Con8_20_Overlay_XY	556_192	24	1	67.4935	255	502	9	78.241	255	5153	0	0
BBI13-MYC.Con8_20_Overlay_XY	554_1782	0	0	0	0	41	2	90.4944	255	1332	0	0
BBI13-MYC.Con8_20_Overlay_XY	622_915	23	1	63.3108	255	551	12	78.6734	255	5138	0	0
BBI13-MYC.Con8_20_Overlay_XY	628_33	0	0	0	0	150	7	73.5258	255	4356	0	0
BBI13-MYC.Con8_20_Overlay_XY	634_1790	14	1	118	255	509	9	78.8502	255	8278	0	0
BBI13-MYC.Con8_20_Overlay_XY	639_1898	0	0	0	0	0	0	0	0	1269	0	0
BBI13-MYC.Con8_20_Overlay_XY	681_1119	70	1	33.1746	255	1156	12	92.2223	255	8858	0	0
BBI13-MYC.Con8_20_Overlay_XY	659_253	0	0	0	0	41	2	92.12	255	2555	0	0
BBI13-MYC.Con8_20_Overlay_XY	677_565	22	1	163.833	255	198	4	77.7363	255	3183	21	1
BBI13-MYC.Con8_20_Overlay_XY	693_1901	0	0	0	0	0	0	70	156	2144	0	0
BBI13-MYC.Con8_20_Overlay_XY	683_174	0	0	0	0	8	1	85.9333	148	1128	0	0
BBI13-MYC.Con8_20_Overlay_XY	718_726	0	0	0	0	354	3	103.852	255	4323	0	0
BBI13-MYC.Con8_20_Overlay_XY	707_1333	0	0	0	0	0	0	0	0	2268	0	0
BBI13-MYC.Con8_20_Overlay_XY	719_440	11	1	78.2069	255	336	6	97.4833	255	3720	0	0
BBI13-MYC.Con8_20_Overlay_XY	734_943	0	0	0	0	715	15	74.5193	255	6484	0	0
BBI13-MYC.Con8_20_Overlay_XY	749_141	43	1	138.53	255	553	7	79.4377	255	6146	0	0
BBI13-MYC.Con8_20_Overlay_XY	776_1683	0	0	0	0	163	3	111.351	255	5398	0	0
BBI13-MYC.Con8_20_Overlay_XY	764_1910	0	0	18.1111	60	0	0	113.143	198	964	0	0
BBI13-MYC.Con8_20_Overlay_XY	804_604	0	0	0	0	0	0	14.2222	24	5338	0	0
BBI13-MYC.Con8_20_Overlay_XY	803_1108	19	1	104.079	255	61	2	94.0497	255	2767	0	0
BBI13-MYC.Con8_20_Overlay_XY	848_383	57	2	85.7846	255	1086	33	50.4098	255	15583	0	0
BBI13-MYC.Con8_20_Overlay_XY	820_1012	0	0	0	0	0	0	57.8667	140	3226	0	0
BBI13-MYC.Con8_20_Overlay_XY	849_1488	0	0	0	0	109	4	74.6559	255	4106	0	0
BBI13-MYC.Con8_20_Overlay_XY	865_1814	24	1	85.4706	255	39	2	63.9091	255	2524	0	0
BBI13-MYC.Con8_20_Overlay_XY	952_962	29	1	151.361	255	462	12	51.6923	255	6085	0	0
BBI13-MYC.Con8_20_Overlay_XY	952_860	28	1	176.071	255	376	7	57.2939	255	5275	0	0
BBI13-MYC.Con8_20_Overlay_XY	955_1633	0	0	0	0	198	3	86.3689	255	4934	0	0
BBI13-MYC.Con8_20_Overlay_XY	989_1474	21	1	177.238	255	666	9	84.9043	255	5647	13	1
BBI13-MYC.Con8_20_Overlay_XY	1036_326	0	0	0	0	1098	73	73.3247	181	20903	0	0
BBI13-MYC.Con8_20_Overlay_XY	991_230	0	0	0	0	0	0	8.31908	24	1463	0	0
BBI13-MYC.Con8_20_Overlay_XY	1016_61	0	0	8.216	77	248	8	78.9555	255	5140	0	0
BBI13-MYC.Con8_20_Overlay_XY	1038_1856	41	1	105.929	255	625	18	77.0467	255	7107	0	0
BBI13-MYC.Con8_20_Overlay_XY	1024_1615	0	0	0	0	60	3	64.3757	255	2518	0	0
BBI13-MYC.Con8_20_Overlay_XY	1086_1332	19	1	112.382	255	363	7	56.8617	255	4649	14	1
BBI13-MYC.Con8_20_Overlay_XY	1103_1669	41	1	42.7224	255	435	11	70.3548	255	4435	0	0
BBI13-MYC.Con8_20_Overlay_XY	1098_871	0	0	0	0	8	1	39.443	165	2044	0	0
BBI13-MYC.Con8_20_Overlay_XY	1181_438	52	2	34.8785	255	661	15	54.7014	255	7222	0	0
BBI13-MYC.Con8_20_Overlay_XY	1203_800	99	2	140.494	255	1611	21	82.5585	255	11885	0	0
BBI13-MYC.Con8_20_Overlay_XY	1186_1902	0	0	0	0	0	0	78.75	99	1488	0	0
BBI13-MYC.Con8_20_Overlay_XY	1233_665	40	1	147.815	255	332	6	118.462	255	6581	0	0
BBI13-MYC.Con8_20_Overlay_XY	1254_921	14	1	160	255	114	7	83.6491	255	5182	0	0
BBI13-MYC.Con8_20_Overlay_XY	1326_1317	19	1	57.3968	255	498	18	66.4265	255	8870	0	0
BBI13-MYC.Con8_20_Overlay_XY	1314_1576	49	2	80.1774	255	517	8	90.1759	255	7580	0	0
BBI13-MYC.Con8_20_Overlay_XY	1340_728	17	1	88.3	182	307	9	66.279	255	6803	0	0
BBI13-MYC.Con8_20_Overlay_XY	1359_858	47	1	126.088	255	921	14	82.0811	255	9010	0	0
BBI13-MYC.Con8_20_Overlay_XY	1393_1675	20	1	92.1875	255	0	0	105	198	1677	0	0
BBI13-MYC.Con8_20_Overlay_XY	1411_561	0	0	0	0	12	1	113.353	231	3005	0	0
BBI13-MYC.Con8_20_Overlay_XY	1422_641	0	0	0	0	44	2	82.398	239	1841	0	0
BBI13-MYC.Con8_20_Overlay_XY	127_1456	0	0	0	0	1429	19	95.5203	255	10969	0	0
BBI13-MYC.Con8_20_Overlay_XY	363_1836	30	1	96.9153	255	197	9	72.2017	255	4380	14	1
BBI13-MYC.Con8_02_Overlay_XY	34_887	0	0	0	0	979	9	105.829	255	5190	0	0
BBI13-MYC.Con8_02_Overlay_XY	22_1809	0	0	0	0	279	2	92.0811	255	3236	0	0
BBI13-MYC.Con8_02_Overlay_XY	46_1206	26	1	64.863	255	486	9	70.9407	255	4502	0	0
BBI13-MYC.Con8_02_Overlay_XY	50_1395	25	1	90.9636	255	1314	3	128.633	255	5812	0	0
BBI13-MYC.Con8_02_Overlay_XY	53_1635	22	1	95.3721	255	214	7	68.0975	255	3581	0	0
BBI13-MYC.Con8_02_Overlay_XY	80_1527	56	2	91.0331	255	937	9	83.8154	255	7895	0	0
BBI13-MYC.Con8_02_Overlay_XY	83_688	0	0	0	0	102	3	101.996	255	3022	0	0
BBI13-MYC.Con8_02_Overlay_XY	121_1896	75	2	23.3641	255	228	7	55.7567	255	5296	27	1
BBI13-MYC.Con8_02_Overlay_XY	89_354	25	1	43.7915	255	68	5	41.0861	255	3157	0	0
BBI13-MYC.Con8_02_Overlay_XY	125_107	54	1	111.418	255	741	9	82.0141	255	7811	0	0
BBI13-MYC.Con8_02_Overlay_XY	145_566	27	1	121.341	255	390	6	64.6724	255	5068	0	0
BBI13-MYC.Con8_02_Overlay_XY	165_1090	0	0	0	0	382	12	72.0018	255	4237	0	0
BBI13-MYC.Con8_02_Overlay_XY	206_1295	25	1	101.523	255	594	12	91.2916	255	5885	18	1
BBI13-MYC.Con8_02_Overlay_XY	197_696	0	0	0	0	0	0	0	0	1852	0	0
BBI13-MYC.Con8_02_Overlay_XY	247_841	50	1	79.7589	255	685	9	66.7747	255	7769	22	1
BBI13-MYC.Con8_02_Overlay_XY	264_41	20	1	56.4156	255	860	14	82.6829	255	7819	0	0
BBI13-MYC.Con8_02_Overlay_XY	306_275	47	1	94.4435	255	744	5	74.3218	255	7829	30	1
BBI13-MYC.Con8_02_Overlay_XY	340_667	0	0	0	0	1455	13	82.915	255	11726	0	0
BBI13-MYC.Con8_02_Overlay_XY	288_1050	0	0	0	0	101	3	99.746	255	2411	0	0
BBI13-MYC.Con8_02_Overlay_XY	316_1751	0	0	0	0	160	5	48.9174	255	5051	0	0
BBI13-MYC.Con8_02_Overlay_XY	308_1172	0	0	0	0	30	1	19.7574	231	2903	0	0
BBI13-MYC.Con8_02_Overlay_XY	304_1861	0	0	0	0	47	1	66.0476	255	1379	0	0
BBI13-MYC.Con8_02_Overlay_XY	342_1261	0	0	0	0	139	4	31.7563	255	4213	0	0
BBI13-MYC.Con8_02_Overlay_XY	352_437	0	0	0	0	135	4	42.3209	255	5367	0	0
BBI13-MYC.Con8_02_Overlay_XY	356_906	28	1	142.806	255	551	11	74.9074	255	4812	0	0
BBI13-MYC.Con8_02_Overlay_XY	376_1549	35	1	92.8	255	255	7	60.6824	255	3676	0	0
BBI13-MYC.Con8_02_Overlay_XY	413_1701	28	1	101.596	255	460	13	55.6995	255	5192	0	0
BBI13-MYC.Con8_02_Overlay_XY	407_1397	0	0	0	0	7	1	42.3276	132	1903	0	0
BBI13-MYC.Con8_02_Overlay_XY	444_1882	22	1	63.375	255	626	8	76.7104	255	5803	9	1
BBI13-MYC.Con8_02_Overlay_XY	438_240	0	0	0	0	0	0	4.875	8	1706	0	0
BBI13-MYC.Con8_02_Overlay_XY	447_814	0	0	0	0	0	0	0	0	1440	0	0
BBI13-MYC.Con8_02_Overlay_XY	456_1562	25	1	81.9138	255	37	3	40.3354	255	3486	0	0
BBI13-MYC.Con8_02_Overlay_XY	473_49	0	0	0	0	0	0	0	0	3223	0	0
BBI13-MYC.Con8_02_Overlay_XY	490_452	0	0	0	0	405	6	74.3012	255	4595	0	0
BBI13-MYC.Con8_02_Overlay_XY	516_894	0	0	0	0	24	2	34.3612	99	6697	0	0
BBI13-MYC.Con8_02_Overlay_XY	522_1012	45	2	80.5692	255	583	14	67.0611	255	6176	0	0
BBI13-MYC.Con8_02_Overlay_XY	521_208	18	1	130.682	255	463	9	84.1683	255	5170	0	0
BBI13-MYC.Con8_02_Overlay_XY	535_1494	74	2	75.4507	255	1021	4	124.365	255	6293	23	1
BBI13-MYC.Con8_02_Overlay_XY	628_629	22	1	111.872	255	702	19	67.5383	255	10484	0	0
BBI13-MYC.Con8_02_Overlay_XY	691_221	145	3	102.52	255	3026	31	106.579	255	23596	0	0
BBI13-MYC.Con8_02_Overlay_XY	670_1352	0	0	0	0	44	3	76.7021	214	5274	0	0
BBI13-MYC.Con8_02_Overlay_XY	688_1207	30	2	139.286	255	765	13	72.3786	255	7745	0	0
BBI13-MYC.Con8_02_Overlay_XY	695_463	26	1	79.5152	255	536	8	72.7793	255	5620	0	0
BBI13-MYC.Con8_02_Overlay_XY	777_1702	111	3	56.1273	255	747	21	61.9966	255	10954	22	1
BBI13-MYC.Con8_02_Overlay_XY	749_1887	0	0	0	0	106	3	98.4071	255	1862	0	0
BBI13-MYC.Con8_02_Overlay_XY	837_101	94	2	108.489	255	1479	19	100.412	255	13267	9	1
BBI13-MYC.Con8_02_Overlay_XY	821_574	30	1	28.7978	255	170	7	59.952	255	6280	0	0
BBI13-MYC.Con8_02_Overlay_XY	821_867	0	0	0	0	139	6	87.6012	255	3891	0	0
BBI13-MYC.Con8_02_Overlay_XY	833_1141	30	1	143.579	255	790	6	104.982	255	4981	0	0
BBI13-MYC.Con8_02_Overlay_XY	888_398	42	2	100.927	255	1520	17	85.5564	255	12610	0	0
BBI13-MYC.Con8_02_Overlay_XY	871_1878	0	0	10.3944	24	679	16	71.564	255	5662	0	0
BBI13-MYC.Con8_02_Overlay_XY	875_1506	44	1	114.16	255	23	1	108.97	255	4253	0	0
BBI13-MYC.Con8_02_Overlay_XY	931_176	0	0	0	0	241	4	87.9933	255	3522	0	0
BBI13-MYC.Con8_02_Overlay_XY	937_1429	0	0	4	5	0	0	22.25	57	1626	0	0
BBI13-MYC.Con8_02_Overlay_XY	986_938	27	1	155.759	255	139	6	62.1664	255	10137	0	0
BBI13-MYC.Con8_02_Overlay_XY	1035_1234	0	0	0	0	16	2	109.286	214	1864	0	0
BBI13-MYC.Con8_02_Overlay_XY	1070_473	0	0	7.07692	36	313	11	52.1268	255	5578	0	0
BBI13-MYC.Con8_02_Overlay_XY	1086_1630	25	1	152.52	255	389	7	68.0763	255	5807	14	1
BBI13-MYC.Con8_02_Overlay_XY	1124_1031	12	1	111.952	255	198	5	107.676	255	3366	0	0
BBI13-MYC.Con8_02_Overlay_XY	1147_1842	30	1	76.8989	255	486	8	70.0531	255	6626	0	0
BBI13-MYC.Con8_02_Overlay_XY	1209_1568	0	0	0	0	113	2	99.2717	255	3490	0	0
BBI13-MYC.Con8_02_Overlay_XY	1254_790	0	0	0	0	163	13	47.5124	115	7579	0	0
BBI13-MYC.Con8_02_Overlay_XY	1264_274	0	0	0	0	822	10	99.1721	255	7416	0	0
BBI13-MYC.Con8_02_Overlay_XY	1272_1762	39	1	85.5106	255	714	14	55.0184	255	9014	18	1
BBI13-MYC.Con8_02_Overlay_XY	1256_1310	19	1	57.5254	255	17	1	100.133	255	2734	0	0
BBI13-MYC.Con8_02_Overlay_XY	1338_1196	20	1	46.4911	255	619	5	79.11	255	5263	18	1
BBI13-MYC.Con8_02_Overlay_XY	1365_930	74	3	138.101	255	645	14	60.2726	255	11113	18	1
BBI13-MYC.Con8_02_Overlay_XY	1355_231	44	1	118.051	255	366	4	62.6929	255	4911	0	0
BBI13-MYC.Con8_02_Overlay_XY	1380_1465	30	1	75.36	255	92	4	26.2151	255	4861	0	0
BBI13-MYC.Con8_02_Overlay_XY	1408_697	30	1	142.044	255	575	5	87.1119	255	5903	0	0
BBI13-MYC.Con8_02_Overlay_XY	1415_1692	24	1	158.125	255	407	11	73.9219	255	4405	0	0
BBI13-MYC.Con8_02_Overlay_XY	864_919	17	1	150	255	77	3	97.2444	255	3501	0	0
BBI13-MYC.Con8_27_Overlay_XY	15_1331	0	0	0	0	0	0	57.2895	189	1808	0	0
BBI13-MYC.Con8_27_Overlay_XY	106_807	21	1	122.057	255	629	9	87.0252	255	5851	0	0
BBI13-MYC.Con8_27_Overlay_XY	174_1488	75	1	36.4983	255	1078	15	92.2376	255	8947	19	1
BBI13-MYC.Con8_27_Overlay_XY	166_95	0	0	0	0	0	0	5.5	8	3181	0	0
BBI13-MYC.Con8_27_Overlay_XY	177_910	21	1	180.125	255	199	4	97.5554	255	4070	0	0
BBI13-MYC.Con8_27_Overlay_XY	291_1873	23	1	93.9298	255	746	10	96.219	255	6548	0	0
BBI13-MYC.Con8_27_Overlay_XY	286_339	21	1	196.455	255	297	6	65.204	255	5638	0	0
BBI13-MYC.Con8_27_Overlay_XY	289_1728	23	1	188.96	255	169	5	63.2322	255	5565	0	0
BBI13-MYC.Con8_27_Overlay_XY	420_175	60	1	129.437	255	598	16	87.3474	255	7771	45	1
BBI13-MYC.Con8_27_Overlay_XY	406_1250	24	1	186.875	255	38	3	40.3084	255	3788	0	0
BBI13-MYC.Con8_27_Overlay_XY	456_1186	22	1	189.318	255	503	9	78.4213	255	6133	0	0
BBI13-MYC.Con8_27_Overlay_XY	477_757	18	1	192.833	255	126	7	72.9177	255	6329	0	0
BBI13-MYC.Con8_27_Overlay_XY	499_1520	45	1	186.86	255	979	14	107.862	255	11523	0	0
BBI13-MYC.Con8_27_Overlay_XY	553_911	18	1	97.9189	255	136	5	75.0251	255	7394	0	0
BBI13-MYC.Con8_27_Overlay_XY	552_389	0	0	0	0	453	3	89.2761	255	4883	0	0
BBI13-MYC.Con8_27_Overlay_XY	571_1747	0	0	0	0	21	2	75.0682	239	3248	0	0
BBI13-MYC.Con8_27_Overlay_XY	609_737	44	2	124.587	255	1379	22	93.4428	255	12836	0	0
BBI13-MYC.Con8_27_Overlay_XY	593_1142	0	0	0	0	8	1	127.5	255	2781	0	0
BBI13-MYC.Con8_27_Overlay_XY	641_1463	0	0	0	0	714	8	116.588	255	5790	0	0
BBI13-MYC.Con8_27_Overlay_XY	690_230	45	1	153.613	255	1157	5	125.691	255	7889	0	0
BBI13-MYC.Con8_27_Overlay_XY	712_608	75	1	116.715	255	902	10	88.336	255	8231	33	1
BBI13-MYC.Con8_27_Overlay_XY	773_1822	47	1	119.024	255	826	8	87.6809	255	11073	35	1
BBI13-MYC.Con8_27_Overlay_XY	817_771	47	2	151.677	255	587	6	62.1029	255	11428	0	0
BBI13-MYC.Con8_27_Overlay_XY	833_518	46	1	182.857	255	913	7	99.5923	255	8225	0	0
BBI13-MYC.Con8_27_Overlay_XY	862_1231	0	0	0	0	311	13	73.3578	255	5637	0	0
BBI13-MYC.Con8_27_Overlay_XY	881_1881	36	2	180.575	255	346	12	44.8829	255	7537	0	0
BBI13-MYC.Con8_27_Overlay_XY	930_840	0	0	0	0	280	4	89.4216	255	4282	0	0
BBI13-MYC.Con8_27_Overlay_XY	956_1525	25	1	53.8252	255	1535	10	146.571	255	7451	23	1
BBI13-MYC.Con8_27_Overlay_XY	966_1010	53	1	181.215	255	625	11	62.6121	255	8510	0	0
BBI13-MYC.Con8_27_Overlay_XY	957_1221	0	0	0	0	188	5	78.6544	255	5026	0	0
BBI13-MYC.Con8_27_Overlay_XY	959_717	16	1	212.5	255	76	4	108.652	255	4668	0	0
BBI13-MYC.Con8_27_Overlay_XY	1040_53	276	9	45.044	255	427	7	63.5631	255	5897	10	1
BBI13-MYC.Con8_27_Overlay_XY	1154_477	63	4	108.863	255	2121	24	116.797	255	16800	32	3
BBI13-MYC.Con8_27_Overlay_XY	1149_1897	45	1	187.51	255	511	4	68.3414	255	6024	0	0
BBI13-MYC.Con8_27_Overlay_XY	1114_1569	0	0	0	0	214	2	100.078	255	2977	0	0
BBI13-MYC.Con8_27_Overlay_XY	1143_223	256	2	119.919	255	1929	19	98.8507	255	13398	135	1
BBI13-MYC.Con8_27_Overlay_XY	1138_1663	24	1	125.649	255	41	1	89.7935	239	3058	0	0
BBI13-MYC.Con8_27_Overlay_XY	1229_1527	37	1	173	255	256	7	72.3388	255	5157	0	0
BBI13-MYC.Con8_27_Overlay_XY	1271_202	70	2	158.033	255	1290	21	90.476	255	12806	0	0
BBI13-MYC.Con8_27_Overlay_XY	1301_1459	0	0	0	0	152	3	81.8148	255	3289	0	0
BBI13-MYC.Con8_27_Overlay_XY	1376_77	26	1	186.346	255	642	10	108.655	255	6798	0	0
BBI13-MYC.Con8_27_Overlay_XY	1396_439	42	2	204.674	255	408	11	59.0123	255	5944	15	1
BBI13-MYC.Con8_27_Overlay_XY	530_1614	27	1	192.679	255	630	4	83.7068	255	6523	0	0
BBI13-MYC.Con8_27_Overlay_XY	978_1443	0	0	0	0	357	5	94.2934	255	4844	0	0
BBI13-MYC.Con8_27_Overlay_XY	1082_779	113	1	160.445	255	4436	31	106.514	255	31142	0	0
BBI13-MYC.Con8_27_Overlay_XY	1394_158	28	1	188.71	255	583	11	89.1713	255	6335	14	1
BBI13-MYC.Con8_05_Overlay_XY	30_1052	0	0	0	0	243	5	68.877	255	3954	0	0
BBI13-MYC.Con8_05_Overlay_XY	23_1183	18	1	88.3	255	395	12	51.3681	255	5554	0	0
BBI13-MYC.Con8_05_Overlay_XY	20_1808	0	0	0	0	265	11	55.6931	247	5255	0	0
BBI13-MYC.Con8_05_Overlay_XY	32_467	0	0	0	0	18	2	104.167	222	1735	0	0
BBI13-MYC.Con8_05_Overlay_XY	34_1286	19	1	84.6098	255	12	1	81.2553	198	3367	0	0
BBI13-MYC.Con8_05_Overlay_XY	63_943	52	1	116.867	255	483	7	60.1256	255	6262	0	0
BBI13-MYC.Con8_05_Overlay_XY	128_1653	64	1	113.083	255	2762	42	115.124	255	19351	34	1
BBI13-MYC.Con8_05_Overlay_XY	111_213	0	0	0	0	244	3	80.044	255	5974	0	0
BBI13-MYC.Con8_05_Overlay_XY	99_797	26	1	166.731	255	48	3	64.0194	247	2977	0	0
BBI13-MYC.Con8_05_Overlay_XY	114_64	17	1	84.7073	255	556	12	78.2755	255	5483	0	0
BBI13-MYC.Con8_05_Overlay_XY	134_1116	14	1	87.1389	255	20	2	47.3882	206	6512	0	0
BBI13-MYC.Con8_05_Overlay_XY	130_1467	23	1	92.1333	255	210	6	69.5121	255	3744	0	0
BBI13-MYC.Con8_05_Overlay_XY	135_1863	17	1	146.87	255	465	9	59.2758	255	5671	0	0
BBI13-MYC.Con8_05_Overlay_XY	140_1260	0	0	0	0	131	7	54.1192	255	2587	0	0
BBI13-MYC.Con8_05_Overlay_XY	201_1171	22	1	62.2537	255	334	9	57.6074	255	4387	0	0
BBI13-MYC.Con8_05_Overlay_XY	245_999	21	1	101.884	255	345	7	71.8009	255	4181	0	0
BBI13-MYC.Con8_05_Overlay_XY	250_1385	0	0	0	0	38	4	73.8851	255	4421	0	0
BBI13-MYC.Con8_05_Overlay_XY	243_1499	19	1	74.5741	255	79	3	58.4766	255	2740	9	1
BBI13-MYC.Con8_05_Overlay_XY	273_1884	28	1	146	255	557	13	54.502	255	5345	0	0
BBI13-MYC.Con8_05_Overlay_XY	315_355	0	0	0	0	0	0	0	0	2876	0	0
BBI13-MYC.Con8_05_Overlay_XY	371_18	55	2	116.551	255	514	10	66.5844	255	4106	8	1
BBI13-MYC.Con8_05_Overlay_XY	362_1162	31	1	129.509	255	1077	16	100.403	255	8172	0	0
BBI13-MYC.Con8_05_Overlay_XY	342_175	0	0	0	0	221	6	62.7081	255	3186	0	0
BBI13-MYC.Con8_05_Overlay_XY	350_779	0	0	0	0	149	3	79.8176	255	4875	0	0
BBI13-MYC.Con8_05_Overlay_XY	393_992	32	2	123	255	1610	23	91.3135	255	12339	0	0
BBI13-MYC.Con8_05_Overlay_XY	372_1318	0	0	0	0	0	0	0	0	2001	0	0
BBI13-MYC.Con8_05_Overlay_XY	383_1625	30	1	129.622	255	82	5	67.0075	255	5743	0	0
BBI13-MYC.Con8_05_Overlay_XY	394_521	0	0	0	0	577	11	74.1801	255	5123	0	0
BBI13-MYC.Con8_05_Overlay_XY	403_886	24	1	163.615	255	200	8	64.2875	255	3971	0	0
BBI13-MYC.Con8_05_Overlay_XY	445_1205	0	0	0	0	1873	13	96.6629	255	12095	0	0
BBI13-MYC.Con8_05_Overlay_XY	433_1507	0	0	13.3537	40	147	3	85.085	255	4137	0	0
BBI13-MYC.Con8_05_Overlay_XY	455_1867	46	1	107.744	255	641	10	81.8386	255	7847	0	0
BBI13-MYC.Con8_05_Overlay_XY	478_633	0	0	0	0	20	2	123.172	255	4547	0	0
BBI13-MYC.Con8_05_Overlay_XY	488_921	28	1	119.429	255	525	11	58.1377	255	4558	18	1
BBI13-MYC.Con8_05_Overlay_XY	486_154	0	0	0	0	103	8	57.9975	107	1907	0	0
BBI13-MYC.Con8_05_Overlay_XY	498_1085	20	1	136.259	255	581	8	75.1865	255	5452	0	0
BBI13-MYC.Con8_05_Overlay_XY	515_1399	64	3	113.864	255	756	12	93.4087	255	10649	0	0
BBI13-MYC.Con8_05_Overlay_XY	504_217	0	0	0	0	220	17	71.2334	140	4645	0	0
BBI13-MYC.Con8_05_Overlay_XY	496_506	0	0	71.5714	109	170	5	70.6075	255	2790	0	0
BBI13-MYC.Con8_05_Overlay_XY	513_1001	31	1	157.094	255	378	8	57.2661	255	5174	16	1
BBI13-MYC.Con8_05_Overlay_XY	495_403	0	0	0	0	0	0	24	24	1455	0	0
BBI13-MYC.Con8_05_Overlay_XY	561_1589	37	1	122.609	255	970	10	89.7943	255	8550	0	0
BBI13-MYC.Con8_05_Overlay_XY	610_65	147	2	78.9767	255	2494	23	81.2762	255	22787	36	1
BBI13-MYC.Con8_05_Overlay_XY	567_1269	47	1	102.083	255	602	7	94.1503	255	6553	0	0
BBI13-MYC.Con8_05_Overlay_XY	571_1729	22	1	60.378	255	201	4	78.6322	255	3624	0	0
BBI13-MYC.Con8_05_Overlay_XY	568_569	0	0	0	0	85	2	102.52	255	2895	0	0
BBI13-MYC.Con8_05_Overlay_XY	573_834	0	0	0	0	55	2	93.2742	255	3101	0	0
BBI13-MYC.Con8_05_Overlay_XY	593_982	0	0	0	0	73	3	82.1412	255	3072	0	0
BBI13-MYC.Con8_05_Overlay_XY	623_1338	22	1	163.042	255	609	8	72.4825	255	5314	0	0
BBI13-MYC.Con8_05_Overlay_XY	639_1768	17	1	95.5714	255	29	2	59.0108	198	6067	0	0
BBI13-MYC.Con8_05_Overlay_XY	638_1109	0	0	0	0	14	1	59.9048	222	5836	0	0
BBI13-MYC.Con8_05_Overlay_XY	683_1681	52	2	92.7679	255	537	16	48.4785	255	8044	0	0
BBI13-MYC.Con8_05_Overlay_XY	686_1535	0	0	27.1124	77	308	3	60.1433	255	6151	0	0
BBI13-MYC.Con8_05_Overlay_XY	734_1025	0	0	0	0	12	1	82.2222	247	4412	0	0
BBI13-MYC.Con8_05_Overlay_XY	763_1801	81	2	102.867	255	513	10	52.4511	255	14109	0	0
BBI13-MYC.Con8_05_Overlay_XY	751_353	18	1	132.414	255	354	8	59.6102	255	4645	0	0
BBI13-MYC.Con8_05_Overlay_XY	784_1616	0	0	16.9618	65	264	6	64.2137	255	5184	0	0
BBI13-MYC.Con8_05_Overlay_XY	843_574	0	0	0	0	485	7	88.4987	255	5517	0	0
BBI13-MYC.Con8_05_Overlay_XY	912_1715	72	1	35.6941	255	748	7	84.3119	255	7897	28	1
BBI13-MYC.Con8_05_Overlay_XY	927_315	0	0	0	0	9	1	62.481	206	3015	0	0
BBI13-MYC.Con8_05_Overlay_XY	949_1517	0	0	0	0	0	0	0	0	1828	0	0
BBI13-MYC.Con8_05_Overlay_XY	1063_1673	26	1	88.2759	255	430	12	58.0358	255	5025	0	0
BBI13-MYC.Con8_05_Overlay_XY	1074_1272	0	0	0	0	538	9	89.5738	255	4322	0	0
BBI13-MYC.Con8_05_Overlay_XY	1078_456	24	1	164.458	255	375	8	55.516	255	4782	0	0
BBI13-MYC.Con8_05_Overlay_XY	1074_1425	0	0	9.79688	40	0	0	0	0	4768	0	0
BBI13-MYC.Con8_05_Overlay_XY	1068_1847	0	0	0	0	0	0	12.7677	66	2031	0	0
BBI13-MYC.Con8_05_Overlay_XY	1091_1001	0	0	0	0	0	0	6.875	8	2853	0	0
BBI13-MYC.Con8_05_Overlay_XY	1099_521	11	1	129.733	251	186	1	85.9026	255	2733	0	0
BBI13-MYC.Con8_05_Overlay_XY	1154_1486	22	1	62.6377	255	464	10	84.4687	255	5229	0	0
BBI13-MYC.Con8_05_Overlay_XY	1153_285	0	0	0	0	141	3	62.8648	255	3711	0	0
BBI13-MYC.Con8_05_Overlay_XY	1165_1378	52	1	96.1102	255	274	9	70.793	255	6963	0	0
BBI13-MYC.Con8_05_Overlay_XY	1203_614	48	2	121.08	255	664	19	53.3759	255	7761	0	0
BBI13-MYC.Con8_05_Overlay_XY	1181_710	0	0	0	0	26	2	70.519	255	3102	0	0
BBI13-MYC.Con8_05_Overlay_XY	1201_1903	0	0	0	0	44	1	61.6067	255	2172	0	0
BBI13-MYC.Con8_05_Overlay_XY	1243_521	0	0	0	0	538	9	56.2733	255	11066	0	0
BBI13-MYC.Con8_05_Overlay_XY	1221_277	0	0	2.69231	4	129	7	55.7024	255	2590	0	0
BBI13-MYC.Con8_05_Overlay_XY	1256_670	0	0	0	0	241	4	88.2857	255	2917	0	0
BBI13-MYC.Con8_05_Overlay_XY	1268_762	22	1	118.056	255	712	12	94.4924	255	5407	0	0
BBI13-MYC.Con8_05_Overlay_XY	1284_1402	0	0	0	0	681	10	94.4738	255	7673	0	0
BBI13-MYC.Con8_05_Overlay_XY	1307_1781	30	1	76.0843	255	358	9	66.9648	255	5054	9	1
BBI13-MYC.Con8_05_Overlay_XY	1354_551	18	2	43.4357	101	320	7	42.5866	255	4614	7	1
BBI13-MYC.Con8_05_Overlay_XY	1353_661	20	1	62.963	255	480	19	56.1625	255	6417	0	0
BBI13-MYC.Con8_12_Overlay_XY	12_213	0	0	0	0	0	0	0	0	1388	0	0
BBI13-MYC.Con8_12_Overlay_XY	23_835	0	0	0	0	305	6	65.6219	255	4091	0	0
BBI13-MYC.Con8_12_Overlay_XY	41_1359	0	0	0	0	0	0	10.5	16	3372	0	0
BBI13-MYC.Con8_12_Overlay_XY	85_611	14	1	105.481	255	62	1	70.0539	198	4531	0	0
BBI13-MYC.Con8_12_Overlay_XY	111_363	11	1	109.909	255	716	16	65.2523	255	9889	0	0
BBI13-MYC.Con8_12_Overlay_XY	97_167	18	1	100.576	255	238	3	46.8975	255	4664	0	0
BBI13-MYC.Con8_12_Overlay_XY	108_1414	24	2	103.514	255	187	12	35.1335	222	9305	0	0
BBI13-MYC.Con8_12_Overlay_XY	120_33	16	1	139.048	255	362	10	51.0796	255	5663	0	0
BBI13-MYC.Con8_12_Overlay_XY	122_860	0	0	0	0	47	3	47.1979	239	3618	0	0
BBI13-MYC.Con8_12_Overlay_XY	204_130	34	1	105.085	255	458	7	67.1465	255	6468	0	0
BBI13-MYC.Con8_12_Overlay_XY	247_1746	0	0	0	0	29	2	52.5055	189	5217	0	0
BBI13-MYC.Con8_12_Overlay_XY	249_828	17	1	129.348	255	349	11	63.1761	255	4520	17	1
BBI13-MYC.Con8_12_Overlay_XY	265_1888	23	1	97.2564	255	163	5	47.0718	255	4981	0	0
BBI13-MYC.Con8_12_Overlay_XY	296_309	0	0	0	0	0	0	8.18909	24	4087	0	0
BBI13-MYC.Con8_12_Overlay_XY	330_1528	0	0	0	0	546	8	87.0864	255	7415	0	0
BBI13-MYC.Con8_12_Overlay_XY	344_133	0	0	0	0	8	1	80.6667	181	4772	0	0
BBI13-MYC.Con8_12_Overlay_XY	350_675	16	1	51.7705	255	265	7	54.7261	255	5013	0	0
BBI13-MYC.Con8_12_Overlay_XY	411_319	0	0	0	0	97	4	61.5559	255	4428	0	0
BBI13-MYC.Con8_12_Overlay_XY	443_1442	34	2	99.1972	255	138	4	49.657	214	6125	0	0
BBI13-MYC.Con8_12_Overlay_XY	459_116	23	1	82	255	611	6	76.6299	255	6690	0	0
BBI13-MYC.Con8_12_Overlay_XY	481_1827	22	1	148.037	255	147	5	46.4694	255	4537	0	0
BBI13-MYC.Con8_12_Overlay_XY	486_589	0	0	0	0	0	0	75.5263	181	1484	0	0
BBI13-MYC.Con8_12_Overlay_XY	581_1742	25	1	102.442	255	212	8	46.3717	231	5543	0	0
BBI13-MYC.Con8_12_Overlay_XY	608_166	53	3	87.8545	255	794	28	46.4866	255	13961	0	0
BBI13-MYC.Con8_12_Overlay_XY	615_987	0	0	0	0	63	4	74.2338	255	4486	0	0
BBI13-MYC.Con8_12_Overlay_XY	668_589	0	0	0	0	15	1	57.4	165	3391	0	0
BBI13-MYC.Con8_12_Overlay_XY	671_458	0	0	0	0	155	3	86.6548	255	4316	0	0
BBI13-MYC.Con8_12_Overlay_XY	666_1477	0	0	0	0	0	0	26.1875	90	1580	0	0
BBI13-MYC.Con8_12_Overlay_XY	692_266	0	0	0	0	0	0	46.2405	189	1985	0	0
BBI13-MYC.Con8_12_Overlay_XY	769_198	0	0	0	0	217	2	100.998	255	5840	0	0
BBI13-MYC.Con8_12_Overlay_XY	771_736	0	0	0	0	0	0	11.0333	57	1785	0	0
BBI13-MYC.Con8_12_Overlay_XY	822_68	22	1	120.853	255	573	13	63.5227	255	6889	0	0
BBI13-MYC.Con8_12_Overlay_XY	939_441	15	1	101.615	255	55	3	53.3369	231	4443	0	0
BBI13-MYC.Con8_12_Overlay_XY	992_670	16	1	153.158	255	36	2	41.8883	206	4016	0	0
BBI13-MYC.Con8_12_Overlay_XY	1018_1828	21	1	150.952	255	264	9	53.5742	255	5424	8	1
BBI13-MYC.Con8_12_Overlay_XY	1031_1617	41	1	115.908	255	530	11	62.2923	255	7075	0	0
BBI13-MYC.Con8_12_Overlay_XY	1072_210	0	0	58.2222	105	188	3	64.8087	255	5009	0	0
BBI13-MYC.Con8_12_Overlay_XY	1061_1392	13	1	133.412	255	147	6	66.562	239	4762	0	0
BBI13-MYC.Con8_12_Overlay_XY	1105_420	0	0	17.7143	36	0	0	24.3286	57	7156	0	0
BBI13-MYC.Con8_12_Overlay_XY	1091_646	13	1	138.944	255	232	6	62.5828	255	5173	0	0
BBI13-MYC.Con8_12_Overlay_XY	1121_9	0	0	0	0	111	5	60.6255	255	1514	0	0
BBI13-MYC.Con8_12_Overlay_XY	1186_1053	0	0	0	0	0	0	24.8	90	1896	0	0
BBI13-MYC.Con8_12_Overlay_XY	1259_969	14	1	142.5	255	327	6	55.9974	255	4789	0	0
BBI13-MYC.Con8_12_Overlay_XY	1281_202	0	0	3.04348	7	327	12	46.9047	255	8942	0	0
BBI13-MYC.Con8_12_Overlay_XY	1348_935	0	0	0	0	40	2	80.4957	255	2017	0	0
BBI13-MYC.Con8_12_Overlay_XY	169_305	0	0	2.33333	4	25	1	70.2469	198	1892	0	0
BBI13-MYC.Con8_15_Overlay_XY	36_467	0	0	0	0	643	13	71.225	255	11902	0	0
BBI13-MYC.Con8_15_Overlay_XY	48_1133	21	1	153.292	255	8	1	54.3268	181	7897	0	0
BBI13-MYC.Con8_15_Overlay_XY	50_1660	13	1	20.3125	255	77	6	59.6185	214	7947	0	0
BBI13-MYC.Con8_15_Overlay_XY	110_1393	0	0	0	0	0	0	6.34146	16	5881	0	0
BBI13-MYC.Con8_15_Overlay_XY	118_1896	19	1	139.818	255	0	0	47.5641	140	4470	0	0
BBI13-MYC.Con8_15_Overlay_XY	243_761	13	1	141.944	255	429	7	82.0086	255	10573	0	0
BBI13-MYC.Con8_15_Overlay_XY	256_21	16	1	140	255	15	1	49.8243	181	4347	0	0
BBI13-MYC.Con8_15_Overlay_XY	285_943	42	1	131.015	255	428	14	65.2193	255	13600	0	0
BBI13-MYC.Con8_15_Overlay_XY	298_1827	28	2	27.4543	174	430	12	58.5826	255	14913	0	0
BBI13-MYC.Con8_15_Overlay_XY	348_277	32	2	115.863	255	425	18	55.1821	255	17703	0	0
BBI13-MYC.Con8_15_Overlay_XY	344_1191	18	1	128.727	255	166	6	57.2636	247	9587	0	0
BBI13-MYC.Con8_15_Overlay_XY	384_131	34	2	139.636	255	672	10	77.3054	255	18547	0	0
BBI13-MYC.Con8_15_Overlay_XY	409_730	36	1	132.271	255	466	14	102.466	255	21073	0	0
BBI13-MYC.Con8_15_Overlay_XY	386_383	17	1	94.25	255	144	10	44.4612	255	7547	0	0
BBI13-MYC.Con8_15_Overlay_XY	386_505	0	0	0	0	25	2	85.5472	255	6293	0	0
BBI13-MYC.Con8_15_Overlay_XY	420_960	43	2	149.729	255	388	11	92.7543	255	22228	0	0
BBI13-MYC.Con8_15_Overlay_XY	442_13	0	0	0	0	0	0	48	90	2641	0	0
BBI13-MYC.Con8_15_Overlay_XY	482_1144	57	2	86.7347	255	988	23	66.1515	255	13990	0	0
BBI13-MYC.Con8_15_Overlay_XY	525_1808	0	0	0	0	0	0	27.486	99	3110	0	0
BBI13-MYC.Con8_15_Overlay_XY	549_400	23	1	162.609	255	295	6	50.0176	255	9122	0	0
BBI13-MYC.Con8_15_Overlay_XY	544_1420	0	0	0	0	82	7	52.015	181	7654	0	0
BBI13-MYC.Con8_15_Overlay_XY	574_82	0	0	0	0	0	0	17.8333	33	4688	0	0
BBI13-MYC.Con8_15_Overlay_XY	603_1895	17	1	93.0588	255	159	5	48.501	255	5022	0	0
BBI13-MYC.Con8_15_Overlay_XY	578_1635	0	0	0	0	0	0	0	0	1871	0	0
BBI13-MYC.Con8_15_Overlay_XY	622_896	15	1	118.762	255	119	5	56.4942	255	7025	0	0
BBI13-MYC.Con8_15_Overlay_XY	670_1236	0	0	78	117	0	0	0	0	2534	0	0
BBI13-MYC.Con8_15_Overlay_XY	673_167	14	1	162.929	255	8	1	54	148	2232	0	0
BBI13-MYC.Con8_15_Overlay_XY	692_1742	56	3	42.9552	97	268	2	90.0166	255	4984	0	0
BBI13-MYC.Con8_15_Overlay_XY	747_722	28	2	117.128	255	195	11	53.862	214	15534	0	0
BBI13-MYC.Con8_15_Overlay_XY	729_1469	15	1	136.2	247	226	5	60.428	255	7678	0	0
BBI13-MYC.Con8_15_Overlay_XY	745_1319	13	1	59.5652	255	112	4	64.0479	255	5803	0	0
BBI13-MYC.Con8_15_Overlay_XY	751_1026	10	1	113.308	251	53	4	63.3842	255	6557	0	0
BBI13-MYC.Con8_15_Overlay_XY	764_1727	0	0	0	0	0	0	13.7391	41	2213	0	0
BBI13-MYC.Con8_15_Overlay_XY	781_307	0	0	0	0	11	1	48.7386	148	4134	0	0
BBI13-MYC.Con8_15_Overlay_XY	855_163	59	4	56.2256	255	848	18	60.5571	255	16939	0	0
BBI13-MYC.Con8_15_Overlay_XY	852_35	0	0	0	0	123	5	70.4948	239	4776	0	0
BBI13-MYC.Con8_15_Overlay_XY	857_766	0	0	0	0	0	0	0	0	3155	0	0
BBI13-MYC.Con8_15_Overlay_XY	896_1065	36	1	143.804	255	137	6	80.0465	255	3822	7	1
BBI13-MYC.Con8_15_Overlay_XY	924_893	0	0	0	0	53	4	52.1307	222	6150	0	0
BBI13-MYC.Con8_15_Overlay_XY	931_536	0	0	0	0	0	0	27.3191	140	2402	0	0
BBI13-MYC.Con8_15_Overlay_XY	990_1311	30	1	102.367	255	799	14	76.9589	255	9725	0	0
BBI13-MYC.Con8_15_Overlay_XY	991_1041	0	0	0	0	120	6	84.7922	255	4509	0	0
BBI13-MYC.Con8_15_Overlay_XY	1027_103	0	0	0	0	466	9	57.9676	255	7321	0	0
BBI13-MYC.Con8_15_Overlay_XY	1047_631	16	1	142.211	255	260	4	74.2991	255	6423	0	0
BBI13-MYC.Con8_15_Overlay_XY	1038_823	13	1	134.286	251	0	0	21.9524	66	1913	0	0
BBI13-MYC.Con8_15_Overlay_XY	1087_1309	16	1	160.111	255	0	0	48	123	3014	0	0
BBI13-MYC.Con8_15_Overlay_XY	1211_1764	30	1	95.0545	255	950	26	56.2662	255	13045	0	0
BBI13-MYC.Con8_15_Overlay_XY	1224_596	21	2	81.3704	243	399	14	51.0473	255	12152	0	0
BBI13-MYC.Con8_15_Overlay_XY	1241_35	16	1	137.143	255	307	8	73.5139	255	7709	0	0
BBI13-MYC.Con8_15_Overlay_XY	1249_1313	0	0	0	0	0	0	0	0	3555	0	0
BBI13-MYC.Con8_15_Overlay_XY	1265_1073	0	0	0	0	0	0	0	0	2584	0	0
BBI13-MYC.Con8_15_Overlay_XY	1328_1451	30	1	167.258	255	178	8	52.5789	255	11263	0	0
BBI13-MYC.Con8_15_Overlay_XY	1316_725	0	0	0	0	53	3	54.758	239	5546	0	0
BBI13-MYC.Con8_15_Overlay_XY	1328_338	0	0	0	0	11	1	47.2593	165	2711	0	0
BBI13-MYC.Con8_15_Overlay_XY	1345_432	0	0	0	0	192	5	68.7167	255	5570	0	0
BBI13-MYC.Con8_15_Overlay_XY	1354_1274	15	1	56.3433	255	413	18	50.7867	255	6907	0	0
BBI13-MYC.Con8_15_Overlay_XY	1376_647	0	0	0	0	0	0	17.6667	82	2987	0	0
BBI13-MYC.Con8_15_Overlay_XY	1388_221	0	0	0	0	150	6	63.206	231	3068	0	0
BBI13-MYC.Con8_15_Overlay_XY	1421_352	0	0	0	0	7	1	50.5111	148	2660	0	0
BBI13-MYC.Con8_15_Overlay_XY	502_147	16	1	128.333	255	237	4	101.781	255	6755	0	0
BBI13-MYC.Con8_15_Overlay_XY	1298_117	0	0	0	0	277	11	62.5842	255	16090	0	0
BBI13-MYC.Con8_15_Overlay_XY	1312_1118	17	1	149.118	255	305	7	53.622	255	6501	0	0
BBI13-MYC.Con8_25_Overlay_XY	34_181	0	0	0	0	193	7	83.8372	255	5672	0	0
BBI13-MYC.Con8_25_Overlay_XY	31_1260	0	0	0	0	218	7	43.2739	255	6179	0	0
BBI13-MYC.Con8_25_Overlay_XY	43_1392	158	2	83.6962	255	207	4	50.4155	255	5618	0	0
BBI13-MYC.Con8_25_Overlay_XY	22_1864	24	1	146.939	255	210	4	65.9976	255	3647	0	0
BBI13-MYC.Con8_25_Overlay_XY	91_1734	0	0	0	0	0	0	7.18357	24	4784	0	0
BBI13-MYC.Con8_25_Overlay_XY	90_1044	0	0	0	0	0	0	81.4286	148	1393	0	0
BBI13-MYC.Con8_25_Overlay_XY	164_1563	0	0	0	0	63	3	80.1489	255	4536	0	0
BBI13-MYC.Con8_25_Overlay_XY	207_1879	0	0	0	0	203	3	54.303	255	4143	0	0
BBI13-MYC.Con8_25_Overlay_XY	231_1669	37	1	89.8837	255	396	4	67.1078	255	6322	29	1
BBI13-MYC.Con8_25_Overlay_XY	231_271	7	1	173.889	255	0	0	85.75	165	1755	0	0
BBI13-MYC.Con8_25_Overlay_XY	247_571	0	0	0	0	123	3	81.1189	255	3972	0	0
BBI13-MYC.Con8_25_Overlay_XY	318_169	0	0	0	0	407	7	101.258	255	5036	0	0
BBI13-MYC.Con8_25_Overlay_XY	319_1172	26	1	79.1647	255	628	13	96.7152	255	5670	0	0
BBI13-MYC.Con8_25_Overlay_XY	343_756	20	1	135.5	255	108	3	76.1398	255	5562	0	0
BBI13-MYC.Con8_25_Overlay_XY	338_1377	0	0	0	0	49	2	91.0472	255	2362	0	0
BBI13-MYC.Con8_25_Overlay_XY	348_911	0	0	0	0	318	6	73.017	255	5743	0	0
BBI13-MYC.Con8_25_Overlay_XY	416_1134	0	0	0	0	14	1	133.688	247	1581	0	0
BBI13-MYC.Con8_25_Overlay_XY	445_1268	48	1	190.574	255	988	5	94.8637	255	8264	0	0
BBI13-MYC.Con8_25_Overlay_XY	499_1784	0	0	0	0	269	4	94.8424	255	4317	0	0
BBI13-MYC.Con8_25_Overlay_XY	486_1339	0	0	0	0	0	0	52.75	132	1894	0	0
BBI13-MYC.Con8_25_Overlay_XY	526_153	31	1	137.894	255	303	6	74.4452	255	4858	0	0
BBI13-MYC.Con8_25_Overlay_XY	539_1612	0	0	0	0	163	5	68.4007	255	5040	0	0
BBI13-MYC.Con8_25_Overlay_XY	580_476	17	1	107.725	255	887	12	102.758	255	7485	14	1
BBI13-MYC.Con8_25_Overlay_XY	644_1216	61	2	155.038	255	495	10	61.4622	255	11286	0	0
BBI13-MYC.Con8_25_Overlay_XY	653_393	25	1	175.333	255	717	13	76.8277	255	6684	0	0
BBI13-MYC.Con8_25_Overlay_XY	674_1564	0	0	0	0	0	0	0	0	2514	0	0
BBI13-MYC.Con8_25_Overlay_XY	739_743	57	2	57.1179	255	1317	13	88.1414	255	11321	13	1
BBI13-MYC.Con8_25_Overlay_XY	741_846	23	1	199.565	255	361	8	69.9403	255	5015	0	0
BBI13-MYC.Con8_25_Overlay_XY	745_1042	0	0	0	0	78	1	125.936	255	3646	0	0
BBI13-MYC.Con8_25_Overlay_XY	755_1423	0	0	0	0	429	6	115.905	255	3394	0	0
BBI13-MYC.Con8_25_Overlay_XY	775_1905	0	0	2.92857	4	134	1	52.1955	255	2646	0	0
BBI13-MYC.Con8_25_Overlay_XY	801_614	0	0	0	0	31	2	73.3692	156	3211	0	0
BBI13-MYC.Con8_25_Overlay_XY	827_1338	19	1	210.263	255	350	8	78.8678	255	4451	0	0
BBI13-MYC.Con8_25_Overlay_XY	849_1614	34	1	178.146	255	512	7	83.809	255	9705	0	0
BBI13-MYC.Con8_25_Overlay_XY	889_736	25	1	200.6	255	379	4	66.6189	255	5553	0	0
BBI13-MYC.Con8_25_Overlay_XY	971_825	27	1	169.25	255	846	10	95.0955	255	7814	0	0
BBI13-MYC.Con8_25_Overlay_XY	1012_1537	26	1	195.538	255	254	6	88.4974	255	4273	0	0
BBI13-MYC.Con8_25_Overlay_XY	1052_698	38	2	129.055	255	796	17	67.0359	255	12076	0	0
BBI13-MYC.Con8_25_Overlay_XY	1036_103	16	1	135.238	255	769	10	101.287	255	8891	0	0
BBI13-MYC.Con8_25_Overlay_XY	1038_1227	29	1	101.93	255	925	11	77.4797	255	10346	19	1
BBI13-MYC.Con8_25_Overlay_XY	1044_990	0	0	0	0	666	9	102.598	255	7007	0	0
BBI13-MYC.Con8_25_Overlay_XY	1082_1707	48	2	124.338	255	336	8	61.6208	255	6696	11	1
BBI13-MYC.Con8_25_Overlay_XY	1219_1907	0	0	0	0	79	2	81.1755	255	1414	0	0
BBI13-MYC.Con8_25_Overlay_XY	1236_1698	26	2	99.1875	255	174	5	61.0623	255	6824	0	0
BBI13-MYC.Con8_25_Overlay_XY	1257_1428	0	0	0	0	474	7	86.6749	255	5295	0	0
BBI13-MYC.Con8_25_Overlay_XY	1254_207	18	1	196.947	255	0	0	0	0	3051	0	0
BBI13-MYC.Con8_25_Overlay_XY	1306_1125	140	6	160.576	255	2437	37	89.6847	255	25682	0	0
BBI13-MYC.Con8_25_Overlay_XY	1328_1322	24	1	198.333	255	14	1	74.6914	255	1948	0	0
BBI13-MYC.Con8_25_Overlay_XY	1386_639	0	0	0	0	0	0	10.4845	33	3018	0	0
BBI13-MYC.Con8_25_Overlay_XY	1405_1866	0	0	0	0	300	4	84.3497	255	3490	0	0
BBI13-MYC.Con8_25_Overlay_XY	1411_94	0	0	0	0	523	7	99.2092	255	4673	0	0
BBI13-MYC.Con8_25_Overlay_XY	1413_422	0	0	0	0	272	5	59.6886	255	4180	0	0
BBI13-MYC.Con8_25_Overlay_XY	1426_1476	0	0	0	0	40	1	83.0708	255	1529	0	0
BBI13-MYC.Con8_25_Overlay_XY	1431_275	0	0	0	0	0	0	0	0	1462	0	0
BBI13-MYC.Con8_25_Overlay_XY	328_531	26	1	192.885	255	398	14	39.0657	255	10826	0	0
BBI13-MYC.Con8_25_Overlay_XY	425_932	18	1	190.238	255	431	11	64.363	255	5489	0	0
BBI13-MYC.Con8_25_Overlay_XY	1116_141	0	0	0	0	673	8	91.9451	255	5564	0	0
BBI13-MYC.Con8_07_Overlay_XY	14_16	0	0	0	0	59	3	77.2143	255	1052	0	0
BBI13-MYC.Con8_07_Overlay_XY	26_386	35	1	24.6435	255	152	6	40.0656	255	4200	0	0
BBI13-MYC.Con8_07_Overlay_XY	36_685	24	1	76.7857	255	189	4	42.8759	255	4957	0	0
BBI13-MYC.Con8_07_Overlay_XY	39_1315	50	2	72.1908	255	781	23	48.1161	255	11645	0	0
BBI13-MYC.Con8_07_Overlay_XY	105_883	30	1	80.3766	255	680	9	91.7717	255	6035	0	0
BBI13-MYC.Con8_07_Overlay_XY	93_38	0	0	0	0	68	3	68.4064	239	2782	0	0
BBI13-MYC.Con8_07_Overlay_XY	152_1160	27	1	63.8875	255	219	12	43.6077	255	4571	0	0
BBI13-MYC.Con8_07_Overlay_XY	151_1909	0	0	0	0	57	1	59.4869	198	1172	0	0
BBI13-MYC.Con8_07_Overlay_XY	193_1013	36	1	114.078	255	108	3	117.377	255	4329	0	0
BBI13-MYC.Con8_07_Overlay_XY	209_1626	0	0	18.5332	48	151	3	105.602	255	6567	0	0
BBI13-MYC.Con8_07_Overlay_XY	219_1096	22	1	81.5882	255	0	0	26	49	2731	0	0
BBI13-MYC.Con8_07_Overlay_XY	239_1724	25	1	88.4615	255	483	11	66.6706	255	5056	0	0
BBI13-MYC.Con8_07_Overlay_XY	237_907	0	0	0	0	0	0	0	0	2299	0	0
BBI13-MYC.Con8_07_Overlay_XY	245_1322	0	0	0	0	74	4	56.4242	255	3948	0	0
BBI13-MYC.Con8_07_Overlay_XY	249_65	0	0	0	0	167	3	66.8594	255	3804	0	0
BBI13-MYC.Con8_07_Overlay_XY	251_1180	17	1	76.1803	255	143	4	63.382	255	3679	0	0
BBI13-MYC.Con8_07_Overlay_XY	279_673	0	0	0	0	86	2	70.7789	255	4258	0	0
BBI13-MYC.Con8_07_Overlay_XY	314_737	27	1	71.8182	255	109	5	78.4349	255	4662	0	0
BBI13-MYC.Con8_07_Overlay_XY	346_295	15	1	60.7885	255	353	8	80.3505	255	4159	0	0
BBI13-MYC.Con8_07_Overlay_XY	344_518	0	0	0	0	40	2	73.0685	255	3587	0	0
BBI13-MYC.Con8_07_Overlay_XY	374_18	0	0	0	0	60	1	60.7148	255	2713	0	0
BBI13-MYC.Con8_07_Overlay_XY	402_1158	41	2	37.6994	255	227	8	59.7948	255	5686	0	0
BBI13-MYC.Con8_07_Overlay_XY	428_550	0	0	0	0	338	10	71.7348	255	3885	0	0
BBI13-MYC.Con8_07_Overlay_XY	496_739	40	1	97.7412	255	671	6	81.8429	255	6898	0	0
BBI13-MYC.Con8_07_Overlay_XY	502_1256	44	1	88.6733	255	640	10	60.3071	255	8884	0	0
BBI13-MYC.Con8_07_Overlay_XY	592_504	32	1	93.1905	239	302	8	64.8684	255	5392	0	0
BBI13-MYC.Con8_07_Overlay_XY	569_699	0	0	0	0	216	4	91.1813	255	3308	0	0
BBI13-MYC.Con8_07_Overlay_XY	596_1898	0	0	0	0	293	4	88.1236	255	3426	0	0
BBI13-MYC.Con8_07_Overlay_XY	595_1713	0	0	3.45238	24	174	5	81.4646	255	5384	0	0
BBI13-MYC.Con8_07_Overlay_XY	599_228	0	0	0	0	332	7	67.5014	255	4339	0	0
BBI13-MYC.Con8_07_Overlay_XY	597_772	13	1	82.931	255	385	12	65.4313	255	4322	0	0
BBI13-MYC.Con8_07_Overlay_XY	628_888	16	1	71.2368	215	382	12	52.1365	255	5208	0	0
BBI13-MYC.Con8_07_Overlay_XY	628_1108	19	1	96.2093	255	136	7	81.5347	255	5096	0	0
BBI13-MYC.Con8_07_Overlay_XY	673_1445	0	0	0	0	18	2	78.5686	239	3180	0	0
BBI13-MYC.Con8_07_Overlay_XY	688_1788	20	1	140.179	255	458	7	70.6596	255	6149	0	0
BBI13-MYC.Con8_07_Overlay_XY	714_47	46	2	60.0698	255	146	12	38.5421	189	8984	0	0
BBI13-MYC.Con8_07_Overlay_XY	767_1223	0	0	0	0	435	12	78.9173	255	4801	0	0
BBI13-MYC.Con8_07_Overlay_XY	768_1404	0	0	0	0	0	0	40.0714	148	1944	0	0
BBI13-MYC.Con8_07_Overlay_XY	794_1468	21	1	151.625	255	112	4	66.9717	255	5725	0	0
BBI13-MYC.Con8_07_Overlay_XY	834_1278	0	0	0	0	73	4	75.4314	222	2664	0	0
BBI13-MYC.Con8_07_Overlay_XY	852_1176	0	0	0	0	325	7	49.2779	255	6441	0	0
BBI13-MYC.Con8_07_Overlay_XY	868_628	28	1	167.069	255	391	8	84.9545	255	7144	0	0
BBI13-MYC.Con8_07_Overlay_XY	859_1069	21	1	92.3191	255	149	6	69.979	255	4310	0	0
BBI13-MYC.Con8_07_Overlay_XY	859_272	22	1	132.657	255	231	7	59.2182	255	4803	0	0
BBI13-MYC.Con8_07_Overlay_XY	872_944	0	0	0	0	360	11	64.122	255	4199	0	0
BBI13-MYC.Con8_07_Overlay_XY	929_1899	22	1	102.625	255	272	9	57.8961	255	2647	0	0
BBI13-MYC.Con8_07_Overlay_XY	929_1444	71	6	44.3555	255	342	5	73.2947	255	4081	0	0
BBI13-MYC.Con8_07_Overlay_XY	924_932	0	0	0	0	0	0	0	0	1063	0	0
BBI13-MYC.Con8_07_Overlay_XY	963_704	30	1	35.1464	90	492	9	60.8784	255	4598	0	0
BBI13-MYC.Con8_07_Overlay_XY	982_587	11	1	127.733	239	0	0	44.5833	107	3558	0	0
BBI13-MYC.Con8_07_Overlay_XY	1017_1431	97	3	23.1502	255	815	21	59.8403	255	10429	0	0
BBI13-MYC.Con8_07_Overlay_XY	1054_1824	24	1	101.479	255	144	5	68.5874	255	4105	0	0
BBI13-MYC.Con8_07_Overlay_XY	1076_1157	0	0	35.6597	85	574	11	72.5186	255	5699	0	0
BBI13-MYC.Con8_07_Overlay_XY	1090_1305	17	1	81.9706	255	87	5	57.0713	255	4749	0	0
BBI13-MYC.Con8_07_Overlay_XY	1104_792	40	1	84.8367	255	353	7	70.8112	255	5846	0	0
BBI13-MYC.Con8_07_Overlay_XY	1106_534	22	1	110.025	255	397	11	71.9747	255	4469	14	1
BBI13-MYC.Con8_07_Overlay_XY	1129_1849	0	0	0	0	0	0	50.6739	148	2882	0	0
BBI13-MYC.Con8_07_Overlay_XY	1183_318	60	2	71.2976	255	898	15	72.9724	255	12390	17	2
BBI13-MYC.Con8_07_Overlay_XY	1188_628	20	1	78.9444	255	227	7	61.4689	255	4651	0	0
BBI13-MYC.Con8_07_Overlay_XY	1219_777	21	1	134.643	255	446	6	72.937	255	5324	0	0
BBI13-MYC.Con8_07_Overlay_XY	1242_9	0	0	0	0	34	2	65.5859	231	1084	0	0
BBI13-MYC.Con8_07_Overlay_XY	1286_714	23	1	155.833	255	374	11	65.8331	255	4704	0	0
BBI13-MYC.Con8_07_Overlay_XY	1294_825	17	1	94.4848	255	238	6	64.333	255	4778	10	1
BBI13-MYC.Con8_07_Overlay_XY	1366_712	0	0	0	0	137	6	75.1441	255	3827	0	0
BBI13-MYC.Con8_07_Overlay_XY	1415_787	42	1	132.885	255	217	5	70.3969	255	3898	0	0
BBI13-MYC.Con8_07_Overlay_XY	1423_1056	25	1	129.359	255	162	3	53.5077	255	2477	25	1
BBI13-MYC.Con8_07_Overlay_XY	1428_1745	0	0	0	0	0	0	69	99	1062	0	0
BBI13-MYC.Con8_19_Overlay_XY	60_1269	45	1	107.88	255	1785	17	83.8342	255	16541	0	0
BBI13-MYC.Con8_19_Overlay_XY	63_1473	17	1	76.8205	255	297	8	54.0785	255	5167	0	0
BBI13-MYC.Con8_19_Overlay_XY	121_107	42	2	50.9188	255	331	9	61.0035	255	5954	0	0
BBI13-MYC.Con8_19_Overlay_XY	176_1096	20	1	126.179	255	226	10	51.4181	255	6450	0	0
BBI13-MYC.Con8_19_Overlay_XY	223_205	43	1	106.17	255	872	9	79.2607	255	11082	0	0
BBI13-MYC.Con8_19_Overlay_XY	238_1395	0	0	0	0	9	1	45.4052	231	2680	0	0
BBI13-MYC.Con8_19_Overlay_XY	315_847	0	0	0	0	291	4	108.159	255	3477	0	0
BBI13-MYC.Con8_19_Overlay_XY	316_663	0	0	0	0	168	5	85.6796	255	4973	0	0
BBI13-MYC.Con8_19_Overlay_XY	348_58	25	1	104.634	255	173	7	73.3693	255	5322	0	0
BBI13-MYC.Con8_19_Overlay_XY	393_396	0	0	0	0	27	2	79.3333	255	3126	0	0
BBI13-MYC.Con8_19_Overlay_XY	410_738	12	1	88.8621	255	476	6	80.2855	255	6135	0	0
BBI13-MYC.Con8_19_Overlay_XY	487_174	0	0	0	0	600	12	93.2324	255	4691	0	0
BBI13-MYC.Con8_19_Overlay_XY	489_356	0	0	0	0	15	2	50.9375	206	2038	0	0
BBI13-MYC.Con8_19_Overlay_XY	515_419	18	1	142.05	255	177	7	77.4542	255	5599	0	0
BBI13-MYC.Con8_19_Overlay_XY	513_1762	0	0	0	0	335	8	85.6983	255	4890	0	0
BBI13-MYC.Con8_19_Overlay_XY	571_128	0	0	0	0	472	9	61.0209	255	7254	0	0
BBI13-MYC.Con8_19_Overlay_XY	554_227	0	0	0	0	127	5	68.0477	255	2995	0	0
BBI13-MYC.Con8_19_Overlay_XY	591_1811	24	1	93.8043	255	493	15	50.8352	255	7442	0	0
BBI13-MYC.Con8_19_Overlay_XY	582_25	22	1	67.4706	255	74	2	82.545	255	3515	0	0
BBI13-MYC.Con8_19_Overlay_XY	660_1898	0	0	0	0	483	8	74.8324	255	4181	0	0
BBI13-MYC.Con8_19_Overlay_XY	645_1607	20	1	153.913	255	77	3	72.1621	255	3516	0	0
BBI13-MYC.Con8_19_Overlay_XY	649_859	16	1	152.944	255	344	12	50.3368	255	3979	0	0
BBI13-MYC.Con8_19_Overlay_XY	649_395	22	1	18.2075	255	398	3	81.9217	255	4057	0	0
BBI13-MYC.Con8_19_Overlay_XY	736_383	74	3	66.4696	255	967	15	71.5426	255	10598	0	0
BBI13-MYC.Con8_19_Overlay_XY	725_1653	20	1	166.417	255	153	4	68.3321	255	6166	0	0
BBI13-MYC.Con8_19_Overlay_XY	712_977	0	0	0	0	57	3	102.128	255	2279	0	0
BBI13-MYC.Con8_19_Overlay_XY	773_772	20	1	154.045	255	120	5	75.7104	255	3939	0	0
BBI13-MYC.Con8_19_Overlay_XY	797_107	0	0	18.5629	48	741	9	89.9423	255	6154	0	0
BBI13-MYC.Con8_19_Overlay_XY	811_255	14	1	135.706	255	212	9	57.5706	255	4695	0	0
BBI13-MYC.Con8_19_Overlay_XY	847_1087	0	0	0	0	354	5	89.549	255	3567	0	0
BBI13-MYC.Con8_19_Overlay_XY	848_797	0	0	0	0	0	0	90.5833	189	2570	0	0
BBI13-MYC.Con8_19_Overlay_XY	897_908	16	1	175	255	232	7	66.7137	255	4449	0	0
BBI13-MYC.Con8_19_Overlay_XY	905_1525	0	0	0	0	0	0	15.125	33	1872	0	0
BBI13-MYC.Con8_19_Overlay_XY	956_1837	54	2	77.1348	255	313	10	39.6301	255	13480	0	0
BBI13-MYC.Con8_19_Overlay_XY	1013_1272	0	0	0	0	103	5	78.1206	255	4210	0	0
BBI13-MYC.Con8_19_Overlay_XY	1061_953	31	2	82.971	255	530	17	60.5196	255	10050	0	0
BBI13-MYC.Con8_19_Overlay_XY	1027_1773	22	1	64.6032	255	379	7	69.0673	255	4165	12	1
BBI13-MYC.Con8_19_Overlay_XY	1079_1647	20	1	120.094	255	276	9	69.4597	255	6539	0	0
BBI13-MYC.Con8_19_Overlay_XY	1151_1517	0	0	0	0	32	2	58.3758	255	4384	0	0
BBI13-MYC.Con8_19_Overlay_XY	1159_18	0	0	0	0	233	3	67.2161	255	2769	0	0
BBI13-MYC.Con8_19_Overlay_XY	1169_861	0	0	0	0	138	4	70.5012	255	5425	0	0
BBI13-MYC.Con8_19_Overlay_XY	1161_691	0	0	0	0	7	1	87.4	140	2638	0	0
BBI13-MYC.Con8_19_Overlay_XY	1180_1719	0	0	0	0	46	2	78.2035	247	1997	0	0
BBI13-MYC.Con8_19_Overlay_XY	1216_664	0	0	0	0	334	10	77.049	255	4058	0	0
BBI13-MYC.Con8_19_Overlay_XY	1247_959	0	0	0	0	0	0	0	0	1231	0	0
BBI13-MYC.Con8_19_Overlay_XY	1276_1236	24	1	57.2439	255	432	10	70.8657	255	6111	0	0
BBI13-MYC.Con8_19_Overlay_XY	1300_1473	27	1	152.345	255	267	7	43.064	255	4770	0	0
BBI13-MYC.Con8_19_Overlay_XY	1298_609	0	0	5	7	35	2	60.8696	255	3182	0	0
BBI13-MYC.Con8_19_Overlay_XY	1303_1581	0	0	0	0	161	9	58.7618	255	4599	0	0
BBI13-MYC.Con8_19_Overlay_XY	1316_727	42	1	124.87	255	225	7	61.738	255	6949	0	0
BBI13-MYC.Con8_19_Overlay_XY	1337_1754	0	0	0	0	254	5	82.8985	255	6331	0	0
BBI13-MYC.Con8_19_Overlay_XY	1328_989	0	0	0	0	0	0	0	0	1964	0	0
BBI13-MYC.Con8_19_Overlay_XY	1347_510	28	1	58.59	255	155	3	62.4038	255	3289	0	0
BBI13-MYC.Con8_19_Overlay_XY	1375_1237	30	1	62.8163	255	488	9	80.0441	255	7022	0	0
BBI13-MYC.Con8_19_Overlay_XY	1388_558	0	0	0	0	82	4	74.8112	255	2376	0	0
BBI13-MYC.Con8_19_Overlay_XY	1409_1894	0	0	0	0	84	2	99.6615	255	3299	0	0
BBI13-MYC.Con8_19_Overlay_XY	1413_1313	0	0	0	0	247	2	92.9282	255	2128	0	0
BBI13-MYC.Con8_19_Overlay_XY	1419_903	21	1	97.6389	255	281	6	56.4663	255	3120	0	0
BBI13-MYC.Con8_19_Overlay_XY	1423_681	44	1	119.253	255	106	2	81.5288	255	3327	0	0
BBI13-MYC.Con8_19_Overlay_XY	1431_1089	0	0	0	0	14	1	109.897	255	1300	0	0
BBI13-MYC.Con8_22_Overlay_XY	31_982	40	1	82.068	255	625	11	101.3	255	4871	10	1
BBI13-MYC.Con8_22_Overlay_XY	13_1321	20	1	160.8	255	0	0	48.0556	165	1679	0	0
BBI13-MYC.Con8_22_Overlay_XY	36_1611	33	1	111.055	255	1119	21	106.6	255	7502	0	0
BBI13-MYC.Con8_22_Overlay_XY	35_1768	0	0	0	0	91	5	76.7022	255	2011	0	0
BBI13-MYC.Con8_22_Overlay_XY	90_1509	33	1	16.2948	255	490	18	32.413	255	13983	0	0
BBI13-MYC.Con8_22_Overlay_XY	104_10	0	0	0	0	116	4	76.7507	255	1833	0	0
BBI13-MYC.Con8_22_Overlay_XY	137_1383	33	1	64.9113	255	460	10	64.8258	255	4882	0	0
BBI13-MYC.Con8_22_Overlay_XY	166_488	0	0	0	0	526	3	103.648	255	4561	0	0
BBI13-MYC.Con8_22_Overlay_XY	165_1788	44	1	48.677	255	297	9	51.6116	255	5254	0	0
BBI13-MYC.Con8_22_Overlay_XY	170_939	0	0	0	0	100	4	120.577	255	3904	0	0
BBI13-MYC.Con8_22_Overlay_XY	180_1319	0	0	0	0	353	9	83.4376	255	3774	0	0
BBI13-MYC.Con8_22_Overlay_XY	229_197	39	1	26.3465	255	363	8	72.7323	255	4598	0	0
BBI13-MYC.Con8_22_Overlay_XY	241_1227	0	0	0	0	420	9	61.8856	255	5209	0	0
BBI13-MYC.Con8_22_Overlay_XY	262_293	79	1	49.8414	255	603	5	108.848	255	3733	12	1
BBI13-MYC.Con8_22_Overlay_XY	298_1161	123	3	103.675	255	916	14	77.3563	255	11534	12	1
BBI13-MYC.Con8_22_Overlay_XY	308_1397	0	0	0	0	19	1	74.8542	255	2458	0	0
BBI13-MYC.Con8_22_Overlay_XY	331_608	0	0	0	0	516	4	95.0238	255	4731	0	0
BBI13-MYC.Con8_22_Overlay_XY	354_777	0	0	0	0	1036	8	122.97	255	5347	0	0
BBI13-MYC.Con8_22_Overlay_XY	371_1695	14	2	43.2986	89	413	6	62.223	255	9550	0	0
BBI13-MYC.Con8_22_Overlay_XY	354_1901	0	0	26.5427	85	7	1	94.5556	231	2447	0	0
BBI13-MYC.Con8_22_Overlay_XY	409_236	40	1	143.625	255	333	13	35.8834	255	7559	0	0
BBI13-MYC.Con8_22_Overlay_XY	420_492	103	3	118.871	255	1257	33	96.4976	255	11744	22	2
BBI13-MYC.Con8_22_Overlay_XY	448_1130	58	1	91.6644	255	882	9	86.793	255	8416	0	0
BBI13-MYC.Con8_22_Overlay_XY	462_1402	0	0	0	0	53	3	88.6178	255	1380	0	0
BBI13-MYC.Con8_22_Overlay_XY	492_974	0	0	0	0	322	6	79.3855	255	4680	0	0
BBI13-MYC.Con8_22_Overlay_XY	507_314	81	2	77.4099	255	591	13	85.9525	255	5686	0	0
BBI13-MYC.Con8_22_Overlay_XY	511_220	69	2	99.0429	255	462	12	76.5846	255	5055	8	1
BBI13-MYC.Con8_22_Overlay_XY	574_1435	35	1	78.4091	255	395	9	77.5343	255	4297	0	0
BBI13-MYC.Con8_22_Overlay_XY	596_1115	53	1	39.3754	255	1115	19	94.9184	255	7380	14	1
BBI13-MYC.Con8_22_Overlay_XY	584_1027	43	1	46.5882	255	309	8	53.5924	255	4827	0	0
BBI13-MYC.Con8_22_Overlay_XY	581_418	0	0	0	0	104	4	81.4233	255	3659	0	0
BBI13-MYC.Con8_22_Overlay_XY	623_685	153	4	34.4567	255	1885	44	101.797	255	15273	7	1
BBI13-MYC.Con8_22_Overlay_XY	634_1334	0	0	0	0	25	1	31.5903	107	3623	0	0
BBI13-MYC.Con8_22_Overlay_XY	669_831	0	0	0	0	592	4	94.8686	255	4781	0	0
BBI13-MYC.Con8_22_Overlay_XY	705_293	196	3	37.7332	255	3056	36	151.543	255	15633	76	2
BBI13-MYC.Con8_22_Overlay_XY	670_1191	0	0	0	0	256	4	89.8186	255	1616	0	0
BBI13-MYC.Con8_22_Overlay_XY	708_1714	444	12	42.4925	255	963	12	110.376	255	7494	0	0
BBI13-MYC.Con8_22_Overlay_XY	715_1057	41	1	92.6739	255	314	7	78.9236	255	3654	0	0
BBI13-MYC.Con8_22_Overlay_XY	804_85	72	1	34.0418	255	1167	12	131.048	255	6307	0	0
BBI13-MYC.Con8_22_Overlay_XY	811_1528	40	1	130.348	255	1063	17	117.917	255	6603	7	1
BBI13-MYC.Con8_22_Overlay_XY	823_753	24	1	123.615	255	650	10	96.614	255	5131	0	0
BBI13-MYC.Con8_22_Overlay_XY	901_170	12	1	101.056	255	434	18	50.8048	255	11505	0	0
BBI13-MYC.Con8_22_Overlay_XY	875_465	0	0	0	0	0	0	26.7	41	3204	0	0
BBI13-MYC.Con8_22_Overlay_XY	885_547	0	0	0	0	370	10	84.3949	255	3425	0	0
BBI13-MYC.Con8_22_Overlay_XY	876_1107	0	0	0	0	152	3	107.048	255	1617	0	0
BBI13-MYC.Con8_22_Overlay_XY	905_267	0	0	0	0	0	0	5.14286	8	1958	0	0
BBI13-MYC.Con8_22_Overlay_XY	944_1419	0	0	9.62312	36	291	5	52.7644	255	4868	0	0
BBI13-MYC.Con8_22_Overlay_XY	938_839	0	0	0	0	17	2	106.306	255	2093	0	0
BBI13-MYC.Con8_22_Overlay_XY	954_33	0	0	0	0	81	3	25.0941	165	4043	0	0
BBI13-MYC.Con8_22_Overlay_XY	974_1561	0	0	0	0	74	5	38.7278	165	4475	0	0
BBI13-MYC.Con8_22_Overlay_XY	975_240	0	0	0	0	52	2	27.1501	214	5493	0	0
BBI13-MYC.Con8_22_Overlay_XY	977_1223	0	0	0	0	343	4	88.6571	255	4371	0	0
BBI13-MYC.Con8_22_Overlay_XY	1011_85	0	0	0	0	183	5	39.0914	255	6541	0	0
BBI13-MYC.Con8_22_Overlay_XY	1040_834	67	2	75.6237	255	1455	19	98.8466	255	11993	0	0
BBI13-MYC.Con8_22_Overlay_XY	1067_129	0	0	0	0	0	0	24.3103	148	1570	0	0
BBI13-MYC.Con8_22_Overlay_XY	1124_1717	0	0	0	0	623	47	70.8717	165	14590	0	0
BBI13-MYC.Con8_22_Overlay_XY	1112_559	25	1	53.8214	255	399	3	107.042	255	2571	0	0
BBI13-MYC.Con8_22_Overlay_XY	1119_125	0	0	0	0	99	6	59.1608	255	2782	0	0
BBI13-MYC.Con8_22_Overlay_XY	1240_1839	0	0	0	0	653	4	110.534	255	3417	0	0
BBI13-MYC.Con8_22_Overlay_XY	1269_1351	60	1	31.7388	255	478	10	70.8214	255	5905	20	1
BBI13-MYC.Con8_22_Overlay_XY	1288_842	48	1	65.0581	255	254	4	60.4049	255	4710	0	0
BBI13-MYC.Con8_22_Overlay_XY	1321_1418	0	0	0	0	75	4	60.112	255	1980	0	0
BBI13-MYC.Con8_22_Overlay_XY	1354_1000	95	2	59.9526	255	782	17	78.6717	255	6278	49	2
BBI13-MYC.Con8_22_Overlay_XY	1373_1749	0	0	0	0	82	3	44.4432	255	3872	0	0
BBI13-MYC.Con8_22_Overlay_XY	1398_234	50	1	47.0431	255	795	18	102.387	255	5598	43	1
BBI13-MYC.Con8_22_Overlay_XY	1395_1475	0	0	0	0	290	4	92.8615	255	2799	0	0
BBI13-MYC.Con8_22_Overlay_XY	1406_1301	0	0	0	0	496	9	90.1354	255	4089	0	0
BBI13-MYC.Con8_22_Overlay_XY	185_1452	0	0	5	12	214	5	42.7073	255	7344	0	0
BBI13-MYC.Con8_22_Overlay_XY	436_826	98	2	75.9253	255	1385	15	92.1403	255	12498	33	2
BBI13-MYC.Con8_22_Overlay_XY	611_1196	0	0	2.16667	4	913	5	98.5617	255	6787	0	0
BBI13-MYC.Con8_22_Overlay_XY	1177_525	54	2	42.4148	255	791	11	93.6749	255	7072	0	0
BBI13-MYC.Con8_17_Overlay_XY	15_69	16	1	149.062	255	14	1	75.197	255	1631	0	0
BBI13-MYC.Con8_17_Overlay_XY	63_1246	77	2	130.496	255	738	17	76.0277	255	12558	0	0
BBI13-MYC.Con8_17_Overlay_XY	21_1435	0	0	11.3954	32	161	5	40.3686	255	3251	0	0
BBI13-MYC.Con8_17_Overlay_XY	72_457	20	1	178.5	255	393	12	59.5566	255	4914	0	0
BBI13-MYC.Con8_17_Overlay_XY	86_1706	27	1	89.9643	255	796	14	85.7201	255	7093	13	1
BBI13-MYC.Con8_17_Overlay_XY	77_1793	0	0	48.7143	93	114	3	84.5642	255	2964	0	0
BBI13-MYC.Con8_17_Overlay_XY	99_255	0	0	0	0	0	0	38.1379	189	3497	0	0
BBI13-MYC.Con8_17_Overlay_XY	157_1863	43	1	104.839	255	388	8	49.6274	255	8600	0	0
BBI13-MYC.Con8_17_Overlay_XY	182_1440	19	1	156.85	255	321	10	61.9236	255	4289	0	0
BBI13-MYC.Con8_17_Overlay_XY	181_567	0	0	14.2273	89	93	4	50.77	198	2728	0	0
BBI13-MYC.Con8_17_Overlay_XY	236_764	50	1	78.0805	255	1276	18	77.0744	255	15312	0	0
BBI13-MYC.Con8_17_Overlay_XY	235_1382	0	0	0	0	19	1	52.5517	165	1670	0	0
BBI13-MYC.Con8_17_Overlay_XY	274_188	20	1	34.521	255	953	14	79.0603	255	9423	0	0
BBI13-MYC.Con8_17_Overlay_XY	289_470	0	0	0	0	0	0	10.6653	49	4553	0	0
BBI13-MYC.Con8_17_Overlay_XY	293_977	0	0	0	0	12	1	78.7234	239	3136	0	0
BBI13-MYC.Con8_17_Overlay_XY	314_1869	29	1	32.4041	255	627	8	71.9183	255	7391	8	1
BBI13-MYC.Con8_17_Overlay_XY	335_97	18	1	96.0556	255	697	17	92.7062	255	7511	0	0
BBI13-MYC.Con8_17_Overlay_XY	321_578	17	1	63.661	255	34	1	87.6769	255	3022	0	0
BBI13-MYC.Con8_17_Overlay_XY	358_1519	16	1	136.556	255	327	7	75.7604	255	4290	0	0
BBI13-MYC.Con8_17_Overlay_XY	359_14	0	0	0	0	198	3	77.017	255	1569	0	0
BBI13-MYC.Con8_17_Overlay_XY	365_473	0	0	0	0	0	0	0	0	1275	0	0
BBI13-MYC.Con8_17_Overlay_XY	410_1255	16	1	151.65	255	362	8	72.2477	255	4606	0	0
BBI13-MYC.Con8_17_Overlay_XY	403_249	0	0	0	0	0	0	0	0	2504	0	0
BBI13-MYC.Con8_17_Overlay_XY	491_1237	19	1	76.1569	255	563	5	77.9923	255	5238	0	0
BBI13-MYC.Con8_17_Overlay_XY	492_1738	20	1	80.7619	255	384	6	65.8859	255	4713	0	0
BBI13-MYC.Con8_17_Overlay_XY	506_862	16	1	163.222	255	259	9	67.1283	255	4733	0	0
BBI13-MYC.Con8_17_Overlay_XY	541_775	0	0	2.78261	4	377	10	63.0338	255	4245	0	0
BBI13-MYC.Con8_17_Overlay_XY	591_653	21	1	166.304	255	498	9	62.5541	255	5418	7	1
BBI13-MYC.Con8_17_Overlay_XY	664_934	17	1	33.6792	255	464	7	64.3431	255	5148	0	0
BBI13-MYC.Con8_17_Overlay_XY	695_1061	0	0	0	0	788	9	92.661	255	7477	0	0
BBI13-MYC.Con8_17_Overlay_XY	719_505	0	0	0	0	274	5	92.4362	255	4073	0	0
BBI13-MYC.Con8_17_Overlay_XY	720_1248	16	1	139.571	255	419	11	65.4028	255	4631	0	0
BBI13-MYC.Con8_17_Overlay_XY	711_1380	0	0	0	0	0	0	0	0	1068	0	0
BBI13-MYC.Con8_17_Overlay_XY	793_1598	0	0	0	0	303	6	87.2168	255	4871	0	0
BBI13-MYC.Con8_17_Overlay_XY	845_249	0	0	0	0	0	0	15.9332	57	3763	0	0
BBI13-MYC.Con8_17_Overlay_XY	840_20	0	0	0	0	7	1	57.92	181	2444	0	0
BBI13-MYC.Con8_17_Overlay_XY	912_702	18	1	152.95	255	582	9	79.8929	255	5116	0	0
BBI13-MYC.Con8_17_Overlay_XY	927_933	12	1	92.4074	247	37	3	57.4241	255	4129	0	0
BBI13-MYC.Con8_17_Overlay_XY	968_457	0	0	0	0	291	2	95.5145	255	4733	0	0
BBI13-MYC.Con8_17_Overlay_XY	1042_591	21	1	157.857	255	258	8	67.1421	255	5386	0	0
BBI13-MYC.Con8_17_Overlay_XY	1087_739	29	1	105.098	223	355	9	81.738	255	7950	0	0
BBI13-MYC.Con8_17_Overlay_XY	1087_423	0	0	0	0	0	0	0	0	4162	0	0
BBI13-MYC.Con8_17_Overlay_XY	1114_184	0	0	0	0	25	2	31.9481	181	3410	0	0
BBI13-MYC.Con8_17_Overlay_XY	1137_362	0	0	0	0	0	0	7.96875	24	2001	0	0
BBI13-MYC.Con8_17_Overlay_XY	1224_1371	23	1	103.293	255	1736	22	96.6165	255	13876	0	0
BBI13-MYC.Con8_17_Overlay_XY	1211_1054	40	1	94.5114	255	9	1	117.5	255	5766	0	0
BBI13-MYC.Con8_17_Overlay_XY	1266_910	0	0	0	0	237	4	88.6661	255	6207	0	0
BBI13-MYC.Con8_17_Overlay_XY	1316_1168	0	0	0	0	657	14	74.4205	255	7856	0	0
BBI13-MYC.Con8_17_Overlay_XY	1324_763	69	2	103.479	255	563	15	62.1309	255	10774	0	0
BBI13-MYC.Con8_17_Overlay_XY	1323_580	17	1	80.561	255	283	8	82.5554	255	4307	0	0
BBI13-MYC.Con8_17_Overlay_XY	1357_1662	47	1	72.7867	255	970	11	92.4249	255	8025	0	0
BBI13-MYC.Con8_17_Overlay_XY	1415_1814	43	1	78.5234	255	59	2	56.8761	255	3932	12	1
BBI13-MYC.Con8_09_Overlay_XY	10_32	0	0	0	0	0	0	5.92857	16	1534	0	0
BBI13-MYC.Con8_09_Overlay_XY	19_221	0	0	0	0	0	0	30.75	66	2389	0	0
BBI13-MYC.Con8_09_Overlay_XY	39_1111	23	1	25.7183	255	528	7	60.4476	255	6620	0	0
BBI13-MYC.Con8_09_Overlay_XY	40_1255	0	0	0	0	944	13	81.8132	255	6757	0	0
BBI13-MYC.Con8_09_Overlay_XY	43_1425	17	1	75.1702	255	414	13	53.0819	255	7207	0	0
BBI13-MYC.Con8_09_Overlay_XY	26_1649	0	0	0	0	57	2	43.3454	255	3853	0	0
BBI13-MYC.Con8_09_Overlay_XY	78_762	15	1	95.871	255	358	4	70.4748	255	4267	0	0
BBI13-MYC.Con8_09_Overlay_XY	132_499	24	1	88.8723	255	434	9	63.5134	255	4925	0	0
BBI13-MYC.Con8_09_Overlay_XY	158_1353	11	1	63.0909	247	684	20	58.6759	255	9904	8	1
BBI13-MYC.Con8_09_Overlay_XY	165_1796	25	1	12.8674	255	368	11	54.0032	255	4829	0	0
BBI13-MYC.Con8_09_Overlay_XY	214_981	18	1	154.15	255	348	6	57.0982	255	4395	0	0
BBI13-MYC.Con8_09_Overlay_XY	226_105	23	1	166.304	255	280	10	58.4652	255	5210	0	0
BBI13-MYC.Con8_09_Overlay_XY	264_24	0	0	20.6862	56	330	7	53.2569	255	3654	0	0
BBI13-MYC.Con8_09_Overlay_XY	284_1787	25	1	112.125	255	435	8	61.5647	255	5295	16	1
BBI13-MYC.Con8_09_Overlay_XY	297_1389	17	1	71.5227	255	0	0	15.2963	57	2715	0	0
BBI13-MYC.Con8_09_Overlay_XY	384_177	30	2	16.122	255	518	6	70.8121	255	5489	0	0
BBI13-MYC.Con8_09_Overlay_XY	416_305	0	0	0	0	874	8	91.506	255	7888	0	0
BBI13-MYC.Con8_09_Overlay_XY	441_493	21	1	131.5	255	446	10	65.0772	255	4691	0	0
BBI13-MYC.Con8_09_Overlay_XY	514_842	0	0	0	0	280	7	86.6547	255	4720	0	0
BBI13-MYC.Con8_09_Overlay_XY	649_177	19	1	81.4595	251	71	5	52.5956	255	4201	0	0
BBI13-MYC.Con8_09_Overlay_XY	813_16	0	0	0	0	261	5	77.003	255	2702	0	0
BBI13-MYC.Con8_09_Overlay_XY	879_1904	38	1	108.154	255	268	4	75.0917	255	2541	22	1
BBI13-MYC.Con8_09_Overlay_XY	916_1386	111	3	117.61	255	1011	25	57.3007	255	12840	0	0
BBI13-MYC.Con8_09_Overlay_XY	944_615	25	1	126.257	255	1517	19	86.5686	255	13249	0	0
BBI13-MYC.Con8_09_Overlay_XY	932_298	42	1	81.6555	255	17	1	46.549	255	5734	0	0
BBI13-MYC.Con8_09_Overlay_XY	943_1769	54	2	74.6209	255	1347	19	90.455	255	10365	0	0
BBI13-MYC.Con8_09_Overlay_XY	987_154	0	0	0	0	284	5	78.9229	255	6341	0	0
BBI13-MYC.Con8_09_Overlay_XY	1004_1223	50	2	89.9273	255	368	8	58.0853	255	4708	0	0
BBI13-MYC.Con8_09_Overlay_XY	1037_412	0	0	0	0	661	15	70.4406	255	7826	0	0
BBI13-MYC.Con8_09_Overlay_XY	1045_28	55	2	91.3083	255	474	12	63.465	255	6198	0	0
BBI13-MYC.Con8_09_Overlay_XY	1076_904	49	1	121.561	255	746	8	74.6193	255	7411	0	0
BBI13-MYC.Con8_09_Overlay_XY	1102_1340	26	1	106.66	255	254	9	47.8337	255	7165	0	0
BBI13-MYC.Con8_09_Overlay_XY	1117_1887	24	1	139.724	255	28	2	33.9091	255	3827	0	0
BBI13-MYC.Con8_09_Overlay_XY	1143_1059	41	1	62.6624	255	58	2	65.5085	255	5196	17	1
BBI13-MYC.Con8_09_Overlay_XY	1177_1682	0	0	0	0	1301	20	87.3826	255	11722	0	0
BBI13-MYC.Con8_09_Overlay_XY	1189_522	21	1	126.676	255	417	9	60.325	255	5036	0	0
BBI13-MYC.Con8_09_Overlay_XY	1225_1542	80	3	49.3	255	472	9	59.6374	255	5320	0	0
BBI13-MYC.Con8_09_Overlay_XY	1208_1050	49	1	89.7241	255	12	1	91.32	181	2747	0	0
BBI13-MYC.Con8_09_Overlay_XY	1293_841	11	1	124.6	243	225	10	65.612	255	5023	0	0
BBI13-MYC.Con8_09_Overlay_XY	1294_17	0	0	0	0	173	6	86.723	255	2207	0	0
BBI13-MYC.Con8_09_Overlay_XY	1354_336	0	0	1.66667	3	58	3	43.0842	255	6268	0	0
BBI13-MYC.Con8_09_Overlay_XY	1388_1794	41	2	128.383	255	330	12	45.6509	255	6333	0	0
BBI13-MYC.Con8_09_Overlay_XY	1395_614	0	0	0	0	288	9	61.4172	255	4785	0	0
BBI13-MYC.Con8_09_Overlay_XY	1400_78	0	0	0	0	143	5	59.7171	255	3712	0	0
BBI13-MYC.Con8_09_Overlay_XY	1414_915	15	1	131.5	255	350	8	54.9431	255	3408	0	0
BBI13-MYC.Con8_09_Overlay_XY	1423_1616	0	0	0	0	402	8	76.1287	255	2379	0	0
BBI13-MYC.Con8_09_Overlay_XY	212_481	26	1	86.6909	255	608	5	75.6784	255	5628	13	1
BBI13-MYC.Con8_10_Overlay_XY	14_306	70	2	79.6848	255	198	5	62.1697	255	3857	21	1
BBI13-MYC.Con8_10_Overlay_XY	11_1635	0	0	0	0	45	1	54.7225	214	1826	0	0
BBI13-MYC.Con8_10_Overlay_XY	120_528	20	1	98.122	255	82	6	51.3629	222	4149	0	0
BBI13-MYC.Con8_10_Overlay_XY	133_765	20	1	156.957	255	204	3	71.5392	255	2977	0	0
BBI13-MYC.Con8_10_Overlay_XY	173_637	45	2	39.2683	255	356	9	47.797	255	6406	0	0
BBI13-MYC.Con8_10_Overlay_XY	232_1152	20	1	153	255	314	14	52.9844	255	14418	0	0
BBI13-MYC.Con8_10_Overlay_XY	199_913	0	0	0	0	185	4	99.2722	255	2056	0	0
BBI13-MYC.Con8_10_Overlay_XY	229_349	0	0	0	0	647	8	85.9402	255	6538	0	0
BBI13-MYC.Con8_10_Overlay_XY	271_961	15	1	150.824	255	0	0	35.5714	107	4072	0	0
BBI13-MYC.Con8_10_Overlay_XY	355_1603	53	1	107.838	255	503	17	54.9103	255	17577	0	0
BBI13-MYC.Con8_10_Overlay_XY	327_100	58	2	26.9486	255	390	8	63.5275	255	5651	0	0
BBI13-MYC.Con8_10_Overlay_XY	358_1904	0	0	0	0	22	1	55.4359	198	1992	0	0
BBI13-MYC.Con8_10_Overlay_XY	366_1314	0	0	0	0	326	9	79.2536	255	3456	0	0
BBI13-MYC.Con8_10_Overlay_XY	378_889	0	0	0	0	93	1	81	255	6379	0	0
BBI13-MYC.Con8_10_Overlay_XY	376_1003	0	0	0	0	40	1	60.2164	255	4430	0	0
BBI13-MYC.Con8_10_Overlay_XY	371_189	20	1	39.8481	255	0	0	55.8378	132	2716	0	0
BBI13-MYC.Con8_10_Overlay_XY	483_358	0	0	0	0	45	2	56.6164	255	2626	0	0
BBI13-MYC.Con8_10_Overlay_XY	498_1143	18	1	154.526	255	159	5	60.9145	255	3602	0	0
BBI13-MYC.Con8_10_Overlay_XY	516_1288	23	1	30.546	255	589	9	81.2566	255	5719	0	0
BBI13-MYC.Con8_10_Overlay_XY	557_1092	0	0	0	0	59	2	85.8175	255	2369	0	0
BBI13-MYC.Con8_10_Overlay_XY	583_43	25	1	14.8244	255	772	5	98.5019	255	5838	0	0
BBI13-MYC.Con8_10_Overlay_XY	626_872	0	0	0	0	141	3	100.027	255	5276	0	0
BBI13-MYC.Con8_10_Overlay_XY	620_1215	18	1	77.3191	255	95	5	50.1463	255	5031	0	0
BBI13-MYC.Con8_10_Overlay_XY	657_1807	76	2	127.696	255	1637	26	84.2994	255	18979	0	0
BBI13-MYC.Con8_10_Overlay_XY	642_1633	21	1	148.143	255	15	1	45.0357	181	3010	0	0
BBI13-MYC.Con8_10_Overlay_XY	661_1080	7	1	90.4615	174	152	7	71.4436	255	5087	0	0
BBI13-MYC.Con8_10_Overlay_XY	662_999	31	1	92.631	255	126	3	76.9607	255	4073	0	0
BBI13-MYC.Con8_10_Overlay_XY	687_418	17	1	119.733	255	468	14	60.2631	255	7285	0	0
BBI13-MYC.Con8_10_Overlay_XY	687_751	18	1	126.393	255	128	6	76.8595	255	6064	0	0
BBI13-MYC.Con8_10_Overlay_XY	702_269	0	0	86.8333	117	70	3	48.6392	173	4725	0	0
BBI13-MYC.Con8_10_Overlay_XY	902_784	41	1	144.3	255	337	9	64.7533	255	6981	0	0
BBI13-MYC.Con8_10_Overlay_XY	902_1260	25	1	100.045	255	244	12	43.1707	255	5604	0	0
BBI13-MYC.Con8_10_Overlay_XY	913_378	0	0	0	0	307	8	72.1246	255	5611	0	0
BBI13-MYC.Con8_10_Overlay_XY	919_1061	18	1	163.389	255	320	9	44.4451	255	4926	0	0
BBI13-MYC.Con8_10_Overlay_XY	1019_1322	44	1	39.152	255	499	8	55.754	255	7761	0	0
BBI13-MYC.Con8_10_Overlay_XY	1022_70	0	0	0	0	246	7	65.6395	255	2650	0	0
BBI13-MYC.Con8_10_Overlay_XY	1032_1195	14	1	125.65	207	44	2	60.5845	255	4112	0	0
BBI13-MYC.Con8_10_Overlay_XY	1051_1542	0	0	0	0	136	4	61.2052	255	3739	0	0
BBI13-MYC.Con8_10_Overlay_XY	1057_1609	0	0	0	0	85	5	60.0422	255	3280	0	0
BBI13-MYC.Con8_10_Overlay_XY	1084_300	0	0	0	0	124	2	104.302	255	1998	0	0
BBI13-MYC.Con8_10_Overlay_XY	1108_605	27	1	136.758	255	265	9	37.3356	255	5826	0	0
BBI13-MYC.Con8_10_Overlay_XY	1106_875	17	1	97.8929	255	174	5	59.7198	255	3948	0	0
BBI13-MYC.Con8_10_Overlay_XY	1111_1175	0	0	0	0	0	0	42.4583	140	4925	0	0
BBI13-MYC.Con8_10_Overlay_XY	1141_1862	76	2	123.16	255	167	8	63.0135	255	9577	0	0
BBI13-MYC.Con8_10_Overlay_XY	1151_1539	48	2	123.753	255	498	15	49.4679	255	7701	0	0
BBI13-MYC.Con8_10_Overlay_XY	1156_1389	23	1	161.25	255	17	2	72.5312	181	4320	0	0
BBI13-MYC.Con8_10_Overlay_XY	1187_340	13	1	97.8108	255	248	7	84.9854	255	3360	0	0
BBI13-MYC.Con8_10_Overlay_XY	1223_1332	17	1	86.875	255	469	11	62.3706	255	6264	0	0
BBI13-MYC.Con8_10_Overlay_XY	1229_898	0	0	0	0	43	3	54.2591	255	4571	0	0
BBI13-MYC.Con8_10_Overlay_XY	1231_1030	0	0	0	0	217	5	83.5174	255	4329	0	0
BBI13-MYC.Con8_10_Overlay_XY	1233_611	22	2	92.9608	255	41	3	53.0643	181	4261	0	0
BBI13-MYC.Con8_10_Overlay_XY	1247_104	25	1	97.15	255	339	9	61.8481	255	5531	0	0
BBI13-MYC.Con8_10_Overlay_XY	1248_1683	12	1	140.111	255	598	8	72.4	255	5462	0	0
BBI13-MYC.Con8_10_Overlay_XY	1256_288	0	0	0	0	288	5	75.2171	255	4970	0	0
BBI13-MYC.Con8_10_Overlay_XY	1299_819	19	1	91.7179	255	151	7	68.6626	255	9555	0	0
BBI13-MYC.Con8_10_Overlay_XY	1348_240	29	1	84.8125	255	962	15	63.3533	255	17322	8	1
BBI13-MYC.Con8_10_Overlay_XY	1406_513	26	1	127.026	255	311	6	58.1075	255	4682	0	0
BBI13-MYC.Con8_10_Overlay_XY	1409_1245	19	1	19.2525	255	285	6	58.8849	255	4168	0	0
BBI13-MYC.Con8_10_Overlay_XY	741_1736	0	0	0	0	0	0	35.3878	165	3896	0	0
BBI13-MYC.Con8_10_Overlay_XY	917_689	17	1	164.056	255	815	17	75.0551	255	6815	0	0
DU145_non_ecDNA_NFKBIA_red 5	42_499	1315	30	44.4401	255	56	5	19.4071	157	14246	7	1
DU145_non_ecDNA_NFKBIA_red 5	211_533	1605	32	47.7943	255	140	7	24.0646	255	25746	10	1
DU145_non_ecDNA_NFKBIA_red 5	229_1014	834	15	49.7267	255	167	4	53.6248	255	9013	26	3
DU145_non_ecDNA_NFKBIA_red 5	557_329	700	20	31.187	209	27	2	43.4596	188	18369	0	0
DU145_non_ecDNA_NFKBIA_red 4	157_955	146	5	20.0355	147	0	0	8.42105	22	36584	0	0
DU145_non_ecDNA_NFKBIA_red 4	170_60	17	2	17.873	84	0	0	0	0	19969	0	0
DU145_non_ecDNA_NFKBIA_red 4	313_291	413	14	23.8596	172	121	2	46.8202	255	21131	0	0
DU145_non_ecDNA_NFKBIA_red 4	495_932	84	4	21.9188	122	0	0	8.93333	26	5209	0	0
DU145_non_ecDNA_NFKBIA_red 4	756_244	3256	63	45.6083	255	289	8	18.4418	216	61779	8	1
DU145_non_ecDNA_NFKBIA_red 4	678_750	107	5	22.2219	106	46	1	52.4506	220	5912	0	0
DU145_non_ecDNA_NFKBIA_red 8	37_626	777	18	33.2754	225	25	1	13.5967	157	13730	0	0
DU145_non_ecDNA_NFKBIA_red 8	174_1207	2177	35	33.1039	255	95	7	17.7984	178	26235	0	0
DU145_non_ecDNA_NFKBIA_red 8	347_367	507	22	17.9912	145	58	3	53.4492	198	33712	0	0
DU145_non_ecDNA_NFKBIA_red 8	514_1271	745	29	21.977	255	73	5	43.02	201	31866	0	0
DU145_non_ecDNA_NFKBIA_red 8	555_1083	1054	28	29.5113	255	9	1	26.1211	118	17191	0	0
DU145_non_ecDNA_NFKBIA_red 8	668_233	704	26	26.0493	246	0	0	28.2111	92	18603	0	0
DU145_non_ecDNA_NFKBIA_red 8	704_34	116	5	19.8209	156	0	0	9.33333	14	10044	0	0
DU145_non_ecDNA_NFKBIA_red 8	787_1088	1876	57	22.3021	255	244	11	44.128	255	51065	20	1
DU145_non_ecDNA_NFKBIA_red 8	898_535	787	24	20.9801	255	78	5	32.0034	187	25558	0	0
DU145_non_ecDNA_NFKBIA_red 8	885_213	781	23	29.8719	255	0	0	24.2821	80	16284	0	0
DU145_non_ecDNA_NFKBIA_red 2	35_109	0	0	17.0054	68	0	0	2	2	11673	0	0
DU145_non_ecDNA_NFKBIA_red 2	405_145	1413	31	36.0738	255	15	2	19.7281	96	30279	0	0
DU145_non_ecDNA_NFKBIA_red 2	446_1243	817	16	30.0812	215	0	0	17.4333	85	20896	0	0
DU145_non_ecDNA_NFKBIA_red 2	541_943	333	11	22.4307	158	91	1	89.0656	255	31441	0	0
DU145_non_ecDNA_NFKBIA_red 2	805_271	599	20	19.7469	146	0	0	15.2727	34	56853	0	0
DU145_non_ecDNA_NFKBIA_red 2	817_740	1967	32	34.9464	255	158	6	22.0433	206	28614	21	1
DU145_non_ecDNA_NFKBIA_red 2	852_1244	1506	33	30.4214	237	25	3	40.4727	128	48206	0	0
DU145_non_ecDNA_NFKBIA_red 2	951_1059	429	17	20.9443	220	42	3	31.7527	163	21394	9	1
DU145_non_ecDNA_NFKBIA_red 2	958_634	333	11	18.5442	186	0	0	14.7231	65	17600	0	0
DU145_non_ecDNA_NFKBIA_red 10	189_862	1371	37	31.364	255	309	7	26.6613	250	27175	24	1
DU145_non_ecDNA_NFKBIA_red 10	231_1208	1186	27	28.6368	255	56	4	48.004	248	30359	0	0
DU145_non_ecDNA_NFKBIA_red 10	617_748	1610	36	55.1899	255	1132	23	61.0695	255	11825	206	12
DU145_non_ecDNA_NFKBIA_red 3	23_122	422	7	26.574	160	0	0	0	0	7014	0	0
DU145_non_ecDNA_NFKBIA_red 3	232_1319	2502	59	51.4723	255	55	5	18.6831	157	21961	11	1
DU145_non_ecDNA_NFKBIA_red 3	265_740	428	5	36.1801	255	114	3	49.6995	255	5010	0	0
DU145_non_ecDNA_NFKBIA_red 3	359_1115	1037	35	20.8626	200	0	0	41.1	133	36893	0	0
DU145_non_ecDNA_NFKBIA_red 3	733_1055	6743	105	57.3912	255	376	14	25.6362	255	55619	71	5
DU145_non_ecDNA_NFKBIA_red 3	861_243	416	16	16.7211	154	0	0	18.4091	56	33731	0	0
DU145_non_ecDNA_NFKBIA_red 9	102_58	918	13	26.8752	255	23	2	47.0492	146	22057	0	0
DU145_non_ecDNA_NFKBIA_red 9	134_721	6524	91	54.3596	255	469	13	24.2632	255	56486	39	2
DU145_non_ecDNA_NFKBIA_red 9	46_1087	974	25	30.2592	255	0	0	26.3143	92	14825	0	0
DU145_non_ecDNA_NFKBIA_red 9	108_234	957	21	68.7602	255	879	25	93.8804	226	7299	134	9
DU145_non_ecDNA_NFKBIA_red 9	299_1291	973	25	27.7399	208	0	0	26.5714	77	22851	0	0
DU145_non_ecDNA_NFKBIA_red 9	302_402	1348	33	32.5548	255	44	3	41.9417	165	18025	0	0
DU145_non_ecDNA_NFKBIA_red 9	371_215	2695	43	50.8354	255	375	11	29.2311	205	23074	65	3
DU145_non_ecDNA_NFKBIA_red 9	424_59	909	29	25.9315	197	0	0	27.7436	69	18322	0	0
DU145_non_ecDNA_NFKBIA_red 9	406_1113	1526	30	41.1115	255	40	3	18.1179	173	15661	0	0
DU145_non_ecDNA_NFKBIA_red 9	747_239	644	22	28.007	199	9	1	23.3733	144	15900	0	0
DU145_non_ecDNA_NFKBIA_red 9	765_502	1479	35	33.8788	255	7	1	19.7173	115	16814	0	0
DU145_non_ecDNA_NFKBIA_red 9	844_60	293	12	21.9099	132	0	0	13.75	23	17224	0	0
DU145_non_ecDNA_NFKBIA_red 9	841_1237	2563	43	46.5622	255	193	6	23.5291	242	21960	0	0
DU145_non_ecDNA_NFKBIA_red 9	899_510	1087	15	59.8322	255	837	13	61.4116	255	7885	280	9
DU145_non_ecDNA_NFKBIA_red 9	929_922	1002	27	31.3141	255	98	5	34.282	188	22331	0	0
DU145_non_ecDNA_NFKBIA_red 7	92_116	318	13	20.4624	180	12	1	33.4606	119	23737	0	0
DU145_non_ecDNA_NFKBIA_red 7	25_316	258	6	28.9776	255	25	2	30.0423	155	8035	0	0
DU145_non_ecDNA_NFKBIA_red 7	31_775	861	13	39.0439	255	97	5	24.4453	176	13458	18	1
DU145_non_ecDNA_NFKBIA_red 7	142_1314	1264	41	37.2015	255	0	0	13.7778	35	31141	0	0
DU145_non_ecDNA_NFKBIA_red 7	141_270	742	29	24.5575	255	30	3	14.7749	194	22742	0	0
DU145_non_ecDNA_NFKBIA_red 7	142_584	1833	38	44.8569	255	60	5	21.7709	131	15304	12	1
DU145_non_ecDNA_NFKBIA_red 7	203_917	3494	20	112.033	255	1802	51	139.228	255	13976	708	32
DU145_non_ecDNA_NFKBIA_red 7	239_38	183	7	19.5079	180	0	0	27.325	98	13783	0	0
DU145_non_ecDNA_NFKBIA_red 7	313_229	500	20	24.7065	255	0	0	28.6711	98	28768	0	0
DU145_non_ecDNA_NFKBIA_red 7	424_74	25	1	16.6725	173	0	0	22.5	73	26424	0	0
DU145_non_ecDNA_NFKBIA_red 7	480_1311	1132	34	33.7106	255	0	0	16.2353	42	30204	0	0
DU145_non_ecDNA_NFKBIA_red 7	482_285	735	21	26.8258	255	0	0	22.32	103	27716	0	0
DU145_non_ecDNA_NFKBIA_red 7	795_201	446	21	23.9475	255	0	0	32.488	114	33812	0	0
DU145_non_ecDNA_NFKBIA_red 7	836_981	2848	52	41.4605	255	91	5	18.4618	157	40788	0	0
DU145_non_ecDNA_NFKBIA_red 7	865_449	983	32	31.704	255	88	6	15.9393	187	26435	7	1
DU145_non_ecDNA_NFKBIA_red 7	963_238	157	5	19.9825	255	0	0	24	63	18295	0	0
DU145_non_ecDNA_NFKBIA_red 7	603_128	389	19	23.557	235	36	3	43.9435	154	30476	0	0
DU145_non_ecDNA_NFKBIA_red 1	29_45	53	1	17.2182	115	0	0	0	0	6095	0	0
DU145_non_ecDNA_NFKBIA_red 1	88_455	2550	39	44.3184	255	168	5	24.8897	255	31010	0	0
DU145_non_ecDNA_NFKBIA_red 1	46_1310	267	11	25.1089	143	8	1	85.0714	160	15071	0	0
DU145_non_ecDNA_NFKBIA_red 1	166_180	724	21	28.1185	202	78	3	26.5271	167	19431	0	0
DU145_non_ecDNA_NFKBIA_red 1	387_1102	1430	29	38.519	255	80	6	37.297	227	23702	0	0
DU145_non_ecDNA_NFKBIA_red 1	415_172	900	27	28.3086	247	95	5	55.5684	229	21904	26	2
DU145_non_ecDNA_NFKBIA_red 1	506_396	2997	43	52.186	255	135	4	22.1077	255	33097	0	0
DU145_non_ecDNA_NFKBIA_red 1	604_1279	5818	71	60.2205	255	1420	38	35.5084	255	50593	390	18
DU145_non_ecDNA_NFKBIA_red 1	709_494	395	12	20.3454	224	52	3	65.2759	240	33297	0	0
DU145_non_ecDNA_NFKBIA_red 1	728_25	398	13	33.8616	255	11	1	20.8227	98	7327	0	0
DU145_non_ecDNA_NFKBIA_red 1	853_1021	2874	46	48.9103	255	164	6	35.83	255	37256	0	0
DU145_non_ecDNA_NFKBIA_red 6	54_347	350	14	22.5036	144	0	0	42.0769	97	19835	0	0
DU145_non_ecDNA_NFKBIA_red 6	402_1131	974	28	24.6818	255	11	1	36.7805	122	32071	0	0
DU145_non_ecDNA_NFKBIA_red 6	386_942	1812	48	41.9507	255	99	6	27.2571	235	17474	0	0
DU145_non_ecDNA_NFKBIA_red 6	625_1249	3233	49	48.4113	255	45	4	54.5604	255	37060	12	1
DU145_non_ecDNA_NFKBIA_red 6	935_776	1298	40	24.8921	255	99	7	57.0679	255	44515	0	0
DU145_non_ecDNA_NFKBIA_red 6	944_1199	2071	33	47.4168	255	85	6	44.2404	214	24730	0	0
RPMI8226_non_ecDNA_IRF4_red 4	75_251	0	0	21.6136	53	179	9	41.8628	121	6175	0	0
RPMI8226_non_ecDNA_IRF4_red 4	137_1103	0	0	22.7181	72	450	21	53.5013	150	8255	0	0
RPMI8226_non_ecDNA_IRF4_red 4	193_137	1018	26	48.2359	247	426	19	59.0466	255	8674	159	8
RPMI8226_non_ecDNA_IRF4_red 4	267_361	2476	50	42.4532	255	313	7	28.3379	255	28183	29	1
RPMI8226_non_ecDNA_IRF4_red 4	254_775	1322	34	39.4707	255	133	5	22.5507	255	15490	0	0
RPMI8226_non_ecDNA_IRF4_red 4	375_90	2779	42	36.6425	255	243	7	73.2269	255	42968	13	1
RPMI8226_non_ecDNA_IRF4_red 4	365_935	2754	37	49.0504	255	303	6	30.0412	255	26839	55	3
RPMI8226_non_ecDNA_IRF4_red 4	419_1329	1444	28	35.9364	255	210	5	34.4785	255	18105	0	0
RPMI8226_non_ecDNA_IRF4_red 4	568_824	3278	44	70.4426	255	376	5	29.9871	255	21020	57	2
RPMI8226_non_ecDNA_IRF4_red 4	714_114	2220	50	30.2493	255	68	2	100.746	255	38094	0	0
RPMI8226_non_ecDNA_IRF4_red 4	765_399	2689	46	58.6407	255	458	7	30.6691	255	19364	120	5
RPMI8226_non_ecDNA_IRF4_red 4	806_798	3828	49	70.6628	255	446	8	31.6438	255	24032	156	6
RPMI8226_non_ecDNA_IRF4_red 4	838_573	2347	46	37.5888	255	145	5	78.0987	255	29076	18	1
RPMI8226_non_ecDNA_IRF4_red 4	964_276	727	23	27.6921	236	74	5	54.974	255	13009	0	0
RPMI8226_non_ecDNA_IRF4_red 3	62_383	1841	33	51.1318	255	272	4	29.6932	255	15849	34	2
RPMI8226_non_ecDNA_IRF4_red 3	51_582	1475	26	46.7427	255	138	5	19.03	255	15658	10	1
RPMI8226_non_ecDNA_IRF4_red 3	162_203	1964	43	44.2856	255	235	6	27.7077	255	16974	17	1
RPMI8226_non_ecDNA_IRF4_red 3	253_570	3484	58	42.8032	255	214	5	19.494	255	40372	7	1
RPMI8226_non_ecDNA_IRF4_red 3	845_878	49	6	40.2355	91	264	18	51.6732	129	6709	0	0
RPMI8226_non_ecDNA_IRF4_red 3	961_764	1546	30	75.9856	255	440	21	71.4826	255	9158	148	10
RPMI8226_non_ecDNA_IRF4_red 3	982_986	1004	17	49.8642	255	39	1	12.5056	255	9820	0	0
RPMI8226_non_ecDNA_IRF4_red 10	44_1098	1369	24	53.9964	255	360	6	42.7011	255	13473	77	3
RPMI8226_non_ecDNA_IRF4_red 10	50_1295	2576	23	81.0664	255	846	6	63.1033	255	15092	243	4
RPMI8226_non_ecDNA_IRF4_red 10	277_923	3069	46	37.1142	255	116	5	83.5926	255	51520	32	1
RPMI8226_non_ecDNA_IRF4_red 10	356_53	1932	30	79.0474	255	441	13	48.8568	255	12346	132	7
RPMI8226_non_ecDNA_IRF4_red 10	495_1107	3348	58	52.9541	255	326	4	57.3363	255	31804	100	4
RPMI8226_non_ecDNA_IRF4_red 10	517_79	1544	37	41.0952	255	287	5	43.2776	255	17150	14	1
RPMI8226_non_ecDNA_IRF4_red 10	826_815	3304	53	48.452	255	282	5	41.366	255	35021	0	0
RPMI8226_non_ecDNA_IRF4_red 8	78_1146	1467	36	31.016	255	162	5	18.1648	255	21726	15	1
RPMI8226_non_ecDNA_IRF4_red 8	105_29	418	11	24.2354	248	0	0	7.71636	29	9701	0	0
RPMI8226_non_ecDNA_IRF4_red 8	129_868	2450	44	44.5001	255	341	5	21.0717	255	24958	58	2
RPMI8226_non_ecDNA_IRF4_red 8	203_1320	2941	54	57.593	255	234	4	22.3123	255	21967	31	3
RPMI8226_non_ecDNA_IRF4_red 8	382_1112	3589	71	50.0175	255	583	10	24.186	255	31128	125	7
RPMI8226_non_ecDNA_IRF4_red 8	496_1290	3066	45	73.0588	255	1151	33	59.7324	255	18016	318	15
RPMI8226_non_ecDNA_IRF4_red 8	756_1117	2912	54	42.6801	255	265	5	18.3741	255	33184	11	1
RPMI8226_non_ecDNA_IRF4_red 8	863_602	6078	77	86.9151	255	752	16	41.8198	255	34808	132	9
RPMI8226_non_ecDNA_IRF4_red 8	931_327	2526	39	49.5268	255	354	5	24.5813	255	21647	40	2
RPMI8226_non_ecDNA_IRF4_red 8	937_1314	1415	28	30.57	255	257	5	33.6834	255	21022	49	2
RPMI8226_non_ecDNA_IRF4_red 9	45_423	3544	23	140.202	255	540	11	49.3129	255	11735	102	5
RPMI8226_non_ecDNA_IRF4_red 9	182_507	2107	42	58.941	255	158	5	104.415	255	16728	33	2
RPMI8226_non_ecDNA_IRF4_red 9	307_115	1826	29	56.0874	255	100	4	53.1662	255	15426	26	2
RPMI8226_non_ecDNA_IRF4_red 9	353_441	2221	34	79.6848	255	138	5	62.3947	255	12034	0	0
RPMI8226_non_ecDNA_IRF4_red 9	801_336	7098	59	135.981	255	5593	118	148.455	255	25981	2652	85
RPMI8226_non_ecDNA_IRF4_red 9	864_37	464	10	31.8349	255	0	0	0	0	6063	0	0
RPMI8226_non_ecDNA_IRF4_red 9	956_67	719	13	32.0239	255	90	3	137.6	255	9391	0	0
RPMI8226_non_ecDNA_IRF4_red 7	22_101	678	10	46.3164	255	51	1	15.4773	240	6092	0	0
RPMI8226_non_ecDNA_IRF4_red 7	48_626	1568	31	43.2915	255	229	5	19.5144	255	15593	0	0
RPMI8226_non_ecDNA_IRF4_red 7	85_1210	1764	31	50.1626	255	250	6	24.5744	255	17719	25	2
RPMI8226_non_ecDNA_IRF4_red 7	116_868	1790	30	58.9282	255	148	5	26.2844	255	14013	0	0
RPMI8226_non_ecDNA_IRF4_red 7	165_369	2305	35	77.6052	255	595	19	52.3913	255	13894	159	10
RPMI8226_non_ecDNA_IRF4_red 7	202_190	2921	37	60.5083	255	301	8	22.5734	234	20783	34	3
RPMI8226_non_ecDNA_IRF4_red 7	222_491	1758	25	89.7214	255	823	37	80.869	255	8820	290	20
RPMI8226_non_ecDNA_IRF4_red 7	342_26	1127	15	58.448	255	8	1	22.4577	93	7774	0	0
RPMI8226_non_ecDNA_IRF4_red 7	403_930	3396	49	55.5123	255	315	6	17.8446	255	30631	91	4
RPMI8226_non_ecDNA_IRF4_red 7	425_1157	3307	46	60.1771	255	234	5	26.2782	255	25050	0	0
RPMI8226_non_ecDNA_IRF4_red 7	602_75	2564	51	47.5091	255	280	5	18.9914	255	25340	36	1
RPMI8226_non_ecDNA_IRF4_red 7	600_319	1253	34	36.198	255	81	4	11.0382	255	24203	0	0
RPMI8226_non_ecDNA_IRF4_red 7	708_613	1698	34	42.1637	255	375	10	34.3042	255	18558	93	5
RPMI8226_non_ecDNA_IRF4_red 7	736_915	2938	44	52.9132	255	207	5	17.1225	255	31289	37	2
RPMI8226_non_ecDNA_IRF4_red 7	856_128	1128	26	39.7434	255	158	5	16.0789	249	16894	36	1
RPMI8226_non_ecDNA_IRF4_red 7	858_1322	941	19	36.1171	241	184	4	30.5671	255	15169	0	0
RPMI8226_non_ecDNA_IRF4_red 7	940_610	168	13	45.2526	105	1359	68	110.261	246	13865	0	0
RPMI8226_non_ecDNA_IRF4_red 7	989_427	462	9	42.4685	255	232	8	45.0071	255	6048	76	6
RPMI8226_non_ecDNA_IRF4_red 7	548_933	1674	32	97.016	255	1161	51	122.189	255	9317	470	28
RPMI8226_non_ecDNA_IRF4_red 5	113_716	2530	37	58.7546	255	292	5	24.9044	255	23326	12	1
RPMI8226_non_ecDNA_IRF4_red 5	221_1327	1325	26	62.5186	255	249	5	22.0006	255	16832	0	0
RPMI8226_non_ecDNA_IRF4_red 5	252_71	471	15	34.3432	193	67	3	49.9692	252	21405	0	0
RPMI8226_non_ecDNA_IRF4_red 5	479_1039	3747	47	75.7749	255	241	3	22.0118	255	24330	0	0
RPMI8226_non_ecDNA_IRF4_red 5	628_1045	3775	34	91.0459	255	424	5	36.4274	255	18579	197	4
RPMI8226_non_ecDNA_IRF4_red 5	667_1230	2934	50	62.1085	255	232	5	51.6586	255	31963	12	1
RPMI8226_non_ecDNA_IRF4_red 5	760_929	3055	38	59.5417	255	275	7	25.5683	255	30240	32	2
RPMI8226_non_ecDNA_IRF4_red 5	777_23	272	8	43.8338	255	49	1	48.422	242	6310	0	0
RPMI8226_non_ecDNA_IRF4_red 5	906_1132	2184	36	53.6688	255	145	5	85.4518	255	39693	0	0
RPMI8226_non_ecDNA_IRF4_red 5	941_650	1272	24	53.0642	255	126	5	21.9674	255	15650	0	0
RPMI8226_non_ecDNA_IRF4_red 2	44_639	2789	30	107.166	255	696	27	60.2153	255	11485	123	9
RPMI8226_non_ecDNA_IRF4_red 2	213_48	843	23	29.5836	255	159	3	45.7957	255	20744	0	0
RPMI8226_non_ecDNA_IRF4_red 2	180_723	1633	39	42.6642	255	185	5	18.6882	255	16728	25	2
RPMI8226_non_ecDNA_IRF4_red 2	305_331	1427	27	47.7099	255	156	5	21.4381	221	15386	43	3
RPMI8226_non_ecDNA_IRF4_red 2	352_656	1827	35	64.2997	255	177	5	23.85	255	12096	0	0
RPMI8226_non_ecDNA_IRF4_red 2	588_224	0	0	14.9674	56	0	0	9.09342	37	6701	0	0
RPMI8226_non_ecDNA_IRF4_red 2	665_101	1203	35	32.6743	255	150	5	18.1266	255	17671	34	2
RPMI8226_non_ecDNA_IRF4_red 2	799_551	5304	71	110.447	255	3081	120	123.288	255	26555	1173	68
RPMI8226_non_ecDNA_IRF4_red 2	860_229	558	16	36.3749	255	33	2	15.9615	200	10249	0	0
RPMI8226_non_ecDNA_IRF4_red 2	962_201	629	20	35.5884	255	51	2	19.1032	255	8308	0	0
RPMI8226_non_ecDNA_IRF4_red 6	93_98	1745	32	29.6733	255	82	2	13.6214	255	31330	0	0
RPMI8226_non_ecDNA_IRF4_red 6	38_797	1003	19	39.6685	255	93	2	17.4252	255	13730	31	1
RPMI8226_non_ecDNA_IRF4_red 6	51_1017	1000	27	36.7561	241	152	5	22.438	255	11553	0	0
RPMI8226_non_ecDNA_IRF4_red 6	161_510	3374	40	58.9579	255	458	18	38.9108	255	28506	119	6
RPMI8226_non_ecDNA_IRF4_red 6	269_663	1909	28	46.9574	255	324	8	34.3255	255	21791	94	4
RPMI8226_non_ecDNA_IRF4_red 6	312_94	1713	43	30.211	255	109	3	14.6797	232	33335	0	0
RPMI8226_non_ecDNA_IRF4_red 6	347_1014	2703	52	48.0861	255	346	7	27.6951	255	24534	88	5
RPMI8226_non_ecDNA_IRF4_red 6	372_529	874	16	31.2894	255	102	2	16.6361	255	18280	0	0
RPMI8226_non_ecDNA_IRF4_red 6	514_29	329	7	26.0116	204	19	1	33.8254	129	6184	0	0
RPMI8226_non_ecDNA_IRF4_red 6	531_640	1449	32	53.6747	255	243	5	37.7547	255	11177	0	0
RPMI8226_non_ecDNA_IRF4_red 6	658_523	2580	49	49.4013	255	251	7	23.0783	255	22240	0	0
RPMI8226_non_ecDNA_IRF4_red 6	664_701	2823	35	64.0588	255	299	5	36.7644	255	19853	48	2
RPMI8226_non_ecDNA_IRF4_red 6	689_108	764	23	38.1348	255	132	5	22.994	255	7539	0	0
RPMI8226_non_ecDNA_IRF4_red 6	774_384	1088	23	50.9193	255	295	5	37.2872	209	10162	74	5
RPMI8226_non_ecDNA_IRF4_red 6	866_751	2447	47	41.0858	255	480	8	30.9822	255	25090	21	1
RPMI8226_non_ecDNA_IRF4_red 6	864_82	567	19	24.6728	211	110	3	17.1264	255	12550	15	1
RPMI8226_non_ecDNA_IRF4_red 6	941_485	1035	26	29.0471	255	199	5	22.4328	255	17308	33	2
RPMI8226_non_ecDNA_IRF4_red 6	971_1265	251	12	24.217	167	54	1	79.0571	251	14021	0	0
RPMI8226_non_ecDNA_IRF4_red 6	987_791	477	11	27.2907	255	145	3	26.0222	255	8774	11	1
RPMI8226_non_ecDNA_IRF4_red 6	990_217	307	3	28.8411	255	85	2	40.6043	255	6636	0	0
RPMI8226_non_ecDNA_IRF4_red 1	31_1122	843	17	51.6155	255	220	4	25.9285	255	9237	62	2
RPMI8226_non_ecDNA_IRF4_red 1	38_1317	1731	16	72.2448	255	166	3	24.9785	255	10876	79	2
RPMI8226_non_ecDNA_IRF4_red 1	249_947	2988	42	39.6266	255	70	4	33.1062	255	51085	23	1
RPMI8226_non_ecDNA_IRF4_red 1	330_77	2060	30	81.9181	255	260	5	38.4663	255	12471	44	3
RPMI8226_non_ecDNA_IRF4_red 1	467_1130	3266	58	54.7397	255	236	4	17.7614	255	31852	76	3
RPMI8226_non_ecDNA_IRF4_red 1	489_102	1516	33	44.3712	255	188	5	17.9705	255	17012	10	1
RPMI8226_non_ecDNA_IRF4_red 1	798_838	3342	56	52.5662	255	216	5	15.0544	255	34654	0	0
OVCAR5_non_ecDNA_BRF2_red 2	125_411	778	29	42.7942	255	272	9	68.2443	255	36591	25	2
OVCAR5_non_ecDNA_BRF2_red 2	227_814	390	19	34.0765	248	0	0	79.85	176	28297	0	0
OVCAR5_non_ecDNA_BRF2_red 2	492_989	489	21	42.0342	255	24	2	85.6379	255	24875	0	0
OVCAR5_non_ecDNA_BRF2_red 2	553_99	1392	34	55.3181	255	278	5	71.8581	255	22755	24	2
OVCAR5_non_ecDNA_BRF2_red 2	790_1104	452	14	45.6656	255	7	1	69.6552	188	20503	0	0
OVCAR5_non_ecDNA_BRF2_red 2	820_733	135	5	25.2897	143	101	3	105.792	255	30723	0	0
OVCAR5_non_ecDNA_BRF2_red 2	915_116	1009	27	48.5894	255	2041	29	97.9282	255	13955	444	18
OVCAR5_non_ecDNA_BRF2_red 2	991_406	233	4	58.061	255	26	2	111.078	255	6137	0	0
OVCAR3_non_ecDNA_PAF1_red 1	29_808	549	11	56.2873	255	0	0	0	0	9842	0	0
OVCAR3_non_ecDNA_PAF1_red 1	145_390	3506	41	80.4926	255	250	4	39.9784	214	26763	0	0
OVCAR3_non_ecDNA_PAF1_red 1	356_629	2213	43	64.1245	255	50	4	37.0822	147	34944	0	0
OVCAR3_non_ecDNA_PAF1_red 1	353_105	3045	37	79.5322	255	332	8	44.9279	255	22688	37	2
OVCAR3_non_ecDNA_PAF1_red 1	360_908	3195	46	82.8303	255	383	15	37.5289	255	19429	106	7
OVCAR3_non_ecDNA_PAF1_red 1	746_39	626	15	44.3972	255	0	0	4	4	14038	0	0
OVCAR3_non_ecDNA_PAF1_red 1	875_617	3243	55	47.5685	255	51	3	32.0268	170	56055	0	0
OVCAR3_non_ecDNA_PAF1_red 1	834_360	1229	27	47.5524	255	175	3	52.9586	224	27081	0	0
OVCAR3_non_ecDNA_PAF1_red 1	863_1345	532	16	44.4125	255	0	0	15.7091	37	13243	0	0
OVCAR3_non_ecDNA_PAF1_red 1	973_266	582	13	45.8342	255	0	0	19.3459	79	11706	0	0
OVCAR5_non_ecDNA_BRF2_red 4	113_32	21	1	27.569	96	25	1	60.0957	221	12157	0	0
OVCAR5_non_ecDNA_BRF2_red 4	429_327	76	4	28.7147	151	176	4	76.3035	255	61890	0	0
OVCAR5_non_ecDNA_BRF2_red 4	662_1366	310	6	65.8528	255	55	3	94.4505	255	6459	0	0
OVCAR5_non_ecDNA_BRF2_red 4	731_1257	482	17	42.3527	207	165	6	78.6241	255	31256	0	0
OVCAR5_non_ecDNA_BRF2_red 4	725_738	415	11	71.4065	255	48	1	32.2132	255	12693	15	1
OVCAR5_non_ecDNA_BRF2_red 4	810_134	206	7	40.4705	221	0	0	27.36	76	39665	0	0
OVCAR5_non_ecDNA_BRF2_red 4	918_1343	385	12	60.7646	255	0	0	9.19495	38	15623	0	0
OVCAR5_non_ecDNA_BRF2_red 4	970_379	266	7	59.3005	255	46	3	56.2166	215	15008	0	0
OVCAR5_non_ecDNA_BRF2_red 3	29_1088	260	9	34.7835	255	0	0	15.6442	57	7050	0	0
OVCAR5_non_ecDNA_BRF2_red 3	80_1340	335	13	28.6643	181	0	0	0	0	13166	0	0
OVCAR5_non_ecDNA_BRF2_red 3	243_886	699	21	33.1463	255	23	2	44.0811	183	20403	16	1
OVCAR5_non_ecDNA_BRF2_red 3	311_1348	627	14	52.0593	255	0	0	35.6667	84	14242	0	0
OVCAR5_non_ecDNA_BRF2_red 3	400_522	1959	33	49.1185	255	137	5	28.5152	255	27847	39	2
OVCAR5_non_ecDNA_BRF2_red 3	462_370	444	15	29.2074	240	17	2	46.8632	228	19764	0	0
OVCAR5_non_ecDNA_BRF2_red 3	539_1113	2008	48	44.4749	255	64	5	31.4197	255	31087	12	1
OVCAR5_non_ecDNA_BRF2_red 3	740_1342	175	6	32.1313	225	0	0	0	0	16071	0	0
OVCAR3_non_ecDNA_PAF1_red 3	67_1044	3183	57	48.5872	255	0	0	30.9697	89	31108	0	0
OVCAR3_non_ecDNA_PAF1_red 3	86_38	1035	23	49.6779	253	16	1	32.0891	94	9788	0	0
OVCAR3_non_ecDNA_PAF1_red 3	161_419	2608	66	30.4619	255	63	3	39.2917	143	51445	0	0
OVCAR3_non_ecDNA_PAF1_red 3	192_778	2244	46	39.9234	255	105	6	36.5293	205	24512	13	1
OVCAR3_non_ecDNA_PAF1_red 3	324_62	2252	42	44.5864	255	49	2	31.3921	146	28316	7	1
OVCAR3_non_ecDNA_PAF1_red 3	358_1159	5592	93	49.7029	255	118	8	31.6934	192	52566	8	1
OVCAR3_non_ecDNA_PAF1_red 3	856_1312	2194	45	39.088	255	0	0	14.5513	78	26076	0	0
OVCAR3_non_ecDNA_PAF1_red 3	948_485	3690	49	61.1177	255	155	8	39.6911	151	29243	7	1
OVCAR3_non_ecDNA_PAF1_red 3	961_81	2309	42	52.5012	255	7	1	19.4075	96	18172	0	0
OVCAR3_non_ecDNA_PAF1_red 3	979_698	1381	18	52.6461	255	7	1	22.5307	94	11875	0	0
OVCAR3_non_ecDNA_PAF1_red 3	59_346	0	0	6.94186	34	0	0	0	0	542	0	0
OVCAR3_non_ecDNA_PAF1_red 4	134_399	3289	69	41.3772	255	0	0	15.04	59	36296	0	0
OVCAR3_non_ecDNA_PAF1_red 4	158_1290	2425	45	31.5806	255	0	0	25.0934	118	39798	0	0
OVCAR3_non_ecDNA_PAF1_red 4	248_608	6840	74	81.6934	255	479	11	71.2819	255	40005	8	1
OVCAR3_non_ecDNA_PAF1_red 4	191_1089	1810	29	61.6373	255	101	5	38.4486	193	11524	19	2
OVCAR3_non_ecDNA_PAF1_red 4	227_30	1047	19	46.8861	255	0	0	17.25	51	9458	0	0
OVCAR3_non_ecDNA_PAF1_red 4	275_929	3264	52	50.1927	255	85	4	33.0331	145	29521	30	1
OVCAR3_non_ecDNA_PAF1_red 4	312_324	1819	34	44.2024	255	91	4	45.1083	185	16839	0	0
OVCAR3_non_ecDNA_PAF1_red 4	371_1164	4895	90	42.2103	255	26	2	26.758	128	55587	0	0
OVCAR3_non_ecDNA_PAF1_red 4	491_445	2431	39	44.6972	255	33	2	29.0814	154	30444	0	0
OVCAR3_non_ecDNA_PAF1_red 4	539_58	2045	27	53.3527	255	78	4	29.5711	167	17319	0	0
OVCAR3_non_ecDNA_PAF1_red 4	642_1347	985	22	35.9536	255	13	1	21.192	108	15448	0	0
OVCAR3_non_ecDNA_PAF1_red 4	722_947	1670	34	41.8442	255	11	1	28.4231	141	16760	0	0
OVCAR3_non_ecDNA_PAF1_red 4	916_1025	2682	54	38.2183	255	0	0	12.9556	49	32924	0	0
OVCAR3_non_ecDNA_PAF1_red 5	42_739	2025	26	64.5687	255	188	2	69.2664	255	12385	9	1
OVCAR3_non_ecDNA_PAF1_red 5	107_556	1866	48	41.7389	255	0	0	23.1935	70	35425	0	0
OVCAR3_non_ecDNA_PAF1_red 5	645_459	2138	45	41.9185	255	12	1	32.2418	144	31074	0	0
OVCAR3_non_ecDNA_PAF1_red 5	746_250	3598	62	44.0642	255	418	15	44.8566	239	40522	15	2
OVCAR3_non_ecDNA_PAF1_red 5	792_34	343	9	35.5365	255	0	0	0	0	10226	0	0
OVCAR3_non_ecDNA_PAF1_red 6	96_930	3594	55	38.297	255	72	3	37.9662	198	39424	0	0
OVCAR3_non_ecDNA_PAF1_red 6	53_1327	1031	16	52.7535	255	221	4	73.4493	255	13479	0	0
OVCAR3_non_ecDNA_PAF1_red 6	275_1237	4015	47	57.3239	255	195	9	26.9829	192	30315	82	4
OVCAR3_non_ecDNA_PAF1_red 6	279_280	4826	62	100.761	255	1788	64	73.4075	255	19747	590	41
OVCAR3_non_ecDNA_PAF1_red 6	448_252	2863	50	48.8125	255	182	9	21.5166	192	28558	0	0
OVCAR5_non_ecDNA_BRF2_red 1	262_428	191	11	26.6417	141	0	0	11.2632	40	27610	0	0
OVCAR5_non_ecDNA_BRF2_red 1	390_758	1002	22	52.2854	255	18	2	9.62376	114	17418	0	0
OVCAR5_non_ecDNA_BRF2_red 1	777_880	1056	29	59.1638	255	51	2	10.8239	129	26546	11	1
OVCAR5_non_ecDNA_BRF2_red 1	949_1350	68	3	27.8747	132	0	0	2.5	4	9343	0	0
OVCAR5_non_ecDNA_BRF2_red 1	994_859	95	4	41.9575	177	0	0	15.0303	34	5216	0	0
OVCAR3_non_ecDNA_PAF1_red 2	42_571	1655	22	51.8189	255	10	1	21.1748	104	15340	10	1
OVCAR3_non_ecDNA_PAF1_red 2	182_813	5576	98	54.1559	255	173	5	29.699	255	43981	76	3
OVCAR3_non_ecDNA_PAF1_red 2	222_1119	6745	104	56.1157	255	44	5	20.6773	121	56694	0	0
OVCAR3_non_ecDNA_PAF1_red 2	627_1064	2123	42	47.6315	255	19	1	19.8452	101	20221	0	0
OVCAR3_non_ecDNA_PAF1_red 2	661_396	2039	39	45.7805	255	51	1	35.1341	167	24929	0	0
OVCAR3_non_ecDNA_PAF1_red 2	924_672	1226	35	27.6245	255	0	0	26.4286	76	34895	0	0
OVCAR3_non_ecDNA_PAF1_red 2	923_263	1320	33	35.5102	255	0	0	19.9896	59	22827	0	0
H522_non_ecDNA_TNF_red 3	69_539	1926	28	40.1584	255	0	0	11.5581	74	22955	0	0
H522_non_ecDNA_TNF_red 3	30_790	209	5	12.4907	255	23	1	113.762	255	10937	0	0
H522_non_ecDNA_TNF_red 3	95_180	767	19	20.6152	255	26	2	29.1628	147	21438	0	0
H522_non_ecDNA_TNF_red 3	196_606	204	4	15.2749	255	0	0	0	0	6819	0	0
H522_non_ecDNA_TNF_red 3	248_158	915	24	20.8661	255	31	2	30.4513	177	22603	7	1
H522_non_ecDNA_TNF_red 3	301_1263	1296	23	28.1481	255	37	2	35.1815	255	17166	0	0
H522_non_ecDNA_TNF_red 3	407_362	2466	31	37.3533	255	159	3	16.0721	255	29910	0	0
H522_non_ecDNA_TNF_red 3	433_78	1734	27	26.2178	255	62	3	25.9348	205	30845	0	0
[truncated: 22,880 more rows]
