# Supplementary material for: Accurate prediction of ecDNA in interphase cancer cells using deep neural networks
Source: Commun Biol. 2026 Apr 11;9:805. doi: 10.1038/s42003-026-09982-4 (PMC13265960; doi:10.1038/s42003-026-09982-4)
Supplement: Supplementary file 8 — Supplementary Data 6 [file 42003_2026_9982_MOESM8_ESM.xlsx]

## Sheet: SD6. statFISH results for no-am
image_name	nucleus_center	#_FISH_pixels (green)	#_FISH_foci (green)	Avg fish intensity (green)	Max fish intensity (green)	#_FISH_pixels (red)	#_FISH_foci (red)	Avg fish intensity (red)	Max fish intensity (red)	#_DAPI_pixels	#_FISH_pixels (green and red)	#_FISH_foci (green and red)
BBI8-MYC.Con8_05_Overlay_XY	10_561	0	0	0	0	176	2	78.6283	189	1235	0	0
BBI8-MYC.Con8_05_Overlay_XY	10_636	36	1	88.5952	255	209	2	94.6158	255	1111	15	1
BBI8-MYC.Con8_05_Overlay_XY	24_799	0	0	0	0	0	0	0	0	1961	0	0
BBI8-MYC.Con8_05_Overlay_XY	14_942	40	1	81.1263	255	293	8	73	165	2215	0	0
BBI8-MYC.Con8_05_Overlay_XY	70_698	72	2	94.9125	255	148	7	46.2485	132	4971	0	0
BBI8-MYC.Con8_05_Overlay_XY	111_131	29	1	85.9841	255	22	1	59.64	255	3205	0	0
BBI8-MYC.Con8_05_Overlay_XY	142_28	74	2	105.226	255	396	8	80.8807	255	3830	12	1
BBI8-MYC.Con8_05_Overlay_XY	156_1186	44	2	95.9271	255	17	1	95.7222	255	2646	0	0
BBI8-MYC.Con8_05_Overlay_XY	169_720	83	2	91.1955	255	299	7	79.2822	255	3610	43	1
BBI8-MYC.Con8_05_Overlay_XY	172_883	35	1	82.63	255	30	1	40.0368	255	3504	0	0
BBI8-MYC.Con8_05_Overlay_XY	160_789	43	1	149.567	255	8	1	163.875	255	1379	0	0
BBI8-MYC.Con8_05_Overlay_XY	204_575	0	0	0	0	0	0	0	0	1127	0	0
BBI8-MYC.Con8_05_Overlay_XY	241_960	0	0	0	0	9	1	99.9444	255	1065	0	0
BBI8-MYC.Con8_05_Overlay_XY	272_1185	38	1	64.3551	255	0	0	0	0	2383	0	0
BBI8-MYC.Con8_05_Overlay_XY	284_736	0	0	0	0	0	0	0	0	2276	0	0
BBI8-MYC.Con8_05_Overlay_XY	314_83	67	2	75.6955	255	263	9	66.7628	255	5230	0	0
BBI8-MYC.Con8_05_Overlay_XY	341_990	0	0	0	0	0	0	22.1392	57	2690	0	0
BBI8-MYC.Con8_05_Overlay_XY	379_212	0	0	0	0	620	10	98.0339	214	4451	0	0
BBI8-MYC.Con8_05_Overlay_XY	387_1101	69	1	163.112	255	93	3	41.7671	107	4375	0	0
BBI8-MYC.Con8_05_Overlay_XY	391_457	67	2	140.101	255	84	3	42.6223	255	4887	0	0
BBI8-MYC.Con8_05_Overlay_XY	413_117	62	2	80.3452	255	331	6	75.722	214	4455	14	1
BBI8-MYC.Con8_05_Overlay_XY	418_1395	37	1	97.2651	255	718	8	122.203	255	4554	19	1
BBI8-MYC.Con8_05_Overlay_XY	432_13	0	0	0	0	0	0	0	0	1225	0	0
BBI8-MYC.Con8_05_Overlay_XY	468_1652	99	2	74.2761	255	27	2	31.9967	255	2515	24	2
BBI8-MYC.Con8_05_Overlay_XY	493_308	33	1	87.8077	255	122	4	46.764	255	3859	0	0
BBI8-MYC.Con8_05_Overlay_XY	489_838	22	1	88.96	255	0	0	112.5	239	2235	0	0
BBI8-MYC.Con8_05_Overlay_XY	493_1554	0	0	71.3333	113	0	0	26.2722	255	3129	0	0
BBI8-MYC.Con8_05_Overlay_XY	531_666	64	2	102.737	255	25	2	24.7938	255	4808	0	0
BBI8-MYC.Con8_05_Overlay_XY	537_1641	0	0	0	0	150	3	46.2105	115	3505	0	0
BBI8-MYC.Con8_05_Overlay_XY	583_540	40	2	125.226	255	182	4	47.7721	140	4098	0	0
BBI8-MYC.Con8_05_Overlay_XY	591_313	0	0	0	0	58	3	42.1782	99	3067	0	0
BBI8-MYC.Con8_05_Overlay_XY	624_1467	35	2	142.021	255	16	1	133.857	255	3291	0	0
BBI8-MYC.Con8_05_Overlay_XY	680_769	45	2	144.815	255	9	1	25.5071	255	2813	0	0
BBI8-MYC.Con8_05_Overlay_XY	667_1136	93	1	58.0831	255	15	1	88.9091	255	2395	0	0
BBI8-MYC.Con8_05_Overlay_XY	688_467	29	1	81.493	255	430	5	74.7326	255	3668	0	0
BBI8-MYC.Con8_05_Overlay_XY	696_611	59	2	127.837	255	7	1	22.5304	255	2883	0	0
BBI8-MYC.Con8_05_Overlay_XY	690_246	0	0	0	0	0	0	0	0	1613	0	0
BBI8-MYC.Con8_05_Overlay_XY	704_1511	113	2	97.855	255	160	4	51.1432	255	3871	0	0
BBI8-MYC.Con8_05_Overlay_XY	697_1754	0	0	0	0	0	0	0	0	1604	0	0
BBI8-MYC.Con8_05_Overlay_XY	766_1110	66	2	78.5135	255	53	2	71.0962	255	2545	0	0
BBI8-MYC.Con8_05_Overlay_XY	796_742	34	1	53.8261	255	342	8	64.9786	255	4490	0	0
BBI8-MYC.Con8_05_Overlay_XY	825_973	0	0	0	0	0	0	27.586	74	1755	0	0
BBI8-MYC.Con8_05_Overlay_XY	834_15	0	0	0	0	115	3	46.0788	132	1915	0	0
BBI8-MYC.Con8_05_Overlay_XY	843_1184	32	1	99.2881	255	0	0	40.4571	231	2458	0	0
BBI8-MYC.Con8_05_Overlay_XY	875_173	71	2	82.948	255	1114	27	106.581	255	7846	15	1
BBI8-MYC.Con8_05_Overlay_XY	906_602	31	1	106.412	255	0	0	23.7519	66	2565	0	0
BBI8-MYC.Con8_05_Overlay_XY	911_72	0	0	0	0	18	1	38.5339	99	1892	0	0
BBI8-MYC.Con8_05_Overlay_XY	927_1372	34	1	77.0312	255	57	2	45.3386	255	3316	0	0
BBI8-MYC.Con8_05_Overlay_XY	941_1583	39	1	68.9055	255	51	2	37.1426	255	4119	0	0
BBI8-MYC.Con8_05_Overlay_XY	942_877	42	1	107.353	255	17	1	45.0694	255	2932	0	0
BBI8-MYC.Con8_05_Overlay_XY	963_535	31	1	101.426	255	384	9	82.8502	255	4258	0	0
BBI8-MYC.Con8_05_Overlay_XY	965_724	26	1	100.893	255	357	8	80.7157	255	4049	10	1
BBI8-MYC.Con8_05_Overlay_XY	973_394	29	1	92.831	255	467	16	75.0835	255	4916	0	0
BBI8-MYC.Con8_05_Overlay_XY	995_1007	92	2	84.4199	255	69	2	41	255	2869	0	0
BBI8-MYC.Con8_05_Overlay_XY	991_1732	78	2	95.0909	255	353	10	80.2907	255	3441	0	0
BBI8-MYC.Con8_05_Overlay_XY	1020_276	29	1	82.4933	255	37	1	53.1245	255	2143	0	0
BBI8-MYC.Con8_05_Overlay_XY	1057_24	78	2	93.4945	255	1199	11	143.689	255	5222	33	1
BBI8-MYC.Con8_05_Overlay_XY	1050_905	44	1	76.4766	255	33	2	29.3709	255	4622	0	0
BBI8-MYC.Con8_05_Overlay_XY	1044_801	30	1	83.6933	255	15	1	56.125	255	3541	0	0
BBI8-MYC.Con8_05_Overlay_XY	1049_664	45	2	92.1284	255	16	1	27.4657	255	3468	0	0
BBI8-MYC.Con8_05_Overlay_XY	1069_485	48	2	61.4861	255	222	5	51.5147	255	3186	0	0
BBI8-MYC.Con8_05_Overlay_XY	1082_1749	60	1	49.9875	255	206	3	60.1756	255	3705	0	0
BBI8-MYC.Con8_05_Overlay_XY	1080_385	0	0	0	0	0	0	5.33333	8	2604	0	0
BBI8-MYC.Con8_05_Overlay_XY	1094_1290	52	2	74.0549	255	20	1	91.98	255	2508	0	0
BBI8-MYC.Con8_05_Overlay_XY	1105_982	38	1	102.338	255	8	1	180.625	255	2918	0	0
BBI8-MYC.Con8_05_Overlay_XY	1100_1086	52	2	144.351	255	0	0	99	132	2213	0	0
BBI8-MYC.Con8_05_Overlay_XY	1129_58	0	0	0	0	0	0	0	0	1920	0	0
BBI8-MYC.Con8_05_Overlay_XY	1141_260	75	2	104.866	255	608	11	106.75	255	4245	0	0
BBI8-MYC.Con8_05_Overlay_XY	1170_1393	45	1	60.7321	255	304	3	70.5942	255	3193	0	0
BBI8-MYC.Con8_05_Overlay_XY	1144_860	0	0	0	0	12	1	45.1313	255	2373	0	0
BBI8-MYC.Con8_05_Overlay_XY	1166_1890	41	1	96.6892	255	43	1	43.7146	255	2799	0	0
BBI8-MYC.Con8_05_Overlay_XY	1186_1555	0	0	3.21192	8	0	0	29.0716	82	2954	0	0
BBI8-MYC.Con8_05_Overlay_XY	1187_725	35	1	79.6374	255	174	3	51.8211	255	3229	0	0
BBI8-MYC.Con8_05_Overlay_XY	1205_623	35	2	68.2783	255	0	0	21.4019	247	2842	0	0
BBI8-MYC.Con8_05_Overlay_XY	1201_1195	0	0	0	0	30	1	45.2821	255	2342	0	0
BBI8-MYC.Con8_05_Overlay_XY	1224_999	89	2	106.19	255	48	1	50.1613	255	2752	0	0
BBI8-MYC.Con8_05_Overlay_XY	1238_328	82	2	67.8367	255	845	20	110.161	255	4820	18	1
BBI8-MYC.Con8_05_Overlay_XY	1259_1489	87	2	47.9168	255	168	6	47.3427	255	4729	0	0
BBI8-MYC.Con8_05_Overlay_XY	1274_192	32	1	116.918	255	623	9	88.57	206	4436	0	0
BBI8-MYC.Con8_05_Overlay_XY	1289_1853	98	1	99.9322	255	1093	15	135.189	255	6410	36	3
BBI8-MYC.Con8_05_Overlay_XY	1293_1687	17	1	95.5625	255	9	1	169.444	255	1480	0	0
BBI8-MYC.Con8_05_Overlay_XY	1307_999	7	1	47.7778	227	81	4	48.6437	255	2433	0	0
BBI8-MYC.Con8_05_Overlay_XY	1325_403	108	3	32.5754	255	274	9	64.8457	255	3056	54	2
BBI8-MYC.Con8_05_Overlay_XY	1334_761	91	2	47.3721	255	109	3	61.8372	255	2890	0	0
BBI8-MYC.Con8_05_Overlay_XY	1345_914	94	2	52.2427	255	84	3	48.5534	255	2520	0	0
BBI8-MYC.Con8_05_Overlay_XY	1390_99	92	1	109.739	255	335	7	62.8141	255	5571	7	1
BBI8-MYC.Con8_05_Overlay_XY	1381_556	0	0	33.3548	77	26	1	37.6364	255	1932	0	0
BBI8-MYC.Con8_05_Overlay_XY	1372_1164	0	0	0	0	0	0	0	0	744	0	0
BBI8-MYC.Con8_05_Overlay_XY	1388_1626	50	1	38.2046	255	339	7	66.2987	255	3556	0	0
BBI8-MYC.Con8_05_Overlay_XY	1414_850	94	2	66.2161	255	348	4	84.763	255	3193	18	1
BBI8-MYC.Con8_05_Overlay_XY	1420_726	51	1	73.0963	255	113	2	46.3242	123	1961	0	0
BBI8-MYC.Con8_02_Overlay_XY	8_764	0	0	0	0	51	1	43.7915	99	882	0	0
BBI8-MYC.Con8_02_Overlay_XY	32_1128	90	2	58.6	255	375	11	83.4419	255	3527	9	1
BBI8-MYC.Con8_02_Overlay_XY	10_1390	0	0	11.6471	28	78	2	30.1218	99	1096	0	0
BBI8-MYC.Con8_02_Overlay_XY	96_650	0	0	0	0	15	1	33.2835	82	2011	0	0
BBI8-MYC.Con8_02_Overlay_XY	179_944	79	2	41.1323	255	331	10	73.534	255	4231	0	0
BBI8-MYC.Con8_02_Overlay_XY	176_1706	60	1	40.6667	255	386	9	94.8628	255	3196	0	0
BBI8-MYC.Con8_02_Overlay_XY	185_1477	38	1	69.0593	255	74	3	47.0652	255	2935	0	0
BBI8-MYC.Con8_02_Overlay_XY	186_523	90	2	37.8192	255	665	9	116.659	255	3439	28	1
BBI8-MYC.Con8_02_Overlay_XY	208_1055	0	0	0	0	0	0	0	0	781	0	0
BBI8-MYC.Con8_02_Overlay_XY	283_1863	0	0	0	0	27	1	27.2697	255	1735	0	0
BBI8-MYC.Con8_02_Overlay_XY	358_833	0	0	0	0	153	1	48.4054	123	1687	0	0
BBI8-MYC.Con8_02_Overlay_XY	364_1879	146	3	60.0069	255	801	8	115.722	255	5216	18	1
BBI8-MYC.Con8_02_Overlay_XY	362_976	33	1	54.4156	255	536	14	90.8491	214	3891	0	0
BBI8-MYC.Con8_02_Overlay_XY	376_1290	0	0	0	0	0	0	25.3815	66	2082	0	0
BBI8-MYC.Con8_02_Overlay_XY	401_715	0	0	0	0	0	0	24.8982	82	2290	0	0
BBI8-MYC.Con8_02_Overlay_XY	399_483	0	0	0	0	44	2	33.9155	255	1215	0	0
BBI8-MYC.Con8_02_Overlay_XY	465_1910	0	0	12.8939	28	173	1	69.1161	173	1001	0	0
BBI8-MYC.Con8_02_Overlay_XY	483_577	0	0	3	5	350	4	80.2659	173	1744	0	0
BBI8-MYC.Con8_02_Overlay_XY	501_1049	41	1	49.229	255	338	12	75.6394	255	3918	0	0
BBI8-MYC.Con8_02_Overlay_XY	532_1470	164	4	63.6003	255	587	26	92.7411	255	7483	19	1
BBI8-MYC.Con8_02_Overlay_XY	526_924	66	2	73.205	255	367	13	79.1238	255	3570	0	0
BBI8-MYC.Con8_02_Overlay_XY	518_1859	58	1	39.2931	255	68	2	39.1873	255	2334	0	0
BBI8-MYC.Con8_02_Overlay_XY	516_510	51	1	55.7761	255	365	11	69.1882	255	3509	0	0
BBI8-MYC.Con8_02_Overlay_XY	550_237	32	1	72.382	255	275	6	65.233	255	3387	0	0
BBI8-MYC.Con8_02_Overlay_XY	547_861	43	1	71.7055	255	398	10	82.9777	255	3108	23	1
BBI8-MYC.Con8_02_Overlay_XY	568_1100	0	0	0	0	35	2	35.4421	255	3648	0	0
BBI8-MYC.Con8_02_Overlay_XY	603_1206	84	3	62.5891	255	80	3	48.849	255	3198	8	1
BBI8-MYC.Con8_02_Overlay_XY	603_397	103	1	79.0498	255	345	10	71.7858	255	3195	0	0
BBI8-MYC.Con8_02_Overlay_XY	616_1587	0	0	0	0	44	1	33.9678	255	3231	0	0
BBI8-MYC.Con8_02_Overlay_XY	672_1056	86	1	75.577	255	413	12	82.8227	255	3415	0	0
BBI8-MYC.Con8_02_Overlay_XY	685_1323	39	1	46.3403	255	238	10	67.7649	255	4238	0	0
BBI8-MYC.Con8_02_Overlay_XY	690_1713	56	1	33.4619	255	609	10	84.4466	255	4046	0	0
BBI8-MYC.Con8_02_Overlay_XY	682_357	0	0	0	0	0	0	0	0	1208	0	0
BBI8-MYC.Con8_02_Overlay_XY	704_758	98	2	71.1882	255	93	3	43.2071	255	2641	0	0
BBI8-MYC.Con8_02_Overlay_XY	690_1451	0	0	0	0	67	2	40.3191	90	2692	0	0
BBI8-MYC.Con8_02_Overlay_XY	699_1179	38	1	48.6811	255	167	5	53.4907	115	2916	0	0
BBI8-MYC.Con8_02_Overlay_XY	722_1800	105	2	39.2661	255	522	11	77.1078	255	4512	7	1
BBI8-MYC.Con8_02_Overlay_XY	719_974	0	0	0	0	0	0	7.57353	24	1547	0	0
BBI8-MYC.Con8_02_Overlay_XY	750_1524	45	1	41.9311	255	322	14	76.2273	255	3925	0	0
BBI8-MYC.Con8_02_Overlay_XY	763_1443	72	2	55.8205	255	205	10	63.5046	255	4282	0	0
BBI8-MYC.Con8_02_Overlay_XY	770_1664	46	1	77.7467	255	291	10	75.0344	255	3760	14	1
BBI8-MYC.Con8_02_Overlay_XY	797_1242	85	1	35.6074	255	554	12	97.5282	255	3901	0	0
BBI8-MYC.Con8_02_Overlay_XY	797_1788	52	1	75.0843	255	545	19	91.6898	255	4179	0	0
BBI8-MYC.Con8_02_Overlay_XY	848_1328	105	3	45.4148	255	386	16	78.6859	255	4240	8	1
BBI8-MYC.Con8_02_Overlay_XY	850_1504	41	1	23.0626	255	345	10	63.3101	255	3344	0	0
BBI8-MYC.Con8_02_Overlay_XY	861_410	190	4	50.0058	255	381	11	77.1924	255	4425	48	1
BBI8-MYC.Con8_02_Overlay_XY	850_1853	0	0	0	0	49	1	33.3087	99	2587	0	0
BBI8-MYC.Con8_02_Overlay_XY	865_310	50	1	62.9148	255	559	12	84.8248	214	3515	16	2
BBI8-MYC.Con8_02_Overlay_XY	861_667	123	1	91.5378	255	0	0	20.4772	66	3650	0	0
BBI8-MYC.Con8_02_Overlay_XY	882_152	49	1	28.9675	255	659	17	123.702	255	3539	0	0
BBI8-MYC.Con8_02_Overlay_XY	903_1263	29	1	158.156	255	43	2	42.4947	255	2847	0	0
BBI8-MYC.Con8_02_Overlay_XY	932_1844	75	2	59.9377	255	725	14	109.58	255	4329	18	2
BBI8-MYC.Con8_02_Overlay_XY	930_1629	84	2	32.3011	255	365	10	69.7938	255	2700	7	1
BBI8-MYC.Con8_02_Overlay_XY	945_1735	0	0	0	0	266	9	64.6767	140	3739	0	0
BBI8-MYC.Con8_02_Overlay_XY	954_925	33	1	58.0643	255	13	1	48.411	255	1273	0	0
BBI8-MYC.Con8_02_Overlay_XY	991_1450	13	1	67.1351	146	294	13	60.8569	255	5086	0	0
BBI8-MYC.Con8_02_Overlay_XY	994_444	0	0	0	0	85	2	48.7129	255	1577	0	0
BBI8-MYC.Con8_02_Overlay_XY	1038_1218	25	1	57.4184	255	461	10	58.7752	255	3513	0	0
BBI8-MYC.Con8_02_Overlay_XY	1017_588	71	1	58.4619	255	318	5	83.8387	255	2536	0	0
BBI8-MYC.Con8_02_Overlay_XY	1019_1140	0	0	0	0	253	8	61.1963	255	3383	0	0
BBI8-MYC.Con8_02_Overlay_XY	1024_1545	58	3	49.6047	255	545	11	94.1564	255	4108	17	1
BBI8-MYC.Con8_02_Overlay_XY	1042_1735	48	1	46.7619	255	529	5	73.9228	255	3620	0	0
BBI8-MYC.Con8_02_Overlay_XY	1042_828	25	1	61.4516	255	437	19	87.3836	255	4151	0	0
BBI8-MYC.Con8_02_Overlay_XY	1050_910	68	2	58.1928	255	388	11	89.3204	255	3662	0	0
BBI8-MYC.Con8_02_Overlay_XY	1062_486	69	2	79.5808	255	787	17	122.12	255	4423	16	1
BBI8-MYC.Con8_02_Overlay_XY	1079_1607	72	2	56.1513	255	343	10	70.2749	198	3304	0	0
BBI8-MYC.Con8_02_Overlay_XY	1078_1826	70	2	56.7132	255	506	14	91.0578	255	3837	0	0
BBI8-MYC.Con8_02_Overlay_XY	1095_1023	70	2	73.0181	255	448	10	82.0522	255	4762	0	0
BBI8-MYC.Con8_02_Overlay_XY	1100_807	0	0	0	0	0	0	23.202	66	2995	0	0
BBI8-MYC.Con8_02_Overlay_XY	1123_411	86	2	48.1918	255	515	12	102.76	255	3691	0	0
BBI8-MYC.Con8_02_Overlay_XY	1140_922	0	0	0	0	0	0	0	0	1152	0	0
BBI8-MYC.Con8_02_Overlay_XY	1159_312	85	2	64.096	255	744	12	112.452	255	3836	10	1
BBI8-MYC.Con8_02_Overlay_XY	1167_1566	26	1	85.8871	255	359	4	76.642	255	3473	17	1
BBI8-MYC.Con8_02_Overlay_XY	1169_97	24	1	65.5205	255	23	1	33.7955	255	1585	14	1
BBI8-MYC.Con8_02_Overlay_XY	1203_1826	67	2	69.814	255	164	7	51.9775	255	4909	0	0
BBI8-MYC.Con8_02_Overlay_XY	1216_1202	79	2	68.5605	255	192	8	50.9884	255	5267	0	0
BBI8-MYC.Con8_02_Overlay_XY	1224_666	0	0	0	0	737	18	121.086	255	6069	0	0
BBI8-MYC.Con8_02_Overlay_XY	1249_1547	25	1	54.813	255	294	6	61.4634	255	2633	0	0
BBI8-MYC.Con8_02_Overlay_XY	1270_1743	37	1	61.1471	255	270	2	59.2311	255	3201	32	1
BBI8-MYC.Con8_02_Overlay_XY	1266_1045	34	1	68.312	255	68	3	48.8819	255	1708	9	1
BBI8-MYC.Con8_02_Overlay_XY	1274_1652	41	1	72.2063	255	183	5	49.8515	255	3670	20	1
BBI8-MYC.Con8_02_Overlay_XY	1324_699	0	0	0	0	0	0	0	0	1036	0	0
BBI8-MYC.Con8_02_Overlay_XY	1350_1713	96	2	48.1046	255	29	2	38.2557	255	4540	0	0
BBI8-MYC.Con8_02_Overlay_XY	1390_213	44	1	22.6352	255	566	11	104.5	255	3762	12	1
BBI8-MYC.Con8_02_Overlay_XY	1404_625	49	1	61.4144	255	649	19	97.5699	255	4701	35	1
BBI8-MYC.Con8_02_Overlay_XY	1398_1364	92	2	71.6602	255	600	9	104.738	255	4336	0	0
BBI8-MYC.Con8_02_Overlay_XY	1401_909	74	2	62.2951	255	445	12	80.7116	255	4957	0	0
BBI8-MYC.Con8_02_Overlay_XY	1410_1091	29	1	77.5897	255	370	11	77.5168	255	3468	0	0
BBI8-MYC.Con8_02_Overlay_XY	1415_1465	50	1	20.1899	255	1741	10	150.887	255	4817	0	0
BBI8-MYC.Con8_02_Overlay_XY	1431_1753	0	0	9.7037	24	0	0	9.81333	24	1063	0	0
BBI8-MYC.Con8_02_Overlay_XY	602_948	80	2	39.5474	255	642	10	96.7545	255	4396	44	2
BBI8-MYC.Con8_02_Overlay_XY	847_1573	96	2	45.0036	255	598	12	88.1645	255	4637	29	2
BBI8-MYC.Con8_02_Overlay_XY	1173_476	87	2	43.9783	255	633	17	94.6325	255	5522	0	0
BBI8-MYC.Con8_02_Overlay_XY	1415_699	41	1	37.2891	255	774	11	127.273	255	3562	10	1
BBI8-MYC.Con8_20_Overlay_XY	43_487	0	0	0	0	0	0	17.7875	49	2604	0	0
BBI8-MYC.Con8_20_Overlay_XY	48_1545	50	2	21.8551	255	17	1	32.6434	255	2006	0	0
BBI8-MYC.Con8_20_Overlay_XY	188_1021	32	1	53.8936	255	387	16	80.9456	247	3513	0	0
BBI8-MYC.Con8_20_Overlay_XY	318_1120	32	1	60.5573	255	194	9	62.4107	255	2658	0	0
BBI8-MYC.Con8_20_Overlay_XY	332_767	28	1	43.6107	255	209	10	73.9548	255	4272	0	0
BBI8-MYC.Con8_20_Overlay_XY	330_551	19	1	53.7907	255	120	4	53.3239	255	2365	0	0
BBI8-MYC.Con8_20_Overlay_XY	341_1448	40	1	40.8876	255	192	7	60.5039	231	2361	0	0
BBI8-MYC.Con8_20_Overlay_XY	411_1365	59	2	26.3837	255	468	20	82.7959	255	3820	0	0
BBI8-MYC.Con8_20_Overlay_XY	456_523	17	1	83	255	22	1	35.4007	255	1851	0	0
BBI8-MYC.Con8_20_Overlay_XY	482_1900	0	0	0	0	299	9	77.3089	181	2140	0	0
BBI8-MYC.Con8_20_Overlay_XY	525_1200	48	2	67.4034	255	71	4	37.15	255	2767	0	0
BBI8-MYC.Con8_20_Overlay_XY	543_1501	87	2	24.365	255	287	15	73.1036	255	4913	12	1
BBI8-MYC.Con8_20_Overlay_XY	551_335	0	0	0	0	0	0	36.7076	74	943	0	0
BBI8-MYC.Con8_20_Overlay_XY	558_738	34	1	40.0286	255	180	10	68.3425	255	3924	0	0
BBI8-MYC.Con8_20_Overlay_XY	596_976	71	2	40.108	255	354	15	73.3762	255	3800	18	1
BBI8-MYC.Con8_20_Overlay_XY	608_174	0	0	0	0	367	18	95.6557	255	3819	0	0
BBI8-MYC.Con8_20_Overlay_XY	628_500	30	1	39.5449	255	277	6	62.5693	255	2589	0	0
BBI8-MYC.Con8_20_Overlay_XY	663_293	0	0	2.2	4	428	22	94.3941	255	4539	0	0
BBI8-MYC.Con8_20_Overlay_XY	669_1018	0	0	0	0	0	0	19.2838	57	1113	0	0
BBI8-MYC.Con8_20_Overlay_XY	819_127	54	2	53.6171	255	530	16	109.816	255	4173	23	1
BBI8-MYC.Con8_20_Overlay_XY	807_1122	0	0	0	0	0	0	4.93333	8	1208	0	0
BBI8-MYC.Con8_20_Overlay_XY	853_1790	35	1	34.9022	255	190	9	59.0041	255	3921	0	0
BBI8-MYC.Con8_20_Overlay_XY	864_894	18	1	44.2708	255	15	1	30.1842	255	2329	0	0
BBI8-MYC.Con8_20_Overlay_XY	917_387	33	1	19.4323	255	748	19	142.798	255	5520	9	1
BBI8-MYC.Con8_20_Overlay_XY	963_694	34	1	59.5906	255	256	10	62.5768	255	3134	0	0
BBI8-MYC.Con8_20_Overlay_XY	1033_971	0	0	0	0	0	0	15.4557	41	2180	0	0
BBI8-MYC.Con8_20_Overlay_XY	1065_99	26	1	69.0909	255	63	4	45.6281	255	2660	0	0
BBI8-MYC.Con8_20_Overlay_XY	1220_1322	81	2	23.4118	255	311	10	84.7689	255	4026	0	0
BBI8-MYC.Con8_20_Overlay_XY	1277_920	21	1	62.5949	255	80	2	56.2669	255	2123	11	1
BBI8-MYC.Con8_20_Overlay_XY	1331_114	25	1	49.6186	255	468	11	83.6292	255	3728	9	1
BBI8-MYC.Con8_20_Overlay_XY	1430_596	0	0	14.027	40	81	1	44.927	255	771	0	0
BBI8-MYC.Con8_15_Overlay_XY	22_172	37	1	83.6047	255	63	3	37.9352	255	3329	0	0
BBI8-MYC.Con8_15_Overlay_XY	21_1607	53	1	92.5714	255	63	3	33.8549	255	3540	0	0
BBI8-MYC.Con8_15_Overlay_XY	81_819	23	1	60.8462	255	303	6	57.7989	255	3983	0	0
BBI8-MYC.Con8_15_Overlay_XY	75_320	29	1	78.8025	255	0	0	0	0	971	0	0
BBI8-MYC.Con8_15_Overlay_XY	92_1801	0	0	0	0	0	0	5.4	8	3295	0	0
BBI8-MYC.Con8_15_Overlay_XY	140_633	0	0	15.6774	81	31	1	35.2983	255	2715	0	0
BBI8-MYC.Con8_15_Overlay_XY	161_369	82	2	68.0226	255	323	8	73.0283	255	3582	20	2
BBI8-MYC.Con8_15_Overlay_XY	150_747	28	2	84.3016	255	0	0	27.3805	66	2044	0	0
BBI8-MYC.Con8_15_Overlay_XY	211_867	60	2	89.763	255	39	2	40.0583	255	3043	0	0
BBI8-MYC.Con8_15_Overlay_XY	199_1585	28	1	172.679	255	7	1	35.1905	115	1276	0	0
BBI8-MYC.Con8_15_Overlay_XY	243_149	78	1	109.359	255	580	13	98.9301	255	4259	19	1
BBI8-MYC.Con8_15_Overlay_XY	242_249	0	0	0	0	0	0	35.7179	132	1872	0	0
BBI8-MYC.Con8_15_Overlay_XY	244_1266	0	0	0	0	0	0	10.5625	24	2167	0	0
BBI8-MYC.Con8_15_Overlay_XY	248_1890	0	0	0	0	0	0	12.2379	41	2835	0	0
BBI8-MYC.Con8_15_Overlay_XY	266_649	0	0	0	0	22	1	29.0089	82	2893	0	0
BBI8-MYC.Con8_15_Overlay_XY	289_780	0	0	0	0	18	1	27.9731	255	2026	0	0
BBI8-MYC.Con8_15_Overlay_XY	318_21	0	0	0	0	8	1	77.55	231	1785	0	0
BBI8-MYC.Con8_15_Overlay_XY	339_1700	24	1	159.357	255	9	1	23.7436	255	3750	0	0
BBI8-MYC.Con8_15_Overlay_XY	351_895	0	0	145.833	239	0	0	45.3333	82	2534	0	0
BBI8-MYC.Con8_15_Overlay_XY	399_1426	57	2	104.441	255	250	9	65.2052	255	4666	7	1
BBI8-MYC.Con8_15_Overlay_XY	450_1220	52	2	85.9535	255	124	6	43.6749	255	6167	0	0
BBI8-MYC.Con8_15_Overlay_XY	430_1912	0	0	0	0	0	0	0	0	662	0	0
BBI8-MYC.Con8_15_Overlay_XY	462_284	0	0	0	0	207	6	59.6719	140	3140	0	0
BBI8-MYC.Con8_15_Overlay_XY	503_688	64	2	69.8122	255	163	7	56.7238	255	3468	19	1
BBI8-MYC.Con8_15_Overlay_XY	546_1374	57	1	91.034	255	46	2	28.6521	255	3944	0	0
BBI8-MYC.Con8_15_Overlay_XY	580_142	85	2	68.8793	255	670	16	108.596	255	4193	15	2
BBI8-MYC.Con8_15_Overlay_XY	595_874	60	2	105.852	255	180	6	53.8461	255	4340	0	0
BBI8-MYC.Con8_15_Overlay_XY	604_349	129	3	81.1522	255	714	20	82.3955	255	5444	0	0
BBI8-MYC.Con8_15_Overlay_XY	607_1232	62	2	94.4959	255	114	4	48.8522	255	4366	17	1
BBI8-MYC.Con8_15_Overlay_XY	648_552	78	2	90.9405	255	197	6	55.3721	255	3373	0	0
BBI8-MYC.Con8_15_Overlay_XY	664_810	26	1	115.326	255	0	0	27.9286	148	2098	0	0
BBI8-MYC.Con8_15_Overlay_XY	719_720	27	1	87.7121	255	0	0	11.1937	33	3532	0	0
BBI8-MYC.Con8_15_Overlay_XY	716_556	0	0	0	0	0	0	96	132	890	0	0
BBI8-MYC.Con8_15_Overlay_XY	762_1085	62	2	105.731	255	13	1	17.5984	255	5107	0	0
BBI8-MYC.Con8_15_Overlay_XY	789_1564	77	2	106.818	255	41	3	32.9424	255	3920	0	0
BBI8-MYC.Con8_15_Overlay_XY	814_48	0	0	0	0	0	0	19.6914	66	4189	0	0
BBI8-MYC.Con8_15_Overlay_XY	808_1341	0	0	0	0	0	0	6.47222	8	1617	0	0
BBI8-MYC.Con8_15_Overlay_XY	881_185	79	2	93.2158	255	679	13	108.915	255	4637	31	2
BBI8-MYC.Con8_15_Overlay_XY	868_1552	0	0	0	0	0	0	54.4211	189	1642	0	0
BBI8-MYC.Con8_15_Overlay_XY	901_1840	69	2	96.0581	255	129	7	62.6881	255	5452	9	1
BBI8-MYC.Con8_15_Overlay_XY	895_1650	34	1	79.4348	255	192	6	58.7252	255	3472	0	0
BBI8-MYC.Con8_15_Overlay_XY	1008_1349	26	1	81.4833	255	21	1	50.0095	255	2279	0	0
BBI8-MYC.Con8_15_Overlay_XY	1031_501	0	0	4.53333	8	415	14	78.4137	255	4164	0	0
BBI8-MYC.Con8_15_Overlay_XY	1055_24	0	0	0	0	0	0	0	0	1782	0	0
BBI8-MYC.Con8_15_Overlay_XY	1080_1475	0	0	0	0	0	0	0	0	1892	0	0
BBI8-MYC.Con8_15_Overlay_XY	1154_308	41	1	66.0208	255	639	9	96.4006	255	4268	0	0
BBI8-MYC.Con8_15_Overlay_XY	1172_789	34	1	80.7292	255	261	9	70.0523	255	4036	10	1
BBI8-MYC.Con8_15_Overlay_XY	1170_1750	0	0	0	0	0	0	0	0	1479	0	0
BBI8-MYC.Con8_15_Overlay_XY	1183_1550	26	1	84.5833	255	194	5	55.3028	255	3427	0	0
BBI8-MYC.Con8_15_Overlay_XY	1207_890	26	1	122.391	255	207	7	67.6883	255	3354	0	0
BBI8-MYC.Con8_15_Overlay_XY	1207_1085	0	0	0	0	0	0	0	0	1015	0	0
BBI8-MYC.Con8_15_Overlay_XY	1256_544	30	1	96.6333	255	0	0	0	0	1705	0	0
BBI8-MYC.Con8_15_Overlay_XY	1268_996	39	1	70.472	255	323	8	65.8187	255	4310	7	1
BBI8-MYC.Con8_15_Overlay_XY	1285_800	0	0	0	0	88	4	46.5402	255	3707	0	0
BBI8-MYC.Con8_15_Overlay_XY	1300_692	0	0	48.2727	203	0	0	25.3601	57	2044	0	0
BBI8-MYC.Con8_15_Overlay_XY	1348_1482	0	0	74.25	81	49	2	31.49	255	4123	0	0
BBI8-MYC.Con8_15_Overlay_XY	1370_578	0	0	0	0	0	0	0	0	1162	0	0
BBI8-MYC.Con8_15_Overlay_XY	1388_1636	95	1	76.7849	255	211	7	64.4741	255	2372	13	1
BBI8-MYC.Con8_15_Overlay_XY	1390_1019	31	1	73.9592	255	228	9	56.2577	255	3968	0	0
BBI8-MYC.Con8_15_Overlay_XY	1392_1887	31	1	87.8852	255	21	1	32.0934	255	2699	0	0
BBI8-MYC.Con8_15_Overlay_XY	1407_683	78	2	81.1393	255	443	10	86.2463	255	3886	25	1
BBI8-MYC.Con8_15_Overlay_XY	1417_1288	0	0	0	0	0	0	0	0	798	0	0
BBI8-MYC.Con8_15_Overlay_XY	1430_788	31	1	78.7889	255	0	0	15.75	33	899	0	0
BBI8-MYC.Con8_12_Overlay_XY	15_866	18	1	44.2289	255	59	2	51.8871	255	1992	0	0
BBI8-MYC.Con8_12_Overlay_XY	20_1307	63	2	104.556	255	9	1	27.5576	189	2748	0	0
BBI8-MYC.Con8_12_Overlay_XY	22_1846	42	1	103.393	255	309	3	81.2341	255	3117	0	0
BBI8-MYC.Con8_12_Overlay_XY	88_1523	87	2	86.2936	255	389	7	82.0438	255	4160	0	0
BBI8-MYC.Con8_12_Overlay_XY	101_747	68	2	90.5769	255	179	3	70.783	255	3539	31	1
BBI8-MYC.Con8_12_Overlay_XY	140_886	71	2	85.7884	255	76	3	42.8059	255	3912	0	0
BBI8-MYC.Con8_12_Overlay_XY	148_1159	30	1	86.7297	255	66	3	53.3138	255	2922	0	0
BBI8-MYC.Con8_12_Overlay_XY	173_1262	68	2	117.16	255	114	3	63.0686	255	3910	0	0
BBI8-MYC.Con8_12_Overlay_XY	191_1339	42	1	95.4125	255	252	4	76.661	255	3335	27	1
BBI8-MYC.Con8_12_Overlay_XY	255_1440	42	1	136.672	255	0	0	0	0	1733	0	0
BBI8-MYC.Con8_12_Overlay_XY	326_1140	64	2	90.8243	255	10	1	55.0714	255	4819	0	0
BBI8-MYC.Con8_12_Overlay_XY	307_1329	90	2	61.4663	255	202	5	55.9879	255	3641	10	1
BBI8-MYC.Con8_12_Overlay_XY	331_1761	34	1	110.638	255	12	1	35.2697	255	3220	0	0
BBI8-MYC.Con8_12_Overlay_XY	355_235	68	2	57.0142	255	1093	4	160.247	255	4691	40	2
BBI8-MYC.Con8_12_Overlay_XY	381_320	80	2	69.9882	255	626	13	103.369	255	4877	55	2
BBI8-MYC.Con8_12_Overlay_XY	409_1590	69	2	114.099	255	36	2	97.7746	255	3577	0	0
BBI8-MYC.Con8_12_Overlay_XY	424_1229	70	2	72.5071	255	63	3	46.9226	255	3928	0	0
BBI8-MYC.Con8_12_Overlay_XY	427_1443	29	1	98.6557	255	10	1	165.636	255	1942	0	0
BBI8-MYC.Con8_12_Overlay_XY	470_178	49	1	64.3946	255	619	2	119.642	255	3911	0	0
BBI8-MYC.Con8_12_Overlay_XY	476_748	35	1	62.1	255	20	2	39.7309	255	2660	0	0
BBI8-MYC.Con8_12_Overlay_XY	492_1318	65	1	132.55	255	55	1	56.6629	255	4661	0	0
BBI8-MYC.Con8_12_Overlay_XY	538_127	59	2	91.2443	255	12	1	175.857	255	3658	0	0
BBI8-MYC.Con8_12_Overlay_XY	545_11	0	0	15.1818	36	147	2	91.9313	247	1038	0	0
BBI8-MYC.Con8_12_Overlay_XY	558_791	60	2	102.015	255	9	1	84.5	255	3426	0	0
BBI8-MYC.Con8_12_Overlay_XY	566_1583	86	2	66.4012	255	55	2	90.4789	255	3503	0	0
BBI8-MYC.Con8_12_Overlay_XY	602_278	0	0	0	0	0	0	20.0508	57	3182	0	0
BBI8-MYC.Con8_12_Overlay_XY	676_550	66	2	85.5267	255	197	5	62.6378	255	3448	0	0
BBI8-MYC.Con8_12_Overlay_XY	725_194	86	2	68.5448	255	283	3	85.5583	255	3039	18	1
BBI8-MYC.Con8_12_Overlay_XY	749_770	78	1	109.467	255	34	2	46.4558	255	4651	0	0
BBI8-MYC.Con8_12_Overlay_XY	763_63	81	2	63.2347	255	839	5	137.31	255	3508	23	2
BBI8-MYC.Con8_12_Overlay_XY	779_1912	33	1	114.424	255	0	0	8	8	679	0	0
BBI8-MYC.Con8_12_Overlay_XY	783_1278	0	0	0	0	0	0	0	0	1340	0	0
BBI8-MYC.Con8_12_Overlay_XY	811_488	90	1	69.0948	255	707	2	135.513	255	4548	8	1
BBI8-MYC.Con8_12_Overlay_XY	815_1040	68	2	22.3178	255	789	13	130.07	255	4270	32	2
BBI8-MYC.Con8_12_Overlay_XY	839_808	29	1	106.304	255	11	1	191.727	255	1747	0	0
BBI8-MYC.Con8_12_Overlay_XY	882_1798	56	2	103.876	255	24	1	53.2617	255	3016	0	0
BBI8-MYC.Con8_12_Overlay_XY	916_585	17	1	176.85	255	0	0	0	0	3962	0	0
BBI8-MYC.Con8_12_Overlay_XY	911_787	33	1	118.7	255	0	0	0	0	1874	0	0
BBI8-MYC.Con8_12_Overlay_XY	919_978	67	2	101.426	255	40	3	39.7033	255	3095	0	0
BBI8-MYC.Con8_12_Overlay_XY	922_390	0	0	0	0	83	4	49.091	255	3590	0	0
BBI8-MYC.Con8_12_Overlay_XY	996_853	72	3	81.201	255	45	2	56.9878	255	3533	9	1
BBI8-MYC.Con8_12_Overlay_XY	1021_350	43	1	75.2783	255	15	1	109.111	255	2458	0	0
BBI8-MYC.Con8_12_Overlay_XY	1057_1012	32	1	86.3768	255	32	1	170.1	255	2566	0	0
BBI8-MYC.Con8_12_Overlay_XY	1086_1196	68	2	109.992	255	29	2	103.732	255	2754	0	0
BBI8-MYC.Con8_12_Overlay_XY	1118_83	36	1	101.013	255	484	5	99.6621	255	3564	0	0
BBI8-MYC.Con8_12_Overlay_XY	1175_1054	55	2	130.63	255	63	2	63.5618	255	3418	0	0
BBI8-MYC.Con8_12_Overlay_XY	1180_1373	180	2	87.2148	255	340	4	68.9839	255	4908	0	0
BBI8-MYC.Con8_12_Overlay_XY	1189_345	30	1	108.041	255	20	1	113.667	255	2104	0	0
BBI8-MYC.Con8_12_Overlay_XY	1199_185	82	2	81.817	255	957	4	158.48	255	3652	23	1
BBI8-MYC.Con8_12_Overlay_XY	1223_649	56	2	104.143	255	9	1	53.1	255	3037	0	0
BBI8-MYC.Con8_12_Overlay_XY	1230_1474	34	1	133.731	255	17	1	46.6171	255	2674	0	0
BBI8-MYC.Con8_12_Overlay_XY	1249_521	74	2	74.4384	255	747	5	109.012	255	5290	9	1
BBI8-MYC.Con8_12_Overlay_XY	1244_836	34	1	137.06	255	92	2	54.8417	132	3147	0	0
BBI8-MYC.Con8_12_Overlay_XY	1252_26	67	2	83.0848	255	232	2	79.1429	255	3601	35	1
BBI8-MYC.Con8_12_Overlay_XY	1289_759	19	1	58.3086	255	11	1	130.786	206	3183	0	0
BBI8-MYC.Con8_12_Overlay_XY	1302_471	0	0	0	0	0	0	0	0	2034	0	0
BBI8-MYC.Con8_12_Overlay_XY	1332_1154	37	1	114.233	255	74	3	53.8953	255	3567	0	0
BBI8-MYC.Con8_12_Overlay_XY	1376_455	38	1	72.2959	255	684	3	124.873	255	3521	0	0
BBI8-MYC.Con8_12_Overlay_XY	1382_617	61	2	77.8084	255	154	4	88.5393	255	2545	0	0
BBI8-MYC.Con8_12_Overlay_XY	1427_136	0	0	0	0	0	0	0	0	782	0	0
BBI8-MYC.Con8_12_Overlay_XY	1430_87	0	0	0	0	0	0	18.4	33	880	0	0
BBI8-MYC.Con8_07_Overlay_XY	17_353	74	1	90.6649	255	240	5	66.6691	255	2292	0	0
BBI8-MYC.Con8_07_Overlay_XY	20_529	78	2	84.7136	255	282	7	71.5828	255	2394	10	1
BBI8-MYC.Con8_07_Overlay_XY	13_1694	0	0	0	0	13	1	178.214	255	1725	0	0
BBI8-MYC.Con8_07_Overlay_XY	71_63	24	1	43.472	211	141	4	54.2421	255	3685	0	0
BBI8-MYC.Con8_07_Overlay_XY	95_158	86	2	69.4895	255	471	8	97.5973	255	3503	19	1
BBI8-MYC.Con8_07_Overlay_XY	108_244	0	0	0	0	0	0	14.5618	41	1842	0	0
BBI8-MYC.Con8_07_Overlay_XY	118_1123	21	1	96.5882	255	0	0	5.9375	16	3726	0	0
BBI8-MYC.Con8_07_Overlay_XY	110_1276	19	1	59.7013	255	22	1	115.517	255	1854	0	0
BBI8-MYC.Con8_07_Overlay_XY	141_1688	82	2	94.5251	255	14	1	26.9366	255	2579	0	0
BBI8-MYC.Con8_07_Overlay_XY	140_1859	0	0	53.6154	114	24	1	37.4873	255	1782	0	0
BBI8-MYC.Con8_07_Overlay_XY	168_358	0	0	2.25	4	0	0	20.4513	49	3518	0	0
BBI8-MYC.Con8_07_Overlay_XY	244_1886	43	1	39.5352	255	272	6	58.9244	255	3400	12	1
BBI8-MYC.Con8_07_Overlay_XY	296_844	74	2	115.015	255	196	9	63.0193	255	3263	0	0
BBI8-MYC.Con8_07_Overlay_XY	322_531	0	0	0	0	518	8	75.9052	214	4578	0	0
BBI8-MYC.Con8_07_Overlay_XY	317_695	57	2	91.575	255	53	2	40.0449	255	3455	22	1
BBI8-MYC.Con8_07_Overlay_XY	326_1675	0	0	0	0	0	0	28.8369	66	3307	0	0
BBI8-MYC.Con8_07_Overlay_XY	343_396	74	2	71.6233	255	357	8	78.272	255	3625	0	0
BBI8-MYC.Con8_07_Overlay_XY	417_45	35	1	46.628	255	464	7	84.6787	255	3963	0	0
BBI8-MYC.Con8_07_Overlay_XY	418_1386	38	1	69.046	255	19	1	68.2909	255	2585	0	0
BBI8-MYC.Con8_07_Overlay_XY	425_1710	97	1	77.7834	255	33	1	31.8958	255	5027	0	0
BBI8-MYC.Con8_07_Overlay_XY	425_462	61	2	86.1184	255	542	6	90.2094	255	3369	0	0
BBI8-MYC.Con8_07_Overlay_XY	443_606	0	0	0	0	18	1	72.3696	255	1806	0	0
BBI8-MYC.Con8_07_Overlay_XY	476_1085	48	2	97.9459	255	56	4	36.3655	255	3400	0	0
BBI8-MYC.Con8_07_Overlay_XY	498_1525	52	1	46.047	255	9	1	30.553	140	2712	0	0
BBI8-MYC.Con8_07_Overlay_XY	549_1273	65	2	83.6628	255	114	3	54.3591	255	4086	0	0
BBI8-MYC.Con8_07_Overlay_XY	587_515	63	2	99.6667	255	200	2	60.5613	148	3641	0	0
BBI8-MYC.Con8_07_Overlay_XY	618_1153	70	2	77.5181	255	45	2	37.087	255	3498	0	0
BBI8-MYC.Con8_07_Overlay_XY	609_706	35	1	98.5132	255	48	1	48.8976	255	3231	0	0
BBI8-MYC.Con8_07_Overlay_XY	667_273	70	2	94.2819	255	0	0	9.2	24	3637	0	0
BBI8-MYC.Con8_07_Overlay_XY	697_469	58	2	118.731	255	47	2	30.0691	255	4968	0	0
BBI8-MYC.Con8_07_Overlay_XY	696_1833	99	2	72.488	255	71	3	49.2805	255	2243	0	0
BBI8-MYC.Con8_07_Overlay_XY	721_53	46	1	77.4179	255	458	4	90.0695	255	3445	13	1
BBI8-MYC.Con8_07_Overlay_XY	720_664	0	0	0	0	9	1	41.2515	255	2724	0	0
BBI8-MYC.Con8_07_Overlay_XY	760_564	36	1	99.8182	255	359	7	75.8341	255	3821	8	1
BBI8-MYC.Con8_07_Overlay_XY	747_1272	0	0	0	0	0	0	14.6696	49	1152	0	0
BBI8-MYC.Con8_07_Overlay_XY	763_1606	47	2	68.5492	255	95	3	45.0919	255	3679	0	0
BBI8-MYC.Con8_07_Overlay_XY	795_1200	44	1	70.4538	255	15	1	48.9783	255	1044	0	0
BBI8-MYC.Con8_07_Overlay_XY	853_1379	32	1	103.917	255	0	0	22.8641	66	2563	0	0
BBI8-MYC.Con8_07_Overlay_XY	867_772	76	2	84.3	255	33	1	39.0231	255	4939	18	1
BBI8-MYC.Con8_07_Overlay_XY	912_1456	72	2	91.7961	255	70	2	45.9695	255	4134	0	0
BBI8-MYC.Con8_07_Overlay_XY	941_515	70	2	99.7708	255	247	6	67.5258	255	3636	0	0
BBI8-MYC.Con8_07_Overlay_XY	946_899	0	0	0	0	0	0	0	0	2462	0	0
BBI8-MYC.Con8_07_Overlay_XY	995_771	81	2	40.4422	255	133	4	45.7798	255	3029	0	0
BBI8-MYC.Con8_07_Overlay_XY	1090_1064	75	2	56.5014	255	42	2	36.6025	255	3003	0	0
BBI8-MYC.Con8_07_Overlay_XY	1122_726	68	2	47.4796	255	368	6	75.961	255	3411	0	0
BBI8-MYC.Con8_07_Overlay_XY	1160_1301	86	2	112.663	255	28	1	42.4648	255	3710	0	0
BBI8-MYC.Con8_07_Overlay_XY	1172_433	0	0	0	0	0	0	32.7143	82	2025	0	0
BBI8-MYC.Con8_07_Overlay_XY	1174_551	22	1	137.613	255	17	1	49.7391	247	1931	0	0
BBI8-MYC.Con8_07_Overlay_XY	1214_1028	69	2	68.4273	255	21	2	34.2576	255	2551	0	0
BBI8-MYC.Con8_07_Overlay_XY	1292_1058	24	1	70.9365	255	23	2	33.9451	255	4505	0	0
BBI8-MYC.Con8_07_Overlay_XY	1355_1774	34	1	52.8889	255	123	6	49.9167	255	3426	0	0
BBI8-MYC.Con8_19_Overlay_XY	57_1850	88	2	51.177	255	719	14	114.897	255	4584	0	0
BBI8-MYC.Con8_19_Overlay_XY	62_1043	61	2	73.4589	255	498	15	93.9239	255	4305	23	1
BBI8-MYC.Con8_19_Overlay_XY	213_1592	60	2	27.3755	255	107	2	40.946	255	4001	0	0
BBI8-MYC.Con8_19_Overlay_XY	220_725	54	2	75.2014	255	500	9	87.5325	255	3180	38	2
BBI8-MYC.Con8_19_Overlay_XY	248_387	136	2	65.9966	255	2005	16	151.944	255	6750	49	3
BBI8-MYC.Con8_19_Overlay_XY	281_1292	0	0	0	0	714	9	99.2835	222	5269	0	0
BBI8-MYC.Con8_19_Overlay_XY	377_999	17	1	98.2	255	7	1	57.25	255	3502	0	0
BBI8-MYC.Con8_19_Overlay_XY	401_464	37	1	91.7474	255	14	1	30.3188	255	1710	0	0
BBI8-MYC.Con8_19_Overlay_XY	420_593	73	2	80.392	255	509	10	94.2358	255	3645	0	0
BBI8-MYC.Con8_19_Overlay_XY	421_1698	28	1	76.2824	255	313	7	82.087	255	3383	11	1
BBI8-MYC.Con8_19_Overlay_XY	418_878	78	2	90.9185	255	542	6	94.8292	255	3422	0	0
BBI8-MYC.Con8_19_Overlay_XY	488_1644	0	0	0	0	0	0	17.5964	41	3832	0	0
BBI8-MYC.Con8_19_Overlay_XY	544_1869	0	0	27	44	0	0	19.3636	66	2665	0	0
BBI8-MYC.Con8_19_Overlay_XY	604_1067	11	1	64.4286	219	22	2	58.3095	255	3128	0	0
BBI8-MYC.Con8_19_Overlay_XY	646_1582	0	0	0	0	0	0	0	0	2130	0	0
BBI8-MYC.Con8_19_Overlay_XY	667_720	55	2	73.3935	255	454	14	89.0247	255	4294	26	1
BBI8-MYC.Con8_19_Overlay_XY	707_44	435	15	43.9281	255	879	19	100.083	255	5041	33	2
BBI8-MYC.Con8_19_Overlay_XY	746_914	41	2	77.4907	255	114	3	56.394	255	4173	0	0
BBI8-MYC.Con8_19_Overlay_XY	754_797	22	1	156.333	255	11	1	26.3954	165	3732	0	0
BBI8-MYC.Con8_19_Overlay_XY	820_656	57	2	69.4244	255	357	12	74.6946	255	3236	10	1
BBI8-MYC.Con8_19_Overlay_XY	835_1314	79	2	74.278	255	124	7	48.6808	255	4032	0	0
BBI8-MYC.Con8_19_Overlay_XY	908_958	24	1	97.1351	255	9	1	110.357	255	1609	0	0
BBI8-MYC.Con8_19_Overlay_XY	924_1219	55	2	118.875	255	40	3	35.5263	255	3598	0	0
BBI8-MYC.Con8_19_Overlay_XY	951_193	59	2	95.6522	255	464	6	100.446	255	2924	13	1
BBI8-MYC.Con8_19_Overlay_XY	1098_723	0	0	0	0	0	0	33.7253	74	2655	0	0
BBI8-MYC.Con8_19_Overlay_XY	1130_1612	35	1	72.1333	255	538	12	92.9769	255	3873	13	1
BBI8-MYC.Con8_19_Overlay_XY	1128_963	13	1	177	255	11	1	170	255	1377	0	0
BBI8-MYC.Con8_19_Overlay_XY	1203_387	32	1	88.3614	255	622	14	101.649	255	3331	13	1
BBI8-MYC.Con8_19_Overlay_XY	1213_212	82	2	68.9478	255	1417	8	152	255	4380	63	2
BBI8-MYC.Con8_19_Overlay_XY	1309_406	0	0	0	0	10	1	126.615	255	2287	0	0
BBI8-MYC.Con8_10_Overlay_XY	19_107	0	0	0	0	15	2	176.2	255	2549	0	0
BBI8-MYC.Con8_10_Overlay_XY	12_524	37	1	81.1319	255	25	1	75.2812	255	1017	0	0
BBI8-MYC.Con8_10_Overlay_XY	36_914	67	2	81.6746	255	67	3	56.0571	255	4516	0	0
BBI8-MYC.Con8_10_Overlay_XY	13_1385	0	0	0	0	0	0	6	8	1355	0	0
BBI8-MYC.Con8_10_Overlay_XY	20_1816	0	0	109.714	195	0	0	0	0	2501	0	0
BBI8-MYC.Con8_10_Overlay_XY	42_1065	109	2	55.9941	255	601	9	117.198	255	4921	25	2
BBI8-MYC.Con8_10_Overlay_XY	34_368	41	1	56.8482	255	28	1	59.2857	255	1796	0	0
BBI8-MYC.Con8_10_Overlay_XY	93_1781	37	1	91.8846	255	0	0	33.815	90	4368	0	0
BBI8-MYC.Con8_10_Overlay_XY	118_507	89	2	54.7971	255	681	8	123.988	255	4750	0	0
BBI8-MYC.Con8_10_Overlay_XY	134_1223	76	2	57.3401	255	391	6	67.5987	255	5126	0	0
BBI8-MYC.Con8_10_Overlay_XY	142_1702	97	1	74.4453	255	13	1	38.0063	255	3732	0	0
BBI8-MYC.Con8_10_Overlay_XY	151_1325	83	2	58.8132	255	57	4	39.6171	255	4730	7	1
BBI8-MYC.Con8_10_Overlay_XY	152_999	89	2	48.61	255	685	11	119.004	255	4870	40	2
BBI8-MYC.Con8_10_Overlay_XY	166_311	47	1	56.5693	255	659	4	133.069	255	4026	0	0
BBI8-MYC.Con8_10_Overlay_XY	164_767	58	2	91.7203	255	31	2	153.295	255	4449	0	0
BBI8-MYC.Con8_10_Overlay_XY	174_1856	28	1	74.7468	255	12	1	177.083	255	2189	0	0
BBI8-MYC.Con8_10_Overlay_XY	224_504	87	2	67.0414	255	11	1	92.52	255	4716	0	0
BBI8-MYC.Con8_10_Overlay_XY	220_1419	0	0	0	0	0	0	0	0	1696	0	0
BBI8-MYC.Con8_10_Overlay_XY	218_1756	33	1	91.284	255	0	0	18.2931	41	3853	0	0
BBI8-MYC.Con8_10_Overlay_XY	234_354	49	1	63.0289	255	435	4	104.007	255	3769	30	1
BBI8-MYC.Con8_10_Overlay_XY	274_1873	77	2	74.1814	255	58	3	41.2547	255	4006	0	0
BBI8-MYC.Con8_10_Overlay_XY	279_592	31	1	116.554	255	9	1	33.1374	255	2999	0	0
BBI8-MYC.Con8_10_Overlay_XY	299_1160	99	2	54.7522	255	43	2	91.4184	255	4682	0	0
BBI8-MYC.Con8_10_Overlay_XY	306_708	82	2	65.5018	255	148	5	51.9979	255	4805	0	0
BBI8-MYC.Con8_10_Overlay_XY	316_1321	75	2	60.585	255	160	6	68.8171	255	3717	0	0
BBI8-MYC.Con8_10_Overlay_XY	329_477	99	2	76.2893	255	103	2	71.5585	255	4182	0	0
BBI8-MYC.Con8_10_Overlay_XY	369_920	34	1	127.771	255	137	5	54.4436	255	4877	0	0
BBI8-MYC.Con8_10_Overlay_XY	389_574	88	2	60.9058	255	443	9	75.0573	255	5352	0	0
BBI8-MYC.Con8_10_Overlay_XY	385_281	34	1	67.5897	255	14	1	101.484	255	2298	0	0
BBI8-MYC.Con8_10_Overlay_XY	483_1219	84	2	60.3684	255	285	5	73.2808	255	4120	0	0
BBI8-MYC.Con8_10_Overlay_XY	500_94	56	1	65.7432	255	52	1	63.3247	255	2607	0	0
BBI8-MYC.Con8_10_Overlay_XY	591_1034	34	1	94.0429	255	0	0	0	0	1707	0	0
BBI8-MYC.Con8_10_Overlay_XY	619_1232	88	2	47.9178	255	206	4	66.6453	255	3404	26	1
BBI8-MYC.Con8_10_Overlay_XY	618_1140	36	1	85.1778	255	20	2	192.25	255	1329	0	0
BBI8-MYC.Con8_10_Overlay_XY	660_1074	42	1	70.0748	255	118	4	54.7906	255	3150	0	0
BBI8-MYC.Con8_10_Overlay_XY	668_557	71	2	87.8242	255	23	2	184.435	255	3085	0	0
BBI8-MYC.Con8_10_Overlay_XY	673_700	35	1	67.4044	255	19	1	46.9677	255	2594	0	0
BBI8-MYC.Con8_10_Overlay_XY	713_397	41	1	56.1648	255	206	2	70.0566	198	3245	0	0
BBI8-MYC.Con8_10_Overlay_XY	715_842	0	0	0	0	0	0	0	0	2637	0	0
BBI8-MYC.Con8_10_Overlay_XY	714_1139	71	2	79.0421	255	50	3	48.6683	255	3250	0	0
BBI8-MYC.Con8_10_Overlay_XY	716_1398	87	2	54.7388	255	31	2	39.1315	255	3152	8	1
BBI8-MYC.Con8_10_Overlay_XY	724_1224	0	0	0	0	0	0	40	85	1983	0	0
BBI8-MYC.Con8_10_Overlay_XY	734_173	71	2	67.64	255	228	4	83.6078	255	3349	0	0
BBI8-MYC.Con8_10_Overlay_XY	732_1817	0	0	0	0	0	0	0	0	903	0	0
BBI8-MYC.Con8_10_Overlay_XY	755_1283	44	1	87.6607	255	0	0	20.25	41	3217	0	0
BBI8-MYC.Con8_10_Overlay_XY	784_94	51	1	41.1934	255	21	1	53.63	255	3340	0	0
BBI8-MYC.Con8_10_Overlay_XY	788_1907	0	0	0	0	58	2	60.7005	255	1310	0	0
BBI8-MYC.Con8_10_Overlay_XY	819_1301	25	1	106.54	255	0	0	0	0	2696	0	0
BBI8-MYC.Con8_10_Overlay_XY	826_392	0	0	0	0	0	0	0	0	1665	0	0
BBI8-MYC.Con8_10_Overlay_XY	835_905	77	2	77.6752	255	285	4	85.9736	255	4467	0	0
BBI8-MYC.Con8_10_Overlay_XY	838_1108	0	0	0	0	7	1	182.143	255	4218	0	0
BBI8-MYC.Con8_10_Overlay_XY	859_1406	48	1	66.4108	255	170	4	56.7376	255	4684	0	0
BBI8-MYC.Con8_10_Overlay_XY	884_1197	36	1	102.507	255	38	1	59.0719	255	3317	0	0
BBI8-MYC.Con8_10_Overlay_XY	912_711	32	1	86.2911	255	192	3	75.4636	255	3172	0	0
BBI8-MYC.Con8_10_Overlay_XY	997_329	44	2	63.2269	255	14	1	108.933	255	3047	12	1
BBI8-MYC.Con8_10_Overlay_XY	1014_1002	91	2	65.625	255	72	2	52.8304	255	3530	0	0
BBI8-MYC.Con8_10_Overlay_XY	1010_1354	0	0	61.1818	125	0	0	0	0	2855	0	0
BBI8-MYC.Con8_10_Overlay_XY	1069_789	35	1	102.583	255	12	1	184.769	255	2382	0	0
BBI8-MYC.Con8_10_Overlay_XY	1087_502	82	2	92.451	255	384	3	78.5616	255	4116	0	0
BBI8-MYC.Con8_10_Overlay_XY	1097_951	86	2	70.6827	255	177	4	67.2287	255	3182	0	0
BBI8-MYC.Con8_10_Overlay_XY	1128_1423	87	2	74	255	198	7	64.5501	255	4226	7	1
BBI8-MYC.Con8_10_Overlay_XY	1161_333	0	0	0	0	133	2	59.6981	165	2912	0	0
BBI8-MYC.Con8_10_Overlay_XY	1166_1874	20	1	96.5102	255	12	1	98.9615	255	2047	0	0
BBI8-MYC.Con8_10_Overlay_XY	1179_1048	85	2	74.7875	255	61	4	46.5805	255	3382	0	0
BBI8-MYC.Con8_10_Overlay_XY	1219_958	34	1	76.8286	255	0	0	0	0	1609	0	0
BBI8-MYC.Con8_10_Overlay_XY	1263_414	42	1	103.839	255	588	2	121.903	255	4280	0	0
BBI8-MYC.Con8_10_Overlay_XY	1306_345	25	1	129.538	255	0	0	79.1667	132	5726	0	0
BBI8-MYC.Con8_10_Overlay_XY	1316_1245	25	1	91.9825	255	8	1	180.333	255	1038	0	0
BBI8-MYC.Con8_10_Overlay_XY	1334_485	82	2	51.1007	255	509	4	94.1756	255	4073	10	1
BBI8-MYC.Con8_10_Overlay_XY	1412_1748	31	1	56.5702	255	30	1	69.9175	255	2809	19	1
BBI8-MYC.Con8_10_Overlay_XY	1424_1312	40	1	91.375	255	46	2	65.6995	255	1564	0	0
BBI8-MYC.Con8_10_Overlay_XY	1428_1601	81	2	70.9405	255	0	0	82.1667	148	1681	0	0
BBI8-MYC.Con8_17_Overlay_XY	42_1180	49	1	84.697	255	24	1	34.307	90	4994	0	0
BBI8-MYC.Con8_17_Overlay_XY	68_1504	19	1	103.595	255	18	1	26.7081	255	2485	0	0
BBI8-MYC.Con8_17_Overlay_XY	70_652	27	1	71.241	255	14	1	23.2343	222	2237	0	0
BBI8-MYC.Con8_17_Overlay_XY	91_873	9	1	39.3667	170	12	1	20.4657	198	4087	0	0
BBI8-MYC.Con8_17_Overlay_XY	153_83	76	2	57.5316	255	172	8	53.8106	255	3652	0	0
BBI8-MYC.Con8_17_Overlay_XY	174_1067	0	0	34.871	190	23	2	26.4157	255	4130	0	0
BBI8-MYC.Con8_17_Overlay_XY	178_696	25	1	140.367	255	117	5	66.4976	255	4459	0	0
BBI8-MYC.Con8_17_Overlay_XY	207_203	58	2	106.544	255	119	7	59.5735	255	4128	0	0
BBI8-MYC.Con8_17_Overlay_XY	191_448	68	2	99.187	255	180	10	53.3705	255	4101	0	0
BBI8-MYC.Con8_17_Overlay_XY	245_1860	64	2	64.377	255	318	15	66.1126	255	5219	0	0
BBI8-MYC.Con8_17_Overlay_XY	235_904	18	1	122.4	255	0	0	0	0	2416	0	0
BBI8-MYC.Con8_17_Overlay_XY	243_1586	0	0	0	0	0	0	0	0	1678	0	0
BBI8-MYC.Con8_17_Overlay_XY	259_746	0	0	0	0	0	0	17.0467	57	4173	0	0
BBI8-MYC.Con8_17_Overlay_XY	248_615	39	1	51.7624	255	41	2	24.2335	255	1717	0	0
BBI8-MYC.Con8_17_Overlay_XY	286_1356	57	2	116.689	255	109	3	46.3996	255	3540	0	0
BBI8-MYC.Con8_17_Overlay_XY	305_86	0	0	0	0	0	0	27.2315	66	1730	0	0
BBI8-MYC.Con8_17_Overlay_XY	336_423	30	1	89.9429	255	416	21	73.5025	255	4807	9	1
BBI8-MYC.Con8_17_Overlay_XY	340_1264	74	2	68.5959	255	47	2	33.5307	247	3301	0	0
BBI8-MYC.Con8_17_Overlay_XY	351_1415	51	2	87.4646	255	10	1	19.1401	247	2229	0	0
BBI8-MYC.Con8_17_Overlay_XY	376_244	24	2	87.6818	255	290	9	61.9722	255	5333	0	0
BBI8-MYC.Con8_17_Overlay_XY	388_476	0	0	36.75	44	74	3	39.4575	255	3356	0	0
BBI8-MYC.Con8_17_Overlay_XY	410_1898	0	0	0	0	16	1	22.1464	255	2657	0	0
BBI8-MYC.Con8_17_Overlay_XY	440_97	0	0	0	0	0	0	8.9661	24	2158	0	0
BBI8-MYC.Con8_17_Overlay_XY	480_444	59	2	104.487	255	16	1	24.2471	255	3133	0	0
BBI8-MYC.Con8_17_Overlay_XY	484_587	0	0	56.875	105	10	1	16.4785	247	3685	0	0
BBI8-MYC.Con8_17_Overlay_XY	527_1060	31	1	66.4902	255	24	1	23.3349	181	1801	0	0
BBI8-MYC.Con8_17_Overlay_XY	554_1909	0	0	0	0	0	0	27.2367	173	1069	0	0
BBI8-MYC.Con8_17_Overlay_XY	589_713	0	0	0	0	21	1	29.0669	255	1769	0	0
BBI8-MYC.Con8_17_Overlay_XY	588_1493	0	0	0	0	0	0	5	8	2351	0	0
BBI8-MYC.Con8_17_Overlay_XY	642_214	28	1	155.345	255	366	14	70.6101	255	3793	0	0
BBI8-MYC.Con8_17_Overlay_XY	653_1396	0	0	0	0	0	0	46.1333	165	2997	0	0
BBI8-MYC.Con8_17_Overlay_XY	675_524	0	0	32	48	10	1	16.1294	255	4202	0	0
BBI8-MYC.Con8_17_Overlay_XY	678_1112	55	2	96.1043	255	100	7	47.3039	255	4114	0	0
BBI8-MYC.Con8_17_Overlay_XY	749_1368	0	0	0	0	0	0	13.2294	189	4354	0	0
BBI8-MYC.Con8_17_Overlay_XY	762_1758	148	3	56.9121	255	116	7	43.1534	255	4633	0	0
BBI8-MYC.Con8_17_Overlay_XY	798_272	0	0	0	0	236	9	54.8892	255	3787	0	0
BBI8-MYC.Con8_17_Overlay_XY	817_516	23	1	63.5075	255	18	1	26.0506	255	2149	0	0
BBI8-MYC.Con8_17_Overlay_XY	876_1792	67	2	100.181	255	135	6	52.0453	239	5342	0	0
BBI8-MYC.Con8_17_Overlay_XY	927_628	17	1	69.5122	255	42	3	35.8683	90	3725	0	0
BBI8-MYC.Con8_17_Overlay_XY	979_888	69	2	69.5751	255	50	3	39.6806	255	2882	0	0
BBI8-MYC.Con8_17_Overlay_XY	993_1808	0	0	0	0	0	0	0	0	866	0	0
BBI8-MYC.Con8_17_Overlay_XY	1008_502	81	2	75.3465	255	235	10	58.5797	255	3560	0	0
BBI8-MYC.Con8_17_Overlay_XY	1012_1706	0	0	0	0	0	0	5.8481	16	2283	0	0
BBI8-MYC.Con8_17_Overlay_XY	1022_92	0	0	0	0	184	8	53.5736	132	4241	0	0
BBI8-MYC.Con8_17_Overlay_XY	1026_1602	0	0	0	0	0	0	22.7198	57	2706	0	0
BBI8-MYC.Con8_17_Overlay_XY	1028_1441	0	0	0	0	0	0	0	0	2076	0	0
BBI8-MYC.Con8_17_Overlay_XY	1067_14	0	0	0	0	0	0	30.5745	74	1636	0	0
BBI8-MYC.Con8_17_Overlay_XY	1078_1501	0	0	0	0	0	0	21.2412	57	2972	0	0
BBI8-MYC.Con8_17_Overlay_XY	1098_869	61	2	75.2036	255	62	4	41.1179	255	5540	0	0
BBI8-MYC.Con8_17_Overlay_XY	1094_273	63	2	89.3333	255	345	14	79.3435	255	4209	7	1
BBI8-MYC.Con8_17_Overlay_XY	1097_583	67	2	93.375	255	160	6	51.0791	255	3894	0	0
BBI8-MYC.Con8_17_Overlay_XY	1111_999	0	0	0	0	0	0	79.5	189	878	0	0
BBI8-MYC.Con8_17_Overlay_XY	1126_174	18	1	76.5116	255	0	0	0	0	1830	0	0
BBI8-MYC.Con8_17_Overlay_XY	1126_1591	82	1	71.9	255	0	0	0	0	1178	0	0
BBI8-MYC.Con8_17_Overlay_XY	1202_1130	62	2	80.4323	255	76	3	41.8808	255	3352	18	1
BBI8-MYC.Con8_17_Overlay_XY	1194_655	0	0	0	0	0	0	10.5494	24	1489	0	0
BBI8-MYC.Con8_17_Overlay_XY	1206_33	0	0	0	0	0	0	0	0	1547	0	0
BBI8-MYC.Con8_17_Overlay_XY	1241_265	83	2	89.198	255	510	15	92.4372	255	4694	8	1
BBI8-MYC.Con8_17_Overlay_XY	1244_1192	0	0	0	0	0	0	0	0	3361	0	0
BBI8-MYC.Con8_17_Overlay_XY	1283_1873	76	2	84.5902	255	129	8	58.0821	255	4463	0	0
BBI8-MYC.Con8_17_Overlay_XY	1289_495	91	2	33.2169	255	118	4	53.1846	255	3286	0	0
BBI8-MYC.Con8_17_Overlay_XY	1365_1506	75	2	109.355	255	187	8	52.1667	255	4381	0	0
BBI8-MYC.Con8_17_Overlay_XY	1383_612	83	2	60.8294	255	207	9	60.8206	255	4226	0	0
BBI8-MYC.Con8_17_Overlay_XY	1393_911	0	0	0	0	0	0	17.9005	41	2759	0	0
BBI8-MYC.Con8_17_Overlay_XY	1401_1040	33	1	94.0896	255	0	0	19.4282	181	2759	0	0
BBI8-MYC.Con8_17_Overlay_XY	1429_20	0	0	0	0	0	0	19.1245	49	774	0	0
BBI8-MYC.Con8_17_Overlay_XY	148_856	25	1	91.9811	255	79	2	43.3474	222	2934	0	0
BBI8-MYC.Con8_09_Overlay_XY	57_1165	34	1	82.9444	255	44	1	67.8493	255	2609	27	1
BBI8-MYC.Con8_09_Overlay_XY	58_1500	0	0	0	0	36	1	75.066	255	1847	0	0
BBI8-MYC.Con8_09_Overlay_XY	80_728	35	1	102	255	278	2	75.4229	255	2418	0	0
BBI8-MYC.Con8_09_Overlay_XY	93_1016	58	2	124.649	255	67	2	43.7308	255	4282	0	0
BBI8-MYC.Con8_09_Overlay_XY	129_270	76	2	84.3518	255	424	9	87.2424	255	4494	0	0
BBI8-MYC.Con8_09_Overlay_XY	129_367	0	0	0	0	24	1	44.1988	107	2681	0	0
BBI8-MYC.Con8_09_Overlay_XY	137_1686	0	0	0	0	0	0	186.5	255	984	0	0
BBI8-MYC.Con8_09_Overlay_XY	294_452	26	1	75.1667	255	86	3	47.7556	255	2892	0	0
BBI8-MYC.Con8_09_Overlay_XY	277_1008	24	1	106.905	255	11	1	46.1333	255	2258	0	0
BBI8-MYC.Con8_09_Overlay_XY	305_1453	33	1	106.293	255	0	0	0	0	2881	0	0
BBI8-MYC.Con8_09_Overlay_XY	335_976	0	0	0	0	0	0	6.8	8	1235	0	0
BBI8-MYC.Con8_09_Overlay_XY	416_19	49	1	65.5833	255	627	6	121.335	255	3543	0	0
BBI8-MYC.Con8_09_Overlay_XY	400_1369	0	0	0	0	8	1	27.0824	255	2223	0	0
BBI8-MYC.Con8_09_Overlay_XY	452_901	31	1	95.0462	255	20	1	37.2265	255	3139	0	0
BBI8-MYC.Con8_09_Overlay_XY	486_489	30	1	103.509	255	14	1	34.2679	255	2686	0	0
BBI8-MYC.Con8_09_Overlay_XY	527_46	28	1	161.207	255	186	2	61.37	255	2223	0	0
BBI8-MYC.Con8_09_Overlay_XY	551_789	62	2	83.4276	255	482	11	78.5213	255	5143	0	0
BBI8-MYC.Con8_09_Overlay_XY	640_1361	82	2	90.0251	255	0	0	0	0	2504	0	0
BBI8-MYC.Con8_09_Overlay_XY	692_1875	45	1	97.9326	255	314	5	98.5244	255	4182	0	0
BBI8-MYC.Con8_09_Overlay_XY	696_985	27	1	143.182	255	54	2	46.6892	255	3050	12	1
BBI8-MYC.Con8_09_Overlay_XY	720_520	27	1	106.673	255	72	3	51.2881	255	3659	0	0
BBI8-MYC.Con8_09_Overlay_XY	744_1123	40	1	65.3056	255	0	0	8	8	1868	0	0
BBI8-MYC.Con8_09_Overlay_XY	788_955	50	2	117.45	255	19	2	123.929	255	2676	0	0
BBI8-MYC.Con8_09_Overlay_XY	807_1405	36	1	149.455	255	62	1	55.8581	255	3098	0	0
BBI8-MYC.Con8_09_Overlay_XY	809_1118	0	0	0	0	0	0	28.5	33	2654	0	0
BBI8-MYC.Con8_09_Overlay_XY	844_747	27	1	167.167	255	121	3	54.8746	156	2707	0	0
BBI8-MYC.Con8_09_Overlay_XY	854_628	75	1	114.484	255	49	1	71.4277	255	2470	0	0
BBI8-MYC.Con8_09_Overlay_XY	865_1572	62	2	112.777	255	255	8	66.3702	255	3739	0	0
BBI8-MYC.Con8_09_Overlay_XY	866_114	0	0	0	0	130	2	54.8898	255	2497	0	0
BBI8-MYC.Con8_09_Overlay_XY	922_1214	66	2	142.455	255	26	2	46.8049	255	5311	0	0
BBI8-MYC.Con8_09_Overlay_XY	916_793	14	1	54.6	255	448	9	91.3164	255	3693	0	0
BBI8-MYC.Con8_09_Overlay_XY	926_1093	65	2	97.8741	255	201	7	59.7896	255	4462	0	0
BBI8-MYC.Con8_09_Overlay_XY	924_51	0	0	0	0	0	0	0	0	2031	0	0
BBI8-MYC.Con8_09_Overlay_XY	928_308	31	1	81.9125	255	0	0	9.25	16	2190	0	0
BBI8-MYC.Con8_09_Overlay_XY	983_555	83	2	90.7639	255	471	11	85.5672	255	4098	17	1
BBI8-MYC.Con8_09_Overlay_XY	979_1905	0	0	0	0	0	0	13.3571	24	1767	0	0
BBI8-MYC.Con8_09_Overlay_XY	986_1294	0	0	0	0	0	0	0	0	2020	0	0
BBI8-MYC.Con8_09_Overlay_XY	1012_271	0	0	41.8889	93	625	5	121.385	255	3161	0	0
BBI8-MYC.Con8_09_Overlay_XY	1020_1121	0	0	0	0	0	0	10.5	16	1970	0	0
BBI8-MYC.Con8_09_Overlay_XY	1049_1082	0	0	0	0	0	0	0	0	698	0	0
BBI8-MYC.Con8_09_Overlay_XY	1054_1214	43	1	103.056	255	0	0	10.5	16	1977	0	0
BBI8-MYC.Con8_09_Overlay_XY	1170_515	64	2	108.754	255	88	2	41.1172	255	5578	32	1
BBI8-MYC.Con8_09_Overlay_XY	1251_1248	84	2	82.3056	255	278	4	53.2706	255	4433	21	1
BBI8-MYC.Con8_09_Overlay_XY	1297_1007	72	2	129.764	255	26	2	106.694	255	2262	0	0
BBI8-MYC.Con8_09_Overlay_XY	1335_684	32	1	164.688	255	18	1	97.0857	255	1314	0	0
BBI8-MYC.Con8_09_Overlay_XY	1346_1602	40	1	68.9084	255	546	8	107.082	255	4139	0	0
BBI8-MYC.Con8_09_Overlay_XY	1347_1739	30	1	114.018	255	11	1	31.4298	247	3119	0	0
BBI8-MYC.Con8_09_Overlay_XY	1411_1318	30	1	119.608	255	256	5	71.9703	255	2685	14	1
BBI8-MYC.Con8_11_Overlay_XY	25_661	64	2	77.4241	255	59	2	54.078	255	2544	20	1
BBI8-MYC.Con8_11_Overlay_XY	19_764	92	2	70.5298	255	91	4	47.3615	255	2569	7	1
BBI8-MYC.Con8_11_Overlay_XY	78_1460	42	1	80.9304	255	72	3	46.0112	255	3395	0	0
BBI8-MYC.Con8_11_Overlay_XY	127_1097	0	0	0	0	0	0	0	0	1201	0	0
BBI8-MYC.Con8_11_Overlay_XY	132_1842	0	0	0	0	0	0	0	0	1488	0	0
BBI8-MYC.Con8_11_Overlay_XY	145_1719	38	1	46.8031	255	11	1	126.095	255	2521	0	0
BBI8-MYC.Con8_11_Overlay_XY	159_1561	103	2	66.3571	255	444	7	93.0315	255	3608	21	1
BBI8-MYC.Con8_11_Overlay_XY	173_1247	96	2	67.0632	255	154	6	60.5522	255	3400	15	1
BBI8-MYC.Con8_11_Overlay_XY	209_1892	86	2	55.9129	255	692	5	104.457	255	4579	35	1
BBI8-MYC.Con8_11_Overlay_XY	212_1398	71	2	84.7039	255	66	1	61.4124	255	4011	38	1
BBI8-MYC.Con8_11_Overlay_XY	248_652	95	2	71.8115	255	59	3	46.6554	255	5585	7	1
BBI8-MYC.Con8_11_Overlay_XY	262_1848	0	0	0	0	0	0	0	0	2111	0	0
BBI8-MYC.Con8_11_Overlay_XY	316_1316	23	1	93.431	255	16	2	39.5288	123	3018	0	0
BBI8-MYC.Con8_11_Overlay_XY	318_1115	91	2	71.1	255	31	2	107.967	255	2633	0	0
BBI8-MYC.Con8_11_Overlay_XY	336_1832	41	1	62.7595	255	461	8	95.5654	255	3820	0	0
BBI8-MYC.Con8_11_Overlay_XY	332_692	34	1	70.1262	255	10	1	32.7803	107	2693	0	0
BBI8-MYC.Con8_11_Overlay_XY	381_485	82	2	59.8442	255	355	4	92.5973	255	3369	0	0
BBI8-MYC.Con8_11_Overlay_XY	397_746	0	0	0	0	0	0	0	0	1292	0	0
BBI8-MYC.Con8_11_Overlay_XY	392_1514	0	0	0	0	0	0	0	0	1116	0	0
BBI8-MYC.Con8_11_Overlay_XY	410_1278	31	1	98.1846	255	108	3	61.072	255	3501	0	0
BBI8-MYC.Con8_11_Overlay_XY	417_1457	100	2	71.435	255	116	4	55.8662	255	4491	15	1
BBI8-MYC.Con8_11_Overlay_XY	412_386	100	2	78.4104	255	211	4	69.7363	255	3200	0	0
BBI8-MYC.Con8_11_Overlay_XY	430_828	51	1	80.8219	255	53	2	85.6434	255	1582	0	0
BBI8-MYC.Con8_11_Overlay_XY	482_1514	45	1	64.883	255	30	1	61.4672	255	2638	0	0
BBI8-MYC.Con8_11_Overlay_XY	477_1754	75	2	120.805	255	15	2	76.8889	255	2610	8	1
BBI8-MYC.Con8_11_Overlay_XY	513_1882	0	0	28.5862	130	490	6	81.5113	255	5387	0	0
BBI8-MYC.Con8_11_Overlay_XY	541_1362	78	2	81.3146	255	50	1	83.2466	255	3249	0	0
BBI8-MYC.Con8_11_Overlay_XY	547_499	0	0	0	0	0	0	35.5958	74	2597	0	0
BBI8-MYC.Con8_11_Overlay_XY	567_179	52	1	67.8807	255	537	9	88.6893	255	4175	0	0
BBI8-MYC.Con8_11_Overlay_XY	543_643	34	1	115.621	255	13	1	208.154	255	1188	0	0
BBI8-MYC.Con8_11_Overlay_XY	565_1595	37	1	104.701	255	0	0	0	0	2160	0	0
BBI8-MYC.Con8_11_Overlay_XY	583_1458	82	2	59.1848	255	140	3	69.406	255	3018	0	0
BBI8-MYC.Con8_11_Overlay_XY	592_1790	53	1	90.2279	255	65	4	45.9326	255	5376	0	0
BBI8-MYC.Con8_11_Overlay_XY	607_911	59	2	59.1364	255	115	3	46.3154	255	5324	0	0
BBI8-MYC.Con8_11_Overlay_XY	595_765	0	0	0	0	0	0	0	0	1797	0	0
BBI8-MYC.Con8_11_Overlay_XY	614_1681	65	1	62.6241	255	63	2	47.2358	255	3177	0	0
BBI8-MYC.Con8_11_Overlay_XY	625_576	51	1	69.1567	255	15	1	180.933	255	2569	0	0
BBI8-MYC.Con8_11_Overlay_XY	639_1866	77	2	100.163	255	0	0	0	0	2875	0	0
BBI8-MYC.Con8_11_Overlay_XY	638_1527	18	1	109.935	255	0	0	0	0	1316	0	0
BBI8-MYC.Con8_11_Overlay_XY	739_1608	109	2	49.6653	255	217	3	61.2965	255	4860	0	0
BBI8-MYC.Con8_11_Overlay_XY	805_1171	57	2	85.7717	255	83	2	49.0693	255	3787	0	0
BBI8-MYC.Con8_11_Overlay_XY	822_1692	48	1	86.576	255	125	5	51.3318	255	4411	0	0
BBI8-MYC.Con8_11_Overlay_XY	855_625	71	2	117.625	255	260	3	68.6828	255	3659	0	0
BBI8-MYC.Con8_11_Overlay_XY	862_1789	43	1	30.7046	255	235	1	82.1448	255	3109	0	0
BBI8-MYC.Con8_11_Overlay_XY	872_1113	75	2	87.0788	255	101	5	51.3914	255	3613	35	1
BBI8-MYC.Con8_11_Overlay_XY	869_1557	0	0	31.8519	150	8	1	191.25	255	1834	0	0
BBI8-MYC.Con8_11_Overlay_XY	898_313	94	2	63.284	255	321	3	88.8916	255	3513	16	2
BBI8-MYC.Con8_11_Overlay_XY	896_982	68	2	112.203	255	12	1	33.5965	255	3083	0	0
BBI8-MYC.Con8_11_Overlay_XY	914_883	56	1	109.221	255	30	1	67.7983	255	5724	0	0
BBI8-MYC.Con8_11_Overlay_XY	918_1707	31	1	92.6974	255	7	1	124.3	239	2265	0	0
BBI8-MYC.Con8_11_Overlay_XY	955_1550	63	1	51.997	255	0	0	6.5	8	4365	0	0
BBI8-MYC.Con8_11_Overlay_XY	976_934	85	1	77.2482	255	49	1	115.922	255	3142	0	0
BBI8-MYC.Con8_11_Overlay_XY	1018_1449	0	0	0	0	0	0	0	0	1531	0	0
BBI8-MYC.Con8_11_Overlay_XY	1122_978	89	2	72.5828	255	92	2	47.1693	255	5242	8	1
BBI8-MYC.Con8_11_Overlay_XY	1101_1098	46	1	96.9298	255	22	1	90.3725	255	2480	0	0
BBI8-MYC.Con8_11_Overlay_XY	1112_1386	86	1	93.0947	255	161	4	72.3052	255	3355	0	0
BBI8-MYC.Con8_11_Overlay_XY	1117_843	0	0	0	0	0	0	0	0	2109	0	0
BBI8-MYC.Con8_11_Overlay_XY	1167_490	78	2	49.9444	255	349	4	97.7547	255	2879	0	0
BBI8-MYC.Con8_11_Overlay_XY	1164_1696	55	2	58.9224	255	29	2	72.549	255	2598	0	0
BBI8-MYC.Con8_11_Overlay_XY	1196_1445	118	2	53.7237	255	169	4	61.9595	255	4231	26	1
BBI8-MYC.Con8_11_Overlay_XY	1211_1591	121	2	81.162	255	203	3	73.0133	255	2933	55	1
BBI8-MYC.Con8_11_Overlay_XY	1196_916	0	0	0	0	0	0	0	0	1289	0	0
BBI8-MYC.Con8_11_Overlay_XY	1216_1086	17	1	81.8913	255	0	0	0	0	1813	0	0
BBI8-MYC.Con8_11_Overlay_XY	1245_601	24	1	76.3288	255	54	1	69.9641	255	2682	0	0
BBI8-MYC.Con8_11_Overlay_XY	1247_301	0	0	0	0	0	0	0	0	1592	0	0
BBI8-MYC.Con8_11_Overlay_XY	1250_1419	41	1	75.5278	255	0	0	0	0	1314	0	0
BBI8-MYC.Con8_11_Overlay_XY	1260_1520	65	1	53.1705	255	22	1	147.571	255	1890	0	0
BBI8-MYC.Con8_11_Overlay_XY	1270_182	0	0	0	0	0	0	0	0	1890	0	0
BBI8-MYC.Con8_11_Overlay_XY	1262_1699	0	0	0	0	0	0	0	0	1258	0	0
BBI8-MYC.Con8_11_Overlay_XY	1283_944	34	1	72.7692	255	0	0	0	0	1232	0	0
BBI8-MYC.Con8_11_Overlay_XY	1304_1020	96	2	63.369	255	236	3	73.7636	255	3343	0	0
BBI8-MYC.Con8_11_Overlay_XY	1323_1168	32	1	77.2936	255	9	1	36.1031	247	4173	0	0
BBI8-MYC.Con8_11_Overlay_XY	1328_370	0	0	0	0	8	1	33	255	1027	0	0
BBI8-MYC.Con8_11_Overlay_XY	1392_1863	41	1	104.088	255	32	1	112.933	255	3128	0	0
BBI8-MYC.Con8_11_Overlay_XY	1424_1424	0	0	0	0	98	1	79.1408	214	1972	0	0
BBI8-MYC.Con8_11_Overlay_XY	1427_1062	36	1	76.1287	255	61	1	77.9372	255	1398	20	1
BBI8-MYC.Con8_11_Overlay_XY	1427_835	0	0	2.77778	7	0	0	0	0	1303	0	0
BBI8-MYC.Con8_11_Overlay_XY	1432_429	22	1	34.418	255	90	1	100.522	255	724	12	1
BBI8-MYC.Con8_08_Overlay_XY	32_693	21	1	69.3824	255	0	0	0	0	1813	0	0
BBI8-MYC.Con8_08_Overlay_XY	95_1886	26	1	166.731	255	33	1	66.5882	255	2358	0	0
BBI8-MYC.Con8_08_Overlay_XY	153_786	46	2	144.143	255	16	1	133.421	255	2902	0	0
BBI8-MYC.Con8_08_Overlay_XY	213_593	65	2	78.4896	255	214	7	80.5017	255	3485	0	0
BBI8-MYC.Con8_08_Overlay_XY	222_1857	18	1	140.926	255	10	1	157.818	255	1866	0	0
BBI8-MYC.Con8_08_Overlay_XY	317_1668	0	0	0	0	0	0	0	0	895	0	0
BBI8-MYC.Con8_08_Overlay_XY	356_20	19	1	80.1667	255	9	1	116.118	255	1816	0	0
BBI8-MYC.Con8_08_Overlay_XY	376_1506	0	0	0	0	24	2	104.463	255	3575	0	0
BBI8-MYC.Con8_08_Overlay_XY	394_1834	39	1	110.694	255	33	1	37.6543	255	2599	0	0
BBI8-MYC.Con8_08_Overlay_XY	406_432	16	1	151.056	255	7	1	137.286	247	3096	0	0
BBI8-MYC.Con8_08_Overlay_XY	430_1627	0	0	0	0	23	2	26.8802	255	4278	0	0
BBI8-MYC.Con8_08_Overlay_XY	456_997	27	1	88.9259	255	29	2	34.2721	255	4116	0	0
BBI8-MYC.Con8_08_Overlay_XY	507_422	53	2	60.6429	255	65	2	52.9465	255	2957	26	1
BBI8-MYC.Con8_08_Overlay_XY	556_816	35	1	112.478	255	41	1	43.2767	255	3124	0	0
BBI8-MYC.Con8_08_Overlay_XY	587_1461	49	2	114.342	255	45	2	45.0145	255	3781	0	0
BBI8-MYC.Con8_08_Overlay_XY	598_408	30	1	98.8889	255	308	6	91.1682	255	3260	9	1
BBI8-MYC.Con8_08_Overlay_XY	637_868	0	0	0	0	0	0	0	0	2068	0	0
BBI8-MYC.Con8_08_Overlay_XY	655_978	58	2	116.763	255	71	2	44.5879	255	4118	0	0
BBI8-MYC.Con8_08_Overlay_XY	668_546	56	2	89.029	255	89	1	46.4086	148	3748	10	1
BBI8-MYC.Con8_08_Overlay_XY	685_1720	38	1	96.1818	255	759	11	102.612	255	5489	23	1
BBI8-MYC.Con8_08_Overlay_XY	740_1081	59	2	98.7966	255	13	1	17.0732	255	4981	0	0
BBI8-MYC.Con8_08_Overlay_XY	736_761	56	2	119.989	255	39	2	89.3913	255	3772	0	0
BBI8-MYC.Con8_08_Overlay_XY	765_509	22	1	103.191	255	19	1	29.8852	255	3182	0	0
BBI8-MYC.Con8_08_Overlay_XY	777_944	66	2	129.34	255	30	2	142.31	255	2390	0	0
BBI8-MYC.Con8_08_Overlay_XY	832_1433	32	1	156.229	255	0	0	132.667	239	2330	0	0
BBI8-MYC.Con8_08_Overlay_XY	837_456	22	1	153.038	255	0	0	0	0	1988	0	0
BBI8-MYC.Con8_08_Overlay_XY	897_873	28	2	120.449	255	16	1	69.6364	255	3228	0	0
BBI8-MYC.Con8_08_Overlay_XY	899_1005	0	0	5.77778	20	77	2	36.4564	99	3843	0	0
BBI8-MYC.Con8_08_Overlay_XY	1013_654	21	1	162.609	255	30	1	48.3937	255	2769	0	0
BBI8-MYC.Con8_08_Overlay_XY	1036_1194	40	1	120.013	255	36	1	42.2628	255	3490	0	0
BBI8-MYC.Con8_08_Overlay_XY	1047_947	64	2	78.7317	255	20	2	48.3929	255	3370	0	0
BBI8-MYC.Con8_08_Overlay_XY	1096_1449	27	1	84.5818	255	41	2	52.7681	255	3171	0	0
BBI8-MYC.Con8_08_Overlay_XY	1111_1133	0	0	0	0	0	0	0	0	1792	0	0
BBI8-MYC.Con8_08_Overlay_XY	1161_815	31	1	170	255	11	1	87.1875	255	2576	0	0
BBI8-MYC.Con8_08_Overlay_XY	1221_1912	21	1	91.2857	251	14	1	123.842	247	631	0	0
BBI8-MYC.Con8_08_Overlay_XY	1237_1050	17	1	119	255	15	1	98.3333	255	2625	8	1
BBI8-MYC.Con8_08_Overlay_XY	1255_1733	0	0	0	0	0	0	0	0	1204	0	0
BBI8-MYC.Con8_08_Overlay_XY	1287_281	78	2	98.9868	255	507	5	86.2325	231	4177	14	1
BBI8-MYC.Con8_08_Overlay_XY	1419_516	27	1	89.2031	255	137	2	56.4906	173	2319	0	0
BBI8-MYC.Con8_16_Overlay_XY	54_172	34	1	63.7807	255	625	6	95.8949	255	3711	0	0
BBI8-MYC.Con8_16_Overlay_XY	75_1640	0	0	35.75	138	0	0	15.7148	41	1932	0	0
BBI8-MYC.Con8_16_Overlay_XY	102_1126	0	0	0	0	0	0	19.1438	66	1873	0	0
BBI8-MYC.Con8_16_Overlay_XY	187_1167	47	1	53.5732	255	76	6	42.5128	99	3952	0	0
BBI8-MYC.Con8_16_Overlay_XY	265_894	0	0	0	0	129	2	51.8155	140	2322	0	0
BBI8-MYC.Con8_16_Overlay_XY	345_301	42	1	69.3281	255	487	10	73.35	255	3855	0	0
BBI8-MYC.Con8_16_Overlay_XY	385_1827	93	2	57.1986	255	395	7	74.4799	255	3261	0	0
BBI8-MYC.Con8_16_Overlay_XY	422_20	0	0	0	0	0	0	0	0	1630	0	0
BBI8-MYC.Con8_16_Overlay_XY	449_790	39	1	77.9167	255	165	6	54.6613	255	2930	21	1
BBI8-MYC.Con8_16_Overlay_XY	462_974	54	2	93.7661	255	9	1	28.0761	255	3209	0	0
BBI8-MYC.Con8_16_Overlay_XY	534_726	24	1	153.5	255	267	10	58.8403	255	5181	0	0
BBI8-MYC.Con8_16_Overlay_XY	535_23	0	0	0	0	0	0	13.2991	41	2393	0	0
BBI8-MYC.Con8_16_Overlay_XY	549_143	66	1	83.2266	255	837	17	114.397	255	4893	7	1
BBI8-MYC.Con8_16_Overlay_XY	537_1830	0	0	0	0	0	0	24.5741	57	1581	0	0
BBI8-MYC.Con8_16_Overlay_XY	560_837	17	1	139.273	255	50	3	39.3842	255	2637	0	0
BBI8-MYC.Con8_16_Overlay_XY	604_1089	0	0	0	0	0	0	15.5789	41	3828	0	0
BBI8-MYC.Con8_16_Overlay_XY	620_558	24	1	118.911	255	126	6	51.7128	255	4150	0	0
BBI8-MYC.Con8_16_Overlay_XY	672_1842	0	0	0	0	0	0	0	0	2200	0	0
BBI8-MYC.Con8_16_Overlay_XY	726_1217	63	2	94.3517	255	538	16	93.1542	255	4332	8	1
BBI8-MYC.Con8_16_Overlay_XY	758_158	50	1	78.1829	255	631	18	70.1793	255	7823	19	1
BBI8-MYC.Con8_16_Overlay_XY	762_632	0	0	0	0	0	0	0	0	1014	0	0
BBI8-MYC.Con8_16_Overlay_XY	832_969	0	0	0	0	250	12	61.378	123	4322	0	0
BBI8-MYC.Con8_16_Overlay_XY	823_1579	0	0	0	0	0	0	0	0	1839	0	0
BBI8-MYC.Con8_16_Overlay_XY	869_1312	74	1	71.3074	255	802	33	120.295	255	7355	10	1
BBI8-MYC.Con8_16_Overlay_XY	910_1002	34	1	127.043	255	7	1	34.0759	82	2813	0	0
BBI8-MYC.Con8_16_Overlay_XY	925_1511	78	2	50.0644	255	44	2	20.1511	255	4604	0	0
BBI8-MYC.Con8_16_Overlay_XY	938_346	68	2	78.2545	255	357	7	65.9364	255	3812	0	0
BBI8-MYC.Con8_16_Overlay_XY	1026_494	48	2	58.1753	255	327	10	77.2649	255	3737	11	1
BBI8-MYC.Con8_16_Overlay_XY	1110_1396	54	2	105.525	255	141	9	47.8741	255	4953	0	0
BBI8-MYC.Con8_16_Overlay_XY	1120_575	38	1	32.0471	255	282	8	61.5894	255	3116	0	0
BBI8-MYC.Con8_16_Overlay_XY	1139_465	38	1	100.857	255	203	7	63.4978	255	2399	0	0
BBI8-MYC.Con8_16_Overlay_XY	1223_1113	86	2	59.926	255	661	15	95.0471	255	4257	0	0
BBI8-MYC.Con8_16_Overlay_XY	1256_1835	0	0	0	0	324	8	68.718	156	3920	0	0
BBI8-MYC.Con8_16_Overlay_XY	1256_447	0	0	0	0	12	1	105.957	255	1072	0	0
BBI8-MYC.Con8_16_Overlay_XY	1303_1744	52	1	72.82	255	200	6	52.9558	255	2882	0	0
BBI8-MYC.Con8_16_Overlay_XY	1342_1181	42	1	52.1364	255	17	1	26.369	255	2844	0	0
BBI8-MYC.Con8_16_Overlay_XY	1354_1519	0	0	3.07143	8	407	9	82.5498	255	2944	0	0
BBI8-MYC.Con8_16_Overlay_XY	1358_1911	0	0	0	0	0	0	0	0	785	0	0
BBI8-MYC.Con8_16_Overlay_XY	1418_10	0	0	26.2683	77	166	4	70.5126	255	949	0	0
BBI8-MYC.Con8_16_Overlay_XY	1431_870	46	1	69.1806	255	8	1	29.8225	90	1136	0	0
BBI8-MYC.Con8_01_Overlay_XY	62_93	202	5	51.086	255	262	10	49.5044	255	10171	13	1
BBI8-MYC.Con8_01_Overlay_XY	17_449	0	0	0	0	0	0	8.90909	16	2987	0	0
BBI8-MYC.Con8_01_Overlay_XY	18_667	41	1	40.3106	255	267	4	61.3054	255	3234	14	1
BBI8-MYC.Con8_01_Overlay_XY	12_1252	31	1	57.3429	255	0	0	8	16	1114	0	0
BBI8-MYC.Con8_01_Overlay_XY	6_1467	0	0	0	0	0	0	0	0	831	0	0
BBI8-MYC.Con8_01_Overlay_XY	22_1749	78	2	80.6141	255	341	4	81.0947	255	3191	27	1
BBI8-MYC.Con8_01_Overlay_XY	50_567	0	0	0	0	0	0	0	0	1379	0	0
BBI8-MYC.Con8_01_Overlay_XY	63_1585	0	0	0	0	0	0	0	0	1773	0	0
BBI8-MYC.Con8_01_Overlay_XY	77_1210	23	1	106.558	255	13	1	64.9744	231	3492	0	0
BBI8-MYC.Con8_01_Overlay_XY	111_1469	73	2	71.428	255	24	2	115.757	255	4927	0	0
BBI8-MYC.Con8_01_Overlay_XY	110_1825	15	1	144.474	255	0	0	92.0769	255	1194	0	0
BBI8-MYC.Con8_01_Overlay_XY	134_310	0	0	97	97	843	7	120.806	255	6855	0	0
BBI8-MYC.Con8_01_Overlay_XY	127_846	74	2	116.693	255	18	2	80.6596	255	5389	0	0
BBI8-MYC.Con8_01_Overlay_XY	142_1911	0	0	0	0	0	0	0	0	1195	0	0
BBI8-MYC.Con8_01_Overlay_XY	159_1191	19	1	51.6509	255	21	2	98.9487	255	2667	0	0
BBI8-MYC.Con8_01_Overlay_XY	178_1386	35	1	74.4854	255	14	1	140.632	255	3283	0	0
BBI8-MYC.Con8_01_Overlay_XY	178_686	11	1	55.3729	255	0	0	0	0	1306	0	0
BBI8-MYC.Con8_01_Overlay_XY	183_1296	32	1	85.4301	255	11	1	159.455	239	3561	0	0
BBI8-MYC.Con8_01_Overlay_XY	206_1787	89	1	57.2843	255	147	3	47.823	255	4823	0	0
BBI8-MYC.Con8_01_Overlay_XY	259_1355	97	2	68.8076	255	8	1	47.92	214	4412	0	0
BBI8-MYC.Con8_01_Overlay_XY	276_1701	45	1	38.3792	255	12	1	159.077	255	2651	0	0
BBI8-MYC.Con8_01_Overlay_XY	297_1824	90	2	61.3583	255	35	2	40.3887	255	3970	0	0
BBI8-MYC.Con8_01_Overlay_XY	314_268	53	1	51.3262	255	252	5	52.8449	255	5081	43	1
BBI8-MYC.Con8_01_Overlay_XY	308_1007	72	2	79.5816	255	155	4	54.9104	255	4138	0	0
BBI8-MYC.Con8_01_Overlay_XY	310_553	69	2	91.6235	255	76	2	41.225	255	5140	0	0
BBI8-MYC.Con8_01_Overlay_XY	329_737	28	1	97.2727	255	21	2	31.536	255	4684	0	0
BBI8-MYC.Con8_01_Overlay_XY	340_1105	41	1	61.5291	255	717	12	94.1591	255	7400	0	0
BBI8-MYC.Con8_01_Overlay_XY	360_1389	73	2	60.0586	255	30	2	67.3467	255	4333	9	1
BBI8-MYC.Con8_01_Overlay_XY	353_162	0	0	0	0	0	0	0	0	1570	0	0
BBI8-MYC.Con8_01_Overlay_XY	382_633	50	1	52.7803	255	37	1	50.4072	255	3500	27	1
BBI8-MYC.Con8_01_Overlay_XY	387_445	95	2	40.4451	255	57	2	36.518	255	5954	0	0
BBI8-MYC.Con8_01_Overlay_XY	403_11	7	1	75.8462	146	87	3	53.2102	255	1595	0	0
BBI8-MYC.Con8_01_Overlay_XY	401_915	52	2	95.3611	255	197	3	67.8758	255	4102	16	1
BBI8-MYC.Con8_01_Overlay_XY	400_1025	0	0	0	0	0	0	0	0	1758	0	0
BBI8-MYC.Con8_01_Overlay_XY	414_1893	0	0	0	0	0	0	0	0	2109	0	0
BBI8-MYC.Con8_01_Overlay_XY	454_1189	33	1	102.215	255	0	0	22.5758	255	4732	0	0
BBI8-MYC.Con8_01_Overlay_XY	458_1788	0	0	0	0	17	1	101.765	255	4771	0	0
BBI8-MYC.Con8_01_Overlay_XY	470_107	112	2	33.1628	255	271	6	63.8842	255	6697	0	0
BBI8-MYC.Con8_01_Overlay_XY	481_1542	0	0	0	0	89	2	48.4849	115	5493	0	0
BBI8-MYC.Con8_01_Overlay_XY	474_394	46	1	65.4192	255	349	5	70.5712	255	3699	0	0
BBI8-MYC.Con8_01_Overlay_XY	518_973	0	0	24	40	0	0	7	8	3651	0	0
BBI8-MYC.Con8_01_Overlay_XY	532_580	28	1	85.7714	255	0	0	70.4667	156	2232	0	0
BBI8-MYC.Con8_01_Overlay_XY	542_1327	28	1	95.48	255	0	0	19.4776	57	3046	0	0
BBI8-MYC.Con8_01_Overlay_XY	545_1637	0	0	0	0	0	0	0	0	2315	0	0
BBI8-MYC.Con8_01_Overlay_XY	554_1416	0	0	0	0	0	0	0	0	3803	0	0
BBI8-MYC.Con8_01_Overlay_XY	576_9	0	0	11.0226	29	181	1	101.725	222	1184	0	0
BBI8-MYC.Con8_01_Overlay_XY	589_787	82	2	44.9828	255	46	2	38.0545	255	3402	0	0
BBI8-MYC.Con8_01_Overlay_XY	635_1755	74	2	79.4356	255	211	6	57.8943	255	4657	0	0
BBI8-MYC.Con8_01_Overlay_XY	672_1453	46	1	90.3694	255	24	1	149.964	255	3049	0	0
BBI8-MYC.Con8_01_Overlay_XY	689_391	25	1	109.372	255	48	2	44.375	255	4284	0	0
BBI8-MYC.Con8_01_Overlay_XY	712_756	203	3	77.8621	255	23	1	40.1344	255	4538	0	0
BBI8-MYC.Con8_01_Overlay_XY	708_1882	34	1	96.746	255	13	1	58.2456	255	2196	0	0
BBI8-MYC.Con8_01_Overlay_XY	745_136	61	2	80.3274	255	403	6	70.6108	255	5059	23	1
BBI8-MYC.Con8_01_Overlay_XY	744_345	79	2	52.1317	255	125	4	52.1469	255	4205	0	0
BBI8-MYC.Con8_01_Overlay_XY	760_1471	27	1	93.3692	255	0	0	25.5667	222	3490	0	0
BBI8-MYC.Con8_01_Overlay_XY	773_1566	0	0	0	0	45	2	42.8986	255	3645	0	0
BBI8-MYC.Con8_01_Overlay_XY	761_1096	0	0	0	0	0	0	0	0	2592	0	0
BBI8-MYC.Con8_01_Overlay_XY	790_1744	25	1	70.4091	255	22	2	115.297	255	2827	0	0
BBI8-MYC.Con8_01_Overlay_XY	804_624	31	1	73.4556	255	7	1	126.455	255	1923	0	0
BBI8-MYC.Con8_01_Overlay_XY	813_774	0	0	0	0	0	0	0	0	3064	0	0
BBI8-MYC.Con8_01_Overlay_XY	810_97	52	1	109.514	255	9	1	95.8387	255	1189	0	0
BBI8-MYC.Con8_01_Overlay_XY	826_283	82	2	40.7707	255	121	3	56.4675	255	3897	0	0
BBI8-MYC.Con8_01_Overlay_XY	835_839	39	1	80.5094	255	0	0	0	0	1982	0	0
BBI8-MYC.Con8_01_Overlay_XY	855_1224	0	0	0	0	0	0	60.5	99	2174	0	0
BBI8-MYC.Con8_01_Overlay_XY	863_1861	46	1	64.6667	255	83	2	46.8792	255	3828	0	0
BBI8-MYC.Con8_01_Overlay_XY	882_957	30	2	96.6531	255	17	2	168.611	255	3949	0	0
BBI8-MYC.Con8_01_Overlay_XY	876_408	36	1	64.464	255	86	2	55.6391	255	4174	0	0
BBI8-MYC.Con8_01_Overlay_XY	901_523	79	2	58.6024	255	97	4	48.0691	255	3684	0	0
BBI8-MYC.Con8_01_Overlay_XY	919_870	57	2	74.2971	255	8	1	141.75	255	4091	0	0
BBI8-MYC.Con8_01_Overlay_XY	925_1363	23	1	104.83	255	14	1	28.0551	255	3914	0	0
BBI8-MYC.Con8_01_Overlay_XY	926_1431	72	2	47.9348	255	8	1	141.333	255	2841	0	0
BBI8-MYC.Con8_01_Overlay_XY	934_1565	14	1	95.2069	255	48	2	41.9369	255	4327	0	0
BBI8-MYC.Con8_01_Overlay_XY	936_140	58	1	86.1667	255	262	7	73.4015	255	2986	0	0
BBI8-MYC.Con8_01_Overlay_XY	942_1057	35	1	101.603	255	22	2	93.6136	255	3922	0	0
BBI8-MYC.Con8_01_Overlay_XY	952_330	36	1	65.6098	255	11	1	142.533	255	4485	0	0
BBI8-MYC.Con8_01_Overlay_XY	937_1144	0	0	0	0	0	0	8	8	1910	0	0
BBI8-MYC.Con8_01_Overlay_XY	942_1223	0	0	18.5	32	11	1	175.077	255	2029	0	0
BBI8-MYC.Con8_01_Overlay_XY	966_1796	76	2	78.1189	255	164	5	56.1518	255	5283	0	0
BBI8-MYC.Con8_01_Overlay_XY	1015_620	54	2	46.4383	142	8	1	67.9474	255	2955	0	0
BBI8-MYC.Con8_01_Overlay_XY	1015_1432	0	0	0	0	0	0	0	0	2620	0	0
BBI8-MYC.Con8_01_Overlay_XY	1046_214	0	0	3.69697	9	309	6	83.3786	255	3991	0	0
BBI8-MYC.Con8_01_Overlay_XY	1051_1271	50	2	82.0424	255	207	4	64.6761	255	4185	0	0
BBI8-MYC.Con8_01_Overlay_XY	1080_1658	44	1	37.5245	255	0	0	18.5277	66	4514	0	0
BBI8-MYC.Con8_01_Overlay_XY	1080_70	93	2	33.0524	255	33	2	44.8974	255	3711	0	0
BBI8-MYC.Con8_01_Overlay_XY	1108_595	47	1	32.8627	255	51	2	43.4385	255	5225	0	0
BBI8-MYC.Con8_01_Overlay_XY	1116_1392	74	2	76.5253	255	152	4	52.2809	255	4034	0	0
BBI8-MYC.Con8_01_Overlay_XY	1125_1896	62	2	84.6207	255	29	2	40.0144	255	3587	0	0
BBI8-MYC.Con8_01_Overlay_XY	1115_791	65	2	94.8	255	51	2	65.5876	255	2538	0	0
BBI8-MYC.Con8_01_Overlay_XY	1137_19	0	0	8.50294	24	16	1	78.9062	255	1937	0	0
BBI8-MYC.Con8_01_Overlay_XY	1148_1132	75	2	65.8915	255	24	2	56.8632	255	3466	0	0
BBI8-MYC.Con8_01_Overlay_XY	1172_1575	0	0	0	0	0	0	0	0	3171	0	0
BBI8-MYC.Con8_01_Overlay_XY	1200_1322	17	1	39.7213	142	137	7	43.5307	255	5829	0	0
BBI8-MYC.Con8_01_Overlay_XY	1198_343	0	0	0	0	0	0	0	0	1448	0	0
BBI8-MYC.Con8_01_Overlay_XY	1200_556	63	2	53.4525	255	16	1	49.3134	255	3384	0	0
BBI8-MYC.Con8_01_Overlay_XY	1200_986	21	1	88.4219	255	7	1	168.571	255	1045	0	0
BBI8-MYC.Con8_01_Overlay_XY	1212_706	0	0	0	0	0	0	0	0	1431	0	0
BBI8-MYC.Con8_01_Overlay_XY	1243_1619	51	1	45.9073	255	31	1	44.6747	255	2656	0	0
BBI8-MYC.Con8_01_Overlay_XY	1281_1432	76	2	76.6789	255	50	1	40.8998	255	5721	8	1
BBI8-MYC.Con8_01_Overlay_XY	1263_1534	34	1	94.9841	255	0	0	72.3	255	3476	0	0
BBI8-MYC.Con8_01_Overlay_XY	1303_1910	0	0	0	0	0	0	0	0	962	0	0
BBI8-MYC.Con8_01_Overlay_XY	1302_991	37	1	97.0123	255	0	0	0	0	2295	0	0
BBI8-MYC.Con8_01_Overlay_XY	1317_907	0	0	0	0	0	0	60.7368	165	2170	0	0
BBI8-MYC.Con8_01_Overlay_XY	1332_1078	50	1	86.4511	255	29	3	38.4113	247	3995	0	0
BBI8-MYC.Con8_01_Overlay_XY	1352_546	97	2	45.3651	255	307	10	77.554	255	5094	0	0
BBI8-MYC.Con8_01_Overlay_XY	1368_409	0	0	0	0	0	0	0	0	1486	0	0
BBI8-MYC.Con8_01_Overlay_XY	1391_1168	69	2	83.9676	255	0	0	0	0	1899	0	0
BBI8-MYC.Con8_01_Overlay_XY	1404_1043	48	2	136.873	255	15	2	144.211	255	1621	0	0
BBI8-MYC.Con8_01_Overlay_XY	1427_658	0	0	16.9052	56	82	1	54.1354	123	1848	0	0
BBI8-MYC.Con8_01_Overlay_XY	1431_546	0	0	2.68627	4	13	1	39.9784	90	1015	0	0
BBI8-MYC.Con8_01_Overlay_XY	329_341	44	1	39.2601	255	524	10	98.0478	255	4652	0	0
BBI8-MYC.Con8_18_Overlay_XY	26_756	0	0	13.5	20	0	0	23.9493	57	2000	0	0
BBI8-MYC.Con8_18_Overlay_XY	19_1326	20	1	54.7797	255	0	0	27.2593	115	2005	0	0
BBI8-MYC.Con8_18_Overlay_XY	50_490	28	1	71.236	255	204	9	47.9832	123	3677	0	0
BBI8-MYC.Con8_18_Overlay_XY	61_344	24	1	82.8772	255	29	1	117.872	255	2191	0	0
BBI8-MYC.Con8_18_Overlay_XY	70_1048	57	2	103.513	255	51	2	35.5761	247	2480	0	0
BBI8-MYC.Con8_18_Overlay_XY	122_714	58	2	98.7845	255	105	4	45.36	255	5187	0	0
BBI8-MYC.Con8_18_Overlay_XY	155_1537	0	0	0	0	17	1	31.968	231	4660	0	0
BBI8-MYC.Con8_18_Overlay_XY	220_1623	0	0	19.5833	65	0	0	24.75	33	1274	0	0
BBI8-MYC.Con8_18_Overlay_XY	273_181	30	1	69	255	402	12	71.1676	255	4198	0	0
BBI8-MYC.Con8_18_Overlay_XY	298_108	26	1	108.2	255	298	10	69.075	255	3433	0	0
BBI8-MYC.Con8_18_Overlay_XY	313_986	55	2	144.718	255	9	1	19.2868	231	2649	0	0
BBI8-MYC.Con8_18_Overlay_XY	312_1317	29	1	118.595	255	0	0	22.28	107	3871	0	0
BBI8-MYC.Con8_18_Overlay_XY	321_1684	80	2	117.699	255	31	2	30.5478	255	4066	0	0
BBI8-MYC.Con8_18_Overlay_XY	349_906	0	0	0	0	0	0	9.19388	24	2238	0	0
BBI8-MYC.Con8_18_Overlay_XY	367_1214	25	1	80.625	255	13	1	17.614	173	3003	0	0
BBI8-MYC.Con8_18_Overlay_XY	425_378	0	0	0	0	0	0	15.2717	41	4522	0	0
BBI8-MYC.Con8_18_Overlay_XY	456_833	25	1	73.027	255	69	1	36.057	255	3281	0	0
BBI8-MYC.Con8_18_Overlay_XY	461_636	0	0	0	0	8	1	51.9231	222	2011	0	0
BBI8-MYC.Con8_18_Overlay_XY	484_1791	90	2	76.9004	255	12	1	17.6879	239	4928	0	0
BBI8-MYC.Con8_18_Overlay_XY	527_76	28	1	96.9259	255	0	0	48.0263	189	1788	0	0
BBI8-MYC.Con8_18_Overlay_XY	556_1506	74	2	83.7622	255	90	5	42.0387	255	4470	0	0
BBI8-MYC.Con8_18_Overlay_XY	608_1170	30	1	86.5469	255	29	2	38.8687	222	4056	0	0
BBI8-MYC.Con8_18_Overlay_XY	601_156	49	2	139.254	255	39	2	35.2422	255	2629	0	0
BBI8-MYC.Con8_18_Overlay_XY	703_216	0	0	0	0	21	2	33.7687	90	2917	0	0
BBI8-MYC.Con8_18_Overlay_XY	706_1156	24	1	145.84	255	8	1	42.72	231	1743	0	0
BBI8-MYC.Con8_18_Overlay_XY	755_66	44	1	72.2384	255	76	5	41.3424	255	3449	0	0
BBI8-MYC.Con8_18_Overlay_XY	814_834	80	1	80.239	255	103	4	45.5896	255	4591	0	0
BBI8-MYC.Con8_18_Overlay_XY	843_576	0	0	0	0	16	1	20.0219	255	2742	0	0
BBI8-MYC.Con8_18_Overlay_XY	896_1434	0	0	40.5556	73	32	1	31.7218	255	3386	0	0
BBI8-MYC.Con8_18_Overlay_XY	902_1007	68	2	101.358	255	39	2	31.3708	255	3051	0	0
BBI8-MYC.Con8_18_Overlay_XY	903_216	0	0	0	0	270	8	68.3162	255	3654	0	0
BBI8-MYC.Con8_18_Overlay_XY	924_1314	0	0	0	0	0	0	0	0	1072	0	0
BBI8-MYC.Con8_18_Overlay_XY	964_1575	69	2	104.358	255	32	1	39.8156	255	5330	0	0
BBI8-MYC.Con8_18_Overlay_XY	958_382	38	1	128.875	255	0	0	22.4473	49	2813	0	0
BBI8-MYC.Con8_18_Overlay_XY	972_741	49	2	89.0391	255	247	5	48.1391	255	4522	0	0
BBI8-MYC.Con8_18_Overlay_XY	983_1821	65	2	71.4041	255	355	17	73.5106	255	5020	0	0
BBI8-MYC.Con8_18_Overlay_XY	1007_936	52	2	87.5682	255	17	1	19.7383	255	3907	0	0
BBI8-MYC.Con8_18_Overlay_XY	1071_263	71	2	85.0888	255	364	13	79.1824	255	4646	12	1
BBI8-MYC.Con8_18_Overlay_XY	1075_1196	24	1	150.296	255	19	2	22.2074	222	4433	0	0
BBI8-MYC.Con8_18_Overlay_XY	1207_125	31	1	110.131	255	53	3	38.8705	255	3299	0	0
BBI8-MYC.Con8_18_Overlay_XY	1205_275	37	1	101.55	255	15	1	35.9048	255	1527	0	0
BBI8-MYC.Con8_18_Overlay_XY	1237_782	82	2	62.2451	255	206	9	53.8361	255	3674	0	0
BBI8-MYC.Con8_18_Overlay_XY	1253_14	53	2	96.6195	255	0	0	27.5895	57	2196	0	0
BBI8-MYC.Con8_18_Overlay_XY	1253_1242	50	1	125.078	255	47	2	35.8419	255	2796	0	0
BBI8-MYC.Con8_18_Overlay_XY	1306_546	69	2	61.4881	255	408	16	74.1139	255	4994	29	1
BBI8-MYC.Con8_18_Overlay_XY	1337_1589	78	2	63.9536	255	285	14	74.4032	255	4546	0	0
BBI8-MYC.Con8_18_Overlay_XY	1344_1307	84	2	108.952	255	208	14	59.7158	255	4281	0	0
BBI8-MYC.Con8_18_Overlay_XY	1338_1101	0	0	0	0	0	0	0	0	2201	0	0
BBI8-MYC.Con8_18_Overlay_XY	1386_1907	0	0	0	0	0	0	26.9262	214	1162	0	0
BBI8-MYC.Con8_18_Overlay_XY	1406_470	90	2	98.197	255	403	12	68.8047	255	3324	26	1
BBI8-MYC.Con8_18_Overlay_XY	1426_1054	93	2	56.0591	255	188	5	59.8205	198	1495	0	0
BBI8-MYC.Con8_18_Overlay_XY	1431_1475	0	0	0	0	53	1	41.208	107	832	0	0
BBI8-MYC.Con8_06_Overlay_XY	10_21	0	0	4	4	0	0	49.25	82	1046	0	0
BBI8-MYC.Con8_06_Overlay_XY	34_515	41	2	141.189	255	20	2	73.6981	255	4191	0	0
BBI8-MYC.Con8_06_Overlay_XY	59_876	43	1	150.397	255	20	1	87.9792	255	5883	0	0
BBI8-MYC.Con8_06_Overlay_XY	77_1643	0	0	12.7805	52	0	0	0	0	3668	0	0
BBI8-MYC.Con8_06_Overlay_XY	80_1167	16	1	149.611	255	0	0	71.3333	107	3227	0	0
BBI8-MYC.Con8_06_Overlay_XY	90_1742	17	1	123.52	255	0	0	0	0	3229	0	0
BBI8-MYC.Con8_06_Overlay_XY	78_27	0	0	111.333	168	0	0	91.8	181	2245	0	0
BBI8-MYC.Con8_06_Overlay_XY	121_1233	0	0	0	0	0	0	0	0	2407	0	0
BBI8-MYC.Con8_06_Overlay_XY	135_1838	18	1	142.056	255	0	0	33.25	57	1864	0	0
BBI8-MYC.Con8_06_Overlay_XY	143_190	0	0	0	0	0	0	0	0	866	0	0
BBI8-MYC.Con8_06_Overlay_XY	159_651	20	1	165.75	255	0	0	28.4444	148	3409	0	0
BBI8-MYC.Con8_06_Overlay_XY	271_64	15	1	84.3333	255	0	0	0	0	2594	0	0
BBI8-MYC.Con8_06_Overlay_XY	288_1308	0	0	0	0	0	0	0	0	1023	0	0
BBI8-MYC.Con8_06_Overlay_XY	288_1031	20	1	89.1628	255	0	0	105.5	173	2103	0	0
BBI8-MYC.Con8_06_Overlay_XY	298_1901	0	0	0	0	0	0	0	0	1789	0	0
BBI8-MYC.Con8_06_Overlay_XY	317_329	45	2	139.032	255	36	2	30.7268	255	5140	0	0
BBI8-MYC.Con8_06_Overlay_XY	320_203	29	1	85.9459	255	139	2	45.886	255	3516	0	0
BBI8-MYC.Con8_06_Overlay_XY	360_995	13	1	62.7429	255	0	0	17	33	2587	0	0
BBI8-MYC.Con8_06_Overlay_XY	381_1398	49	2	40.7729	255	0	0	0	0	3563	0	0
BBI8-MYC.Con8_06_Overlay_XY	391_649	20	1	154.545	255	7	1	105.091	239	2878	0	0
BBI8-MYC.Con8_06_Overlay_XY	416_371	24	1	154.423	255	18	1	34.4204	255	3603	0	0
BBI8-MYC.Con8_06_Overlay_XY	412_1079	13	1	91.1538	255	0	0	9.91304	41	2816	0	0
BBI8-MYC.Con8_06_Overlay_XY	457_281	0	0	0	0	0	0	0	0	1292	0	0
BBI8-MYC.Con8_06_Overlay_XY	468_1377	24	1	148.074	255	0	0	21.7368	90	2699	0	0
BBI8-MYC.Con8_06_Overlay_XY	462_1179	0	0	0	0	0	0	86.6667	156	2003	0	0
BBI8-MYC.Con8_06_Overlay_XY	479_374	42	2	98.2222	255	0	0	34.2479	90	3213	0	0
BBI8-MYC.Con8_06_Overlay_XY	495_1517	18	1	105.379	255	0	0	0	0	2396	0	0
BBI8-MYC.Con8_06_Overlay_XY	515_310	47	2	121.384	255	10	1	97.1429	255	4009	0	0
BBI8-MYC.Con8_06_Overlay_XY	511_499	26	1	131.771	255	13	1	161.846	255	3568	0	0
BBI8-MYC.Con8_06_Overlay_XY	528_62	25	1	126.256	255	0	0	15.9914	41	3541	0	0
BBI8-MYC.Con8_06_Overlay_XY	538_606	0	0	0	0	0	0	139	255	2185	0	0
BBI8-MYC.Con8_06_Overlay_XY	534_1400	0	0	0	0	0	0	0	0	1138	0	0
BBI8-MYC.Con8_06_Overlay_XY	565_431	45	2	142.579	255	9	1	160.556	255	4275	0	0
BBI8-MYC.Con8_06_Overlay_XY	584_991	47	2	116.013	255	15	1	72.6757	255	2370	0	0
BBI8-MYC.Con8_06_Overlay_XY	632_266	51	2	96.6733	255	49	2	41.7403	255	4043	0	0
BBI8-MYC.Con8_06_Overlay_XY	613_1252	0	0	29.68	105	0	0	130	156	1670	0	0
BBI8-MYC.Con8_06_Overlay_XY	643_905	26	1	102.064	255	0	0	0	0	2450	0	0
BBI8-MYC.Con8_06_Overlay_XY	679_1078	37	2	129.589	255	16	1	80.3514	239	3047	0	0
BBI8-MYC.Con8_06_Overlay_XY	695_1236	39	2	127.917	255	0	0	43.6	189	2313	0	0
BBI8-MYC.Con8_06_Overlay_XY	695_1641	27	1	160.556	255	10	1	148.545	255	2758	0	0
BBI8-MYC.Con8_06_Overlay_XY	696_53	28	1	133.538	255	0	0	156.875	239	1552	0	0
BBI8-MYC.Con8_06_Overlay_XY	713_166	47	1	71.869	255	0	0	26.6509	74	3709	0	0
BBI8-MYC.Con8_06_Overlay_XY	719_1328	48	2	139.015	255	7	1	107.688	222	3318	0	0
BBI8-MYC.Con8_06_Overlay_XY	725_1508	46	2	78.3889	255	7	1	107.333	247	3181	0	0
BBI8-MYC.Con8_06_Overlay_XY	756_377	53	2	78.1958	255	38	1	54.8813	255	3204	0	0
BBI8-MYC.Con8_06_Overlay_XY	761_684	19	1	50.1951	255	0	0	0	0	4219	0	0
BBI8-MYC.Con8_06_Overlay_XY	787_1040	23	1	78.75	255	25	2	130.9	255	3150	0	0
BBI8-MYC.Con8_06_Overlay_XY	810_1135	49	2	129.31	255	34	2	147.439	255	2869	0	0
BBI8-MYC.Con8_06_Overlay_XY	820_1217	0	0	0	0	0	0	0	0	1271	0	0
BBI8-MYC.Con8_06_Overlay_XY	853_782	0	0	0	0	0	0	0	0	2388	0	0
BBI8-MYC.Con8_06_Overlay_XY	873_465	24	1	162.917	255	0	0	10.6757	24	3392	0	0
BBI8-MYC.Con8_06_Overlay_XY	900_574	56	2	87.252	255	21	2	28.9795	255	3086	0	0
BBI8-MYC.Con8_06_Overlay_XY	927_260	59	1	141.011	255	140	3	58.2833	255	2878	0	0
BBI8-MYC.Con8_06_Overlay_XY	974_716	22	1	158.48	255	0	0	111	239	3563	0	0
BBI8-MYC.Con8_06_Overlay_XY	1010_1820	76	2	101.092	255	42	2	31.9911	255	3268	0	0
BBI8-MYC.Con8_06_Overlay_XY	1037_1505	0	0	24.5556	109	0	0	31.8421	198	4427	0	0
BBI8-MYC.Con8_06_Overlay_XY	1020_914	11	1	90.0909	255	0	0	79.2	99	1394	0	0
BBI8-MYC.Con8_06_Overlay_XY	1042_816	40	2	153.196	255	9	1	100.188	247	3567	0	0
BBI8-MYC.Con8_06_Overlay_XY	1032_1670	56	2	91.6129	255	25	2	110.735	255	3470	18	1
BBI8-MYC.Con8_06_Overlay_XY	1058_1370	53	2	106.089	255	18	2	169.421	255	3379	0	0
BBI8-MYC.Con8_06_Overlay_XY	1108_649	29	1	98.5833	255	120	4	49.7338	239	3873	0	0
BBI8-MYC.Con8_06_Overlay_XY	1132_1020	23	1	101.93	255	0	0	64.5	148	3296	0	0
BBI8-MYC.Con8_06_Overlay_XY	1140_1437	60	2	93.6692	255	32	1	33.602	255	3225	0	0
BBI8-MYC.Con8_06_Overlay_XY	1160_1588	0	0	0	0	11	1	170	255	2690	0	0
BBI8-MYC.Con8_06_Overlay_XY	1199_203	0	0	0	0	68	2	48.1658	255	3199	0	0
BBI8-MYC.Con8_06_Overlay_XY	1303_1490	85	2	89.039	255	0	0	33.2882	82	3676	0	0
BBI8-MYC.Con8_06_Overlay_XY	1325_1682	35	1	117.333	255	34	1	41.7059	255	3398	0	0
BBI8-MYC.Con8_06_Overlay_XY	1383_1248	66	2	103.239	255	0	0	0	0	3483	0	0
BBI8-MYC.Con8_06_Overlay_XY	1407_1444	28	1	156.4	255	15	1	86.0526	255	4205	0	0
BBI8-MYC.Con8_06_Overlay_XY	1425_1027	40	1	92.989	255	15	1	45.747	255	1787	0	0
BBI8-MYC.Con8_06_Overlay_XY	1427_1646	0	0	15.5	32	8	1	43.2222	255	1648	0	0
BBI8-MYC.Con8_06_Overlay_XY	1432_1736	31	1	83.08	255	10	1	158.4	255	647	0	0
BBI8-MYC.Con8_14_Overlay_XY	16_558	35	1	107.838	255	7	1	14.8333	132	1395	0	0
BBI8-MYC.Con8_14_Overlay_XY	29_763	65	2	92.9214	255	38	2	39.3251	255	3354	0	0
BBI8-MYC.Con8_14_Overlay_XY	19_988	41	2	81.7041	255	13	1	17.5212	181	2749	0	0
BBI8-MYC.Con8_14_Overlay_XY	82_1593	27	1	154.182	255	0	0	20.4868	132	2328	0	0
BBI8-MYC.Con8_14_Overlay_XY	82_1089	0	0	4	4	0	0	0	0	1413	0	0
BBI8-MYC.Con8_14_Overlay_XY	102_1223	82	3	65.1074	255	13	1	17.7178	206	3684	0	0
BBI8-MYC.Con8_14_Overlay_XY	143_998	29	1	51.9192	255	45	2	34.0901	206	3936	8	1
BBI8-MYC.Con8_14_Overlay_XY	157_1661	58	1	127.129	255	34	2	31.06	165	4202	0	0
BBI8-MYC.Con8_14_Overlay_XY	192_259	0	0	0	0	29	2	33.6075	173	4062	0	0
BBI8-MYC.Con8_14_Overlay_XY	199_802	23	1	63.2442	255	91	6	44.3901	247	4208	21	1
BBI8-MYC.Con8_14_Overlay_XY	234_1545	63	2	98.912	255	23	2	17.155	173	3656	0	0
BBI8-MYC.Con8_14_Overlay_XY	304_1795	43	2	62.6923	255	0	0	26.685	57	4056	0	0
BBI8-MYC.Con8_14_Overlay_XY	317_1096	33	1	85.5676	255	79	4	43.4594	255	5331	0	0
BBI8-MYC.Con8_14_Overlay_XY	327_1361	62	2	84.6111	255	0	0	25.7778	115	2189	0	0
BBI8-MYC.Con8_14_Overlay_XY	398_1894	0	0	0	0	0	0	38.4492	82	3659	0	0
BBI8-MYC.Con8_14_Overlay_XY	403_738	26	1	119.75	255	0	0	17.537	41	2844	0	0
BBI8-MYC.Con8_14_Overlay_XY	419_615	60	2	70.0429	255	25	2	11.9419	214	4105	0	0
BBI8-MYC.Con8_14_Overlay_XY	410_827	0	0	0	0	0	0	6.45704	16	2197	0	0
BBI8-MYC.Con8_14_Overlay_XY	427_1190	52	2	145.045	255	30	2	29.1701	173	4340	0	0
BBI8-MYC.Con8_14_Overlay_XY	403_402	65	1	104.747	255	27	1	40.4403	231	1980	0	0
BBI8-MYC.Con8_14_Overlay_XY	412_922	0	0	0	0	0	0	4.32353	8	1446	0	0
BBI8-MYC.Con8_14_Overlay_XY	472_1009	31	1	85.3382	255	12	1	27.5555	165	2822	0	0
BBI8-MYC.Con8_14_Overlay_XY	499_1266	29	1	122.733	255	14	1	14.9389	165	2869	0	0
BBI8-MYC.Con8_14_Overlay_XY	518_1386	0	0	0	0	0	0	0	0	1371	0	0
BBI8-MYC.Con8_14_Overlay_XY	551_590	28	1	80.8611	255	32	2	38.6798	181	4147	0	0
BBI8-MYC.Con8_14_Overlay_XY	560_396	68	2	98.2778	255	67	3	33.0415	255	3742	20	1
BBI8-MYC.Con8_14_Overlay_XY	579_1692	56	2	84.3923	255	7	1	17.6857	173	5399	0	0
BBI8-MYC.Con8_14_Overlay_XY	632_748	41	1	66.4779	255	0	0	23.594	66	3222	0	0
BBI8-MYC.Con8_14_Overlay_XY	644_346	66	1	92.1371	255	27	1	32.2561	231	3437	0	0
BBI8-MYC.Con8_14_Overlay_XY	661_1634	22	1	126.611	255	18	1	14.2056	156	3426	0	0
BBI8-MYC.Con8_14_Overlay_XY	734_1901	0	0	14.9048	32	0	0	12.6995	165	1917	0	0
BBI8-MYC.Con8_14_Overlay_XY	752_1209	48	2	117.659	255	17	2	23.337	222	4321	0	0
BBI8-MYC.Con8_14_Overlay_XY	847_1881	0	0	0	0	0	0	29.1053	107	2496	0	0
BBI8-MYC.Con8_14_Overlay_XY	882_82	49	1	77.7987	255	24	3	34.8419	181	6375	0	0
BBI8-MYC.Con8_14_Overlay_XY	858_1437	20	1	105.083	255	0	0	71.2	107	1546	0	0
BBI8-MYC.Con8_14_Overlay_XY	902_587	0	0	0	0	34	2	31.7132	231	3800	0	0
BBI8-MYC.Con8_14_Overlay_XY	975_1354	53	2	93.9444	255	42	1	37.1331	247	4303	0	0
BBI8-MYC.Con8_14_Overlay_XY	970_278	0	0	0	0	0	0	10.2793	24	3232	0	0
BBI8-MYC.Con8_14_Overlay_XY	996_1539	0	0	0	0	0	0	9.58736	24	2595	0	0
BBI8-MYC.Con8_14_Overlay_XY	1001_734	60	2	118.923	255	15	1	34.2822	222	3848	0	0
BBI8-MYC.Con8_14_Overlay_XY	1019_860	60	2	70.8232	255	28	2	22.5903	198	4236	0	0
BBI8-MYC.Con8_14_Overlay_XY	1009_1882	24	1	76.5846	255	0	0	73.5455	132	3671	0	0
BBI8-MYC.Con8_14_Overlay_XY	1077_61	25	1	67.4156	255	0	0	24.0488	90	1340	0	0
BBI8-MYC.Con8_14_Overlay_XY	1097_524	26	1	59.2558	255	0	0	43.5714	156	2746	0	0
BBI8-MYC.Con8_14_Overlay_XY	1114_1168	55	2	87.0394	255	0	0	8.7638	107	4281	0	0
BBI8-MYC.Con8_14_Overlay_XY	1125_376	0	0	0	0	0	0	14.67	33	3633	0	0
BBI8-MYC.Con8_14_Overlay_XY	1139_1399	23	1	103.795	255	13	1	16.9358	165	3274	0	0
BBI8-MYC.Con8_14_Overlay_XY	1132_1603	28	1	56.816	255	14	1	30.2414	173	3267	0	0
BBI8-MYC.Con8_14_Overlay_XY	1126_941	0	0	0	0	0	0	0	0	1348	0	0
BBI8-MYC.Con8_14_Overlay_XY	1207_774	0	0	0	0	0	0	0	0	2360	0	0
BBI8-MYC.Con8_14_Overlay_XY	1217_177	25	1	91.2807	255	12	1	33.5294	206	3929	0	0
BBI8-MYC.Con8_14_Overlay_XY	1234_1218	163	1	127.615	255	45	3	24.5006	189	3342	8	1
BBI8-MYC.Con8_14_Overlay_XY	1273_484	32	1	111.128	255	0	0	11.4128	189	3458	0	0
BBI8-MYC.Con8_14_Overlay_XY	1275_594	59	2	103.72	255	16	2	20.8969	181	3830	0	0
BBI8-MYC.Con8_14_Overlay_XY	1302_401	0	0	0	0	0	0	26.3333	148	2127	0	0
BBI8-MYC.Con8_14_Overlay_XY	1334_1017	0	0	0	0	0	0	0	0	1314	0	0
BBI8-MYC.Con8_14_Overlay_XY	1334_1476	0	0	0	0	0	0	0	0	2238	0	0
BBI8-MYC.Con8_14_Overlay_XY	1360_1253	26	2	83.9623	174	7	1	15.5743	148	4116	0	0
BBI8-MYC.Con8_14_Overlay_XY	1374_1724	55	2	77.209	255	56	1	29.9538	255	4985	22	1
BBI8-MYC.Con8_13_Overlay_XY	27_403	70	2	114.101	255	37	2	26.1418	255	3158	0	0
BBI8-MYC.Con8_13_Overlay_XY	91_794	24	1	173.125	255	32	2	23.764	222	3435	0	0
BBI8-MYC.Con8_13_Overlay_XY	143_544	106	1	111.918	255	121	5	54.3271	255	3693	32	1
BBI8-MYC.Con8_13_Overlay_XY	161_1505	89	2	86.2434	255	76	5	49.5936	239	4096	0	0
BBI8-MYC.Con8_13_Overlay_XY	171_263	91	2	67.08	255	134	6	56.5404	255	4463	0	0
BBI8-MYC.Con8_13_Overlay_XY	211_477	46	2	81.52	255	7	1	34.4872	181	3043	0	0
BBI8-MYC.Con8_13_Overlay_XY	207_671	14	1	99.9231	255	0	0	0	0	1920	0	0
BBI8-MYC.Con8_13_Overlay_XY	244_175	77	2	93.5345	255	285	13	60.5187	255	4372	29	2
BBI8-MYC.Con8_13_Overlay_XY	256_529	0	0	0	0	0	0	11	21	1228	0	0
BBI8-MYC.Con8_13_Overlay_XY	269_382	43	1	74.9771	255	0	0	8.3959	16	1390	0	0
BBI8-MYC.Con8_13_Overlay_XY	294_1340	43	1	95.0385	255	26	1	41.2904	239	4505	0	0
BBI8-MYC.Con8_13_Overlay_XY	294_1670	61	1	66.2338	255	92	6	48.17	255	4437	20	1
BBI8-MYC.Con8_13_Overlay_XY	348_1593	59	1	138	255	0	0	0	0	5482	0	0
BBI8-MYC.Con8_13_Overlay_XY	348_220	33	1	100.879	255	35	4	56.1238	123	3929	0	0
BBI8-MYC.Con8_13_Overlay_XY	344_423	37	1	53.7171	255	0	0	13.8272	33	2651	0	0
BBI8-MYC.Con8_13_Overlay_XY	344_301	0	0	0	0	89	4	45.9808	115	2511	0	0
BBI8-MYC.Con8_13_Overlay_XY	364_1855	164	2	85.0927	255	221	13	58.6018	148	6264	0	0
BBI8-MYC.Con8_13_Overlay_XY	428_1231	56	2	101.577	255	0	0	12.6441	156	3557	0	0
BBI8-MYC.Con8_13_Overlay_XY	428_698	0	0	0	0	0	0	11.7686	107	2650	0	0
BBI8-MYC.Con8_13_Overlay_XY	465_397	73	2	90.0181	255	152	8	54.4869	255	4275	0	0
BBI8-MYC.Con8_13_Overlay_XY	485_577	14	1	105.577	255	86	4	41.4667	115	3291	0	0
BBI8-MYC.Con8_13_Overlay_XY	491_254	0	0	0	0	7	1	15.5111	165	879	0	0
BBI8-MYC.Con8_13_Overlay_XY	519_1534	67	2	96.7586	255	44	3	42.8787	222	3643	0	0
BBI8-MYC.Con8_13_Overlay_XY	512_1804	24	1	67.3976	255	0	0	0	0	1694	0	0
BBI8-MYC.Con8_13_Overlay_XY	513_515	0	0	0	0	0	0	0	0	698	0	0
BBI8-MYC.Con8_13_Overlay_XY	538_73	87	2	70.5772	255	218	12	72.8826	247	4631	0	0
BBI8-MYC.Con8_13_Overlay_XY	572_1465	29	1	124.977	255	0	0	0	0	3227	0	0
BBI8-MYC.Con8_13_Overlay_XY	572_616	31	1	88.5278	255	107	8	52.9594	255	3724	0	0
BBI8-MYC.Con8_13_Overlay_XY	573_501	35	1	74.5732	255	52	4	42.3386	255	3610	7	1
BBI8-MYC.Con8_13_Overlay_XY	569_1630	0	0	0	0	0	0	14.8004	33	2186	0	0
BBI8-MYC.Con8_13_Overlay_XY	595_1184	0	0	0	0	0	0	0	0	2086	0	0
BBI8-MYC.Con8_13_Overlay_XY	602_922	33	1	86.2209	255	21	1	31.0009	181	3643	0	0
BBI8-MYC.Con8_13_Overlay_XY	681_616	23	1	93.8889	255	82	6	40.6336	255	4012	0	0
BBI8-MYC.Con8_13_Overlay_XY	701_9	10	1	53.75	150	0	0	14.3571	33	697	0	0
BBI8-MYC.Con8_13_Overlay_XY	741_969	0	0	0	0	0	0	0	0	2139	0	0
BBI8-MYC.Con8_13_Overlay_XY	765_1096	0	0	0	0	0	0	0	0	759	0	0
BBI8-MYC.Con8_13_Overlay_XY	782_312	23	1	76.8615	255	39	3	46.8617	239	3436	0	0
BBI8-MYC.Con8_13_Overlay_XY	859_141	72	2	101.382	255	179	7	51.1718	255	3985	0	0
BBI8-MYC.Con8_13_Overlay_XY	884_8	0	0	8.47368	28	50	2	46.8997	189	883	0	0
BBI8-MYC.Con8_13_Overlay_XY	912_1227	0	0	0	0	12	1	20.9937	181	1836	0	0
BBI8-MYC.Con8_13_Overlay_XY	949_726	137	2	84.6962	255	114	8	61.5222	255	7399	10	1
BBI8-MYC.Con8_13_Overlay_XY	988_814	0	0	0	0	0	0	19.25	24	1308	0	0
BBI8-MYC.Con8_13_Overlay_XY	1009_1543	19	1	69.3659	255	8	1	39.7915	90	3289	0	0
BBI8-MYC.Con8_13_Overlay_XY	1016_133	93	2	72.3976	255	161	6	61.2787	255	3982	8	1
BBI8-MYC.Con8_13_Overlay_XY	1076_1170	25	1	122.632	255	40	2	35.5999	206	3924	0	0
BBI8-MYC.Con8_13_Overlay_XY	1062_939	83	1	82.122	255	44	2	30.2505	255	2310	0	0
BBI8-MYC.Con8_13_Overlay_XY	1096_1306	93	1	91.4826	255	26	1	37.3013	255	3835	0	0
BBI8-MYC.Con8_13_Overlay_XY	1181_1212	36	2	99.2794	255	0	0	34	181	1407	0	0
BBI8-MYC.Con8_13_Overlay_XY	1208_697	27	1	77.1905	255	12	1	18.1544	222	3514	0	0
BBI8-MYC.Con8_13_Overlay_XY	1233_488	29	1	78.2235	255	64	2	34.6519	231	4392	0	0
BBI8-MYC.Con8_13_Overlay_XY	1270_1342	37	1	47.5694	255	76	5	35.141	247	3734	0	0
BBI8-MYC.Con8_13_Overlay_XY	1266_845	31	1	159.697	255	0	0	0	0	844	0	0
BBI8-MYC.Con8_13_Overlay_XY	1328_1157	0	0	4	4	13	1	17.8312	181	2505	0	0
BBI8-MYC.Con8_13_Overlay_XY	1332_348	56	2	138.333	255	102	5	46.2182	255	3393	0	0
BBI8-MYC.Con8_13_Overlay_XY	1338_1270	43	2	104.776	255	0	0	17.4769	41	1946	0	0
BBI8-MYC.Con8_13_Overlay_XY	1350_892	83	2	65.6897	255	36	2	35.3549	247	3270	0	0
BBI8-MYC.Con8_13_Overlay_XY	1399_1391	91	2	80.6762	255	20	1	32.1375	214	3153	0	0
BBI8-MYC.Con8_13_Overlay_XY	1421_676	74	1	101.614	255	144	4	54.7233	239	2333	0	0
BBI8-MYC.Con8_13_Overlay_XY	1425_776	0	0	0	0	0	0	28.2105	66	1204	0	0
BBI8-MYC.Con8_13_Overlay_XY	1427_1793	0	0	0	0	0	0	10.7029	24	1326	0	0
BBI8-MYC.Con8_04_Overlay_XY	41_1738	31	1	86.4805	255	277	3	87.4908	255	3932	0	0
BBI8-MYC.Con8_04_Overlay_XY	41_565	71	2	97.2647	255	330	7	76.7312	255	3948	0	0
BBI8-MYC.Con8_04_Overlay_XY	29_1668	0	0	0	0	0	0	0	0	1421	0	0
BBI8-MYC.Con8_04_Overlay_XY	45_408	0	0	0	0	224	2	77.1932	189	2685	0	0
BBI8-MYC.Con8_04_Overlay_XY	63_135	0	0	0	0	0	0	26.2574	74	3728	0	0
BBI8-MYC.Con8_04_Overlay_XY	46_869	0	0	0	0	0	0	0	0	1811	0	0
BBI8-MYC.Con8_04_Overlay_XY	95_1372	83	2	76.2292	255	39	2	100.436	255	4534	0	0
BBI8-MYC.Con8_04_Overlay_XY	101_1576	59	2	41.8625	255	800	7	141.62	255	4355	30	1
BBI8-MYC.Con8_04_Overlay_XY	133_763	98	3	102.354	255	1013	13	106.001	255	8605	0	0
BBI8-MYC.Con8_04_Overlay_XY	149_406	28	1	110.107	255	395	4	80.4918	255	4846	0	0
BBI8-MYC.Con8_04_Overlay_XY	168_208	15	1	161.412	255	33	1	175.974	255	3562	0	0
BBI8-MYC.Con8_04_Overlay_XY	166_1059	34	1	59.7463	255	284	9	73.2618	255	3695	0	0
BBI8-MYC.Con8_04_Overlay_XY	159_1303	0	0	0	0	0	0	0	0	2540	0	0
BBI8-MYC.Con8_04_Overlay_XY	184_74	68	2	137.483	255	26	2	44.0041	255	4048	0	0
BBI8-MYC.Con8_04_Overlay_XY	195_869	34	1	71.3253	255	82	3	61.3602	255	3085	0	0
BBI8-MYC.Con8_04_Overlay_XY	190_1762	41	1	101.314	255	27	1	43.2473	255	3102	0	0
BBI8-MYC.Con8_04_Overlay_XY	196_967	0	0	0	0	0	0	0	0	1272	0	0
BBI8-MYC.Con8_04_Overlay_XY	231_1905	0	0	0	0	0	0	22.4378	66	2879	0	0
BBI8-MYC.Con8_04_Overlay_XY	218_1127	0	0	33.625	174	0	0	85	85	2050	0	0
BBI8-MYC.Con8_04_Overlay_XY	233_1432	63	1	108.331	255	160	4	71.4991	255	4207	0	0
BBI8-MYC.Con8_04_Overlay_XY	219_504	0	0	0	0	0	0	0	0	1208	0	0
BBI8-MYC.Con8_04_Overlay_XY	245_1606	78	2	88.0104	255	41	2	40.6974	255	3944	0	0
BBI8-MYC.Con8_04_Overlay_XY	257_170	35	1	88.9221	255	883	6	125.839	255	4900	0	0
BBI8-MYC.Con8_04_Overlay_XY	253_1548	86	1	84.123	255	17	1	97.7222	255	2013	17	1
BBI8-MYC.Con8_04_Overlay_XY	268_1830	0	0	0	0	0	0	14.8333	33	1910	0	0
BBI8-MYC.Con8_04_Overlay_XY	288_1184	57	2	86.128	255	43	1	34.9381	255	4657	0	0
BBI8-MYC.Con8_04_Overlay_XY	284_1281	20	1	146.44	255	100	3	55.9408	255	3685	0	0
BBI8-MYC.Con8_04_Overlay_XY	288_347	80	2	68.5569	255	209	3	64.3848	255	3394	0	0
BBI8-MYC.Con8_04_Overlay_XY	299_790	58	2	110.634	255	255	7	59.8853	255	4497	0	0
BBI8-MYC.Con8_04_Overlay_XY	310_486	75	2	77.1298	255	648	5	102.599	255	4814	0	0
BBI8-MYC.Con8_04_Overlay_XY	309_674	153	2	102.62	255	787	14	122.387	255	5934	0	0
BBI8-MYC.Con8_04_Overlay_XY	310_1713	0	0	0	0	0	0	0	0	2463	0	0
BBI8-MYC.Con8_04_Overlay_XY	319_1093	52	1	96.7438	255	12	1	115.385	255	2697	0	0
BBI8-MYC.Con8_04_Overlay_XY	329_1450	77	2	83.8835	255	147	4	62.1361	255	3574	0	0
BBI8-MYC.Con8_04_Overlay_XY	333_266	63	2	87.22	255	0	0	30.189	82	4786	0	0
BBI8-MYC.Con8_04_Overlay_XY	321_1362	0	0	0	0	0	0	0	0	829	0	0
BBI8-MYC.Con8_04_Overlay_XY	364_595	78	2	60.5019	255	409	9	82.7837	255	4929	44	2
BBI8-MYC.Con8_04_Overlay_XY	379_819	31	1	60.5175	255	354	10	74.446	255	4749	0	0
BBI8-MYC.Con8_04_Overlay_XY	412_1768	145	2	96.7983	255	970	18	107.404	255	8377	8	1
BBI8-MYC.Con8_04_Overlay_XY	408_1595	70	2	94.9936	255	132	5	58.9603	255	4238	0	0
BBI8-MYC.Con8_04_Overlay_XY	415_1249	0	0	0	0	0	0	0	0	1987	0	0
BBI8-MYC.Con8_04_Overlay_XY	441_1335	24	1	130.088	255	16	1	105.607	255	4440	0	0
BBI8-MYC.Con8_04_Overlay_XY	481_623	63	2	117.231	255	0	0	10.4483	33	4114	0	0
BBI8-MYC.Con8_04_Overlay_XY	480_152	99	2	72.1111	255	400	2	81.3545	206	3630	18	1
BBI8-MYC.Con8_04_Overlay_XY	484_427	0	0	0	0	13	1	161.947	255	2337	0	0
BBI8-MYC.Con8_04_Overlay_XY	486_1814	0	0	0	0	0	0	0	0	2056	0	0
BBI8-MYC.Con8_04_Overlay_XY	486_840	34	1	91.2464	255	18	1	127.591	255	2317	0	0
BBI8-MYC.Con8_04_Overlay_XY	509_1067	63	2	72.0868	255	10	1	87.9615	255	2957	0	0
BBI8-MYC.Con8_04_Overlay_XY	509_326	28	1	76.8056	255	164	4	53.2261	255	4006	10	1
BBI8-MYC.Con8_04_Overlay_XY	511_1415	37	1	58.6164	255	18	1	33.8373	255	4082	0	0
BBI8-MYC.Con8_04_Overlay_XY	535_1731	88	2	69.5684	255	215	3	66.4136	255	3326	24	1
BBI8-MYC.Con8_04_Overlay_XY	550_1211	65	2	84.3314	255	40	2	47.5838	255	3441	0	0
BBI8-MYC.Con8_04_Overlay_XY	573_680	47	1	82.4593	255	0	0	0	0	1603	0	0
BBI8-MYC.Con8_04_Overlay_XY	605_927	30	1	91.35	255	11	1	37.1113	255	3760	0	0
BBI8-MYC.Con8_04_Overlay_XY	608_776	0	0	0	0	0	0	0	0	2273	0	0
BBI8-MYC.Con8_04_Overlay_XY	602_1639	0	0	0	0	0	0	0	0	1396	0	0
BBI8-MYC.Con8_04_Overlay_XY	678_544	0	0	0	0	0	0	18.1191	57	3021	0	0
BBI8-MYC.Con8_04_Overlay_XY	706_993	81	2	89.9167	255	20	1	31.0944	255	4133	0	0
BBI8-MYC.Con8_04_Overlay_XY	738_705	43	1	53.1466	255	48	3	42.3512	231	4155	0	0
BBI8-MYC.Con8_04_Overlay_XY	747_1857	97	2	89.3974	255	129	6	55.924	255	5692	16	1
BBI8-MYC.Con8_04_Overlay_XY	746_1600	0	0	0	0	0	0	0	0	1965	0	0
BBI8-MYC.Con8_04_Overlay_XY	754_574	68	2	88.1146	255	124	5	45.9215	255	5077	0	0
BBI8-MYC.Con8_04_Overlay_XY	771_1723	42	1	82.4135	255	13	1	165.5	255	2671	0	0
BBI8-MYC.Con8_04_Overlay_XY	794_435	0	0	0	0	0	0	0	0	1519	0	0
BBI8-MYC.Con8_04_Overlay_XY	796_1104	60	2	94.9291	255	32	1	42.9315	255	3438	0	0
BBI8-MYC.Con8_04_Overlay_XY	818_1176	30	1	84.8507	255	0	0	0	0	2159	0	0
BBI8-MYC.Con8_04_Overlay_XY	814_1357	75	2	56.2477	255	286	7	59.4559	255	4209	13	1
BBI8-MYC.Con8_04_Overlay_XY	851_1000	37	1	94.4578	255	22	1	30.2897	255	3845	0	0
BBI8-MYC.Con8_04_Overlay_XY	880_518	147	2	95.0897	255	52	1	40.0752	255	5720	0	0
BBI8-MYC.Con8_04_Overlay_XY	891_1482	28	1	98.22	255	0	0	57.4	123	3240	0	0
BBI8-MYC.Con8_04_Overlay_XY	948_1177	64	1	120.57	255	50	3	41.1515	255	4412	0	0
BBI8-MYC.Con8_04_Overlay_XY	946_743	61	2	106.144	255	0	0	8	8	4322	0	0
BBI8-MYC.Con8_04_Overlay_XY	981_1637	85	2	70.5963	255	208	3	60.9482	255	3271	0	0
BBI8-MYC.Con8_04_Overlay_XY	1027_610	0	0	0	0	0	0	0	0	990	0	0
BBI8-MYC.Con8_04_Overlay_XY	1065_1605	0	0	0	0	0	0	176.167	255	2065	0	0
BBI8-MYC.Con8_04_Overlay_XY	1086_1227	30	1	127.917	255	20	1	37.881	255	3206	0	0
BBI8-MYC.Con8_04_Overlay_XY	1118_853	0	0	0	0	0	0	0	0	2001	0	0
BBI8-MYC.Con8_04_Overlay_XY	1133_954	38	1	71.4706	255	16	1	166.632	255	2853	0	0
BBI8-MYC.Con8_04_Overlay_XY	1178_1530	0	0	0	0	0	0	0	0	2269	0	0
BBI8-MYC.Con8_04_Overlay_XY	1194_1101	0	0	0	0	0	0	0	0	4682	0	0
BBI8-MYC.Con8_04_Overlay_XY	1179_1452	27	1	167.069	255	0	0	5	5	1878	0	0
BBI8-MYC.Con8_04_Overlay_XY	1216_1661	103	2	32.4677	255	313	10	71.3174	255	4589	14	1
BBI8-MYC.Con8_04_Overlay_XY	1220_1333	34	1	95.0274	255	13	1	177	255	2128	0	0
BBI8-MYC.Con8_04_Overlay_XY	1260_995	0	0	0	0	0	0	0	0	3143	0	0
BBI8-MYC.Con8_04_Overlay_XY	1274_1493	109	2	68.933	255	59	1	126.982	255	2122	0	0
BBI8-MYC.Con8_04_Overlay_XY	1306_1124	42	1	81.4312	255	27	1	52.234	255	3312	0	0
BBI8-MYC.Con8_04_Overlay_XY	1307_1309	0	0	2.2963	4	0	0	0	0	1591	0	0
BBI8-MYC.Con8_04_Overlay_XY	1336_345	45	1	24.9078	255	343	3	81.7557	255	3672	0	0
BBI8-MYC.Con8_04_Overlay_XY	1387_512	104	2	53.205	255	221	4	66.7009	255	3676	24	1
BBI8-MYC.Con8_04_Overlay_XY	1417_50	116	2	64.3214	255	282	5	80.1147	255	3281	0	0
BBI8-MYC.Con8_04_Overlay_XY	205_719	44	2	106.552	255	24	2	167.615	255	2991	0	0
BBI8-MYC.Con8_04_Overlay_XY	405_743	65	2	88.9122	255	174	5	50.0416	255	4971	0	0
BBI8-MYC.Con8_21_Overlay_XY	14_289	0	0	0	0	437	1	88.9842	189	2041	0	0
BBI8-MYC.Con8_21_Overlay_XY	14_521	31	1	59.7368	255	390	4	127.962	255	2011	0	0
BBI8-MYC.Con8_21_Overlay_XY	35_1451	44	2	122	255	35	1	51.5714	255	4042	0	0
BBI8-MYC.Con8_21_Overlay_XY	27_193	0	0	0	0	0	0	82.3333	189	1792	0	0
BBI8-MYC.Con8_21_Overlay_XY	100_451	32	1	17.8741	255	996	10	127.354	255	5227	11	1
BBI8-MYC.Con8_21_Overlay_XY	93_753	58	2	65.6591	255	196	8	56.9374	255	3343	0	0
BBI8-MYC.Con8_21_Overlay_XY	79_1120	68	1	40.2805	255	40	2	43.1416	255	2662	0	0
BBI8-MYC.Con8_21_Overlay_XY	108_594	64	2	62.5417	255	325	6	67.0059	255	3613	0	0
BBI8-MYC.Con8_21_Overlay_XY	101_233	0	0	0	0	17	1	35.9317	255	2163	0	0
BBI8-MYC.Con8_21_Overlay_XY	115_1497	91	2	59.7084	255	623	9	94.0109	255	4428	10	1
BBI8-MYC.Con8_21_Overlay_XY	108_1739	0	0	0	0	0	0	0	0	1730	0	0
BBI8-MYC.Con8_21_Overlay_XY	180_1094	70	2	48.1315	255	95	2	60.6489	255	3168	0	0
BBI8-MYC.Con8_21_Overlay_XY	209_727	33	1	57.438	255	861	12	114.464	255	5179	0	0
BBI8-MYC.Con8_21_Overlay_XY	239_957	0	0	0	0	177	3	61.7664	156	2279	0	0
BBI8-MYC.Con8_21_Overlay_XY	245_7	0	0	0	0	48	1	44.8554	156	953	0	0
BBI8-MYC.Con8_21_Overlay_XY	255_1168	25	1	136.086	255	12	1	40.4605	255	2800	0	0
BBI8-MYC.Con8_21_Overlay_XY	285_158	89	2	58.7464	255	1848	21	142.447	255	8750	15	1
BBI8-MYC.Con8_21_Overlay_XY	316_586	33	1	79.1139	255	267	2	60.7337	148	3439	0	0
BBI8-MYC.Con8_21_Overlay_XY	323_56	0	0	0	0	158	2	55.9874	148	2390	0	0
BBI8-MYC.Con8_21_Overlay_XY	338_1356	41	2	63.7778	255	230	6	72.0491	255	3831	0	0
BBI8-MYC.Con8_21_Overlay_XY	352_1567	35	1	50.6517	255	79	3	50.3303	255	4722	0	0
BBI8-MYC.Con8_21_Overlay_XY	355_861	30	1	141.814	255	64	3	48.4415	255	3356	0	0
BBI8-MYC.Con8_21_Overlay_XY	376_518	33	1	55.1835	255	804	15	112.657	255	4910	0	0
BBI8-MYC.Con8_21_Overlay_XY	378_707	23	1	102.634	255	683	10	120.808	255	4417	15	1
BBI8-MYC.Con8_21_Overlay_XY	386_377	36	1	58.3699	255	938	16	119.192	255	5397	0	0
BBI8-MYC.Con8_21_Overlay_XY	403_1716	66	2	58.1793	255	492	10	94.1901	255	3810	0	0
BBI8-MYC.Con8_21_Overlay_XY	408_991	79	2	56.5208	255	435	6	83.0351	255	3139	0	0
BBI8-MYC.Con8_21_Overlay_XY	432_259	33	1	84.2209	255	132	2	55.6922	255	2307	0	0
BBI8-MYC.Con8_21_Overlay_XY	472_19	0	0	5.1	12	1092	10	161.408	255	4125	0	0
BBI8-MYC.Con8_21_Overlay_XY	463_888	28	1	63.115	255	361	13	63.3055	255	4980	0	0
BBI8-MYC.Con8_21_Overlay_XY	457_785	29	1	37.6776	255	37	2	39.9365	255	3906	0	0
BBI8-MYC.Con8_21_Overlay_XY	460_647	53	2	76.3688	255	177	2	54.3382	255	4063	0	0
BBI8-MYC.Con8_21_Overlay_XY	482_469	60	2	38.7568	255	551	9	76.4493	255	3768	0	0
BBI8-MYC.Con8_21_Overlay_XY	494_1733	58	1	52.6777	255	202	5	56.1333	255	4184	0	0
BBI8-MYC.Con8_21_Overlay_XY	491_369	0	0	0	0	0	0	23.9151	57	3155	0	0
BBI8-MYC.Con8_21_Overlay_XY	505_1272	51	2	62.1538	255	44	2	39.0076	255	3080	0	0
BBI8-MYC.Con8_21_Overlay_XY	520_968	29	1	73.2632	255	11	1	183	255	3992	0	0
BBI8-MYC.Con8_21_Overlay_XY	514_1069	47	2	152.667	255	0	0	57.2857	107	2427	0	0
BBI8-MYC.Con8_21_Overlay_XY	541_41	0	0	0	0	0	0	12.1892	41	2050	0	0
BBI8-MYC.Con8_21_Overlay_XY	553_245	71	2	53.8077	255	863	12	133.238	255	4687	0	0
BBI8-MYC.Con8_21_Overlay_XY	582_1376	35	1	58.7308	255	405	7	79.968	255	3672	0	0
BBI8-MYC.Con8_21_Overlay_XY	556_849	19	1	163	255	93	2	50.217	255	3206	0	0
BBI8-MYC.Con8_21_Overlay_XY	578_1881	35	1	76.4706	255	117	4	50.0838	255	3858	0	0
BBI8-MYC.Con8_21_Overlay_XY	597_1538	0	0	0	0	11	1	29.0732	90	3430	0	0
BBI8-MYC.Con8_21_Overlay_XY	600_710	37	1	63.887	255	431	5	72.4195	255	3666	11	1
BBI8-MYC.Con8_21_Overlay_XY	617_608	36	2	61.3692	255	0	0	26.1622	247	3295	0	0
BBI8-MYC.Con8_21_Overlay_XY	615_1181	0	0	0	0	88	2	55.9781	255	2928	0	0
BBI8-MYC.Con8_21_Overlay_XY	637_983	64	2	99.648	255	131	3	58.7934	255	2917	0	0
BBI8-MYC.Con8_21_Overlay_XY	650_312	74	2	32.0395	255	976	18	117.114	255	5076	10	1
BBI8-MYC.Con8_21_Overlay_XY	672_1472	71	2	48.6904	255	142	4	44.4399	255	5110	0	0
BBI8-MYC.Con8_21_Overlay_XY	686_177	29	1	51.1818	255	864	7	111.666	247	4888	0	0
BBI8-MYC.Con8_21_Overlay_XY	700_1836	78	1	114.882	255	1660	9	160.595	255	6892	20	2
BBI8-MYC.Con8_21_Overlay_XY	705_1670	7	1	39.5758	109	8	1	191.25	255	1544	0	0
BBI8-MYC.Con8_21_Overlay_XY	719_982	15	1	69.2642	255	236	3	61.5208	255	2887	0	0
BBI8-MYC.Con8_21_Overlay_XY	736_388	84	3	25.4964	255	292	8	64.9473	255	3601	52	2
BBI8-MYC.Con8_21_Overlay_XY	747_745	75	3	46.3667	255	140	3	62.7207	255	3352	0	0
BBI8-MYC.Con8_21_Overlay_XY	760_894	63	3	54.9274	255	167	3	58.9583	255	3089	0	0
BBI8-MYC.Con8_21_Overlay_XY	801_83	75	2	74.3584	255	944	20	103.666	255	6140	11	1
BBI8-MYC.Con8_21_Overlay_XY	799_1609	35	1	35.7473	255	344	7	66.5921	255	3792	0	0
BBI8-MYC.Con8_21_Overlay_XY	792_540	0	0	0	0	26	1	36.3209	255	1986	0	0
BBI8-MYC.Con8_21_Overlay_XY	826_834	66	2	57.8026	255	400	4	90.7094	255	3307	0	0
BBI8-MYC.Con8_21_Overlay_XY	842_712	43	1	77.1466	255	140	2	49.8599	140	3047	0	0
BBI8-MYC.Con8_21_Overlay_XY	889_583	0	0	0	0	0	0	9.81818	16	1139	0	0
BBI8-MYC.Con8_21_Overlay_XY	910_1023	13	1	84.5484	255	0	0	20	24	2655	0	0
BBI8-MYC.Con8_21_Overlay_XY	958_1287	53	2	52.9672	255	420	15	62.0144	255	5635	9	1
BBI8-MYC.Con8_21_Overlay_XY	962_1163	39	1	72.3465	255	385	8	75.692	255	3573	0	0
BBI8-MYC.Con8_21_Overlay_XY	1014_869	41	2	67.0432	255	272	6	73.3828	255	3661	11	1
BBI8-MYC.Con8_21_Overlay_XY	1031_1607	33	1	27.3055	255	289	4	75.8167	255	3375	0	0
BBI8-MYC.Con8_21_Overlay_XY	1058_715	0	0	0	0	30	1	87.3867	255	3087	0	0
BBI8-MYC.Con8_21_Overlay_XY	1088_1330	108	3	64.7089	255	607	12	76.289	255	7634	0	0
BBI8-MYC.Con8_21_Overlay_XY	1083_1252	28	1	79.2857	255	13	1	108.091	255	3233	0	0
BBI8-MYC.Con8_21_Overlay_XY	1133_240	92	2	60.7254	255	330	6	84.2946	255	2799	33	1
BBI8-MYC.Con8_21_Overlay_XY	1149_1457	41	1	20.8447	255	197	5	61.2641	255	4392	0	0
BBI8-MYC.Con8_21_Overlay_XY	1172_1573	0	0	10.2127	28	18	1	32.0712	255	4072	0	0
BBI8-MYC.Con8_21_Overlay_XY	1169_1022	24	1	57.7353	255	21	2	34.2592	255	3572	0	0
BBI8-MYC.Con8_21_Overlay_XY	1205_1388	62	2	67.365	255	247	9	55.1594	255	4505	12	1
BBI8-MYC.Con8_21_Overlay_XY	1269_397	60	1	62.2857	255	379	10	82.1733	255	4039	0	0
BBI8-MYC.Con8_21_Overlay_XY	1272_1225	66	2	47.9105	255	251	10	64.0315	255	4615	0	0
BBI8-MYC.Con8_21_Overlay_XY	1283_551	38	1	72.9615	255	368	6	60.833	255	4509	0	0
BBI8-MYC.Con8_21_Overlay_XY	1285_1865	36	1	37.8636	255	333	5	66.5891	181	3365	0	0
BBI8-MYC.Con8_21_Overlay_XY	1334_1013	28	1	63.0571	255	8	1	138.167	255	1960	0	0
BBI8-MYC.Con8_21_Overlay_XY	1352_1124	35	1	72.3277	255	208	9	55.9588	132	3800	0	0
BBI8-MYC.Con8_21_Overlay_XY	1397_1335	62	2	30	255	304	6	64.5895	255	3542	8	1
BBI8-MYC.Con8_21_Overlay_XY	1401_1643	36	1	37.5639	255	0	0	25.9008	90	4854	0	0
BBI8-MYC.Con8_21_Overlay_XY	1156_1268	47	2	90.9519	255	52	2	41.8552	255	3916	0	0
BBI8-MYC.Con8_03_Overlay_XY	30_78	0	0	0	0	0	0	13.381	33	3560	0	0
BBI8-MYC.Con8_03_Overlay_XY	24_296	0	0	0	0	0	0	14.4464	49	1710	0	0
BBI8-MYC.Con8_03_Overlay_XY	33_670	32	1	83.5714	255	40	1	58.52	255	2778	0	0
BBI8-MYC.Con8_03_Overlay_XY	8_968	0	0	0	0	0	0	8	8	795	0	0
BBI8-MYC.Con8_03_Overlay_XY	20_1491	28	1	134.744	255	15	1	40.0674	99	2793	0	0
BBI8-MYC.Con8_03_Overlay_XY	50_1905	0	0	0	0	251	1	97.6433	231	1961	0	0
BBI8-MYC.Con8_03_Overlay_XY	61_1156	42	2	89.0808	255	35	1	124.755	255	3189	0	0
BBI8-MYC.Con8_03_Overlay_XY	87_1332	75	2	93.9815	255	233	5	51.6905	255	5400	0	0
BBI8-MYC.Con8_03_Overlay_XY	78_186	23	1	72.8852	255	12	1	161.733	255	1553	0	0
BBI8-MYC.Con8_03_Overlay_XY	84_1623	24	1	91.4167	255	118	3	53.203	255	3523	0	0
BBI8-MYC.Con8_03_Overlay_XY	87_1830	33	1	91.4375	255	81	1	59.0902	255	3442	0	0
BBI8-MYC.Con8_03_Overlay_XY	106_414	50	2	99.3333	255	611	6	130.226	255	4667	0	0
BBI8-MYC.Con8_03_Overlay_XY	122_1723	29	1	76.64	255	285	9	76.3286	255	4337	0	0
BBI8-MYC.Con8_03_Overlay_XY	142_114	37	1	71.7692	255	85	2	67.3459	255	3156	0	0
BBI8-MYC.Con8_03_Overlay_XY	189_1455	59	2	124.682	255	41	2	79.2479	255	4040	0	0
BBI8-MYC.Con8_03_Overlay_XY	178_544	21	1	161.16	255	21	1	74.3151	255	1850	0	0
BBI8-MYC.Con8_03_Overlay_XY	203_1098	0	0	20.0175	166	186	6	60.1645	255	3674	0	0
BBI8-MYC.Con8_03_Overlay_XY	197_1687	0	0	0	0	0	0	8	8	3919	0	0
BBI8-MYC.Con8_03_Overlay_XY	204_1768	24	1	132.333	255	22	2	164.565	255	4553	0	0
BBI8-MYC.Con8_03_Overlay_XY	217_857	28	1	108.418	255	166	3	48.7242	140	3574	0	0
BBI8-MYC.Con8_03_Overlay_XY	208_1233	0	0	0	0	0	0	0	0	2492	0	0
BBI8-MYC.Con8_03_Overlay_XY	212_1319	0	0	0	0	136	6	50.5664	255	3023	0	0
BBI8-MYC.Con8_03_Overlay_XY	233_133	27	1	102.348	255	422	4	82.3156	255	3747	11	1
BBI8-MYC.Con8_03_Overlay_XY	243_228	0	0	0	0	472	7	99.236	255	3906	0	0
BBI8-MYC.Con8_03_Overlay_XY	239_1004	0	0	0	0	9	1	217.222	255	1302	0	0
BBI8-MYC.Con8_03_Overlay_XY	261_407	18	1	50.8533	255	28	2	126.489	255	2811	0	0
BBI8-MYC.Con8_03_Overlay_XY	269_689	53	2	93.693	255	102	2	44.1048	255	3782	0	0
BBI8-MYC.Con8_03_Overlay_XY	293_1536	68	2	109.242	255	296	6	71.3158	255	4755	0	0
BBI8-MYC.Con8_03_Overlay_XY	334_521	23	1	120.282	255	77	2	56.4015	255	3144	0	0
BBI8-MYC.Con8_03_Overlay_XY	346_993	41	1	70.625	255	0	0	29.963	82	1502	0	0
BBI8-MYC.Con8_03_Overlay_XY	395_33	31	1	113.264	255	373	2	85.3673	255	4621	0	0
BBI8-MYC.Con8_03_Overlay_XY	384_1411	0	0	0	0	0	0	0	0	1779	0	0
BBI8-MYC.Con8_03_Overlay_XY	405_229	13	1	88.72	255	722	9	124.225	255	4340	0	0
BBI8-MYC.Con8_03_Overlay_XY	424_610	50	2	85.5282	255	306	5	89.137	255	4166	0	0
BBI8-MYC.Con8_03_Overlay_XY	438_456	52	2	113.5	255	236	2	74.6847	255	4481	0	0
BBI8-MYC.Con8_03_Overlay_XY	438_1177	25	1	106.5	255	20	1	43.1328	255	2803	0	0
BBI8-MYC.Con8_03_Overlay_XY	441_1701	27	1	124.6	255	7	1	59.5	247	1853	0	0
BBI8-MYC.Con8_03_Overlay_XY	454_1101	23	2	59.5926	255	41	2	42.6538	255	5042	0	0
BBI8-MYC.Con8_03_Overlay_XY	443_819	31	1	116.736	255	9	1	114	255	1300	0	0
BBI8-MYC.Con8_03_Overlay_XY	460_699	29	1	133.579	255	9	1	226.667	255	2662	0	0
BBI8-MYC.Con8_03_Overlay_XY	450_1456	0	0	126	162	0	0	0	0	1327	0	0
BBI8-MYC.Con8_03_Overlay_XY	487_94	0	0	0	0	0	0	32.1067	90	2706	0	0
BBI8-MYC.Con8_03_Overlay_XY	516_608	0	0	0	0	0	0	0	0	2243	0	0
BBI8-MYC.Con8_03_Overlay_XY	514_981	33	1	78.1538	255	0	0	20.1513	49	3478	0	0
BBI8-MYC.Con8_03_Overlay_XY	527_1700	36	1	88.0125	255	0	0	0	0	2202	0	0
BBI8-MYC.Con8_03_Overlay_XY	551_321	26	1	93.3279	255	74	2	46.1304	123	3862	0	0
BBI8-MYC.Con8_03_Overlay_XY	562_860	28	1	109.204	255	65	3	50.058	255	3134	0	0
BBI8-MYC.Con8_03_Overlay_XY	587_53	54	2	84.2643	255	545	8	119.629	255	4214	0	0
BBI8-MYC.Con8_03_Overlay_XY	584_641	0	0	0	0	0	0	35.4163	90	3438	0	0
BBI8-MYC.Con8_03_Overlay_XY	565_1108	0	0	0	0	0	0	0	0	1409	0	0
BBI8-MYC.Con8_03_Overlay_XY	595_572	54	2	153.787	255	20	2	88.7966	255	5179	0	0
BBI8-MYC.Con8_03_Overlay_XY	583_1005	0	0	0	0	0	0	0	0	2921	0	0
BBI8-MYC.Con8_03_Overlay_XY	629_1268	127	2	96.0186	255	505	3	109.866	255	5501	0	0
BBI8-MYC.Con8_03_Overlay_XY	615_1889	36	1	119.792	255	16	1	96.5714	255	3043	0	0
BBI8-MYC.Con8_03_Overlay_XY	642_1782	84	2	100.269	255	241	7	63.0067	255	4890	0	0
BBI8-MYC.Con8_03_Overlay_XY	643_238	0	0	0	0	0	0	17.6667	41	2881	0	0
BBI8-MYC.Con8_03_Overlay_XY	665_14	0	0	0	0	245	2	109.771	255	2270	0	0
BBI8-MYC.Con8_03_Overlay_XY	663_633	0	0	0	0	0	0	0	0	2205	0	0
BBI8-MYC.Con8_03_Overlay_XY	677_1053	63	2	136.081	255	62	3	48.0529	255	4520	0	0
BBI8-MYC.Con8_03_Overlay_XY	675_1498	0	0	0	0	0	0	85.1818	148	2505	0	0
BBI8-MYC.Con8_03_Overlay_XY	683_1616	38	1	92.3125	255	19	2	35.9053	255	3879	0	0
BBI8-MYC.Con8_03_Overlay_XY	708_1329	50	2	118.925	255	9	1	66.2667	255	4839	0	0
BBI8-MYC.Con8_03_Overlay_XY	713_282	26	1	117.146	255	79	3	57.7571	255	2433	0	0
BBI8-MYC.Con8_03_Overlay_XY	729_1144	54	1	94.656	255	48	2	42.0247	255	5244	0	0
BBI8-MYC.Con8_03_Overlay_XY	753_94	52	2	82.9297	255	364	8	65.6938	255	6002	17	1
BBI8-MYC.Con8_03_Overlay_XY	734_195	19	1	100.441	255	11	1	99.9565	255	3112	0	0
BBI8-MYC.Con8_03_Overlay_XY	754_775	25	1	136.333	255	116	2	57.4831	255	5038	0	0
BBI8-MYC.Con8_03_Overlay_XY	742_1728	0	0	0	0	0	0	0	0	1524	0	0
BBI8-MYC.Con8_03_Overlay_XY	769_593	21	1	181.905	255	13	1	160.538	255	3372	0	0
BBI8-MYC.Con8_03_Overlay_XY	772_1422	74	2	76.0411	255	14	1	137.706	239	4858	0	0
BBI8-MYC.Con8_03_Overlay_XY	794_995	49	2	145	255	17	1	180	255	4209	0	0
BBI8-MYC.Con8_03_Overlay_XY	817_1842	80	2	78.2911	255	103	3	58.5062	255	5579	0	0
BBI8-MYC.Con8_03_Overlay_XY	826_1305	0	0	0	0	0	0	0	0	4278	0	0
BBI8-MYC.Con8_03_Overlay_XY	828_811	24	1	72.3088	255	12	1	37.2171	255	3832	0	0
BBI8-MYC.Con8_03_Overlay_XY	852_1690	108	3	75.9408	255	270	4	80.4557	255	8923	0	0
BBI8-MYC.Con8_03_Overlay_XY	827_443	58	2	90.6034	255	22	2	180	255	2591	0	0
BBI8-MYC.Con8_03_Overlay_XY	846_1505	0	0	0	0	0	0	0	0	2691	0	0
BBI8-MYC.Con8_03_Overlay_XY	853_1089	47	2	90.4057	255	47	3	41.5433	255	4184	0	0
BBI8-MYC.Con8_03_Overlay_XY	914_1878	65	2	97.0699	255	189	1	61.9132	198	4993	12	1
BBI8-MYC.Con8_03_Overlay_XY	930_1023	28	1	93.5686	255	188	4	55.1309	255	4681	0	0
BBI8-MYC.Con8_03_Overlay_XY	912_660	0	0	0	0	0	0	7.66667	24	1168	0	0
BBI8-MYC.Con8_03_Overlay_XY	926_836	0	0	0	0	0	0	0	0	2573	0	0
BBI8-MYC.Con8_03_Overlay_XY	936_1250	88	2	69.8315	255	29	2	38.769	255	3201	7	1
BBI8-MYC.Con8_03_Overlay_XY	939_1760	0	0	0	0	0	0	0	0	2112	0	0
BBI8-MYC.Con8_03_Overlay_XY	966_1321	23	1	155.08	255	16	1	165.529	255	3453	0	0
BBI8-MYC.Con8_03_Overlay_XY	974_1103	0	0	0	0	0	0	0	0	1299	0	0
BBI8-MYC.Con8_03_Overlay_XY	1003_1683	41	1	80.3554	255	18	1	32.4348	255	3405	0	0
BBI8-MYC.Con8_03_Overlay_XY	1029_1538	26	1	136.342	255	32	1	79.1628	255	5640	0	0
BBI8-MYC.Con8_03_Overlay_XY	1027_85	47	1	63.8919	255	387	3	97.7347	255	3356	10	1
BBI8-MYC.Con8_03_Overlay_XY	1027_444	47	2	100.859	255	411	5	103.432	255	4674	0	0
BBI8-MYC.Con8_03_Overlay_XY	1041_343	49	2	105.325	255	20	2	198.05	255	3429	0	0
BBI8-MYC.Con8_03_Overlay_XY	1044_1052	33	1	110.089	255	81	2	64.9207	255	3641	0	0
BBI8-MYC.Con8_03_Overlay_XY	1081_186	70	2	27.2063	255	707	7	122.015	255	4404	16	1
BBI8-MYC.Con8_03_Overlay_XY	1087_823	52	1	70.2798	255	199	5	82.2219	255	3277	12	1
BBI8-MYC.Con8_03_Overlay_XY	1109_495	65	2	82.119	255	225	3	76.0671	255	3671	0	0
BBI8-MYC.Con8_03_Overlay_XY	1092_1321	0	0	0	0	9	1	160.556	255	1483	0	0
BBI8-MYC.Con8_03_Overlay_XY	1131_1168	19	1	71.05	255	0	0	218.5	239	1268	0	0
BBI8-MYC.Con8_03_Overlay_XY	1186_1739	39	1	75.8435	255	394	4	108.079	255	4405	26	1
BBI8-MYC.Con8_03_Overlay_XY	1185_566	63	2	99.6484	255	185	6	63.3274	255	3947	0	0
BBI8-MYC.Con8_03_Overlay_XY	1174_1667	0	0	0	0	0	0	0	0	1556	0	0
BBI8-MYC.Con8_03_Overlay_XY	1189_409	0	0	0	0	192	2	69.0036	156	2649	0	0
BBI8-MYC.Con8_03_Overlay_XY	1207_136	0	0	0	0	46	1	39.8118	115	3943	0	0
BBI8-MYC.Con8_03_Overlay_XY	1189_870	0	0	0	0	0	0	0	0	1896	0	0
BBI8-MYC.Con8_03_Overlay_XY	1239_1373	93	2	70.0747	255	40	2	101.547	255	4647	0	0
BBI8-MYC.Con8_03_Overlay_XY	1245_1577	88	2	60.1602	255	1060	6	156.162	255	4636	53	3
BBI8-MYC.Con8_03_Overlay_XY	1275_765	113	3	85.5655	255	1007	16	101.157	255	9160	0	0
BBI8-MYC.Con8_03_Overlay_XY	1293_407	30	1	98.3784	255	375	6	76.9851	255	5101	0	0
BBI8-MYC.Con8_03_Overlay_XY	1312_209	18	1	89.4412	255	34	1	165.93	255	3640	0	0
BBI8-MYC.Con8_03_Overlay_XY	1309_1060	47	1	68.5705	255	299	6	71.2695	255	3844	0	0
BBI8-MYC.Con8_03_Overlay_XY	1304_1304	0	0	0	0	0	0	8	8	3148	0	0
BBI8-MYC.Con8_03_Overlay_XY	1330_75	64	2	109.129	255	24	2	50.1667	255	4143	0	0
BBI8-MYC.Con8_03_Overlay_XY	1338_871	32	1	106.476	255	100	3	58.0399	255	3808	0	0
BBI8-MYC.Con8_03_Overlay_XY	1335_1763	45	1	116.91	255	22	1	47.0728	255	3143	0	0
BBI8-MYC.Con8_03_Overlay_XY	1338_967	0	0	0	0	0	0	0	0	1335	0	0
BBI8-MYC.Con8_03_Overlay_XY	1355_521	0	0	0	0	0	0	0	0	2520	0	0
BBI8-MYC.Con8_03_Overlay_XY	1358_1132	38	1	90.5169	255	9	1	174.889	255	2540	0	0
BBI8-MYC.Con8_03_Overlay_XY	1378_1905	0	0	0	0	0	0	0	0	2864	0	0
BBI8-MYC.Con8_03_Overlay_XY	1378_1435	75	1	75.9451	255	294	2	87.2024	255	4762	0	0
BBI8-MYC.Con8_03_Overlay_XY	1371_615	0	0	0	0	0	0	0	0	2179	0	0
BBI8-MYC.Con8_03_Overlay_XY	1391_1605	95	2	65.8847	255	200	2	53.6403	255	4346	0	0
BBI8-MYC.Con8_03_Overlay_XY	1400_169	35	1	103.747	255	565	7	106.093	255	4942	0	0
BBI8-MYC.Con8_03_Overlay_XY	1412_1832	0	0	0	0	0	0	0	0	1682	0	0
BBI8-MYC.Con8_03_Overlay_XY	1418_1182	85	2	91.2048	255	59	1	37.0949	255	3019	0	0
BBI8-MYC.Con8_03_Overlay_XY	1418_1281	27	1	144.606	255	155	1	65.9702	156	2975	0	0
BBI8-MYC.Con8_03_Overlay_XY	1422_345	98	2	63.2617	255	171	2	58.6175	255	2335	0	0
BBI8-MYC.Con8_03_Overlay_XY	1426_784	36	1	87.3765	255	235	6	80.2912	255	2025	13	1
BBI8-MYC.Con8_03_Overlay_XY	1427_485	0	0	0	0	75	1	59.5761	140	1453	0	0
BBI8-MYC.Con8_03_Overlay_XY	1427_671	84	1	76.8712	255	262	1	105.817	255	2244	0	0
BBI8-MYC.Con8_03_Overlay_XY	267_1201	63	2	91.9021	255	95	4	61.5507	255	4933	0	0
BBI8-MYC.Con8_03_Overlay_XY	397_94	54	2	100.67	255	25	2	37.1984	255	2779	0	0
BBI8-MYC.Con8_03_Overlay_XY	688_1240	24	1	138.2	255	7	1	116.667	247	2563	0	0
BBI8-MYC.Con8_03_Overlay_XY	1347_721	53	2	118.697	255	24	2	159.852	255	3433	0	0
BBI8-MYC.Con8_03_Overlay_XY	1398_1550	100	1	75.5114	255	27	1	46.6301	255	2223	8	1
BBI9-MYC.Con8_02_Overlay_XY	15_444	0	0	0	0	0	0	56.6818	148	1909	0	0
BBI9-MYC.Con8_02_Overlay_XY	13_585	0	0	0	0	0	0	19.5414	49	2520	0	0
BBI9-MYC.Con8_02_Overlay_XY	6_715	0	0	9	32	0	0	8	8	912	0	0
BBI9-MYC.Con8_02_Overlay_XY	19_1411	0	0	0	0	0	0	0	0	2515	0	0
BBI9-MYC.Con8_02_Overlay_XY	32_1524	52	2	36.8034	255	42	2	35.2058	247	4595	0	0
BBI9-MYC.Con8_02_Overlay_XY	63_1910	0	0	8	12	0	0	13.2931	33	1227	0	0
BBI9-MYC.Con8_02_Overlay_XY	82_1705	0	0	18.75	28	7	1	114.538	206	1854	0	0
BBI9-MYC.Con8_02_Overlay_XY	99_634	28	1	25.0588	255	33	3	29.2929	189	5310	0	0
BBI9-MYC.Con8_02_Overlay_XY	94_1049	34	2	30.7057	231	0	0	18.1628	165	4386	0	0
BBI9-MYC.Con8_02_Overlay_XY	108_1417	12	1	79.48	223	0	0	21.3333	41	2645	0	0
BBI9-MYC.Con8_02_Overlay_XY	114_298	0	0	0	0	0	0	0	0	1410	0	0
BBI9-MYC.Con8_02_Overlay_XY	121_552	0	0	0	0	0	0	0	0	2916	0	0
BBI9-MYC.Con8_02_Overlay_XY	126_1524	0	0	0	0	0	0	0	0	1043	0	0
BBI9-MYC.Con8_02_Overlay_XY	147_897	15	1	33.819	255	12	1	18.8779	247	4283	0	0
BBI9-MYC.Con8_02_Overlay_XY	172_169	14	1	44.9118	227	99	5	54.4942	255	5056	0	0
BBI9-MYC.Con8_02_Overlay_XY	175_969	0	0	17.6071	40	0	0	0	0	3103	0	0
BBI9-MYC.Con8_02_Overlay_XY	190_1773	15	1	48.8704	219	0	0	65.2105	156	3765	0	0
BBI9-MYC.Con8_02_Overlay_XY	218_744	8	1	84.65	207	0	0	0	0	4940	0	0
BBI9-MYC.Con8_02_Overlay_XY	241_1616	0	0	49.0476	105	18	1	79	255	4717	0	0
BBI9-MYC.Con8_02_Overlay_XY	241_431	0	0	0	0	0	0	0	0	1416	0	0
BBI9-MYC.Con8_02_Overlay_XY	240_633	0	0	0	0	0	0	0	0	1483	0	0
BBI9-MYC.Con8_02_Overlay_XY	251_179	14	1	44.7792	255	0	0	6	8	3370	0	0
BBI9-MYC.Con8_02_Overlay_XY	260_926	20	1	68.6364	231	19	1	59.7391	255	3710	0	0
BBI9-MYC.Con8_02_Overlay_XY	268_831	0	0	5.94575	24	0	0	26.336	140	3957	0	0
BBI9-MYC.Con8_02_Overlay_XY	272_16	13	1	45.3636	255	9	1	101.25	214	2374	0	0
BBI9-MYC.Con8_02_Overlay_XY	277_1792	0	0	16	24	21	2	27.0983	206	4012	0	0
BBI9-MYC.Con8_02_Overlay_XY	281_1428	25	1	64	255	8	1	85.2353	198	4212	0	0
BBI9-MYC.Con8_02_Overlay_XY	293_468	10	1	30.4058	158	9	1	55.7556	189	3943	0	0
BBI9-MYC.Con8_02_Overlay_XY	303_1515	13	1	46.0909	255	0	0	13.125	49	2295	0	0
BBI9-MYC.Con8_02_Overlay_XY	312_1099	16	1	47.3582	255	9	1	36.6076	214	4363	0	0
BBI9-MYC.Con8_02_Overlay_XY	335_560	0	0	0	0	27	1	30.0262	255	4342	0	0
BBI9-MYC.Con8_02_Overlay_XY	353_1239	14	1	12.0464	255	64	3	40.0294	255	5725	0	0
BBI9-MYC.Con8_02_Overlay_XY	349_651	0	0	56.5758	211	0	0	53.5385	107	2968	0	0
BBI9-MYC.Con8_02_Overlay_XY	369_749	12	1	83.6552	255	13	1	43.4103	231	4279	0	0
BBI9-MYC.Con8_02_Overlay_XY	351_344	0	0	0	0	0	0	0	0	926	0	0
BBI9-MYC.Con8_02_Overlay_XY	366_944	16	1	52.0588	255	23	2	25.9364	214	3449	0	0
BBI9-MYC.Con8_02_Overlay_XY	394_1787	42	2	62.5931	255	36	2	28.9219	231	4347	14	1
BBI9-MYC.Con8_02_Overlay_XY	393_1607	0	0	0	0	0	0	0	0	1450	0	0
BBI9-MYC.Con8_02_Overlay_XY	432_1354	12	1	93.56	215	0	0	40.5	132	4840	0	0
BBI9-MYC.Con8_02_Overlay_XY	426_1693	21	1	50.2376	255	0	0	93.5	165	2510	0	0
BBI9-MYC.Con8_02_Overlay_XY	438_845	14	1	41.5758	243	0	0	95.8889	173	3709	0	0
BBI9-MYC.Con8_02_Overlay_XY	466_1900	0	0	0	0	29	1	37.8283	255	2589	0	0
BBI9-MYC.Con8_02_Overlay_XY	475_1440	12	1	36.2903	255	7	1	82.375	206	4497	0	0
BBI9-MYC.Con8_02_Overlay_XY	515_687	13	1	64.4426	255	46	2	20.4851	255	6518	0	0
BBI9-MYC.Con8_02_Overlay_XY	524_96	46	2	33.0888	255	226	8	62.8981	255	6583	0	0
BBI9-MYC.Con8_02_Overlay_XY	520_1258	13	1	34.5368	255	0	0	61.35	132	3655	0	0
BBI9-MYC.Con8_02_Overlay_XY	530_1144	0	0	0	0	0	0	8	8	4029	0	0
BBI9-MYC.Con8_02_Overlay_XY	555_1580	17	1	32.5505	255	0	0	30.9333	123	6011	0	0
BBI9-MYC.Con8_02_Overlay_XY	580_1005	0	0	0	0	0	0	0	0	1982	0	0
BBI9-MYC.Con8_02_Overlay_XY	600_28	23	1	83.1591	255	0	0	24.1302	66	3596	0	0
BBI9-MYC.Con8_02_Overlay_XY	617_230	0	0	0	0	0	0	0	0	5174	0	0
BBI9-MYC.Con8_02_Overlay_XY	609_1459	45	1	101.837	255	38	1	89.2361	255	2237	0	0
BBI9-MYC.Con8_02_Overlay_XY	626_1285	0	0	0	0	7	1	72.0556	181	3139	0	0
BBI9-MYC.Con8_02_Overlay_XY	649_842	0	0	0	0	0	0	43.6	82	3757	0	0
BBI9-MYC.Con8_02_Overlay_XY	679_1781	17	1	31.3547	255	0	0	33.311	140	4276	0	0
BBI9-MYC.Con8_02_Overlay_XY	692_115	27	1	37.965	255	48	2	34.0134	255	3646	0	0
BBI9-MYC.Con8_02_Overlay_XY	707_1698	33	1	82.2159	255	0	0	28.4375	140	2833	0	0
BBI9-MYC.Con8_02_Overlay_XY	719_577	18	2	51.3333	227	8	1	50.0667	189	2890	0	0
BBI9-MYC.Con8_02_Overlay_XY	732_1320	16	2	37.1587	105	0	0	69.5357	173	4452	0	0
BBI9-MYC.Con8_02_Overlay_XY	721_1446	7	1	50.6857	199	0	0	0	0	1073	0	0
BBI9-MYC.Con8_02_Overlay_XY	747_1566	20	1	37.3429	255	19	2	22.9146	231	4045	0	0
BBI9-MYC.Con8_02_Overlay_XY	767_756	0	0	0	0	0	0	44.4211	132	6085	0	0
BBI9-MYC.Con8_02_Overlay_XY	771_1151	12	1	28.197	255	18	1	23.9057	189	3594	0	0
BBI9-MYC.Con8_02_Overlay_XY	771_328	0	0	0	0	0	0	0	0	1656	0	0
BBI9-MYC.Con8_02_Overlay_XY	811_1280	13	1	23.4762	190	0	0	20.2558	173	3519	0	0
BBI9-MYC.Con8_02_Overlay_XY	819_621	33	1	88.0294	255	0	0	0	0	3609	0	0
BBI9-MYC.Con8_02_Overlay_XY	805_1086	0	0	43.8	162	0	0	75	148	2078	0	0
BBI9-MYC.Con8_02_Overlay_XY	837_498	14	1	68.3714	243	0	0	0	0	6145	0	0
BBI9-MYC.Con8_02_Overlay_XY	822_1038	0	0	16.9048	98	0	0	0	0	1992	0	0
BBI9-MYC.Con8_02_Overlay_XY	886_1734	29	2	34.8372	255	36	2	37.9239	255	4652	12	1
BBI9-MYC.Con8_02_Overlay_XY	906_282	30	2	32.4286	255	23	2	23.1828	231	4568	0	0
BBI9-MYC.Con8_02_Overlay_XY	908_1841	0	0	0	0	31	1	22.0573	255	4289	0	0
BBI9-MYC.Con8_02_Overlay_XY	935_132	0	0	0	0	12	1	25.4819	206	3802	0	0
BBI9-MYC.Con8_02_Overlay_XY	940_1492	0	0	0	0	0	0	0	0	2353	0	0
BBI9-MYC.Con8_02_Overlay_XY	968_357	33	1	34.5913	255	48	2	24.8832	255	6775	0	0
BBI9-MYC.Con8_02_Overlay_XY	942_760	0	0	0	0	0	0	42.5	55	1188	0	0
BBI9-MYC.Con8_02_Overlay_XY	966_1639	29	2	44.2385	255	0	0	13.3613	189	4899	0	0
BBI9-MYC.Con8_02_Overlay_XY	977_26	0	0	0	0	0	0	14.0432	90	3033	0	0
BBI9-MYC.Con8_02_Overlay_XY	989_1757	0	0	4	4	0	0	8.00433	33	4919	0	0
BBI9-MYC.Con8_02_Overlay_XY	990_574	0	0	5.0241	16	0	0	29.4153	198	3660	0	0
BBI9-MYC.Con8_02_Overlay_XY	985_770	0	0	0	0	0	0	0	0	1801	0	0
BBI9-MYC.Con8_02_Overlay_XY	1001_1412	0	0	0	0	15	1	27.1433	206	3572	0	0
BBI9-MYC.Con8_02_Overlay_XY	1015_1266	10	1	52.3824	247	8	1	39.4062	156	4562	0	0
BBI9-MYC.Con8_02_Overlay_XY	1020_442	13	1	41.0492	231	112	3	44.3237	255	5120	0	0
BBI9-MYC.Con8_02_Overlay_XY	1076_211	78	2	53.7163	255	0	0	8.06149	24	7518	0	0
BBI9-MYC.Con8_02_Overlay_XY	1044_804	0	0	0	0	0	0	0	0	2686	0	0
BBI9-MYC.Con8_02_Overlay_XY	1066_1482	0	0	0	0	15	1	105.276	255	2832	0	0
BBI9-MYC.Con8_02_Overlay_XY	1109_21	0	0	7.48238	20	0	0	9.18855	24	5355	0	0
BBI9-MYC.Con8_02_Overlay_XY	1147_1147	22	1	61.7027	255	17	1	54	198	6148	0	0
BBI9-MYC.Con8_02_Overlay_XY	1134_1815	15	1	50.1304	255	42	2	36.0931	255	5256	0	0
BBI9-MYC.Con8_02_Overlay_XY	1149_717	0	0	0	0	0	0	0	0	2684	0	0
BBI9-MYC.Con8_02_Overlay_XY	1145_1637	0	0	0	0	0	0	9	16	1876	0	0
BBI9-MYC.Con8_02_Overlay_XY	1162_1522	0	0	0	0	7	1	60.6667	189	3287	0	0
BBI9-MYC.Con8_02_Overlay_XY	1193_1328	0	0	0	0	0	0	72.8889	123	1375	0	0
BBI9-MYC.Con8_02_Overlay_XY	1244_162	24	1	35.25	255	31	1	28.0207	231	4880	0	0
BBI9-MYC.Con8_02_Overlay_XY	1260_298	91	1	53.6954	255	160	7	56.5203	255	6057	0	0
BBI9-MYC.Con8_02_Overlay_XY	1338_355	0	0	0	0	0	0	13.6117	41	5041	0	0
BBI9-MYC.Con8_02_Overlay_XY	1341_1536	14	1	14.6484	255	0	0	94.2857	132	5653	0	0
BBI9-MYC.Con8_02_Overlay_XY	1328_1782	0	0	15.6527	60	0	0	0	0	1220	0	0
BBI9-MYC.Con8_02_Overlay_XY	1383_578	15	1	45.8902	255	22	2	21.3037	222	5212	0	0
BBI9-MYC.Con8_02_Overlay_XY	1375_1079	0	0	0	0	0	0	0	0	2259	0	0
BBI9-MYC.Con8_02_Overlay_XY	1408_200	0	0	0	0	0	0	67.125	115	3633	0	0
BBI9-MYC.Con8_02_Overlay_XY	1430_1179	0	0	0	0	0	0	0	0	1030	0	0
BBI9-MYC.Con8_02_Overlay_XY	752_1627	0	0	0	0	0	0	10.1515	132	3775	0	0
BBI9-MYC.Con8_02_Overlay_XY	1167_1746	23	1	42.6567	255	114	6	48.6216	255	4229	0	0
BBI9-MYC.Con8_20_Overlay_XY	47_676	66	3	43.0475	255	430	13	66.7859	255	6777	9	1
BBI9-MYC.Con8_20_Overlay_XY	32_842	32	1	51.4567	255	191	7	68.8337	255	4724	0	0
BBI9-MYC.Con8_20_Overlay_XY	13_1209	0	0	4	8	146	2	78.0576	255	1874	0	0
BBI9-MYC.Con8_20_Overlay_XY	11_1312	0	0	0	0	237	1	99.5483	189	1575	0	0
BBI9-MYC.Con8_20_Overlay_XY	29_1404	38	1	69.1597	255	795	9	143.044	255	4351	0	0
BBI9-MYC.Con8_20_Overlay_XY	52_509	0	0	2.71429	4	774	7	121.387	239	4678	0	0
BBI9-MYC.Con8_20_Overlay_XY	78_109	32	1	72.0581	255	912	18	99.2806	255	9732	0	0
BBI9-MYC.Con8_20_Overlay_XY	53_942	29	1	116.388	255	20	1	107.625	255	1644	0	0
BBI9-MYC.Con8_20_Overlay_XY	140_1742	16	1	51.3958	97	419	5	81.7338	173	4909	0	0
BBI9-MYC.Con8_20_Overlay_XY	136_707	0	0	0	0	0	0	23.1005	66	1940	0	0
BBI9-MYC.Con8_20_Overlay_XY	163_1411	34	1	127.811	255	488	4	102.056	255	4836	0	0
BBI9-MYC.Con8_20_Overlay_XY	157_972	0	0	0	0	15	1	89.561	255	2106	0	0
BBI9-MYC.Con8_20_Overlay_XY	168_565	0	0	0	0	122	2	44.8329	132	3206	0	0
BBI9-MYC.Con8_20_Overlay_XY	164_1903	0	0	0	0	0	0	0	0	1777	0	0
BBI9-MYC.Con8_20_Overlay_XY	177_289	37	1	24.3414	255	316	7	71.9085	255	3908	28	1
BBI9-MYC.Con8_20_Overlay_XY	169_1651	0	0	0	0	0	0	9.65517	16	1924	0	0
BBI9-MYC.Con8_20_Overlay_XY	199_35	98	2	54.3173	255	570	7	103.557	255	4966	11	1
BBI9-MYC.Con8_20_Overlay_XY	180_1836	0	0	0	0	0	0	0	0	1123	0	0
BBI9-MYC.Con8_20_Overlay_XY	231_497	65	2	101.04	255	703	16	124.447	255	6199	27	2
BBI9-MYC.Con8_20_Overlay_XY	234_1305	74	2	80.142	255	1047	8	146.069	255	6844	10	1
BBI9-MYC.Con8_20_Overlay_XY	231_1504	50	2	117.18	255	495	9	112.698	255	5314	0	0
BBI9-MYC.Con8_20_Overlay_XY	241_1206	46	2	49.9032	255	275	7	64.1823	255	4462	0	0
BBI9-MYC.Con8_20_Overlay_XY	252_853	51	2	73.3025	255	235	2	66.5906	255	3203	0	0
BBI9-MYC.Con8_20_Overlay_XY	268_1904	36	1	71.18	255	38	2	28.8923	255	2860	0	0
BBI9-MYC.Con8_20_Overlay_XY	283_392	43	2	107.808	255	638	4	139.805	255	4694	14	1
BBI9-MYC.Con8_20_Overlay_XY	284_7	16	1	63.8095	162	116	1	72.9777	165	1088	0	0
BBI9-MYC.Con8_20_Overlay_XY	309_958	103	2	94.4652	255	471	8	87.27	255	6421	29	2
BBI9-MYC.Con8_20_Overlay_XY	292_1827	0	0	0	0	0	0	113.25	181	2067	0	0
BBI9-MYC.Con8_20_Overlay_XY	350_1306	41	1	108.924	255	1049	15	104.704	255	10378	21	1
BBI9-MYC.Con8_20_Overlay_XY	359_239	0	0	11.3519	32	0	0	0	0	2431	0	0
BBI9-MYC.Con8_20_Overlay_XY	369_387	45	1	48.0779	255	776	8	130.758	255	4945	22	2
BBI9-MYC.Con8_20_Overlay_XY	376_1717	0	0	23.3246	70	47	3	46.0217	255	4633	0	0
BBI9-MYC.Con8_20_Overlay_XY	375_136	38	1	84.5213	255	369	11	71.5754	255	4415	12	1
BBI9-MYC.Con8_20_Overlay_XY	365_477	0	0	0	0	109	4	55.0096	255	3571	0	0
BBI9-MYC.Con8_20_Overlay_XY	402_1059	16	1	10.9113	255	357	2	103.635	255	6718	0	0
BBI9-MYC.Con8_20_Overlay_XY	421_1637	22	1	76.5484	255	175	5	64.6699	255	4178	0	0
BBI9-MYC.Con8_20_Overlay_XY	426_1895	13	1	24.2637	113	27	1	51.565	255	2742	0	0
BBI9-MYC.Con8_20_Overlay_XY	440_422	23	1	91.5306	255	8	1	102.833	255	2161	0	0
BBI9-MYC.Con8_20_Overlay_XY	467_693	0	0	0	0	323	7	58.1879	255	8502	0	0
BBI9-MYC.Con8_20_Overlay_XY	454_569	20	1	163.85	255	298	5	74.5564	255	4269	0	0
BBI9-MYC.Con8_20_Overlay_XY	484_326	51	1	133.376	255	801	3	134.264	255	4304	47	1
BBI9-MYC.Con8_20_Overlay_XY	499_1088	155	3	91.3462	255	1542	14	159.651	255	8643	32	1
BBI9-MYC.Con8_20_Overlay_XY	479_780	30	1	86.0714	255	37	2	106.438	255	2019	0	0
BBI9-MYC.Con8_20_Overlay_XY	484_1352	26	1	114.417	255	15	1	147.412	255	2723	0	0
BBI9-MYC.Con8_20_Overlay_XY	497_1265	0	0	0	0	0	0	25	25	2376	0	0
BBI9-MYC.Con8_20_Overlay_XY	531_221	0	0	0	0	33	1	118.048	255	6218	0	0
BBI9-MYC.Con8_20_Overlay_XY	540_573	0	0	0	0	8	1	159.375	255	2724	0	0
BBI9-MYC.Con8_20_Overlay_XY	559_809	38	1	96.473	255	329	7	81.2712	255	3929	0	0
BBI9-MYC.Con8_20_Overlay_XY	567_1543	23	1	119.763	255	0	0	142.667	214	3352	0	0
BBI9-MYC.Con8_20_Overlay_XY	568_1666	36	1	82.7753	255	16	1	114.857	255	3156	0	0
BBI9-MYC.Con8_20_Overlay_XY	579_1342	20	1	120.4	255	19	1	31.3407	255	4348	0	0
BBI9-MYC.Con8_20_Overlay_XY	590_1767	0	0	14.0625	24	387	2	88.8613	255	4903	0	0
BBI9-MYC.Con8_20_Overlay_XY	598_1166	16	1	172.562	255	19	2	142.8	255	3022	0	0
BBI9-MYC.Con8_20_Overlay_XY	614_1463	0	0	0	0	0	0	49.5208	255	4766	0	0
BBI9-MYC.Con8_20_Overlay_XY	599_128	12	1	114.6	255	27	2	123.308	255	2596	0	0
BBI9-MYC.Con8_20_Overlay_XY	609_712	17	1	71.9434	255	337	11	77.2882	255	4577	0	0
BBI9-MYC.Con8_20_Overlay_XY	605_444	0	0	0	0	0	0	0	0	2378	0	0
BBI9-MYC.Con8_20_Overlay_XY	631_1626	25	1	126.853	255	19	1	30.63	255	3286	0	0
BBI9-MYC.Con8_20_Overlay_XY	632_1043	16	1	97.9688	255	0	0	40.3913	148	1830	0	0
BBI9-MYC.Con8_20_Overlay_XY	640_630	0	0	0	0	412	7	76.6496	255	4086	0	0
BBI9-MYC.Con8_20_Overlay_XY	644_993	0	0	0	0	0	0	0	0	2264	0	0
BBI9-MYC.Con8_20_Overlay_XY	649_513	21	1	158.409	255	31	2	76.0682	255	2397	0	0
BBI9-MYC.Con8_20_Overlay_XY	695_1691	39	1	100.765	255	33	1	90.0732	255	3376	23	1
BBI9-MYC.Con8_20_Overlay_XY	694_22	30	1	55.0938	255	187	5	69.8705	255	2319	0	0
BBI9-MYC.Con8_20_Overlay_XY	705_1054	0	0	0	0	0	0	23.2154	57	2809	0	0
BBI9-MYC.Con8_20_Overlay_XY	719_1429	0	0	0	0	176	8	66.4428	255	5048	0	0
BBI9-MYC.Con8_20_Overlay_XY	758_516	44	2	103.944	255	690	12	132.268	255	4831	42	2
BBI9-MYC.Con8_20_Overlay_XY	759_761	20	1	151.846	255	335	11	85.7614	255	4622	0	0
BBI9-MYC.Con8_20_Overlay_XY	813_1789	58	2	103.107	255	0	0	0	0	2810	0	0
BBI9-MYC.Con8_20_Overlay_XY	816_242	0	0	10	12	198	7	70.9688	255	3809	0	0
BBI9-MYC.Con8_20_Overlay_XY	825_1860	0	0	5.41071	12	182	4	59.4869	255	4243	0	0
BBI9-MYC.Con8_20_Overlay_XY	832_142	27	1	90.1964	255	603	4	125.278	255	4019	8	1
BBI9-MYC.Con8_20_Overlay_XY	832_1422	0	0	0	0	8	1	188.25	255	2325	0	0
BBI9-MYC.Con8_20_Overlay_XY	831_1699	0	0	19.75	40	55	2	58.8345	255	3305	0	0
BBI9-MYC.Con8_20_Overlay_XY	839_808	14	1	104.893	255	313	5	95.4437	255	3724	0	0
BBI9-MYC.Con8_20_Overlay_XY	853_1236	87	3	107.188	255	287	4	63.5529	255	6023	0	0
BBI9-MYC.Con8_20_Overlay_XY	858_681	29	1	136.1	255	10	1	49.1702	255	3399	0	0
BBI9-MYC.Con8_20_Overlay_XY	853_1345	0	0	23	36	22	2	57.4483	255	3158	0	0
BBI9-MYC.Con8_20_Overlay_XY	872_583	25	1	65.3929	255	409	7	99.9956	255	3961	0	0
BBI9-MYC.Con8_20_Overlay_XY	895_194	0	0	0	0	227	2	65.2151	148	2959	0	0
BBI9-MYC.Con8_20_Overlay_XY	899_486	15	1	168.421	255	30	3	167.875	255	4372	0	0
BBI9-MYC.Con8_20_Overlay_XY	928_856	0	0	0	0	0	0	0	0	1581	0	0
BBI9-MYC.Con8_20_Overlay_XY	942_1043	0	0	6.00893	93	19	1	146.148	255	5489	0	0
BBI9-MYC.Con8_20_Overlay_XY	946_1674	28	1	31.9631	255	172	5	57.6661	255	5766	24	1
BBI9-MYC.Con8_20_Overlay_XY	947_67	35	1	62.5728	255	43	1	37.8177	255	2909	0	0
BBI9-MYC.Con8_20_Overlay_XY	955_1810	44	1	52.0135	255	594	11	113.699	255	5053	0	0
BBI9-MYC.Con8_20_Overlay_XY	979_796	25	1	68.4697	255	235	8	58.2476	255	4998	10	1
BBI9-MYC.Con8_20_Overlay_XY	981_545	0	0	0	0	0	0	0	0	2683	0	0
BBI9-MYC.Con8_20_Overlay_XY	989_1487	18	1	151.667	255	9	1	41.4222	255	4310	0	0
BBI9-MYC.Con8_20_Overlay_XY	979_1891	0	0	56.5	85	10	1	161.5	255	1443	0	0
BBI9-MYC.Con8_20_Overlay_XY	1006_356	34	1	53.9297	255	249	4	85.2154	255	4355	7	1
BBI9-MYC.Con8_20_Overlay_XY	998_172	0	0	0	0	0	0	0	0	1557	0	0
BBI9-MYC.Con8_20_Overlay_XY	1025_1093	31	1	120.706	255	257	7	65.2184	255	5711	0	0
BBI9-MYC.Con8_20_Overlay_XY	1020_1731	0	0	0	0	15	1	32.7718	255	3883	0	0
BBI9-MYC.Con8_20_Overlay_XY	1050_784	0	0	20	20	13	1	185	255	2032	0	0
BBI9-MYC.Con8_20_Overlay_XY	1076_895	0	0	5.52973	20	523	9	93.3322	239	6127	0	0
BBI9-MYC.Con8_20_Overlay_XY	1063_1792	34	1	126.271	255	32	1	59.2015	255	1930	0	0
BBI9-MYC.Con8_20_Overlay_XY	1089_1877	0	0	6.95	16	21	2	83.1304	255	2731	0	0
BBI9-MYC.Con8_20_Overlay_XY	1131_584	42	1	118.113	255	706	8	114.731	255	5404	0	0
BBI9-MYC.Con8_20_Overlay_XY	1126_1234	21	1	141.962	255	9	1	169.9	255	1831	0	0
BBI9-MYC.Con8_20_Overlay_XY	1121_53	0	0	0	0	0	0	0	0	1272	0	0
BBI9-MYC.Con8_20_Overlay_XY	1146_273	0	0	0	0	295	5	78.0693	255	3353	0	0
BBI9-MYC.Con8_20_Overlay_XY	1170_125	84	3	51.7541	255	1341	1	171.793	255	5228	64	3
BBI9-MYC.Con8_20_Overlay_XY	1161_885	18	1	129.467	255	133	3	62.2983	255	3870	0	0
BBI9-MYC.Con8_20_Overlay_XY	1162_519	0	0	4	4	63	2	51.9413	255	2893	0	0
BBI9-MYC.Con8_20_Overlay_XY	1199_762	0	0	57.5	73	464	10	79.1702	189	5310	0	0
BBI9-MYC.Con8_20_Overlay_XY	1189_384	0	0	0	0	8	1	131.25	255	886	0	0
BBI9-MYC.Con8_20_Overlay_XY	1246_861	0	0	0	0	0	0	0	0	2929	0	0
BBI9-MYC.Con8_20_Overlay_XY	1244_1155	0	0	0	0	0	0	0	0	2024	0	0
BBI9-MYC.Con8_20_Overlay_XY	1260_181	0	0	0	0	0	0	0	0	1890	0	0
BBI9-MYC.Con8_20_Overlay_XY	1278_398	0	0	0	0	686	10	122.61	255	4703	0	0
BBI9-MYC.Con8_20_Overlay_XY	1266_1538	38	1	98.8214	255	9	1	151.111	255	2255	0	0
BBI9-MYC.Con8_20_Overlay_XY	1277_20	0	0	184.167	255	603	4	133.913	255	2840	0	0
BBI9-MYC.Con8_20_Overlay_XY	1269_1005	0	0	0	0	0	0	49.25	181	1267	0	0
BBI9-MYC.Con8_20_Overlay_XY	1289_515	0	0	0	0	891	4	138.561	255	3840	0	0
BBI9-MYC.Con8_20_Overlay_XY	1287_644	0	0	0	0	0	0	170	255	2557	0	0
BBI9-MYC.Con8_20_Overlay_XY	1323_790	43	2	63.2857	255	263	4	91.6231	255	3221	0	0
BBI9-MYC.Con8_20_Overlay_XY	1340_1878	19	1	78.3333	255	415	2	96.8674	255	4702	0	0
BBI9-MYC.Con8_20_Overlay_XY	1324_1361	13	1	81.6061	255	0	0	115.5	173	1559	0	0
BBI9-MYC.Con8_20_Overlay_XY	1344_129	58	2	24.8151	255	1561	7	168.959	255	8966	28	1
BBI9-MYC.Con8_20_Overlay_XY	1348_1476	0	0	18.7346	52	220	3	73.8442	255	4327	0	0
BBI9-MYC.Con8_20_Overlay_XY	1381_1105	32	1	141.089	255	257	7	68.0896	255	6234	22	1
BBI9-MYC.Con8_20_Overlay_XY	1408_1216	58	2	51.8834	255	432	7	90.7856	255	3965	16	1
BBI9-MYC.Con8_20_Overlay_XY	1408_593	0	0	0	0	656	7	125.412	255	4498	0	0
BBI9-MYC.Con8_20_Overlay_XY	1413_449	49	2	28.6156	255	52	2	45.19	255	2673	7	1
BBI9-MYC.Con8_20_Overlay_XY	1417_743	146	5	49.8042	243	438	1	111.115	247	2668	35	1
BBI9-MYC.Con8_20_Overlay_XY	92_835	0	0	0	0	0	0	0	0	2370	0	0
BBI9-MYC.Con8_20_Overlay_XY	70_1212	0	0	10.2231	32	117	2	57.7898	255	4119	0	0
BBI9-MYC.Con8_20_Overlay_XY	309_877	24	1	70.8065	255	61	5	44.7692	255	3265	0	0
BBI9-MYC.Con8_20_Overlay_XY	761_823	0	0	0	0	0	0	8	8	2292	0	0
BBI9-MYC.Con8_20_Overlay_XY	955_964	0	0	0	0	176	7	66.6419	255	5173	0	0
BBI9-MYC.Con8_20_Overlay_XY	1053_1530	36	1	39.6425	255	1026	19	142.561	255	8462	12	1
BBI9-MYC.Con8_20_Overlay_XY	1124_1500	36	1	108.116	255	45	2	41.5379	255	2995	0	0
BBI9-MYC.Con8_20_Overlay_XY	1417_97	0	0	0	0	120	3	59.86	255	3000	0	0
BBI9-MYC.Con8_05_Overlay_XY	19_332	163	5	50.2865	255	152	6	54.6184	255	3125	9	1
BBI9-MYC.Con8_05_Overlay_XY	15_541	0	0	8.71197	24	0	0	27.6843	66	2994	0	0
BBI9-MYC.Con8_05_Overlay_XY	9_887	0	0	13.3067	60	0	0	8	8	940	0	0
BBI9-MYC.Con8_05_Overlay_XY	18_1118	0	0	0	0	9	1	116.545	222	2133	0	0
BBI9-MYC.Con8_05_Overlay_XY	33_1327	0	0	25.5714	60	20	2	60.1642	214	3800	0	0
BBI9-MYC.Con8_05_Overlay_XY	37_1546	32	1	31.2872	255	50	2	33.8062	255	5455	0	0
BBI9-MYC.Con8_05_Overlay_XY	18_1802	0	0	4.82212	16	0	0	34.8048	82	3004	0	0
BBI9-MYC.Con8_05_Overlay_XY	49_974	41	1	28.5474	255	66	3	37.4309	255	5058	0	0
BBI9-MYC.Con8_05_Overlay_XY	77_636	7	1	40.25	154	0	0	67.1212	189	6487	0	0
BBI9-MYC.Con8_05_Overlay_XY	81_234	83	2	48.3237	255	8	1	123.273	222	4593	0	0
BBI9-MYC.Con8_05_Overlay_XY	83_380	0	0	13.7105	48	0	0	54.2	74	2921	0	0
BBI9-MYC.Con8_05_Overlay_XY	90_129	0	0	0	0	0	0	58.6471	148	6437	0	0
BBI9-MYC.Con8_05_Overlay_XY	89_1637	228	3	71.3034	255	8	1	40.8017	90	2711	8	1
BBI9-MYC.Con8_05_Overlay_XY	119_723	43	2	46.1176	255	73	3	43.7375	255	6059	0	0
BBI9-MYC.Con8_05_Overlay_XY	112_1088	0	0	40	48	29	2	31.2049	255	4555	0	0
BBI9-MYC.Con8_05_Overlay_XY	119_1800	0	0	0	0	0	0	0	0	2708	0	0
BBI9-MYC.Con8_05_Overlay_XY	154_24	0	0	0	0	0	0	86	148	4626	0	0
BBI9-MYC.Con8_05_Overlay_XY	149_1426	13	1	44.2909	231	0	0	50.0833	173	2953	0	0
BBI9-MYC.Con8_05_Overlay_XY	149_489	0	0	0	0	0	0	115.5	198	2730	0	0
BBI9-MYC.Con8_05_Overlay_XY	169_1527	0	0	6.79702	16	31	2	25.9145	255	5033	0	0
BBI9-MYC.Con8_05_Overlay_XY	180_1167	34	1	43.0947	255	41	3	32.9646	255	4411	0	0
BBI9-MYC.Con8_05_Overlay_XY	203_1270	47	2	56.7416	255	35	2	20.2293	255	7794	0	0
BBI9-MYC.Con8_05_Overlay_XY	220_678	34	1	39.808	255	23	2	38.0458	255	4268	0	0
BBI9-MYC.Con8_05_Overlay_XY	230_876	0	0	13.5227	81	202	10	62.4189	255	5691	0	0
BBI9-MYC.Con8_05_Overlay_XY	217_1366	50	2	57.2761	255	7	1	53.7826	148	2999	0	0
BBI9-MYC.Con8_05_Overlay_XY	215_1595	0	0	2.375	4	0	0	0	0	2528	0	0
BBI9-MYC.Con8_05_Overlay_XY	231_1084	0	0	6.55894	28	42	2	39.069	255	4686	0	0
BBI9-MYC.Con8_05_Overlay_XY	226_1911	0	0	0	0	0	0	23.1765	57	932	0	0
BBI9-MYC.Con8_05_Overlay_XY	255_1728	0	0	0	0	0	0	0	0	2260	0	0
BBI9-MYC.Con8_05_Overlay_XY	276_1207	21	1	63.8472	255	0	0	61.1905	123	3448	0	0
BBI9-MYC.Con8_05_Overlay_XY	286_1797	0	0	7.28934	93	32	1	32.5201	255	4378	0	0
BBI9-MYC.Con8_05_Overlay_XY	297_347	43	1	18.5381	255	442	14	89.7292	255	4976	18	1
BBI9-MYC.Con8_05_Overlay_XY	305_1397	0	0	4.1619	24	0	0	19.6179	49	4745	0	0
BBI9-MYC.Con8_05_Overlay_XY	305_763	23	1	15.5801	255	12	1	72.5588	222	3292	0	0
BBI9-MYC.Con8_05_Overlay_XY	336_921	13	1	13.1967	182	0	0	23.2142	57	5426	0	0
BBI9-MYC.Con8_05_Overlay_XY	323_1894	0	0	8.9375	28	16	1	27.2297	198	3384	0	0
BBI9-MYC.Con8_05_Overlay_XY	346_817	0	0	0	0	0	0	78.3846	181	2400	0	0
BBI9-MYC.Con8_05_Overlay_XY	363_240	0	0	9.74026	85	42	2	34.5788	255	2976	0	0
BBI9-MYC.Con8_05_Overlay_XY	379_78	0	0	9.83333	101	130	6	54.7982	255	6784	0	0
BBI9-MYC.Con8_05_Overlay_XY	359_1321	0	0	2.54545	4	0	0	0	0	1198	0	0
BBI9-MYC.Con8_05_Overlay_XY	409_463	0	0	16	16	0	0	38.0423	181	5763	0	0
BBI9-MYC.Con8_05_Overlay_XY	401_1497	33	1	41.3136	255	11	1	44.871	231	3250	0	0
BBI9-MYC.Con8_05_Overlay_XY	416_1313	0	0	5.62721	20	0	0	0	0	5394	0	0
BBI9-MYC.Con8_05_Overlay_XY	425_1892	58	1	29.1058	255	0	0	0	0	3685	0	0
BBI9-MYC.Con8_05_Overlay_XY	438_363	65	2	32.5728	255	211	6	64.6458	255	5017	7	1
BBI9-MYC.Con8_05_Overlay_XY	424_897	0	0	16	16	0	0	74.2632	148	2545	0	0
BBI9-MYC.Con8_05_Overlay_XY	453_656	37	1	38.73	255	25	2	50.1915	198	6714	0	0
BBI9-MYC.Con8_05_Overlay_XY	455_1225	67	2	26.9025	255	51	2	34.3797	255	4915	23	1
BBI9-MYC.Con8_05_Overlay_XY	454_247	0	0	24	36	27	1	26.6076	255	2960	0	0
BBI9-MYC.Con8_05_Overlay_XY	464_1108	0	0	2.96226	5	50	2	61.445	255	2017	0	0
BBI9-MYC.Con8_05_Overlay_XY	513_561	51	2	34.1639	255	68	3	40.4294	255	4372	0	0
BBI9-MYC.Con8_05_Overlay_XY	525_468	58	2	34.8972	255	50	2	38.8247	255	4811	0	0
BBI9-MYC.Con8_05_Overlay_XY	542_1891	50	2	21.4556	255	123	6	48.5158	255	5409	0	0
BBI9-MYC.Con8_05_Overlay_XY	534_1487	57	2	62.4793	255	11	1	26.0659	255	3676	0	0
BBI9-MYC.Con8_05_Overlay_XY	551_1754	33	1	20.1377	255	80	6	47.62	255	5264	0	0
BBI9-MYC.Con8_05_Overlay_XY	580_1625	35	1	41.1021	255	0	0	99.6667	173	4743	0	0
BBI9-MYC.Con8_05_Overlay_XY	587_923	16	1	96.4375	255	0	0	56.3846	165	3423	0	0
BBI9-MYC.Con8_05_Overlay_XY	584_382	0	0	0	0	14	1	32.6	255	3134	0	0
BBI9-MYC.Con8_05_Overlay_XY	598_147	0	0	7.1875	8	16	1	30.4063	247	4878	0	0
BBI9-MYC.Con8_05_Overlay_XY	602_1293	24	1	61.7875	255	15	1	34.7243	222	5046	0	0
BBI9-MYC.Con8_05_Overlay_XY	629_1427	27	1	45.438	255	33	1	29.865	255	4553	0	0
BBI9-MYC.Con8_05_Overlay_XY	643_341	63	1	39.327	255	69	2	50.3261	255	3354	0	0
BBI9-MYC.Con8_05_Overlay_XY	652_1543	0	0	11.1667	16	0	0	10.0094	33	4074	0	0
BBI9-MYC.Con8_05_Overlay_XY	684_1730	41	1	24.7606	255	36	2	25.5426	255	6369	0	0
BBI9-MYC.Con8_05_Overlay_XY	666_185	0	0	6.8878	24	28	2	38.5644	255	3767	0	0
BBI9-MYC.Con8_05_Overlay_XY	700_1849	0	0	9.65553	85	296	13	64.4684	255	6191	0	0
BBI9-MYC.Con8_05_Overlay_XY	695_1192	0	0	0	0	0	0	0	0	2294	0	0
BBI9-MYC.Con8_05_Overlay_XY	707_888	0	0	0	0	58	2	44.5857	255	3915	0	0
BBI9-MYC.Con8_05_Overlay_XY	729_571	35	1	21.1528	255	0	0	23.1429	140	3607	0	0
BBI9-MYC.Con8_05_Overlay_XY	738_343	0	0	3.72455	12	0	0	5.625	8	4531	0	0
BBI9-MYC.Con8_05_Overlay_XY	752_1563	38	2	59.014	255	0	0	16.8824	107	7270	0	0
BBI9-MYC.Con8_05_Overlay_XY	763_26	0	0	0	0	0	0	0	0	3102	0	0
BBI9-MYC.Con8_05_Overlay_XY	769_1209	60	2	29.6595	255	18	1	22.1485	255	4311	0	0
BBI9-MYC.Con8_05_Overlay_XY	797_1094	0	0	0	0	0	0	6.1	8	4609	0	0
BBI9-MYC.Con8_05_Overlay_XY	803_1903	127	2	46.1072	255	86	3	54.5901	255	2187	0	0
BBI9-MYC.Con8_05_Overlay_XY	824_1481	0	0	0	0	0	0	30.1818	107	3634	0	0
BBI9-MYC.Con8_05_Overlay_XY	833_182	28	1	19.8878	255	0	0	31.0709	82	3821	0	0
BBI9-MYC.Con8_05_Overlay_XY	844_418	162	3	33.372	255	121	6	48.2846	255	5542	0	0
BBI9-MYC.Con8_05_Overlay_XY	835_317	35	1	41.7857	255	9	1	60.68	239	1935	0	0
BBI9-MYC.Con8_05_Overlay_XY	872_1829	48	1	27.2581	255	16	1	22.3802	239	3770	14	1
BBI9-MYC.Con8_05_Overlay_XY	909_1120	0	0	0	0	0	0	74.5	148	6254	0	0
BBI9-MYC.Con8_05_Overlay_XY	903_767	11	1	87.4231	255	57	3	117.759	255	4413	0	0
BBI9-MYC.Con8_05_Overlay_XY	911_206	0	0	0	0	0	0	76.3636	140	2023	0	0
BBI9-MYC.Con8_05_Overlay_XY	922_97	0	0	11.6986	56	53	2	31.9028	255	3957	0	0
BBI9-MYC.Con8_05_Overlay_XY	936_1517	0	0	0	0	78	2	42.6907	255	7181	0	0
BBI9-MYC.Con8_05_Overlay_XY	984_817	30	1	27.0871	255	107	8	47.2787	255	4133	0	0
BBI9-MYC.Con8_05_Overlay_XY	981_296	0	0	0	0	0	0	0	0	1896	0	0
BBI9-MYC.Con8_05_Overlay_XY	1000_23	29	3	34.1782	170	7	1	25.5745	148	3547	0	0
BBI9-MYC.Con8_05_Overlay_XY	1001_478	0	0	18.75	28	80	4	47.6296	255	4733	0	0
BBI9-MYC.Con8_05_Overlay_XY	1007_578	0	0	8.38969	20	18	1	25.4909	255	3741	0	0
BBI9-MYC.Con8_05_Overlay_XY	995_215	0	0	0	0	0	0	104.077	198	2091	0	0
BBI9-MYC.Con8_05_Overlay_XY	1000_146	18	1	48.3544	255	0	0	72.6	115	3045	0	0
BBI9-MYC.Con8_05_Overlay_XY	1013_1666	41	1	67.2162	255	0	0	77.6	165	2814	0	0
BBI9-MYC.Con8_05_Overlay_XY	1036_1882	110	6	34.4434	255	21	2	44.8115	198	4994	0	0
BBI9-MYC.Con8_05_Overlay_XY	1057_1343	29	1	58.3852	255	0	0	68.7143	148	4078	0	0
BBI9-MYC.Con8_05_Overlay_XY	1061_1239	25	1	53.0485	255	14	1	23.8832	247	3432	0	0
BBI9-MYC.Con8_05_Overlay_XY	1066_408	41	1	44.1367	255	59	3	37.0613	255	3224	0	0
BBI9-MYC.Con8_05_Overlay_XY	1101_1833	35	1	37.7906	255	13	1	18.2145	255	4911	0	0
BBI9-MYC.Con8_05_Overlay_XY	1101_621	24	1	19.9832	255	39	1	28.7077	255	4514	0	0
BBI9-MYC.Con8_05_Overlay_XY	1097_1049	55	2	56.5352	255	9	1	95.1852	222	2697	0	0
BBI9-MYC.Con8_05_Overlay_XY	1143_1466	0	0	9.64583	117	0	0	0	0	6912	0	0
BBI9-MYC.Con8_05_Overlay_XY	1125_131	33	1	15.1711	255	212	8	67.6429	255	4997	0	0
BBI9-MYC.Con8_05_Overlay_XY	1138_1159	0	0	4.54545	8	32	2	17.2053	255	5599	0	0
BBI9-MYC.Con8_05_Overlay_XY	1136_352	0	0	9.71429	36	0	0	15.5911	189	4496	0	0
BBI9-MYC.Con8_05_Overlay_XY	1189_11	0	0	0	0	10	1	96.5263	214	1613	0	0
BBI9-MYC.Con8_05_Overlay_XY	1203_1748	68	2	23.3936	255	139	5	60.269	255	6900	0	0
BBI9-MYC.Con8_05_Overlay_XY	1201_662	0	0	0	0	0	0	0	0	2913	0	0
BBI9-MYC.Con8_05_Overlay_XY	1198_290	0	0	0	0	19	1	151.714	255	1986	0	0
BBI9-MYC.Con8_05_Overlay_XY	1220_1282	0	0	45.1429	85	66	2	42.0742	255	4667	0	0
BBI9-MYC.Con8_05_Overlay_XY	1228_1195	0	0	0	0	0	0	0	0	4302	0	0
BBI9-MYC.Con8_05_Overlay_XY	1251_420	24	1	14.0779	255	0	0	22.7018	49	3875	0	0
BBI9-MYC.Con8_05_Overlay_XY	1274_1596	0	0	9.11765	24	7	1	95.3333	198	5040	0	0
BBI9-MYC.Con8_05_Overlay_XY	1285_1429	0	0	8.03896	89	19	2	74	239	4927	0	0
BBI9-MYC.Con8_05_Overlay_XY	1292_256	32	1	12.4903	255	18	1	30.5231	255	3179	0	0
BBI9-MYC.Con8_05_Overlay_XY	1311_894	53	1	38.5895	255	62	1	34.226	255	6664	0	0
BBI9-MYC.Con8_05_Overlay_XY	1307_1006	55	2	53.9949	255	27	2	27	247	6281	0	0
BBI9-MYC.Con8_05_Overlay_XY	1312_56	0	0	47.9256	105	41	2	42.974	214	2861	0	0
BBI9-MYC.Con8_05_Overlay_XY	1312_1702	158	4	60.3439	117	15	1	23.2958	148	2633	0	0
BBI9-MYC.Con8_05_Overlay_XY	1314_820	0	0	0	0	0	0	0	0	1602	0	0
BBI9-MYC.Con8_05_Overlay_XY	1361_1170	0	0	5.875	28	0	0	43.7	74	3635	0	0
BBI9-MYC.Con8_05_Overlay_XY	1395_1588	23	1	72.4583	255	16	2	90.7576	222	8167	0	0
BBI9-MYC.Con8_05_Overlay_XY	1394_1068	0	0	12	12	0	0	83.8095	181	4889	0	0
BBI9-MYC.Con8_05_Overlay_XY	1406_392	0	0	13.5	20	0	0	0	0	2852	0	0
BBI9-MYC.Con8_05_Overlay_XY	1414_858	45	1	33.4941	255	18	2	24.6748	255	3221	0	0
BBI9-MYC.Con8_05_Overlay_XY	1416_1439	0	0	11.7028	48	52	2	40.1436	255	3800	0	0
BBI9-MYC.Con8_05_Overlay_XY	1428_1866	0	0	0	0	0	0	0	0	1093	0	0
BBI9-MYC.Con8_05_Overlay_XY	38_1172	25	1	81.8136	255	0	0	71.1	140	4102	0	0
BBI9-MYC.Con8_05_Overlay_XY	81_574	0	0	6.42504	20	12	1	105.118	255	1502	0	0
BBI9-MYC.Con8_05_Overlay_XY	199_535	31	1	34.2708	255	55	3	36.9609	255	5438	0	0
BBI9-MYC.Con8_05_Overlay_XY	282_495	117	2	28.0966	255	166	8	62.7572	255	10551	7	1
BBI9-MYC.Con8_05_Overlay_XY	297_594	20	1	78.5085	255	28	3	63.7349	255	7045	0	0
BBI9-MYC.Con8_05_Overlay_XY	279_1568	61	2	23.0178	255	41	2	44.631	255	5433	0	0
BBI9-MYC.Con8_05_Overlay_XY	243_1654	73	2	18.9692	255	36	2	31.2857	255	4873	0	0
BBI9-MYC.Con8_05_Overlay_XY	372_737	35	1	70.3827	255	0	0	0	0	4418	0	0
BBI9-MYC.Con8_05_Overlay_XY	505_1264	0	0	16	16	0	0	0	0	2620	0	0
BBI9-MYC.Con8_05_Overlay_XY	518_1083	54	1	36.2569	255	34	2	104.967	255	4720	0	0
BBI9-MYC.Con8_05_Overlay_XY	1021_770	0	0	0	0	15	1	144.765	255	2025	0	0
BBI9-MYC.Con8_05_Overlay_XY	1292_1311	0	0	8.37339	36	0	0	42.5714	99	4972	0	0
BBI9-MYC.Con8_05_Overlay_XY	1309_386	32	1	31.8367	255	110	6	40.9158	255	5032	0	0
BBI9-MYC.Con8_12_Overlay_XY	25_835	21	1	98.6818	255	42	3	45.8287	255	2954	0	0
BBI9-MYC.Con8_12_Overlay_XY	15_1633	22	1	115.457	255	30	1	33.2478	255	2556	0	0
BBI9-MYC.Con8_12_Overlay_XY	27_626	0	0	37.3939	158	0	0	57	57	1332	0	0
BBI9-MYC.Con8_12_Overlay_XY	68_1420	32	1	53.6667	255	61	5	40.0012	255	4963	0	0
BBI9-MYC.Con8_12_Overlay_XY	86_1264	33	1	89.4151	158	34	2	24.3939	206	5057	0	0
BBI9-MYC.Con8_12_Overlay_XY	86_487	61	1	62.4358	255	121	3	56.9325	255	3455	0	0
BBI9-MYC.Con8_12_Overlay_XY	103_833	17	1	78.4737	255	16	2	66.2857	247	4790	0	0
BBI9-MYC.Con8_12_Overlay_XY	109_291	14	1	86.3529	255	43	1	36.6249	255	4266	0	0
BBI9-MYC.Con8_12_Overlay_XY	105_1575	0	0	0	0	0	0	0	0	2984	0	0
BBI9-MYC.Con8_12_Overlay_XY	113_1642	0	0	0	0	0	0	13.0479	33	3813	0	0
BBI9-MYC.Con8_12_Overlay_XY	122_1077	28	1	45.7333	255	181	6	65.8942	255	3932	0	0
BBI9-MYC.Con8_12_Overlay_XY	132_605	56	2	72.4233	255	111	5	62.0109	255	4332	0	0
BBI9-MYC.Con8_12_Overlay_XY	167_963	19	1	129.08	255	14	2	110.03	247	3790	0	0
BBI9-MYC.Con8_12_Overlay_XY	168_1365	33	1	69.2705	255	34	2	26.2981	255	3850	0	0
BBI9-MYC.Con8_12_Overlay_XY	189_760	9	1	98.2	207	9	1	114.222	222	3153	0	0
BBI9-MYC.Con8_12_Overlay_XY	205_470	0	0	0	0	9	1	146.667	255	1891	0	0
BBI9-MYC.Con8_12_Overlay_XY	221_1150	44	1	77.9542	255	20	1	148.04	255	3064	0	0
BBI9-MYC.Con8_12_Overlay_XY	233_397	18	1	161.105	255	0	0	15.48	33	2455	0	0
BBI9-MYC.Con8_12_Overlay_XY	258_163	228	5	50.354	255	2357	6	176	255	7165	204	5
BBI9-MYC.Con8_12_Overlay_XY	257_1221	0	0	76.1429	150	18	2	23.381	231	4936	0	0
BBI9-MYC.Con8_12_Overlay_XY	270_1655	147	3	53.6101	255	121	6	32.269	255	10700	34	1
BBI9-MYC.Con8_12_Overlay_XY	286_302	39	1	95.0875	255	48	3	31.4984	255	6011	0	0
BBI9-MYC.Con8_12_Overlay_XY	280_587	27	1	100.455	255	56	3	38.4918	255	3773	0	0
BBI9-MYC.Con8_12_Overlay_XY	292_671	17	1	100.848	255	273	12	60.1461	255	6024	0	0
BBI9-MYC.Con8_12_Overlay_XY	293_1876	16	1	57.7015	255	35	3	27.0999	255	5607	0	0
BBI9-MYC.Con8_12_Overlay_XY	308_1445	0	0	0	0	16	2	29.7196	222	4915	0	0
BBI9-MYC.Con8_12_Overlay_XY	306_847	0	0	0	0	17	2	75.9211	239	2500	0	0
BBI9-MYC.Con8_12_Overlay_XY	324_477	0	0	0	0	17	1	21.103	255	4351	0	0
BBI9-MYC.Con8_12_Overlay_XY	357_943	73	1	30.8288	255	846	29	121.048	255	8958	12	1
BBI9-MYC.Con8_12_Overlay_XY	348_378	62	1	116.281	255	267	6	61.5628	148	5000	0	0
BBI9-MYC.Con8_12_Overlay_XY	344_1574	111	3	64.5367	255	34	2	35.1494	255	4112	0	0
BBI9-MYC.Con8_12_Overlay_XY	346_1746	35	1	19.8564	255	183	8	66.3156	255	5240	0	0
BBI9-MYC.Con8_12_Overlay_XY	367_1140	0	0	0	0	0	0	0	0	3826	0	0
BBI9-MYC.Con8_12_Overlay_XY	374_1230	20	1	70.8364	255	73	5	40.8757	255	5761	0	0
BBI9-MYC.Con8_12_Overlay_XY	398_143	69	1	54.0678	255	56	2	32.7819	255	5388	0	0
BBI9-MYC.Con8_12_Overlay_XY	395_743	0	0	0	0	19	2	119.261	255	3173	0	0
BBI9-MYC.Con8_12_Overlay_XY	405_519	0	0	0	0	0	0	0	0	2305	0	0
BBI9-MYC.Con8_12_Overlay_XY	431_1365	8	1	12.1724	162	171	8	64.4067	140	6175	0	0
BBI9-MYC.Con8_12_Overlay_XY	431_447	26	1	129.444	255	31	2	27.3987	255	4721	0	0
BBI9-MYC.Con8_12_Overlay_XY	479_150	54	1	72.3799	255	728	26	127.148	255	6368	0	0
BBI9-MYC.Con8_12_Overlay_XY	480_762	24	1	59.47	255	50	3	39.6897	255	3431	0	0
BBI9-MYC.Con8_12_Overlay_XY	505_599	0	0	0	0	24	1	35.5492	255	6738	0	0
BBI9-MYC.Con8_12_Overlay_XY	501_1078	22	1	80.3818	255	145	8	56.8209	255	3435	0	0
BBI9-MYC.Con8_12_Overlay_XY	537_1736	190	2	80.3609	255	31	2	26.1496	255	6651	0	0
BBI9-MYC.Con8_12_Overlay_XY	517_1884	74	3	35.6357	255	211	7	66.8811	255	4174	11	1
BBI9-MYC.Con8_12_Overlay_XY	505_998	0	0	0	0	0	0	0	0	1071	0	0
BBI9-MYC.Con8_12_Overlay_XY	560_16	0	0	19.617	44	0	0	0	0	1871	0	0
BBI9-MYC.Con8_12_Overlay_XY	566_1381	18	1	97.0645	255	0	0	94.0588	206	3477	0	0
BBI9-MYC.Con8_12_Overlay_XY	574_1286	41	2	52.2538	150	9	1	30.7018	156	5117	0	0
BBI9-MYC.Con8_12_Overlay_XY	575_1032	22	1	56.137	255	12	1	90.3333	255	3051	0	0
BBI9-MYC.Con8_12_Overlay_XY	583_1462	7	1	8.38776	142	363	16	95.425	255	5830	0	0
BBI9-MYC.Con8_12_Overlay_XY	579_1658	0	0	2.42857	4	0	0	98.1111	181	3505	0	0
BBI9-MYC.Con8_12_Overlay_XY	574_1808	94	3	50.0479	255	0	0	0	0	3080	0	0
BBI9-MYC.Con8_12_Overlay_XY	589_1125	22	1	94.0638	255	33	3	30.6177	255	4075	0	0
BBI9-MYC.Con8_12_Overlay_XY	589_488	84	2	134.624	255	32	2	81.7738	255	2586	0	0
BBI9-MYC.Con8_12_Overlay_XY	597_943	27	1	103.348	255	0	0	107.25	198	2626	0	0
BBI9-MYC.Con8_12_Overlay_XY	614_611	11	1	69.75	255	0	0	66.875	140	3707	0	0
BBI9-MYC.Con8_12_Overlay_XY	602_315	0	0	0	0	0	0	124.75	222	1345	0	0
BBI9-MYC.Con8_12_Overlay_XY	637_1194	21	1	96.0667	255	0	0	20.0247	49	4316	0	0
BBI9-MYC.Con8_12_Overlay_XY	645_754	17	1	52.3167	255	41	2	31.2985	255	3853	0	0
BBI9-MYC.Con8_12_Overlay_XY	677_1847	0	0	3.2381	16	39	2	98.2785	255	4052	0	0
BBI9-MYC.Con8_12_Overlay_XY	680_440	0	0	0	0	8	1	19.6992	255	3779	0	0
BBI9-MYC.Con8_12_Overlay_XY	681_1022	16	1	144.526	255	0	0	0	0	3311	0	0
BBI9-MYC.Con8_12_Overlay_XY	714_1535	52	1	33.8499	255	345	19	71.2137	255	11027	0	0
BBI9-MYC.Con8_12_Overlay_XY	721_1321	27	2	91	255	9	1	86.4091	247	6518	0	0
BBI9-MYC.Con8_12_Overlay_XY	722_249	25	1	64.5062	255	60	2	43.8173	255	3560	0	0
BBI9-MYC.Con8_12_Overlay_XY	741_827	0	0	0	0	68	5	42.187	247	6960	0	0
BBI9-MYC.Con8_12_Overlay_XY	754_1769	0	0	0	0	9	1	98.3182	255	5572	0	0
BBI9-MYC.Con8_12_Overlay_XY	743_541	32	2	69.4792	255	20	2	86.5152	222	2584	0	0
BBI9-MYC.Con8_12_Overlay_XY	754_1850	42	1	51.3862	255	20	2	103.821	255	3234	0	0
BBI9-MYC.Con8_12_Overlay_XY	794_1156	64	2	35.0329	255	108	6	51.5376	255	4319	0	0
BBI9-MYC.Con8_12_Overlay_XY	799_904	34	1	71.9506	255	14	1	27.1156	255	4829	0	0
BBI9-MYC.Con8_12_Overlay_XY	796_23	0	0	45.5806	174	107	3	54.7303	255	3030	0	0
BBI9-MYC.Con8_12_Overlay_XY	821_1895	36	1	44.3333	255	350	9	91.139	255	3521	0	0
BBI9-MYC.Con8_12_Overlay_XY	823_365	30	1	43.9427	255	24	2	22.75	255	4365	0	0
BBI9-MYC.Con8_12_Overlay_XY	823_445	0	0	0	0	0	0	18.9896	49	4013	0	0
BBI9-MYC.Con8_12_Overlay_XY	868_1013	44	1	87.1827	255	28	1	26.0992	255	4782	0	0
BBI9-MYC.Con8_12_Overlay_XY	883_262	21	1	109.469	255	0	0	99.4	165	3373	0	0
BBI9-MYC.Con8_12_Overlay_XY	892_111	42	1	70.2389	255	172	9	55.7769	255	3734	8	1
BBI9-MYC.Con8_12_Overlay_XY	904_1098	24	1	84.8269	255	23	2	25.0131	255	4476	0	0
BBI9-MYC.Con8_12_Overlay_XY	905_729	54	2	64.9941	255	82	1	44.7251	255	4404	0	0
BBI9-MYC.Con8_12_Overlay_XY	922_585	21	1	97.122	255	0	0	20.9845	140	4522	0	0
BBI9-MYC.Con8_12_Overlay_XY	921_464	0	0	0	0	52	3	46.0255	255	4608	0	0
BBI9-MYC.Con8_12_Overlay_XY	945_1897	0	0	28.7944	73	15	1	30.4962	255	2782	0	0
BBI9-MYC.Con8_12_Overlay_XY	978_1827	169	3	28.9816	255	341	15	77.7403	255	5755	52	2
BBI9-MYC.Con8_12_Overlay_XY	972_1196	26	1	138.788	255	63	4	45.0435	255	3961	0	0
BBI9-MYC.Con8_12_Overlay_XY	973_1065	25	1	133.061	255	15	1	47.902	222	3354	0	0
BBI9-MYC.Con8_12_Overlay_XY	986_1677	38	1	27.9576	255	23	2	33.8954	255	3326	0	0
BBI9-MYC.Con8_12_Overlay_XY	1015_312	0	0	0	0	0	0	60.2727	156	2802	0	0
BBI9-MYC.Con8_12_Overlay_XY	1023_1750	0	0	12.1467	125	0	0	0	0	1596	0	0
BBI9-MYC.Con8_12_Overlay_XY	1040_1905	31	1	63.0841	255	202	3	65.4692	255	1952	19	1
BBI9-MYC.Con8_12_Overlay_XY	1048_620	15	1	56.2407	255	80	3	40.7072	255	4043	0	0
BBI9-MYC.Con8_12_Overlay_XY	1051_924	18	1	65.5942	255	26	1	33.9883	255	4219	0	0
BBI9-MYC.Con8_12_Overlay_XY	1060_150	28	1	91.4667	255	39	2	36.311	255	3676	0	0
BBI9-MYC.Con8_12_Overlay_XY	1062_398	18	1	163.722	255	26	2	39.3032	255	3740	0	0
BBI9-MYC.Con8_12_Overlay_XY	1088_1190	32	1	123.783	255	9	1	113.619	231	3667	0	0
BBI9-MYC.Con8_12_Overlay_XY	1117_282	0	0	0	0	0	0	98.6	189	4432	0	0
BBI9-MYC.Con8_12_Overlay_XY	1142_709	19	1	90.4762	255	10	1	67.9474	231	5206	0	0
BBI9-MYC.Con8_12_Overlay_XY	1143_1645	45	1	30.9169	255	167	9	56.7143	255	6349	0	0
BBI9-MYC.Con8_12_Overlay_XY	1153_504	47	2	64.1679	255	39	2	73.1188	255	1792	0	0
BBI9-MYC.Con8_12_Overlay_XY	1175_1003	22	1	126.5	255	0	0	29.6793	74	4821	0	0
BBI9-MYC.Con8_12_Overlay_XY	1195_1779	110	3	31.5157	255	330	14	72.805	255	5998	7	1
BBI9-MYC.Con8_12_Overlay_XY	1206_1308	19	1	24.8397	255	55	5	34.9703	255	5324	0	0
BBI9-MYC.Con8_12_Overlay_XY	1221_1674	25	1	118.308	255	9	1	112.273	239	2128	0	0
BBI9-MYC.Con8_12_Overlay_XY	1249_1584	0	0	18.7089	81	89	3	41.9844	255	4307	0	0
BBI9-MYC.Con8_12_Overlay_XY	1262_19	0	0	0	0	0	0	55.9091	148	1869	0	0
BBI9-MYC.Con8_12_Overlay_XY	1290_1483	73	2	35.3616	255	232	10	65.7224	255	4353	10	1
BBI9-MYC.Con8_12_Overlay_XY	1283_664	0	0	2.5	4	29	1	71.4353	255	2962	0	0
BBI9-MYC.Con8_12_Overlay_XY	1289_1280	0	0	3.53488	8	0	0	11.8176	33	3534	0	0
BBI9-MYC.Con8_12_Overlay_XY	1298_1820	33	1	29.3783	255	213	9	67.5139	255	4473	0	0
BBI9-MYC.Con8_12_Overlay_XY	1331_900	0	0	0	0	7	1	110.905	239	7325	0	0
BBI9-MYC.Con8_12_Overlay_XY	1350_1634	366	10	61.8542	255	632	28	117.358	255	7971	101	5
BBI9-MYC.Con8_12_Overlay_XY	1380_718	21	1	99.2979	255	0	0	111.235	189	2004	0	0
BBI9-MYC.Con8_12_Overlay_XY	1394_1046	0	0	0	0	0	0	58.7143	99	2647	0	0
BBI9-MYC.Con8_12_Overlay_XY	1408_966	25	1	94.8654	255	0	0	14.1622	41	3241	0	0
BBI9-MYC.Con8_12_Overlay_XY	1423_1643	0	0	0	0	12	1	136.286	255	1736	0	0
BBI9-MYC.Con8_12_Overlay_XY	1430_1173	0	0	5.73864	12	0	0	21.1122	49	945	0	0
BBI9-MYC.Con8_12_Overlay_XY	201_1065	35	1	21.9226	255	200	7	63.6466	255	5186	0	0
BBI9-MYC.Con8_12_Overlay_XY	698_1631	32	1	42.0882	255	21	1	27.0074	255	3869	0	0
BBI9-MYC.Con8_12_Overlay_XY	807_1314	34	1	69.8257	255	145	7	52.3488	255	4474	0	0
BBI9-MYC.Con8_12_Overlay_XY	1043_562	0	0	0	0	0	0	0	0	2055	0	0
BBI9-MYC.Con8_12_Overlay_XY	1372_1870	32	1	15.8071	255	1139	27	122.322	255	9281	13	1
BBI9-MYC.Con8_12_Overlay_XY	1406_1587	35	1	55.1212	255	11	1	77.28	255	2218	0	0
BBI9-MYC.Con8_15_Overlay_XY	7_199	0	0	14.6667	24	0	0	36.446	74	1084	0	0
BBI9-MYC.Con8_15_Overlay_XY	7_1006	37	1	113.239	255	0	0	0	0	1012	0	0
BBI9-MYC.Con8_15_Overlay_XY	29_1798	0	0	0	0	105	2	44.7431	255	4743	0	0
BBI9-MYC.Con8_15_Overlay_XY	55_288	76	1	63.6789	255	415	16	88.5081	255	5047	0	0
BBI9-MYC.Con8_15_Overlay_XY	45_835	0	0	4.8	8	0	0	0	0	1648	0	0
BBI9-MYC.Con8_15_Overlay_XY	59_931	45	1	63.4321	255	37	1	36.4063	255	4327	0	0
BBI9-MYC.Con8_15_Overlay_XY	111_1738	0	0	0	0	189	10	66.5357	255	4341	0	0
BBI9-MYC.Con8_15_Overlay_XY	141_397	122	1	46.0235	255	836	20	124.303	255	7325	38	2
BBI9-MYC.Con8_15_Overlay_XY	144_1397	26	1	89.7551	255	60	2	46.4348	255	4484	0	0
BBI9-MYC.Con8_15_Overlay_XY	182_1204	0	0	10.8056	85	0	0	59	140	3091	0	0
BBI9-MYC.Con8_15_Overlay_XY	201_294	29	1	28.909	255	490	21	94.6712	255	4724	0	0
BBI9-MYC.Con8_15_Overlay_XY	206_1542	34	1	100.211	255	71	4	42.1747	255	4367	0	0
BBI9-MYC.Con8_15_Overlay_XY	222_1785	0	0	9.33333	12	256	13	62.4125	255	5646	0	0
BBI9-MYC.Con8_15_Overlay_XY	229_937	0	0	4.13889	12	0	0	0	0	1935	0	0
BBI9-MYC.Con8_15_Overlay_XY	250_1436	26	1	86.7273	255	0	0	52.5	165	3470	0	0
BBI9-MYC.Con8_15_Overlay_XY	266_1054	25	1	82.4808	255	49	2	32.1323	255	4341	0	0
BBI9-MYC.Con8_15_Overlay_XY	256_79	46	1	21.871	255	0	0	24.2204	49	2622	0	0
BBI9-MYC.Con8_15_Overlay_XY	289_1870	35	1	115.373	255	165	11	56.0253	255	5365	17	1
BBI9-MYC.Con8_15_Overlay_XY	291_370	73	2	27.8337	255	519	13	98.6077	255	4683	7	1
BBI9-MYC.Con8_15_Overlay_XY	301_548	0	0	0	0	8	1	49.7381	214	2328	0	0
BBI9-MYC.Con8_15_Overlay_XY	298_1325	30	1	71.1351	255	16	2	71.225	255	3925	0	0
BBI9-MYC.Con8_15_Overlay_XY	322_1717	36	1	42.3636	255	34	1	32.8846	255	4633	0	0
BBI9-MYC.Con8_15_Overlay_XY	342_987	62	2	19.3392	255	216	12	69.3568	255	6934	7	1
BBI9-MYC.Con8_15_Overlay_XY	319_1504	0	0	0	0	7	1	55.9032	198	3504	0	0
BBI9-MYC.Con8_15_Overlay_XY	346_27	50	2	41.0982	255	200	6	59.5054	132	3383	0	0
BBI9-MYC.Con8_15_Overlay_XY	411_692	0	0	0	0	28	3	36.4661	99	4333	0	0
BBI9-MYC.Con8_15_Overlay_XY	417_245	0	0	0	0	0	0	0	0	1875	0	0
BBI9-MYC.Con8_15_Overlay_XY	438_1255	118	2	72.7344	255	47	2	28.8327	255	6341	0	0
BBI9-MYC.Con8_15_Overlay_XY	428_1875	16	1	74.2059	255	13	1	24.0754	255	3939	0	0
BBI9-MYC.Con8_15_Overlay_XY	432_511	31	1	69.2405	255	34	3	35.9779	247	3735	0	0
BBI9-MYC.Con8_15_Overlay_XY	421_794	0	0	0	0	0	0	103.714	198	1780	0	0
BBI9-MYC.Con8_15_Overlay_XY	439_1744	22	1	84.8545	255	92	4	47.2795	255	4988	0	0
BBI9-MYC.Con8_15_Overlay_XY	464_1135	0	0	0	0	27	1	73.8316	255	5271	0	0
BBI9-MYC.Con8_15_Overlay_XY	454_562	0	0	0	0	0	0	0	0	1252	0	0
BBI9-MYC.Con8_15_Overlay_XY	471_1538	0	0	17.5	44	0	0	68	140	4084	0	0
BBI9-MYC.Con8_15_Overlay_XY	480_945	21	1	63.3333	255	25	1	134.108	255	3098	0	0
BBI9-MYC.Con8_15_Overlay_XY	503_56	0	0	5.15625	16	50	3	38.8863	99	3480	0	0
BBI9-MYC.Con8_15_Overlay_XY	519_251	50	2	23.1367	255	83	1	52.3084	255	3022	9	1
BBI9-MYC.Con8_15_Overlay_XY	560_1433	0	0	0	0	0	0	77.3889	181	4269	0	0
BBI9-MYC.Con8_15_Overlay_XY	580_1701	24	1	113.275	255	23	1	29.7705	255	3628	0	0
BBI9-MYC.Con8_15_Overlay_XY	571_1147	0	0	0	0	0	0	110.133	206	1826	0	0
BBI9-MYC.Con8_15_Overlay_XY	595_227	54	2	87.9832	255	195	5	52.4485	255	3985	0	0
BBI9-MYC.Con8_15_Overlay_XY	604_1226	0	0	0	0	7	1	18.7561	198	3887	0	0
BBI9-MYC.Con8_15_Overlay_XY	640_1066	0	0	2.16667	4	8	1	43.7097	214	2250	0	0
BBI9-MYC.Con8_15_Overlay_XY	653_1345	19	1	74.8305	255	97	5	56.3349	255	4575	0	0
BBI9-MYC.Con8_15_Overlay_XY	663_1641	198	2	81.353	182	0	0	39.8	82	2121	0	0
BBI9-MYC.Con8_15_Overlay_XY	692_784	30	1	55.5086	255	153	6	49.4357	255	3517	0	0
BBI9-MYC.Con8_15_Overlay_XY	701_1546	0	0	0	0	0	0	0	0	4267	0	0
BBI9-MYC.Con8_15_Overlay_XY	701_1713	0	0	0	0	15	1	131	255	3262	0	0
BBI9-MYC.Con8_15_Overlay_XY	746_1824	0	0	0	0	24	2	39.8777	255	5620	0	0
BBI9-MYC.Con8_15_Overlay_XY	742_1122	0	0	0	0	0	0	9.18182	16	3255	0	0
BBI9-MYC.Con8_15_Overlay_XY	738_961	0	0	0	0	0	0	0	0	1560	0	0
BBI9-MYC.Con8_15_Overlay_XY	773_1255	0	0	0	0	0	0	18.0591	222	4587	0	0
BBI9-MYC.Con8_15_Overlay_XY	782_480	37	1	36.7765	255	46	2	32.8683	255	4619	0	0
BBI9-MYC.Con8_15_Overlay_XY	800_606	40	2	49.7733	255	12	1	30.3948	255	3563	0	0
BBI9-MYC.Con8_15_Overlay_XY	810_1556	0	0	7.01481	16	0	0	45.8261	198	2863	0	0
BBI9-MYC.Con8_15_Overlay_XY	846_1693	65	2	35.5743	255	75	3	43.7163	239	4836	0	0
BBI9-MYC.Con8_15_Overlay_XY	858_1827	45	2	41.0858	255	80	3	33.8287	255	6765	0	0
BBI9-MYC.Con8_15_Overlay_XY	855_1143	0	0	0	0	0	0	0	0	2263	0	0
BBI9-MYC.Con8_15_Overlay_XY	865_195	31	1	70.7041	255	28	2	24.9539	255	2810	0	0
BBI9-MYC.Con8_15_Overlay_XY	874_771	0	0	0	0	11	1	63.4444	214	4058	0	0
BBI9-MYC.Con8_15_Overlay_XY	872_1516	30	1	38.6066	255	34	2	39.0612	255	3388	0	0
BBI9-MYC.Con8_15_Overlay_XY	893_1905	0	0	3	3	0	0	0	0	1497	0	0
BBI9-MYC.Con8_15_Overlay_XY	898_1458	0	0	0	0	0	0	0	0	2182	0	0
BBI9-MYC.Con8_15_Overlay_XY	902_642	22	1	32.2292	255	13	1	23.7823	255	2827	0	0
BBI9-MYC.Con8_15_Overlay_XY	958_1311	0	0	0	0	0	0	0	0	3147	0	0
BBI9-MYC.Con8_15_Overlay_XY	1034_1026	30	2	48.136	255	0	0	32.9726	148	8482	0	0
BBI9-MYC.Con8_15_Overlay_XY	1015_173	0	0	0	0	0	0	0	0	2322	0	0
BBI9-MYC.Con8_15_Overlay_XY	1028_16	0	0	7.28261	52	63	2	37.5911	255	2377	0	0
BBI9-MYC.Con8_15_Overlay_XY	1052_1294	0	0	0	0	0	0	18.3206	49	3388	0	0
[truncated: 8,652 more rows]
