# Supplementary material for: Accurate prediction of ecDNA in interphase cancer cells using deep neural networks
Source: Commun Biol. 2026 Apr 11;9:805. doi: 10.1038/s42003-026-09982-4 (PMC13265960; doi:10.1038/s42003-026-09982-4)
Supplement: Supplementary file 9 — Supplementary Data 7 [file 42003_2026_9982_MOESM9_ESM.xlsx]

## Sheet: SD7. Hybrid COLO320DMHSR Precis
mCherry max brightness threshold	HSR-amp recall	HSR-amp precision	EC-amp recall	EC-amp precision
0	1	0	0.467974	1
1	1	0.002457	0.468586	1
2	1	0.019656	0.472919	1
3	1	0.0761671	0.487738	1
4	1	0.203931	0.524927	1
5	1	0.336609	0.570064	1
6	0.97235	0.518428	0.642336	0.98324
7	0.955224	0.628993	0.696177	0.96648
8	0.949495	0.692875	0.732906	0.958101
9	0.937304	0.734644	0.757848	0.944134
10	0.916914	0.759214	0.771028	0.921788
11	0.888889	0.766585	0.770531	0.891061
12	0.865014	0.771499	0.768657	0.863128
13	0.838196	0.776413	0.765464	0.829609
14	0.810742	0.77887	0.759358	0.793296
15	0.784653	0.77887	0.750693	0.756983
16	0.758294	0.786241	0.746356	0.715084
17	0.734091	0.793612	0.741538	0.673184
18	0.714286	0.810811	0.745875	0.631285
19	0.691023	0.813268	0.734266	0.586592
20	0.678862	0.820639	0.732601	0.558659
21	0.658824	0.825553	0.721569	0.513966
22	0.643939	0.835381	0.7173	0.47486
23	0.630996	0.840295	0.70852	0.441341
24	0.621377	0.842752	0.699531	0.416201
25	0.61939	0.847666	0.701923	0.407821
26	0.618375	0.859951	0.713568	0.396648
27	0.615652	0.869779	0.721053	0.382682
28	0.605802	0.872236	0.709497	0.354749
29	0.602694	0.879607	0.71345	0.340782
30	0.596376	0.889435	0.71519	0.315642
31	0.59217	0.891892	0.710526	0.301676
32	0.58748	0.899263	0.711268	0.282123
33	0.583732	0.899263	0.702899	0.27095
34	0.580696	0.90172	0.699248	0.259777
35	0.576324	0.909091	0.699187	0.240223
36	0.575385	0.918919	0.713043	0.22905
37	0.567322	0.921376	0.692308	0.201117
38	0.565868	0.928747	0.701031	0.189944
39	0.56315	0.931204	0.695652	0.178771
40	0.561947	0.936118	0.701149	0.170391
41	0.558309	0.941032	0.696203	0.153631
42	0.557329	0.943489	0.697368	0.148045
43	0.554598	0.948403	0.695652	0.134078
44	0.553009	0.948403	0.686567	0.128492
45	0.552217	0.948403	0.681818	0.125698
46	0.552217	0.948403	0.681818	0.125698
47	0.552707	0.953317	0.698413	0.122905
48	0.551773	0.955774	0.7	0.117318
49	0.550992	0.955774	0.694915	0.114525
50	0.550847	0.958231	0.701754	0.111732
51	0.551336	0.963145	0.722222	0.108939
52	0.551966	0.965602	0.735849	0.108939
53	0.551966	0.965602	0.735849	0.108939
54	0.552595	0.968059	0.75	0.108939
55	0.552448	0.970516	0.76	0.106145
56	0.552301	0.972973	0.770833	0.103352
57	0.55	0.972973	0.755556	0.0949721
58	0.549237	0.972973	0.75	0.0921788
59	0.549237	0.972973	0.75	0.0921788
60	0.549861	0.97543	0.767442	0.0921788
61	0.550484	0.977887	0.785714	0.0921788
62	0.549587	0.980344	0.794872	0.0865922
63	0.550824	0.985258	0.837838	0.0865922
64	0.55144	0.987715	0.861111	0.0865922
65	0.550685	0.987715	0.857143	0.0837989
66	0.548431	0.987715	0.84375	0.075419
67	0.548431	0.987715	0.84375	0.075419
68	0.548431	0.987715	0.84375	0.075419
69	0.549046	0.990172	0.870968	0.075419
70	0.549046	0.990172	0.870968	0.075419
71	0.54966	0.992629	0.9	0.075419
72	0.548913	0.992629	0.896552	0.0726257
73	0.548913	0.992629	0.896552	0.0726257
74	0.549525	0.995086	0.928571	0.0726257
75	0.550136	0.997543	0.962963	0.0726257
76	0.550136	0.997543	0.962963	0.0726257
77	0.550136	0.997543	0.962963	0.0726257
78	0.550136	0.997543	0.962963	0.0726257
79	0.550136	0.997543	0.962963	0.0726257
80	0.550136	0.997543	0.962963	0.0726257
81	0.550136	0.997543	0.962963	0.0726257
82	0.550136	0.997543	0.962963	0.0726257
83	0.550136	0.997543	0.962963	0.0726257
84	0.550136	0.997543	0.962963	0.0726257
85	0.550136	0.997543	0.962963	0.0726257
86	0.550136	0.997543	0.962963	0.0726257
87	0.550136	0.997543	0.962963	0.0726257
88	0.550136	0.997543	0.962963	0.0726257
89	0.550136	0.997543	0.962963	0.0726257
90	0.550136	0.997543	0.962963	0.0726257
91	0.550136	0.997543	0.962963	0.0726257
92	0.550136	0.997543	0.962963	0.0726257
93	0.550136	0.997543	0.962963	0.0726257
94	0.550136	0.997543	0.962963	0.0726257
95	0.550136	0.997543	0.962963	0.0726257
96	0.550136	0.997543	0.962963	0.0726257
97	0.550136	0.997543	0.962963	0.0726257
98	0.550136	0.997543	0.962963	0.0726257
99	0.550136	0.997543	0.962963	0.0726257
100	0.550136	0.997543	0.962963	0.0726257
101	0.550136	0.997543	0.962963	0.0726257
102	0.550136	0.997543	0.962963	0.0726257
103	0.550136	0.997543	0.962963	0.0726257
104	0.550136	0.997543	0.962963	0.0726257
105	0.550136	0.997543	0.962963	0.0726257
106	0.550136	0.997543	0.962963	0.0726257
107	0.550136	0.997543	0.962963	0.0726257
108	0.550136	0.997543	0.962963	0.0726257
109	0.550136	0.997543	0.962963	0.0726257
110	0.550136	0.997543	0.962963	0.0726257
111	0.550136	0.997543	0.962963	0.0726257
112	0.550744	1	1	0.0726257
113	0.550744	1	1	0.0726257
114	0.550744	1	1	0.0726257
115	0.550744	1	1	0.0726257
116	0.550744	1	1	0.0726257
117	0.550744	1	1	0.0726257
118	0.550744	1	1	0.0726257
119	0.550744	1	1	0.0726257
120	0.550744	1	1	0.0726257
121	0.550744	1	1	0.0726257
122	0.550744	1	1	0.0726257
123	0.550744	1	1	0.0726257
124	0.550744	1	1	0.0726257
125	0.550744	1	1	0.0726257
126	0.550744	1	1	0.0726257
127	0.550744	1	1	0.0726257
128	0.550744	1	1	0.0726257
129	0.550744	1	1	0.0726257
130	0.550744	1	1	0.0726257
131	0.550744	1	1	0.0726257
132	0.550744	1	1	0.0726257
133	0.550744	1	1	0.0726257
134	0.550744	1	1	0.0726257
135	0.550744	1	1	0.0726257
136	0.550744	1	1	0.0726257
137	0.550744	1	1	0.0726257
138	0.550744	1	1	0.0726257
139	0.550744	1	1	0.0726257
140	0.550744	1	1	0.0726257
141	0.550744	1	1	0.0726257
142	0.550744	1	1	0.0726257
143	0.550744	1	1	0.0726257
144	0.550744	1	1	0.0726257
145	0.550744	1	1	0.0726257
146	0.550744	1	1	0.0726257
147	0.550744	1	1	0.0726257
148	0.550744	1	1	0.0726257
149	0.550744	1	1	0.0726257
150	0.550744	1	1	0.0726257
151	0.550744	1	1	0.0726257
152	0.550744	1	1	0.0726257
153	0.550744	1	1	0.0726257
154	0.550744	1	1	0.0726257
155	0.550744	1	1	0.0726257
156	0.550744	1	1	0.0726257
157	0.550744	1	1	0.0726257
158	0.550744	1	1	0.0726257
159	0.550744	1	1	0.0726257
160	0.550744	1	1	0.0726257
161	0.550744	1	1	0.0726257
162	0.550744	1	1	0.0726257
163	0.550744	1	1	0.0726257
164	0.550744	1	1	0.0726257
165	0.550744	1	1	0.0726257
166	0.550744	1	1	0.0726257
167	0.550744	1	1	0.0726257
168	0.550744	1	1	0.0726257
169	0.550744	1	1	0.0726257
170	0.550744	1	1	0.0726257
171	0.550744	1	1	0.0726257
172	0.550744	1	1	0.0726257
173	0.550744	1	1	0.0726257
174	0.550744	1	1	0.0726257
175	0.550744	1	1	0.0726257
176	0.550744	1	1	0.0726257
177	0.550744	1	1	0.0726257
178	0.550744	1	1	0.0726257
179	0.550744	1	1	0.0726257
180	0.550744	1	1	0.0726257
181	0.550744	1	1	0.0726257
182	0.550744	1	1	0.0726257
183	0.550744	1	1	0.0726257
184	0.550744	1	1	0.0726257
185	0.550744	1	1	0.0726257
186	0.550744	1	1	0.0726257
187	0.550744	1	1	0.0726257
188	0.550744	1	1	0.0726257
189	0.550744	1	1	0.0726257
190	0.550744	1	1	0.0726257
191	0.550744	1	1	0.0726257
192	0.550744	1	1	0.0726257
193	0.550744	1	1	0.0726257
194	0.550744	1	1	0.0726257
195	0.550744	1	1	0.0726257
196	0.550744	1	1	0.0726257
197	0.550744	1	1	0.0726257
198	0.550744	1	1	0.0726257
199	0.550744	1	1	0.0726257
200	0.550744	1	1	0.0726257
201	0.550744	1	1	0.0726257
202	0.550744	1	1	0.0726257
203	0.550744	1	1	0.0726257
204	0.550744	1	1	0.0726257
205	0.550744	1	1	0.0726257
206	0.550744	1	1	0.0726257
207	0.550744	1	1	0.0726257
208	0.550744	1	1	0.0726257
209	0.550744	1	1	0.0726257
210	0.550744	1	1	0.0726257
211	0.550744	1	1	0.0726257
212	0.550744	1	1	0.0726257
213	0.550744	1	1	0.0726257
214	0.550744	1	1	0.0726257
215	0.550744	1	1	0.0726257
216	0.550744	1	1	0.0726257
217	0.550744	1	1	0.0726257
218	0.550744	1	1	0.0726257
219	0.550744	1	1	0.0726257
220	0.550744	1	1	0.0726257
221	0.550744	1	1	0.0726257
222	0.55	1	1	0.0698324
223	0.55	1	1	0.0698324
224	0.55	1	1	0.0698324
225	0.55	1	1	0.0698324
226	0.55	1	1	0.0698324
227	0.55	1	1	0.0698324
228	0.55	1	1	0.0698324
229	0.55	1	1	0.0698324
230	0.55	1	1	0.0698324
231	0.55	1	1	0.0698324
232	0.55	1	1	0.0698324
233	0.55	1	1	0.0698324
234	0.55	1	1	0.0698324
235	0.55	1	1	0.0698324
236	0.55	1	1	0.0698324
237	0.55	1	1	0.0698324
238	0.55	1	1	0.0698324
239	0.55	1	1	0.0698324
240	0.549258	1	1	0.0670391
241	0.549258	1	1	0.0670391
242	0.549258	1	1	0.0670391
243	0.549258	1	1	0.0670391
244	0.549258	1	1	0.0670391
245	0.549258	1	1	0.0670391
246	0.549258	1	1	0.0670391
247	0.549258	1	1	0.0670391
248	0.549258	1	1	0.0670391
249	0.549258	1	1	0.0670391
250	0.549258	1	1	0.0670391
251	0.549258	1	1	0.0670391
252	0.548518	1	1	0.0642458
253	0.548518	1	1	0.0642458
254	0.548518	1	1	0.0642458
255	0.532026	1	1	0
